# Supplementary material for: A Photomicrographic Dataset of Rocks for the Accurate Classification of Minerals
Source: Sci Data. 2025 Nov 11;12:1775. doi: 10.1038/s41597-025-05879-9 (PMC12606340; doi:10.1038/s41597-025-05879-9)
Supplement: Supplementary file 1 — Dataset 1 [file 41597_2025_5879_MOESM1_ESM.csv]

total_images	total_classes	avg_width	avg_height	avg_file_size	total_dataset_size
2500	5	484.6944	461.7828	167735.7116	419339279
