# Supplementary material for: A Photomicrographic Dataset of Rocks for the Accurate Classification of Minerals
Source: Sci Data. 2025 Nov 11;12:1775. doi: 10.1038/s41597-025-05879-9 (PMC12606340; doi:10.1038/s41597-025-05879-9)
Supplement: Supplementary file 2 — Dataset 1 [file 41597_2025_5879_MOESM2_ESM.xlsx]

## Sheet: ورقة1
#	Key	Meaning	Examples
1	mineral_group	This indicates the broader geological group to which the mineral belongs. Minerals are often classified into groups based on their dominant anion or anionic group (e.g., silicates, oxides, carbonates). The group provides context about the mineral's general chemical composition and structure.	'Mica Group', 'Feldspar Group'.
2	crystal_system	This describes the geometric arrangement of the mineral's crystal structure. It's one of the fundamental properties used to classify minerals and affects their physical and optical properties.	'Monoclinic', 'Triclinic', 'Hexagonal'.
3	mineral_class	A more specific classification within the mineral kingdom, typically based on the dominant chemical component. This further narrows down the chemical and structural nature of the mineral.	'Phyllosilicate' (sheet silicates), 'Tectosilicate' (framework silicates), 'Inosilicate' (chain silicates).
4	chemical_formula	The chemical composition of the mineral expressed as a formula showing the constituent elements and their ratios. This is the most fundamental descriptor of a mineral's composition.	K(Mg,Fe)3(AlSi3O10)(OH)2 (Biotite), KAlSi3O8 (Potassium Feldspar). Note that formulas can sometimes show variation in elemental composition (like Mg,Fe in Biotite).
5	hardness_mohs	The mineral's resistance to scratching, measured on the Mohs Hardness Scale. This is a relative scale (1-10) where a mineral of a higher number can scratch a mineral of a lower number. It's a useful physical property for identification	'2.5-3', '6', '7'. The range indicates slight variability
6	specific_gravity	The ratio of the density of the mineral to the density of water (at a specific temperature and pressure). It's a measure of how dense the mineral is relative to water and is a diagnostic physical property.	'2.8-3.4', '2.54-2.63'.
7	optical_character	Describes how the mineral interacts with polarized light when viewed under a petrographic microscope. This property is crucial for identifying minerals in thin sections. 'Biaxial' or 'Uniaxial' refers to the number of optical axes. 'Positive' or 'Negative' relates to how light speed varies with direction.	'Biaxial negative', 'Uniaxial positive'.
8	pleochroism	The phenomenon where a mineral appears to change color when rotated under plane-polarized light. This occurs in anisotropic minerals (most minerals except those in the cubic system) due to differential absorption of light vibrating in different crystallographic directions.	'Strong', 'None'. 'Strong' indicates a noticeable color change
9	birefringence	The difference between the maximum and minimum refractive indices in an anisotropic mineral. It is observed as interference colors (Newton's colors) when the mineral is viewed under cross-polarized light. Birefringence is a key optical property for mineral identification and depends on the thickness of the mineral grain.	'High', 'Low', 'Moderate'. These are qualitative descriptions of the magnitude of the interference colors seen.
