# Supplementary material for: A Photomicrographic Dataset of Rocks for the Accurate Classification of Minerals
Source: Sci Data. 2025 Nov 11;12:1775. doi: 10.1038/s41597-025-05879-9 (PMC12606340; doi:10.1038/s41597-025-05879-9)
Supplement: Supplementary file 3 — Dataset 1A [file 41597_2025_5879_MOESM3_ESM.xlsx]

## Sheet: MUMDMC2025_metadata_dataframeB
file_name	filename_sample_id	filename_mineral_class	lighting_type	filename_rotation_angle_deg	rotation_category	image_bands	image_channels	image_format	image_height	image_mode	image_width	opencv_dtype	file_created	file_extension	file_modified	file_size_kb	mineral_birefringence	mineral_chemical_formula	mineral_crystal_system	mineral_hardness_mohs	mineral_mineral_class	mineral_mineral_group	mineral_optical_character	mineral_pleochroism	mineral_specific_gravity	color_mean_blue	color_mean_green	color_mean_overall	color_mean_red	histogram_peak_blue	histogram_peak_green	histogram_peak_red	hsv_hue_mean	hsv_saturation_mean	hsv_value_mean	aspect_ratio	brightness	contrast_std	has_transparency	max_intensity	megapixels	min_intensity	pil_info_dpi	pil_info_jfif	pil_info_jfif_density	pil_info_jfif_unit	pil_info_jfif_version	total_pixels
F52-Biotite-CN-1-10-45deg.jpg	F52	Biotite	CN	45	First Quadrant (45Â°)	R,G,B	3	JPEG	111	RGB	141	uint8	2025-02-22T00:20:49	.jpg	2024-07-26T19:57:39	5.96	High	K(Mg,Fe)3(AlSi3O10)(OH)2	Monoclinic	2.5-3	Phyllosilicate	Mica Group	Biaxial negative	Strong	2.8-3.4	72.19	124.44	104.85	117.94	255	255	255	38.76	146.16	126.66	1.2703	116.54	77.78	FALSE	255	0.016	0	(96, 96)	257	(96, 96)	1	(1, 1)	15651
F52-Biotite-CN-1-1-0deg.jpg	F52	Biotite	CN	0	Reference (0Â°)	R,G,B	3	JPEG	129	RGB	155	uint8	2025-06-12T07:52:17	.jpg	2024-07-26T19:55:44	6.22	High	K(Mg,Fe)3(AlSi3O10)(OH)2	Monoclinic	2.5-3	Phyllosilicate	Mica Group	Biaxial negative	Strong	2.8-3.4	147.88	224.7	199.77	226.74	255	255	255	32.15	95.61	229.34	1.2016	216.55	34.35	FALSE	255	0.02	32	(96, 96)	257	(96, 96)	1	(1, 1)	19995
F52-Biotite-CN-1-11-50deg.jpg	F52	Biotite	CN	50	First Quadrant (50Â°)	R,G,B	3	JPEG	125	RGB	141	uint8	2025-02-22T00:20:53	.jpg	2024-07-26T19:59:36	6.03	High	K(Mg,Fe)3(AlSi3O10)(OH)2	Monoclinic	2.5-3	Phyllosilicate	Mica Group	Biaxial negative	Strong	2.8-3.4	83.14	119.72	105.34	113.15	255	255	255	37.33	136.96	121.57	1.128	113.58	89.54	FALSE	255	0.018	4	(96, 96)	257	(96, 96)	1	(1, 1)	17625
F52-Biotite-CN-1-12-55deg.jpg	F52	Biotite	CN	55	First Quadrant (55Â°)	R,G,B	3	JPEG	126	RGB	131	uint8	2025-02-22T00:20:49	.jpg	2024-07-26T19:59:47	5.71	High	K(Mg,Fe)3(AlSi3O10)(OH)2	Monoclinic	2.5-3	Phyllosilicate	Mica Group	Biaxial negative	Strong	2.8-3.4	86.32	116.29	103.99	109.35	255	255	255	36.82	135.05	117.41	1.0397	110.79	96.81	FALSE	255	0.017	4	(96, 96)	257	(96, 96)	1	(1, 1)	16506
F52-Biotite-CN-1-13-60deg.jpg	F52	Biotite	CN	60	First Quadrant (60Â°)	R,G,B	3	JPEG	132	RGB	135	uint8	2025-02-22T00:20:49	.jpg	2024-07-26T19:59:57	5.91	High	K(Mg,Fe)3(AlSi3O10)(OH)2	Monoclinic	2.5-3	Phyllosilicate	Mica Group	Biaxial negative	Strong	2.8-3.4	86.07	120.73	106.77	113.53	255	255	255	35.93	134.14	121.53	1.0227	114.62	94.08	FALSE	255	0.018	2	(96, 96)	257	(96, 96)	1	(1, 1)	17820
F52-Biotite-CN-1-14-65deg.jpg	F52	Biotite	CN	65	First Quadrant (65Â°)	R,G,B	3	JPEG	133	RGB	146	uint8	2025-02-22T00:20:51	.jpg	2024-07-26T20:00:08	6.47	High	K(Mg,Fe)3(AlSi3O10)(OH)2	Monoclinic	2.5-3	Phyllosilicate	Mica Group	Biaxial negative	Strong	2.8-3.4	111.83	153.14	137.71	148.16	255	255	255	31.19	114.85	154.15	1.0977	146.94	89.79	FALSE	255	0.019	2	(96, 96)	257	(96, 96)	1	(1, 1)	19418
F52-Biotite-CN-1-15-70deg.jpg	F52	Biotite	CN	70	First Quadrant (70Â°)	R,G,B	3	JPEG	129	RGB	134	uint8	2025-02-22T00:20:49	.jpg	2024-07-26T20:00:20	5.25	High	K(Mg,Fe)3(AlSi3O10)(OH)2	Monoclinic	2.5-3	Phyllosilicate	Mica Group	Biaxial negative	Strong	2.8-3.4	133.86	188.2	169.06	185.13	255	255	255	28.94	98.59	189.63	1.0388	181.09	67.94	FALSE	255	0.017	18	(96, 96)	257	(96, 96)	1	(1, 1)	17286
F52-Biotite-CN-1-16-75deg.jpg	F52	Biotite	CN	75	First Quadrant (75Â°)	R,G,B	3	JPEG	129	RGB	147	uint8	2025-06-12T08:07:14	.jpg	2024-07-26T20:00:34	5.98	High	K(Mg,Fe)3(AlSi3O10)(OH)2	Monoclinic	2.5-3	Phyllosilicate	Mica Group	Biaxial negative	Strong	2.8-3.4	126.89	198.64	174.61	198.3	255	255	255	31.71	108.88	201.89	1.1395	190.36	53.44	FALSE	255	0.019	31	(96, 96)	257	(96, 96)	1	(1, 1)	18963
F52-Biotite-CN-1-17-80deg.jpg	F52	Biotite	CN	80	First Quadrant (80Â°)	R,G,B	3	JPEG	136	RGB	147	uint8	2025-06-12T08:07:13	.jpg	2024-07-26T20:00:46	5.68	High	K(Mg,Fe)3(AlSi3O10)(OH)2	Monoclinic	2.5-3	Phyllosilicate	Mica Group	Biaxial negative	Strong	2.8-3.4	144.89	212.48	190.51	214.15	255	255	255	28.06	95.49	216.44	1.0809	205.28	45.35	FALSE	255	0.02	34	(96, 96)	257	(96, 96)	1	(1, 1)	19992
F52-Biotite-CN-1-18-85deg.jpg	F52	Biotite	CN	85	First Quadrant (85Â°)	R,G,B	3	JPEG	141	RGB	148	uint8	2025-06-12T08:07:12	.jpg	2024-07-26T20:00:57	5.28	High	K(Mg,Fe)3(AlSi3O10)(OH)2	Monoclinic	2.5-3	Phyllosilicate	Mica Group	Biaxial negative	Strong	2.8-3.4	143.76	217.76	194.23	221.18	255	255	255	29.11	98.49	222.91	1.0496	210.35	37.93	FALSE	255	0.021	54	(96, 96)	257	(96, 96)	1	(1, 1)	20868
F52-Biotite-CN-1-19-90deg.jpg	F52	Biotite	CN	90	Perpendicular (90Â°)	R,G,B	3	JPEG	127	RGB	139	uint8	2025-06-12T08:07:14	.jpg	2024-07-26T20:01:13	4.71	High	K(Mg,Fe)3(AlSi3O10)(OH)2	Monoclinic	2.5-3	Phyllosilicate	Mica Group	Biaxial negative	Strong	2.8-3.4	148.69	219.51	196.8	222.2	255	255	255	31.45	93.29	224	1.0945	212.24	35.52	FALSE	255	0.018	51	(96, 96)	257	(96, 96)	1	(1, 1)	17653
F52-Biotite-CN-1-20-95deg.jpg	F52	Biotite	CN	95	Second Quadrant (95Â°)	R,G,B	3	JPEG	136	RGB	135	uint8	2025-06-12T08:07:14	.jpg	2024-07-26T20:01:26	4.92	High	K(Mg,Fe)3(AlSi3O10)(OH)2	Monoclinic	2.5-3	Phyllosilicate	Mica Group	Biaxial negative	Strong	2.8-3.4	150.2	221.66	198.82	224.59	255	255	255	30.11	93.61	226.43	0.9926	214.39	35.76	FALSE	255	0.018	55	(96, 96)	257	(96, 96)	1	(1, 1)	18360
F52-Biotite-CN-1-21-100deg.jpg	F52	Biotite	CN	100	Second Quadrant (100Â°)	R,G,B	3	JPEG	136	RGB	138	uint8	2025-06-12T08:07:13	.jpg	2024-07-26T20:01:38	4.93	High	K(Mg,Fe)3(AlSi3O10)(OH)2	Monoclinic	2.5-3	Phyllosilicate	Mica Group	Biaxial negative	Strong	2.8-3.4	147.7	220.29	197.07	223.21	255	255	255	29.19	96.2	224.97	1.0147	212.89	37.76	FALSE	255	0.019	63	(96, 96)	257	(96, 96)	1	(1, 1)	18768
F52-Biotite-CN-1-22-105deg.jpg	F52	Biotite	CN	105	Second Quadrant (105Â°)	R,G,B	3	JPEG	149	RGB	129	uint8	2025-06-12T08:07:14	.jpg	2024-07-26T20:01:50	5.42	High	K(Mg,Fe)3(AlSi3O10)(OH)2	Monoclinic	2.5-3	Phyllosilicate	Mica Group	Biaxial negative	Strong	2.8-3.4	134.38	214.13	189.03	218.57	255	255	255	30.9	109.12	220.34	0.8658	206.37	41.08	FALSE	255	0.019	58	(96, 96)	257	(96, 96)	1	(1, 1)	19221
F52-Biotite-CN-1-23-110deg.jpg	F52	Biotite	CN	110	Second Quadrant (110Â°)	R,G,B	3	JPEG	150	RGB	123	uint8	2025-06-12T08:07:14	.jpg	2024-07-26T20:02:02	5.4	High	K(Mg,Fe)3(AlSi3O10)(OH)2	Monoclinic	2.5-3	Phyllosilicate	Mica Group	Biaxial negative	Strong	2.8-3.4	126.86	209	183.02	213.19	255	255	255	29.99	115.37	215.29	0.82	200.89	44.59	FALSE	255	0.018	48	(96, 96)	257	(96, 96)	1	(1, 1)	18450
F52-Biotite-CN-1-24-115deg.jpg	F52	Biotite	CN	115	Second Quadrant (115Â°)	R,G,B	3	JPEG	152	RGB	126	uint8	2025-06-12T08:07:13	.jpg	2024-07-26T20:02:14	5.88	High	K(Mg,Fe)3(AlSi3O10)(OH)2	Monoclinic	2.5-3	Phyllosilicate	Mica Group	Biaxial negative	Strong	2.8-3.4	122.03	204.15	177.58	206.57	255	255	255	31.13	119.9	209.43	0.8289	195.51	51.75	FALSE	255	0.019	38	(96, 96)	257	(96, 96)	1	(1, 1)	19152
F52-Biotite-CN-1-25-120deg.jpg	F52	Biotite	CN	120	Second Quadrant (120Â°)	R,G,B	3	JPEG	147	RGB	120	uint8	2025-06-12T08:07:12	.jpg	2024-07-26T20:02:27	5.72	High	K(Mg,Fe)3(AlSi3O10)(OH)2	Monoclinic	2.5-3	Phyllosilicate	Mica Group	Biaxial negative	Strong	2.8-3.4	104.76	187.45	161.54	192.42	255	255	255	31.78	133.21	194.56	0.8163	179.51	59.51	FALSE	255	0.018	23	(96, 96)	257	(96, 96)	1	(1, 1)	17640
F52-Biotite-CN-1-2-5deg.jpg	F52	Biotite	CN	5	First Quadrant (5Â°)	R,G,B	3	JPEG	123	RGB	141	uint8	2025-06-12T08:07:13	.jpg	2024-07-26T19:55:56	5.39	High	K(Mg,Fe)3(AlSi3O10)(OH)2	Monoclinic	2.5-3	Phyllosilicate	Mica Group	Biaxial negative	Strong	2.8-3.4	149.67	227.97	201.64	227.29	255	255	255	32.95	94.91	231.02	1.1463	218.84	32.04	FALSE	255	0.017	33	(96, 96)	257	(96, 96)	1	(1, 1)	17343
F52-Biotite-CN-1-26-125deg.jpg	F52	Biotite	CN	125	Second Quadrant (125Â°)	R,G,B	3	JPEG	147	RGB	105	uint8	2025-06-12T08:07:14	.jpg	2024-07-26T20:02:39	5.46	High	K(Mg,Fe)3(AlSi3O10)(OH)2	Monoclinic	2.5-3	Phyllosilicate	Mica Group	Biaxial negative	Strong	2.8-3.4	85.19	160.15	135.46	161.03	255	255	255	33.98	143.31	164.97	0.7143	151.87	68.61	FALSE	255	0.015	9	(96, 96)	257	(96, 96)	1	(1, 1)	15435
F52-Biotite-CN-1-27-130deg.jpg	F52	Biotite	CN	130	Second Quadrant (130Â°)	R,G,B	3	JPEG	137	RGB	109	uint8	2025-06-12T08:07:13	.jpg	2024-07-26T20:02:50	5.37	High	K(Mg,Fe)3(AlSi3O10)(OH)2	Monoclinic	2.5-3	Phyllosilicate	Mica Group	Biaxial negative	Strong	2.8-3.4	69.34	133.62	112.14	133.46	255	255	255	33.97	153.59	137.76	0.7956	126.25	72.9	FALSE	255	0.015	0	(96, 96)	257	(96, 96)	1	(1, 1)	14933
F52-Biotite-CN-1-28-135deg.jpg	F52	Biotite	CN	135	Second Quadrant (135Â°)	R,G,B	3	JPEG	130	RGB	116	uint8	2025-06-12T08:07:14	.jpg	2024-07-26T20:03:03	5.18	High	K(Mg,Fe)3(AlSi3O10)(OH)2	Monoclinic	2.5-3	Phyllosilicate	Mica Group	Biaxial negative	Strong	2.8-3.4	63.6	114.54	96.83	112.35	255	255	255	34.32	156.06	117.48	0.8923	108.07	77.45	FALSE	255	0.015	3	(96, 96)	257	(96, 96)	1	(1, 1)	15080
F52-Biotite-CN-1-29-140deg.jpg	F52	Biotite	CN	140	Second Quadrant (140Â°)	R,G,B	3	JPEG	125	RGB	115	uint8	2025-06-12T08:07:14	.jpg	2024-07-26T20:03:15	5.1	High	K(Mg,Fe)3(AlSi3O10)(OH)2	Monoclinic	2.5-3	Phyllosilicate	Mica Group	Biaxial negative	Strong	2.8-3.4	70.66	104.29	91.84	100.56	255	255	255	36.79	146.55	106.16	0.92	99.34	88.65	FALSE	255	0.014	1	(96, 96)	257	(96, 96)	1	(1, 1)	14375
F52-Biotite-CN-1-30-145deg.jpg	F52	Biotite	CN	145	Second Quadrant (145Â°)	R,G,B	3	JPEG	139	RGB	146	uint8	2025-06-12T08:07:13	.jpg	2024-07-26T20:03:31	6.6	High	K(Mg,Fe)3(AlSi3O10)(OH)2	Monoclinic	2.5-3	Phyllosilicate	Mica Group	Biaxial negative	Strong	2.8-3.4	72.08	104.33	93.07	102.8	255	255	255	35.34	148.48	107.58	1.0504	100.19	91.34	FALSE	255	0.02	3	(96, 96)	257	(96, 96)	1	(1, 1)	20294
F52-Biotite-CN-1-3-10deg.jpg	F52	Biotite	CN	10	First Quadrant (10Â°)	R,G,B	3	JPEG	120	RGB	146	uint8	2025-06-12T08:07:14	.jpg	2024-07-26T19:56:10	5.28	High	K(Mg,Fe)3(AlSi3O10)(OH)2	Monoclinic	2.5-3	Phyllosilicate	Mica Group	Biaxial negative	Strong	2.8-3.4	148.41	227.51	200.8	226.48	255	255	255	30.76	96.27	230.14	1.2167	218.19	33.37	FALSE	255	0.018	33	(96, 96)	257	(96, 96)	1	(1, 1)	17520
F52-Biotite-CN-1-31-150deg.jpg	F52	Biotite	CN	150	Second Quadrant (150Â°)	R,G,B	3	JPEG	154	RGB	138	uint8	2025-06-12T08:07:14	.jpg	2024-07-26T20:03:43	6.75	High	K(Mg,Fe)3(AlSi3O10)(OH)2	Monoclinic	2.5-3	Phyllosilicate	Mica Group	Biaxial negative	Strong	2.8-3.4	80.56	120.16	106.51	118.82	255	255	255	33.51	143.06	122.99	0.8961	115.24	90.68	FALSE	255	0.021	4	(96, 96)	257	(96, 96)	1	(1, 1)	21252
F52-Biotite-CN-1-32-155deg.jpg	F52	Biotite	CN	155	Second Quadrant (155Â°)	R,G,B	3	JPEG	160	RGB	131	uint8	2025-06-12T08:07:11	.jpg	2024-07-26T20:03:55	6.39	High	K(Mg,Fe)3(AlSi3O10)(OH)2	Monoclinic	2.5-3	Phyllosilicate	Mica Group	Biaxial negative	Strong	2.8-3.4	97.01	145.31	129.08	144.92	255	255	255	30.57	128.5	148.24	0.8187	139.69	83.75	FALSE	255	0.021	2	(96, 96)	257	(96, 96)	1	(1, 1)	20960
F52-Biotite-CN-1-33-160deg.jpg	F52	Biotite	CN	160	Second Quadrant (160Â°)	R,G,B	3	JPEG	155	RGB	151	uint8	2025-06-12T08:07:11	.jpg	2024-07-26T20:04:09	6.71	High	K(Mg,Fe)3(AlSi3O10)(OH)2	Monoclinic	2.5-3	Phyllosilicate	Mica Group	Biaxial negative	Strong	2.8-3.4	123.71	185.27	165.82	188.48	255	255	255	28.02	110.94	190.38	0.9742	179.21	66.4	FALSE	255	0.023	14	(96, 96)	257	(96, 96)	1	(1, 1)	23405
F52-Biotite-CN-1-34-165deg.jpg	F52	Biotite	CN	165	Second Quadrant (165Â°)	R,G,B	3	JPEG	135	RGB	146	uint8	2025-06-12T08:07:11	.jpg	2024-07-26T20:04:24	5.14	High	K(Mg,Fe)3(AlSi3O10)(OH)2	Monoclinic	2.5-3	Phyllosilicate	Mica Group	Biaxial negative	Strong	2.8-3.4	144.93	207.16	187.21	209.53	255	255	255	28.31	93.68	211.05	1.0815	200.78	50.95	FALSE	255	0.02	38	(96, 96)	257	(96, 96)	1	(1, 1)	19710
F52-Biotite-CN-1-35-170deg.jpg	F52	Biotite	CN	170	Second Quadrant (170Â°)	R,G,B	3	JPEG	140	RGB	156	uint8	2025-06-12T08:07:14	.jpg	2024-07-26T20:04:36	5.72	High	K(Mg,Fe)3(AlSi3O10)(OH)2	Monoclinic	2.5-3	Phyllosilicate	Mica Group	Biaxial negative	Strong	2.8-3.4	142.34	212.98	190.93	217.46	255	255	255	27.54	98.65	218.9	1.1143	206.27	43.18	FALSE	255	0.022	41	(96, 96)	257	(96, 96)	1	(1, 1)	21840
F52-Biotite-CN-1-36-175deg.jpg	F52	Biotite	CN	175	Second Quadrant (175Â°)	R,G,B	3	JPEG	130	RGB	163	uint8	2025-06-12T08:07:14	.jpg	2024-07-26T20:04:49	5.69	High	K(Mg,Fe)3(AlSi3O10)(OH)2	Monoclinic	2.5-3	Phyllosilicate	Mica Group	Biaxial negative	Strong	2.8-3.4	139.84	210.93	188.88	215.86	255	255	255	27.46	101.85	217.39	1.2538	204.3	44.88	FALSE	255	0.021	44	(96, 96)	257	(96, 96)	1	(1, 1)	21190
F52-Biotite-CN-1-37-180deg.jpg	F52	Biotite	CN	180	Opposite (180Â°)	R,G,B	3	JPEG	133	RGB	155	uint8	2025-06-12T08:07:12	.jpg	2024-07-26T20:05:02	5.13	High	K(Mg,Fe)3(AlSi3O10)(OH)2	Monoclinic	2.5-3	Phyllosilicate	Mica Group	Biaxial negative	Strong	2.8-3.4	151.17	221.98	199.27	224.64	255	255	255	28.92	92.66	226.52	1.1654	214.71	35.35	FALSE	255	0.021	58	(96, 96)	257	(96, 96)	1	(1, 1)	20615
F52-Biotite-CN-1-38-185deg.jpg	F52	Biotite	CN	185	Third Quadrant (185Â°)	R,G,B	3	JPEG	135	RGB	169	uint8	2025-06-12T08:07:11	.jpg	2024-07-26T20:05:16	5.52	High	K(Mg,Fe)3(AlSi3O10)(OH)2	Monoclinic	2.5-3	Phyllosilicate	Mica Group	Biaxial negative	Strong	2.8-3.4	156.29	225.95	204.02	229.81	255	255	255	28.09	89.59	231.3	1.2519	219.16	34.14	FALSE	255	0.023	84	(96, 96)	257	(96, 96)	1	(1, 1)	22815
F52-Biotite-CN-1-39-190deg.jpg	F52	Biotite	CN	190	Third Quadrant (190Â°)	R,G,B	3	JPEG	140	RGB	180	uint8	2025-06-12T08:07:12	.jpg	2024-07-26T20:05:29	5.97	High	K(Mg,Fe)3(AlSi3O10)(OH)2	Monoclinic	2.5-3	Phyllosilicate	Mica Group	Biaxial negative	Strong	2.8-3.4	150.63	227.77	204.07	233.82	255	255	255	26.69	97.07	235.13	1.2857	220.79	33.98	FALSE	255	0.025	46	(96, 96)	257	(96, 96)	1	(1, 1)	25200
F52-Biotite-CN-1-40-195deg.jpg	F52	Biotite	CN	195	Third Quadrant (195Â°)	R,G,B	3	JPEG	142	RGB	186	uint8	2025-06-12T08:07:13	.jpg	2024-07-26T20:05:43	5.89	High	K(Mg,Fe)3(AlSi3O10)(OH)2	Monoclinic	2.5-3	Phyllosilicate	Mica Group	Biaxial negative	Strong	2.8-3.4	168.24	233.15	214.82	243.06	255	255	255	28.12	82.85	243.79	1.3099	228.72	29.87	FALSE	255	0.026	41	(96, 96)	257	(96, 96)	1	(1, 1)	26412
F52-Biotite-CN-1-41-200deg.jpg	F52	Biotite	CN	200	Third Quadrant (200Â°)	R,G,B	3	JPEG	141	RGB	178	uint8	2025-06-12T08:07:14	.jpg	2024-07-26T20:05:56	6.21	High	K(Mg,Fe)3(AlSi3O10)(OH)2	Monoclinic	2.5-3	Phyllosilicate	Mica Group	Biaxial negative	Strong	2.8-3.4	163.12	228.78	210.39	239.27	255	255	255	27.98	87.16	240	1.2624	224.44	34.68	FALSE	255	0.025	40	(96, 96)	257	(96, 96)	1	(1, 1)	25098
F52-Biotite-CN-1-4-15deg.jpg	F52	Biotite	CN	15	First Quadrant (15Â°)	R,G,B	3	JPEG	123	RGB	169	uint8	2025-06-12T08:07:14	.jpg	2024-07-26T19:56:22	5.83	High	K(Mg,Fe)3(AlSi3O10)(OH)2	Monoclinic	2.5-3	Phyllosilicate	Mica Group	Biaxial negative	Strong	2.8-3.4	145	225.72	199.22	226.95	255	255	255	28.98	100.46	229.9	1.374	216.89	36.55	FALSE	255	0.021	21	(96, 96)	257	(96, 96)	1	(1, 1)	20787
F52-Biotite-CN-1-42-205deg.jpg	F52	Biotite	CN	205	Third Quadrant (205Â°)	R,G,B	3	JPEG	127	RGB	179	uint8	2025-06-12T08:07:12	.jpg	2024-07-26T20:06:10	6.06	High	K(Mg,Fe)3(AlSi3O10)(OH)2	Monoclinic	2.5-3	Phyllosilicate	Mica Group	Biaxial negative	Strong	2.8-3.4	157.55	224.05	204.33	231.4	255	255	255	30.26	90.41	232.5	1.4094	218.67	41.46	FALSE	255	0.023	33	(96, 96)	257	(96, 96)	1	(1, 1)	22733
F52-Biotite-CN-1-43-210deg.jpg	F52	Biotite	CN	210	Third Quadrant (210Â°)	R,G,B	3	JPEG	125	RGB	164	uint8	2025-06-12T08:07:14	.jpg	2024-07-26T20:06:23	5.49	High	K(Mg,Fe)3(AlSi3O10)(OH)2	Monoclinic	2.5-3	Phyllosilicate	Mica Group	Biaxial negative	Strong	2.8-3.4	146.63	215.61	194.28	220.6	255	255	255	29.3	98.11	221.77	1.312	209.24	50.58	FALSE	255	0.021	45	(96, 96)	257	(96, 96)	1	(1, 1)	20500
F52-Biotite-CN-1-44-215deg.jpg	F52	Biotite	CN	215	Third Quadrant (215Â°)	R,G,B	3	JPEG	124	RGB	163	uint8	2025-06-12T08:07:14	.jpg	2024-07-26T20:06:36	6.39	High	K(Mg,Fe)3(AlSi3O10)(OH)2	Monoclinic	2.5-3	Phyllosilicate	Mica Group	Biaxial negative	Strong	2.8-3.4	119	189.16	167.12	193.21	255	255	255	30.51	117.65	195.42	1.3145	182.37	66.21	FALSE	255	0.02	8	(96, 96)	257	(96, 96)	1	(1, 1)	20212
F52-Biotite-CN-1-45-220deg.jpg	F52	Biotite	CN	220	Third Quadrant (220Â°)	R,G,B	3	JPEG	122	RGB	154	uint8	2025-06-12T08:07:12	.jpg	2024-07-26T20:06:50	5.96	High	K(Mg,Fe)3(AlSi3O10)(OH)2	Monoclinic	2.5-3	Phyllosilicate	Mica Group	Biaxial negative	Strong	2.8-3.4	113.74	173.75	154.55	176.16	255	255	255	30.49	117.44	179.07	1.2623	167.63	73.6	FALSE	255	0.019	4	(96, 96)	257	(96, 96)	1	(1, 1)	18788
F52-Biotite-CN-1-46-225deg.jpg	F52	Biotite	CN	225	Third Quadrant (225Â°)	R,G,B	3	JPEG	134	RGB	158	uint8	2025-06-12T08:07:14	.jpg	2024-07-26T20:07:04	6.91	High	K(Mg,Fe)3(AlSi3O10)(OH)2	Monoclinic	2.5-3	Phyllosilicate	Mica Group	Biaxial negative	Strong	2.8-3.4	101.62	150.62	134.86	152.34	255	255	255	31.58	125.14	156.21	1.1791	145.55	82.72	FALSE	255	0.021	2	(96, 96)	257	(96, 96)	1	(1, 1)	21172
F52-Biotite-CN-1-47-230deg.jpg	F52	Biotite	CN	230	Third Quadrant (230Â°)	R,G,B	3	JPEG	132	RGB	144	uint8	2025-06-12T08:07:14	.jpg	2024-07-26T20:07:18	6.18	High	K(Mg,Fe)3(AlSi3O10)(OH)2	Monoclinic	2.5-3	Phyllosilicate	Mica Group	Biaxial negative	Strong	2.8-3.4	93.96	134.34	120.84	134.24	255	255	255	31.54	129.85	138.74	1.0909	129.7	88.13	FALSE	255	0.019	4	(96, 96)	257	(96, 96)	1	(1, 1)	19008
F52-Biotite-CN-1-48-235deg.jpg	F52	Biotite	CN	235	Third Quadrant (235Â°)	R,G,B	3	JPEG	145	RGB	146	uint8	2025-06-12T08:07:14	.jpg	2024-07-26T20:07:32	6.45	High	K(Mg,Fe)3(AlSi3O10)(OH)2	Monoclinic	2.5-3	Phyllosilicate	Mica Group	Biaxial negative	Strong	2.8-3.4	90.82	123.29	111.65	120.83	255	255	255	32.72	131.67	126.15	1.0069	118.85	94.2	FALSE	255	0.021	1	(96, 96)	257	(96, 96)	1	(1, 1)	21170
F52-Biotite-CN-1-49-240deg.jpg	F52	Biotite	CN	240	Third Quadrant (240Â°)	R,G,B	3	JPEG	140	RGB	156	uint8	2025-06-12T08:07:14	.jpg	2024-07-26T20:07:46	6.53	High	K(Mg,Fe)3(AlSi3O10)(OH)2	Monoclinic	2.5-3	Phyllosilicate	Mica Group	Biaxial negative	Strong	2.8-3.4	88.11	121.91	109.32	117.94	255	255	255	32.91	137.14	123.48	1.1143	116.86	95.88	FALSE	255	0.022	2	(96, 96)	257	(96, 96)	1	(1, 1)	21840
F52-Biotite-CN-1-50-245deg.jpg	F52	Biotite	CN	245	Third Quadrant (245Â°)	R,G,B	3	JPEG	156	RGB	145	uint8	2025-06-12T08:07:12	.jpg	2024-07-26T20:08:01	6.84	High	K(Mg,Fe)3(AlSi3O10)(OH)2	Monoclinic	2.5-3	Phyllosilicate	Mica Group	Biaxial negative	Strong	2.8-3.4	86.41	129.19	113.54	125	255	255	255	34.06	140.67	130.78	0.9295	123.06	90.25	FALSE	255	0.023	1	(96, 96)	257	(96, 96)	1	(1, 1)	22620
F52-Biotite-CN-1-51-250deg.jpg	F52	Biotite	CN	250	Third Quadrant (250Â°)	R,G,B	3	JPEG	164	RGB	152	uint8	2025-06-12T08:07:14	.jpg	2024-07-26T20:08:14	7.22	High	K(Mg,Fe)3(AlSi3O10)(OH)2	Monoclinic	2.5-3	Phyllosilicate	Mica Group	Biaxial negative	Strong	2.8-3.4	102.49	154.47	136.95	153.89	255	255	255	28.83	130.4	157.64	0.9268	148.37	83.06	FALSE	255	0.025	1	(96, 96)	257	(96, 96)	1	(1, 1)	24928
F52-Biotite-CN-1-5-20deg.jpg	F52	Biotite	CN	20	First Quadrant (20Â°)	R,G,B	3	JPEG	124	RGB	156	uint8	2025-06-12T08:07:14	.jpg	2024-07-26T19:56:35	5.73	High	K(Mg,Fe)3(AlSi3O10)(OH)2	Monoclinic	2.5-3	Phyllosilicate	Mica Group	Biaxial negative	Strong	2.8-3.4	141.93	221.76	195.54	222.92	255	255	255	30.33	102.05	225.74	1.2581	213.01	40.11	FALSE	255	0.019	29	(96, 96)	257	(96, 96)	1	(1, 1)	19344
F52-Biotite-CN-1-52-255deg.jpg	F52	Biotite	CN	255	Third Quadrant (255Â°)	R,G,B	3	JPEG	177	RGB	146	uint8	2025-06-12T08:07:13	.jpg	2024-07-26T20:08:27	7.51	High	K(Mg,Fe)3(AlSi3O10)(OH)2	Monoclinic	2.5-3	Phyllosilicate	Mica Group	Biaxial negative	Strong	2.8-3.4	107.03	169.55	149.92	173.18	255	255	255	29.46	126.46	175.73	0.8249	163.51	71.7	FALSE	255	0.026	2	(96, 96)	257	(96, 96)	1	(1, 1)	25842
F52-Biotite-CN-1-53-260deg.jpg	F52	Biotite	CN	260	Third Quadrant (260Â°)	R,G,B	3	JPEG	176	RGB	147	uint8	2025-06-12T08:07:13	.jpg	2024-07-26T20:08:40	7.12	High	K(Mg,Fe)3(AlSi3O10)(OH)2	Monoclinic	2.5-3	Phyllosilicate	Mica Group	Biaxial negative	Strong	2.8-3.4	119.45	188.48	166.7	192.19	255	255	255	27.86	118.99	194.86	0.8352	181.72	62.62	FALSE	255	0.026	1	(96, 96)	257	(96, 96)	1	(1, 1)	25872
F52-Biotite-CN-1-54-265deg.jpg	F52	Biotite	CN	265	Third Quadrant (265Â°)	R,G,B	3	JPEG	171	RGB	145	uint8	2025-06-12T08:07:13	.jpg	2024-07-26T20:08:57	6.47	High	K(Mg,Fe)3(AlSi3O10)(OH)2	Monoclinic	2.5-3	Phyllosilicate	Mica Group	Biaxial negative	Strong	2.8-3.4	137.47	209.83	187.13	214.09	255	255	255	28.55	105.29	216.03	0.848	202.85	47.98	FALSE	255	0.025	7	(96, 96)	257	(96, 96)	1	(1, 1)	24795
F52-Biotite-CN-1-55-270deg.jpg	F52	Biotite	CN	270	Three-quarter (270Â°)	R,G,B	3	JPEG	179	RGB	146	uint8	2025-06-12T08:07:13	.jpg	2024-07-26T20:09:12	7.16	High	K(Mg,Fe)3(AlSi3O10)(OH)2	Monoclinic	2.5-3	Phyllosilicate	Mica Group	Biaxial negative	Strong	2.8-3.4	132.03	211.45	187.11	217.84	255	255	255	28.21	112.38	219.91	0.8156	204.31	46.89	FALSE	255	0.026	2	(96, 96)	257	(96, 96)	1	(1, 1)	26134
F52-Biotite-CN-1-56-275deg.jpg	F52	Biotite	CN	275	Fourth Quadrant (275Â°)	R,G,B	3	JPEG	197	RGB	149	uint8	2025-06-12T08:07:12	.jpg	2024-07-26T20:11:15	7.34	High	K(Mg,Fe)3(AlSi3O10)(OH)2	Monoclinic	2.5-3	Phyllosilicate	Mica Group	Biaxial negative	Strong	2.8-3.4	143.63	224.26	199.91	231.85	255	255	255	25.81	104.36	233.41	0.7563	217.34	38.34	FALSE	255	0.029	15	(96, 96)	257	(96, 96)	1	(1, 1)	29353
F52-Biotite-CN-1-57-280deg.jpg	F52	Biotite	CN	280	Fourth Quadrant (280Â°)	R,G,B	3	JPEG	175	RGB	145	uint8	2025-06-12T08:07:12	.jpg	2024-07-26T20:11:28	5.97	High	K(Mg,Fe)3(AlSi3O10)(OH)2	Monoclinic	2.5-3	Phyllosilicate	Mica Group	Biaxial negative	Strong	2.8-3.4	160.4	233.38	211.91	241.96	255	255	255	26.37	90.19	242.82	0.8286	227.63	28.55	FALSE	255	0.025	43	(96, 96)	257	(96, 96)	1	(1, 1)	25375
F52-Biotite-CN-1-58-285deg.jpg	F52	Biotite	CN	285	Fourth Quadrant (285Â°)	R,G,B	3	JPEG	172	RGB	148	uint8	2025-06-12T08:07:14	.jpg	2024-07-26T20:11:43	5.54	High	K(Mg,Fe)3(AlSi3O10)(OH)2	Monoclinic	2.5-3	Phyllosilicate	Mica Group	Biaxial negative	Strong	2.8-3.4	176	235.39	218.47	244.02	255	255	255	28.94	75.86	244.89	0.8605	231.21	27.89	FALSE	255	0.025	37	(96, 96)	257	(96, 96)	1	(1, 1)	25456
F52-Biotite-CN-1-59-290deg.jpg	F52	Biotite	CN	290	Fourth Quadrant (290Â°)	R,G,B	3	JPEG	159	RGB	134	uint8	2025-06-12T08:07:13	.jpg	2024-07-26T20:12:07	4.96	High	K(Mg,Fe)3(AlSi3O10)(OH)2	Monoclinic	2.5-3	Phyllosilicate	Mica Group	Biaxial negative	Strong	2.8-3.4	174.53	231.64	215.32	239.81	255	255	255	28.96	75.9	240.67	0.8428	227.58	32.11	FALSE	255	0.021	77	(96, 96)	257	(96, 96)	1	(1, 1)	21306
F52-Biotite-CN-1-60-295deg.jpg	F52	Biotite	CN	295	Fourth Quadrant (295Â°)	R,G,B	3	JPEG	160	RGB	135	uint8	2025-06-12T08:07:13	.jpg	2024-07-26T20:12:35	5.81	High	K(Mg,Fe)3(AlSi3O10)(OH)2	Monoclinic	2.5-3	Phyllosilicate	Mica Group	Biaxial negative	Strong	2.8-3.4	149.76	221.85	200.09	228.65	255	255	255	29.39	97.46	229.86	0.8438	215.67	42.86	FALSE	255	0.022	47	(96, 96)	257	(96, 96)	1	(1, 1)	21600
F52-Biotite-CN-1-61-300deg.jpg	F52	Biotite	CN	300	Fourth Quadrant (300Â°)	R,G,B	3	JPEG	168	RGB	127	uint8	2025-06-12T08:07:12	.jpg	2024-07-26T20:12:46	5.86	High	K(Mg,Fe)3(AlSi3O10)(OH)2	Monoclinic	2.5-3	Phyllosilicate	Mica Group	Biaxial negative	Strong	2.8-3.4	130.01	207.75	183.69	213.3	255	255	255	31.22	113	215.16	0.756	200.55	53.45	FALSE	255	0.021	36	(96, 96)	257	(96, 96)	1	(1, 1)	21336
F52-Biotite-CN-1-62-305deg.jpg	F52	Biotite	CN	305	Fourth Quadrant (305Â°)	R,G,B	3	JPEG	145	RGB	125	uint8	2025-06-12T08:07:13	.jpg	2024-07-26T20:12:59	5.83	High	K(Mg,Fe)3(AlSi3O10)(OH)2	Monoclinic	2.5-3	Phyllosilicate	Mica Group	Biaxial negative	Strong	2.8-3.4	109.88	185.37	161.31	188.68	255	255	255	32.08	126.61	191.62	0.8621	177.76	66.21	FALSE	255	0.018	4	(96, 96)	257	(96, 96)	1	(1, 1)	18125
F52-Biotite-CN-1-6-25deg.jpg	F52	Biotite	CN	25	First Quadrant (25Â°)	R,G,B	3	JPEG	117	RGB	167	uint8	2025-06-12T08:07:12	.jpg	2024-07-26T19:56:48	6.09	High	K(Mg,Fe)3(AlSi3O10)(OH)2	Monoclinic	2.5-3	Phyllosilicate	Mica Group	Biaxial negative	Strong	2.8-3.4	143.13	222.33	196.17	223.06	255	255	255	29.67	101.43	226.34	1.4274	213.53	42.47	FALSE	255	0.02	32	(96, 96)	257	(96, 96)	1	(1, 1)	19539
F52-Biotite-CN-1-63-310deg.jpg	F52	Biotite	CN	310	Fourth Quadrant (310Â°)	R,G,B	3	JPEG	144	RGB	127	uint8	2025-06-12T08:07:13	.jpg	2024-07-26T20:13:12	5.43	High	K(Mg,Fe)3(AlSi3O10)(OH)2	Monoclinic	2.5-3	Phyllosilicate	Mica Group	Biaxial negative	Strong	2.8-3.4	114.22	173.4	154.22	175.05	255	255	255	31.42	118.02	178.55	0.8819	167.14	76.42	FALSE	255	0.018	0	(96, 96)	257	(96, 96)	1	(1, 1)	18288
F52-Biotite-CN-1-64-315deg.jpg	F52	Biotite	CN	315	Fourth Quadrant (315Â°)	R,G,B	3	JPEG	148	RGB	136	uint8	2025-06-12T08:07:11	.jpg	2024-07-26T20:13:24	5.8	High	K(Mg,Fe)3(AlSi3O10)(OH)2	Monoclinic	2.5-3	Phyllosilicate	Mica Group	Biaxial negative	Strong	2.8-3.4	103.02	147.2	132.42	147.05	255	255	255	30.44	127.08	151.93	0.9189	142.12	88.82	FALSE	255	0.02	1	(96, 96)	257	(96, 96)	1	(1, 1)	20128
F52-Biotite-CN-1-65-320deg.jpg	F52	Biotite	CN	320	Fourth Quadrant (320Â°)	R,G,B	3	JPEG	146	RGB	131	uint8	2025-06-12T08:07:11	.jpg	2024-07-26T20:13:36	5.75	High	K(Mg,Fe)3(AlSi3O10)(OH)2	Monoclinic	2.5-3	Phyllosilicate	Mica Group	Biaxial negative	Strong	2.8-3.4	71.12	109.77	96.35	108.15	255	255	255	33.32	156.45	113.43	0.8973	104.88	89.19	FALSE	255	0.019	1	(96, 96)	257	(96, 96)	1	(1, 1)	19126
F52-Biotite-CN-1-66-325deg.jpg	F52	Biotite	CN	325	Fourth Quadrant (325Â°)	R,G,B	3	JPEG	138	RGB	128	uint8	2025-06-12T08:07:13	.jpg	2024-07-26T20:13:49	5.14	High	K(Mg,Fe)3(AlSi3O10)(OH)2	Monoclinic	2.5-3	Phyllosilicate	Mica Group	Biaxial negative	Strong	2.8-3.4	73.94	105.93	94.18	102.68	255	255	255	35.16	152.73	108.5	0.9275	101.3	93.55	FALSE	255	0.018	4	(96, 96)	257	(96, 96)	1	(1, 1)	17664
F52-Biotite-CN-1-67-330deg.jpg	F52	Biotite	CN	330	Fourth Quadrant (330Â°)	R,G,B	3	JPEG	157	RGB	127	uint8	2025-06-12T08:07:14	.jpg	2024-07-26T20:14:01	5.57	High	K(Mg,Fe)3(AlSi3O10)(OH)2	Monoclinic	2.5-3	Phyllosilicate	Mica Group	Biaxial negative	Strong	2.8-3.4	110.18	138.71	127.81	134.52	255	255	255	29.68	118.26	139.65	0.8089	134.2	100.87	FALSE	255	0.02	1	(96, 96)	257	(96, 96)	1	(1, 1)	19939
F52-Biotite-CN-1-68-335deg.jpg	F52	Biotite	CN	335	Fourth Quadrant (335Â°)	R,G,B	3	JPEG	169	RGB	144	uint8	2025-06-12T08:07:12	.jpg	2024-07-26T20:14:13	7.04	High	K(Mg,Fe)3(AlSi3O10)(OH)2	Monoclinic	2.5-3	Phyllosilicate	Mica Group	Biaxial negative	Strong	2.8-3.4	102.47	148.15	132.54	147	255	255	255	30.79	126.79	151.11	0.8521	142.6	87.18	FALSE	255	0.024	1	(96, 96)	257	(96, 96)	1	(1, 1)	24336
F52-Biotite-CN-1-69-340deg.jpg	F52	Biotite	CN	340	Fourth Quadrant (340Â°)	R,G,B	3	JPEG	159	RGB	164	uint8	2025-06-12T08:07:13	.jpg	2024-07-26T20:14:26	6.5	High	K(Mg,Fe)3(AlSi3O10)(OH)2	Monoclinic	2.5-3	Phyllosilicate	Mica Group	Biaxial negative	Strong	2.8-3.4	127.05	182.14	164.33	183.81	255	255	255	27.23	108.59	186.06	1.0314	176.36	72.83	FALSE	255	0.026	6	(96, 96)	257	(96, 96)	1	(1, 1)	26076
F52-Biotite-CN-1-70-345deg.jpg	F52	Biotite	CN	345	Fourth Quadrant (345Â°)	R,G,B	3	JPEG	150	RGB	171	uint8	2025-06-12T08:07:13	.jpg	2024-07-26T20:14:40	6.39	High	K(Mg,Fe)3(AlSi3O10)(OH)2	Monoclinic	2.5-3	Phyllosilicate	Mica Group	Biaxial negative	Strong	2.8-3.4	134.08	200.88	180.26	205.81	255	255	255	27.08	106.11	207.32	1.14	194.74	58.13	FALSE	255	0.026	10	(96, 96)	257	(96, 96)	1	(1, 1)	25650
F52-Biotite-CN-1-71-350deg.jpg	F52	Biotite	CN	350	Fourth Quadrant (350Â°)	R,G,B	3	JPEG	134	RGB	167	uint8	2025-06-12T08:07:12	.jpg	2024-07-26T20:14:52	5.63	High	K(Mg,Fe)3(AlSi3O10)(OH)2	Monoclinic	2.5-3	Phyllosilicate	Mica Group	Biaxial negative	Strong	2.8-3.4	137.62	211.74	188.73	216.84	255	255	255	26.89	104.8	218.18	1.2463	204.82	45.38	FALSE	255	0.022	40	(96, 96)	257	(96, 96)	1	(1, 1)	22378
F52-Biotite-CN-1-72-355deg.jpg	F52	Biotite	CN	355	Fourth Quadrant (355Â°)	R,G,B	3	JPEG	140	RGB	161	uint8	2025-06-12T08:07:11	.jpg	2024-07-26T20:15:05	5.6	High	K(Mg,Fe)3(AlSi3O10)(OH)2	Monoclinic	2.5-3	Phyllosilicate	Mica Group	Biaxial negative	Strong	2.8-3.4	149.14	221.21	198.23	224.34	255	255	255	30.23	94.79	226.3	1.15	213.93	38.1	FALSE	255	0.023	74	(96, 96)	257	(96, 96)	1	(1, 1)	22540
F52-Biotite-CN-1-7-30deg.jpg	F52	Biotite	CN	30	First Quadrant (30Â°)	R,G,B	3	JPEG	113	RGB	163	uint8	2025-06-12T08:07:14	.jpg	2024-07-26T19:57:00	6.09	High	K(Mg,Fe)3(AlSi3O10)(OH)2	Monoclinic	2.5-3	Phyllosilicate	Mica Group	Biaxial negative	Strong	2.8-3.4	133.4	208.57	183.71	209.17	255	255	255	33.1	106.79	212.61	1.4425	200.18	53.9	FALSE	255	0.018	30	(96, 96)	257	(96, 96)	1	(1, 1)	18419
F52-Biotite-CN-1-8-35deg.jpg	F52	Biotite	CN	35	First Quadrant (35Â°)	R,G,B	3	JPEG	118	RGB	145	uint8	2025-06-12T08:07:14	.jpg	2024-07-26T19:57:15	6.69	High	K(Mg,Fe)3(AlSi3O10)(OH)2	Monoclinic	2.5-3	Phyllosilicate	Mica Group	Biaxial negative	Strong	2.8-3.4	96.01	176.14	149.13	175.23	255	255	255	35.72	134.88	180.64	1.2288	166.74	66.12	FALSE	255	0.017	8	(96, 96)	257	(96, 96)	1	(1, 1)	17110
F52-Biotite-CN-1-9-40deg.jpg	F52	Biotite	CN	40	First Quadrant (40Â°)	R,G,B	3	JPEG	117	RGB	156	uint8	2025-06-12T08:07:13	.jpg	2024-07-26T19:57:28	5.75	High	K(Mg,Fe)3(AlSi3O10)(OH)2	Monoclinic	2.5-3	Phyllosilicate	Mica Group	Biaxial negative	Strong	2.8-3.4	116.12	172.56	152.84	169.86	255	255	255	32.67	113.74	175.29	1.3333	165.32	76.17	FALSE	255	0.018	1	(96, 96)	257	(96, 96)	1	(1, 1)	18252
F52-Biotite-CN-2-10-45deg.jpg	F52	Biotite	CN	45	First Quadrant (45Â°)	R,G,B	3	JPEG	581	RGB	761	uint8	2025-06-12T08:07:13	.jpg	2024-07-26T14:41:27	125.29	High	K(Mg,Fe)3(AlSi3O10)(OH)2	Monoclinic	2.5-3	Phyllosilicate	Mica Group	Biaxial negative	Strong	2.8-3.4	107.89	202.4	176.81	220.13	255	255	255	19.27	140.78	220.7	1.3098	196.93	54.83	FALSE	255	0.442	36	(96, 96)	257	(96, 96)	1	(1, 1)	442141
F52-Biotite-CN-2-1-0deg.jpg	F52	Biotite	CN	0	Reference (0Â°)	R,G,B	3	JPEG	584	RGB	537	uint8	2025-06-12T08:07:12	.jpg	2024-07-26T14:38:32	120.94	High	K(Mg,Fe)3(AlSi3O10)(OH)2	Monoclinic	2.5-3	Phyllosilicate	Mica Group	Biaxial negative	Strong	2.8-3.4	46.41	139.85	115.51	160.27	255	255	255	26.25	187.03	162.01	0.9195	135.31	54.96	FALSE	255	0.314	23	(96, 96)	257	(96, 96)	1	(1, 1)	313608
F52-Biotite-CN-2-11-50deg.jpg	F52	Biotite	CN	50	First Quadrant (50Â°)	R,G,B	3	JPEG	586	RGB	748	uint8	2025-06-12T08:07:12	.jpg	2024-07-26T14:41:55	124.84	High	K(Mg,Fe)3(AlSi3O10)(OH)2	Monoclinic	2.5-3	Phyllosilicate	Mica Group	Biaxial negative	Strong	2.8-3.4	100.17	200.43	173.17	218.89	255	255	255	20.09	148.75	219.47	1.2765	194.53	54.93	FALSE	255	0.438	37	(96, 96)	257	(96, 96)	1	(1, 1)	438328
F52-Biotite-CN-2-12-55deg.jpg	F52	Biotite	CN	55	First Quadrant (55Â°)	R,G,B	3	JPEG	553	RGB	762	uint8	2025-06-12T08:07:14	.jpg	2024-07-26T14:42:27	124.97	High	K(Mg,Fe)3(AlSi3O10)(OH)2	Monoclinic	2.5-3	Phyllosilicate	Mica Group	Biaxial negative	Strong	2.8-3.4	96.04	196.22	168.87	214.34	255	255	255	20.75	152.14	215.04	1.3779	190.23	56.89	FALSE	255	0.421	35	(96, 96)	257	(96, 96)	1	(1, 1)	421386
F52-Biotite-CN-2-13-60deg.jpg	F52	Biotite	CN	60	First Quadrant (60Â°)	R,G,B	3	JPEG	566	RGB	770	uint8	2025-06-12T08:07:13	.jpg	2024-07-26T14:42:50	130.09	High	K(Mg,Fe)3(AlSi3O10)(OH)2	Monoclinic	2.5-3	Phyllosilicate	Mica Group	Biaxial negative	Strong	2.8-3.4	95.21	195.5	168.08	213.52	255	255	255	20.9	152.62	214.19	1.3604	189.46	57.12	FALSE	255	0.436	31	(96, 96)	257	(96, 96)	1	(1, 1)	435820
F52-Biotite-CN-2-14-65deg.jpg	F52	Biotite	CN	65	First Quadrant (65Â°)	R,G,B	3	JPEG	558	RGB	754	uint8	2025-06-12T08:07:11	.jpg	2024-07-26T14:43:16	133.96	High	K(Mg,Fe)3(AlSi3O10)(OH)2	Monoclinic	2.5-3	Phyllosilicate	Mica Group	Biaxial negative	Strong	2.8-3.4	88.32	190.39	162.53	208.88	255	255	255	22.07	158.34	209.62	1.3513	184.29	58.08	FALSE	255	0.421	32	(96, 96)	257	(96, 96)	1	(1, 1)	420732
F52-Biotite-CN-2-15-70deg.jpg	F52	Biotite	CN	70	First Quadrant (70Â°)	R,G,B	3	JPEG	531	RGB	740	uint8	2025-06-12T08:07:14	.jpg	2024-07-26T14:43:35	125.24	High	K(Mg,Fe)3(AlSi3O10)(OH)2	Monoclinic	2.5-3	Phyllosilicate	Mica Group	Biaxial negative	Strong	2.8-3.4	85.81	188.37	160.39	206.98	255	255	255	21.89	160.06	207.67	1.3936	182.25	58.65	FALSE	255	0.393	32	(96, 96)	257	(96, 96)	1	(1, 1)	392940
F52-Biotite-CN-2-16-75deg.jpg	F52	Biotite	CN	75	First Quadrant (75Â°)	R,G,B	3	JPEG	524	RGB	735	uint8	2025-06-12T08:07:13	.jpg	2024-07-26T14:43:58	114.86	High	K(Mg,Fe)3(AlSi3O10)(OH)2	Monoclinic	2.5-3	Phyllosilicate	Mica Group	Biaxial negative	Strong	2.8-3.4	77.5	182.42	153.59	200.86	255	255	255	23.8	165.87	201.87	1.4027	175.98	57.33	FALSE	255	0.385	35	(96, 96)	257	(96, 96)	1	(1, 1)	385140
F52-Biotite-CN-2-17-80deg.jpg	F52	Biotite	CN	80	First Quadrant (80Â°)	R,G,B	3	JPEG	497	RGB	702	uint8	2025-06-12T08:07:14	.jpg	2024-07-26T14:44:18	121.7	High	K(Mg,Fe)3(AlSi3O10)(OH)2	Monoclinic	2.5-3	Phyllosilicate	Mica Group	Biaxial negative	Strong	2.8-3.4	66.32	167.93	140.52	187.31	255	255	255	24.21	172.93	188.34	1.4125	162.15	58.74	FALSE	255	0.349	27	(96, 96)	257	(96, 96)	1	(1, 1)	348894
F52-Biotite-CN-2-18-85deg.jpg	F52	Biotite	CN	85	First Quadrant (85Â°)	R,G,B	3	JPEG	498	RGB	717	uint8	2025-06-12T08:07:14	.jpg	2024-07-26T14:44:36	126.36	High	K(Mg,Fe)3(AlSi3O10)(OH)2	Monoclinic	2.5-3	Phyllosilicate	Mica Group	Biaxial negative	Strong	2.8-3.4	70.59	161.61	137.35	179.85	255	255	255	24.03	166.69	181.04	1.4398	156.69	61.7	FALSE	255	0.357	27	(96, 96)	257	(96, 96)	1	(1, 1)	357066
F52-Biotite-CN-2-19-90deg.jpg	F52	Biotite	CN	90	Perpendicular (90Â°)	R,G,B	3	JPEG	488	RGB	711	uint8	2025-06-12T08:07:13	.jpg	2024-07-26T14:44:53	113.03	High	K(Mg,Fe)3(AlSi3O10)(OH)2	Monoclinic	2.5-3	Phyllosilicate	Mica Group	Biaxial negative	Strong	2.8-3.4	70.85	156.11	133.77	174.35	255	255	255	23.76	165.53	175.51	1.457	151.85	62.71	FALSE	255	0.347	25	(96, 96)	257	(96, 96)	1	(1, 1)	346968
F52-Biotite-CN-2-20-95deg.jpg	F52	Biotite	CN	95	Second Quadrant (95Â°)	R,G,B	3	JPEG	489	RGB	715	uint8	2025-06-12T08:07:13	.jpg	2024-07-26T14:45:10	126.19	High	K(Mg,Fe)3(AlSi3O10)(OH)2	Monoclinic	2.5-3	Phyllosilicate	Mica Group	Biaxial negative	Strong	2.8-3.4	66.67	146.79	126.22	165.19	255	255	255	23.99	166.69	166.52	1.4622	143.16	62.54	FALSE	255	0.35	25	(96, 96)	257	(96, 96)	1	(1, 1)	349635
F52-Biotite-CN-2-21-100deg.jpg	F52	Biotite	CN	100	Second Quadrant (100Â°)	R,G,B	3	JPEG	503	RGB	717	uint8	2025-06-12T08:07:14	.jpg	2024-07-26T14:45:27	122.25	High	K(Mg,Fe)3(AlSi3O10)(OH)2	Monoclinic	2.5-3	Phyllosilicate	Mica Group	Biaxial negative	Strong	2.8-3.4	74.55	149.07	130.18	166.91	255	255	255	23.11	159.69	168.19	1.4254	145.92	65.08	FALSE	255	0.361	25	(96, 96)	257	(96, 96)	1	(1, 1)	360651
F52-Biotite-CN-2-22-105deg.jpg	F52	Biotite	CN	105	Second Quadrant (105Â°)	R,G,B	3	JPEG	515	RGB	669	uint8	2025-06-12T08:07:12	.jpg	2024-07-26T14:45:44	123.99	High	K(Mg,Fe)3(AlSi3O10)(OH)2	Monoclinic	2.5-3	Phyllosilicate	Mica Group	Biaxial negative	Strong	2.8-3.4	63.01	143.28	123.01	162.74	255	255	255	24.78	170.5	164.27	1.299	139.96	59.71	FALSE	255	0.345	28	(96, 96)	257	(96, 96)	1	(1, 1)	344535
F52-Biotite-CN-2-23-110deg.jpg	F52	Biotite	CN	110	Second Quadrant (110Â°)	R,G,B	3	JPEG	526	RGB	710	uint8	2025-06-12T08:07:13	.jpg	2024-07-26T14:46:03	127.28	High	K(Mg,Fe)3(AlSi3O10)(OH)2	Monoclinic	2.5-3	Phyllosilicate	Mica Group	Biaxial negative	Strong	2.8-3.4	76.23	156.18	135.82	175.04	255	255	255	23.23	161.21	176.22	1.3498	152.71	62.81	FALSE	255	0.373	27	(96, 96)	257	(96, 96)	1	(1, 1)	373460
F52-Biotite-CN-2-24-115deg.jpg	F52	Biotite	CN	115	Second Quadrant (115Â°)	R,G,B	3	JPEG	534	RGB	707	uint8	2025-06-12T08:07:13	.jpg	2024-07-26T14:46:25	120.6	High	K(Mg,Fe)3(AlSi3O10)(OH)2	Monoclinic	2.5-3	Phyllosilicate	Mica Group	Biaxial negative	Strong	2.8-3.4	83.97	169.38	147.29	188.53	255	255	255	22	158.07	189.42	1.324	165.37	61.97	FALSE	255	0.378	24	(96, 96)	257	(96, 96)	1	(1, 1)	377538
F52-Biotite-CN-2-25-120deg.jpg	F52	Biotite	CN	120	Second Quadrant (120Â°)	R,G,B	3	JPEG	552	RGB	711	uint8	2025-06-12T08:07:13	.jpg	2024-07-26T14:46:46	121.2	High	K(Mg,Fe)3(AlSi3O10)(OH)2	Monoclinic	2.5-3	Phyllosilicate	Mica Group	Biaxial negative	Strong	2.8-3.4	90.52	181.66	157.56	200.51	255	255	255	21.6	154.23	201.32	1.288	176.91	59.05	FALSE	255	0.392	24	(96, 96)	257	(96, 96)	1	(1, 1)	392472
F52-Biotite-CN-2-2-5deg.jpg	F52	Biotite	CN	5	First Quadrant (5Â°)	R,G,B	3	JPEG	594	RGB	539	uint8	2025-06-12T08:07:14	.jpg	2024-07-26T14:38:52	123.4	High	K(Mg,Fe)3(AlSi3O10)(OH)2	Monoclinic	2.5-3	Phyllosilicate	Mica Group	Biaxial negative	Strong	2.8-3.4	48.25	132.45	111.16	152.78	255	255	255	26.03	182.48	154.51	0.9074	128.94	56.11	FALSE	255	0.32	21	(96, 96)	257	(96, 96)	1	(1, 1)	320166
F52-Biotite-CN-2-26-125deg.jpg	F52	Biotite	CN	125	Second Quadrant (125Â°)	R,G,B	3	JPEG	552	RGB	715	uint8	2025-06-12T08:07:13	.jpg	2024-07-26T14:47:11	118.75	High	K(Mg,Fe)3(AlSi3O10)(OH)2	Monoclinic	2.5-3	Phyllosilicate	Mica Group	Biaxial negative	Strong	2.8-3.4	91.1	189.44	162.84	207.97	255	255	255	21.6	155.24	208.77	1.2953	183.78	56.18	FALSE	255	0.395	29	(96, 96)	257	(96, 96)	1	(1, 1)	394680
F52-Biotite-CN-2-27-130deg.jpg	F52	Biotite	CN	130	Second Quadrant (130Â°)	R,G,B	3	JPEG	590	RGB	724	uint8	2025-06-12T08:07:12	.jpg	2024-07-26T14:47:31	119.99	High	K(Mg,Fe)3(AlSi3O10)(OH)2	Monoclinic	2.5-3	Phyllosilicate	Mica Group	Biaxial negative	Strong	2.8-3.4	102.53	199.38	172.85	216.64	255	255	255	20.59	145.51	217.31	1.2271	193.51	55.19	FALSE	255	0.427	31	(96, 96)	257	(96, 96)	1	(1, 1)	427160
F52-Biotite-CN-2-28-135deg.jpg	F52	Biotite	CN	135	Second Quadrant (135Â°)	R,G,B	3	JPEG	616	RGB	716	uint8	2025-06-12T08:07:13	.jpg	2024-07-26T14:47:52	122.4	High	K(Mg,Fe)3(AlSi3O10)(OH)2	Monoclinic	2.5-3	Phyllosilicate	Mica Group	Biaxial negative	Strong	2.8-3.4	103.6	204.77	176.67	221.64	255	255	255	20.68	145.34	222.27	1.1623	198.29	53.04	FALSE	255	0.441	36	(96, 96)	257	(96, 96)	1	(1, 1)	441056
F52-Biotite-CN-2-29-140deg.jpg	F52	Biotite	CN	140	Second Quadrant (140Â°)	R,G,B	3	JPEG	623	RGB	704	uint8	2025-06-12T08:07:13	.jpg	2024-07-26T14:48:11	111.16	High	K(Mg,Fe)3(AlSi3O10)(OH)2	Monoclinic	2.5-3	Phyllosilicate	Mica Group	Biaxial negative	Strong	2.8-3.4	105.78	209.95	180.51	225.8	255	255	255	20.25	143.84	226.36	1.13	202.82	51.16	FALSE	255	0.439	39	(96, 96)	257	(96, 96)	1	(1, 1)	438592
F52-Biotite-CN-2-30-145deg.jpg	F52	Biotite	CN	145	Second Quadrant (145Â°)	R,G,B	3	JPEG	593	RGB	695	uint8	2025-06-12T08:07:13	.jpg	2024-07-26T14:48:32	113.18	High	K(Mg,Fe)3(AlSi3O10)(OH)2	Monoclinic	2.5-3	Phyllosilicate	Mica Group	Biaxial negative	Strong	2.8-3.4	102.11	210.17	179.5	226.22	255	255	255	20.57	147.5	226.79	1.172	202.66	50.62	FALSE	255	0.412	41	(96, 96)	257	(96, 96)	1	(1, 1)	412135
F52-Biotite-CN-2-3-10deg.jpg	F52	Biotite	CN	10	First Quadrant (10Â°)	R,G,B	3	JPEG	596	RGB	565	uint8	2025-06-12T08:07:12	.jpg	2024-07-26T14:39:08	119.14	High	K(Mg,Fe)3(AlSi3O10)(OH)2	Monoclinic	2.5-3	Phyllosilicate	Mica Group	Biaxial negative	Strong	2.8-3.4	66.41	140.91	122.59	160.44	255	255	255	23.72	166.06	161.99	0.948	138.27	64.53	FALSE	255	0.337	22	(96, 96)	257	(96, 96)	1	(1, 1)	336740
F52-Biotite-CN-2-31-150deg.jpg	F52	Biotite	CN	150	Second Quadrant (150Â°)	R,G,B	3	JPEG	626	RGB	680	uint8	2025-06-12T08:07:14	.jpg	2024-07-26T14:48:54	107.87	High	K(Mg,Fe)3(AlSi3O10)(OH)2	Monoclinic	2.5-3	Phyllosilicate	Mica Group	Biaxial negative	Strong	2.8-3.4	100.02	209.65	178.38	225.46	255	255	255	20.92	149.28	226.01	1.0863	201.89	50.76	FALSE	255	0.426	42	(96, 96)	257	(96, 96)	1	(1, 1)	425680
F52-Biotite-CN-2-32-155deg.jpg	F52	Biotite	CN	155	Second Quadrant (155Â°)	R,G,B	3	JPEG	630	RGB	650	uint8	2025-06-12T08:07:13	.jpg	2024-07-26T14:49:11	117.99	High	K(Mg,Fe)3(AlSi3O10)(OH)2	Monoclinic	2.5-3	Phyllosilicate	Mica Group	Biaxial negative	Strong	2.8-3.4	94.2	204.16	173.11	220.98	255	255	255	21.63	153.7	221.57	1.0317	196.66	52.84	FALSE	255	0.409	41	(96, 96)	257	(96, 96)	1	(1, 1)	409500
F52-Biotite-CN-2-33-160deg.jpg	F52	Biotite	CN	160	Second Quadrant (160Â°)	R,G,B	3	JPEG	623	RGB	638	uint8	2025-06-12T08:07:13	.jpg	2024-07-26T14:49:33	121.82	High	K(Mg,Fe)3(AlSi3O10)(OH)2	Monoclinic	2.5-3	Phyllosilicate	Mica Group	Biaxial negative	Strong	2.8-3.4	85.34	196.58	165.47	214.5	255	255	255	22.62	161.01	215.15	1.0241	189.27	54.74	FALSE	255	0.397	38	(96, 96)	257	(96, 96)	1	(1, 1)	397474
F52-Biotite-CN-2-34-165deg.jpg	F52	Biotite	CN	165	Second Quadrant (165Â°)	R,G,B	3	JPEG	639	RGB	639	uint8	2025-06-12T08:07:12	.jpg	2024-07-26T14:49:53	121.25	High	K(Mg,Fe)3(AlSi3O10)(OH)2	Monoclinic	2.5-3	Phyllosilicate	Mica Group	Biaxial negative	Strong	2.8-3.4	90.62	191.89	163.88	209.13	255	255	255	21.8	154.22	209.77	1	185.5	58.42	FALSE	255	0.408	37	(96, 96)	257	(96, 96)	1	(1, 1)	408321
F52-Biotite-CN-2-35-170deg.jpg	F52	Biotite	CN	170	Second Quadrant (170Â°)	R,G,B	3	JPEG	635	RGB	604	uint8	2025-06-12T08:07:14	.jpg	2024-07-26T14:50:12	117.86	High	K(Mg,Fe)3(AlSi3O10)(OH)2	Monoclinic	2.5-3	Phyllosilicate	Mica Group	Biaxial negative	Strong	2.8-3.4	82.56	181.91	154.76	199.79	255	255	255	22.41	160.27	200.51	0.9512	175.94	60.56	FALSE	255	0.384	34	(96, 96)	257	(96, 96)	1	(1, 1)	383540
F52-Biotite-CN-2-36-175deg.jpg	F52	Biotite	CN	175	Second Quadrant (175Â°)	R,G,B	3	JPEG	621	RGB	566	uint8	2025-06-12T08:07:13	.jpg	2024-07-26T14:50:44	125.15	High	K(Mg,Fe)3(AlSi3O10)(OH)2	Monoclinic	2.5-3	Phyllosilicate	Mica Group	Biaxial negative	Strong	2.8-3.4	67.12	163.02	137.59	182.64	255	255	255	23.9	171.57	183.64	0.9114	157.96	60.82	FALSE	255	0.351	31	(96, 96)	257	(96, 96)	1	(1, 1)	351486
F52-Biotite-CN-2-37-180deg.jpg	F52	Biotite	CN	180	Opposite (180Â°)	R,G,B	3	JPEG	604	RGB	584	uint8	2025-06-12T08:07:13	.jpg	2024-07-26T14:51:04	123.82	High	K(Mg,Fe)3(AlSi3O10)(OH)2	Monoclinic	2.5-3	Phyllosilicate	Mica Group	Biaxial negative	Strong	2.8-3.4	66.78	153.67	131.18	173.08	255	255	255	23.35	169.69	174.2	0.9669	149.58	62.29	FALSE	255	0.353	29	(96, 96)	257	(96, 96)	1	(1, 1)	352736
F52-Biotite-CN-2-38-185deg.jpg	F52	Biotite	CN	185	Third Quadrant (185Â°)	R,G,B	3	JPEG	562	RGB	531	uint8	2025-06-12T08:07:11	.jpg	2024-07-26T14:51:21	112.91	High	K(Mg,Fe)3(AlSi3O10)(OH)2	Monoclinic	2.5-3	Phyllosilicate	Mica Group	Biaxial negative	Strong	2.8-3.4	50.98	137.65	115.78	158.7	255	255	255	24.8	182.98	159.93	0.9448	134.07	56.85	FALSE	255	0.298	26	(96, 96)	257	(96, 96)	1	(1, 1)	298422
F52-Biotite-CN-2-39-190deg.jpg	F52	Biotite	CN	190	Third Quadrant (190Â°)	R,G,B	3	JPEG	646	RGB	611	uint8	2025-06-12T08:07:14	.jpg	2024-07-26T14:51:43	116.14	High	K(Mg,Fe)3(AlSi3O10)(OH)2	Monoclinic	2.5-3	Phyllosilicate	Mica Group	Biaxial negative	Strong	2.8-3.4	85.86	153.97	137.22	171.83	255	255	255	20.77	150.53	172.84	0.9458	151.55	69.65	FALSE	255	0.395	24	(96, 96)	257	(96, 96)	1	(1, 1)	394706
F52-Biotite-CN-2-40-195deg.jpg	F52	Biotite	CN	195	Third Quadrant (195Â°)	R,G,B	3	JPEG	670	RGB	620	uint8	2025-06-12T08:07:13	.jpg	2024-07-26T14:52:07	136.93	High	K(Mg,Fe)3(AlSi3O10)(OH)2	Monoclinic	2.5-3	Phyllosilicate	Mica Group	Biaxial negative	Strong	2.8-3.4	88.39	154.46	138.57	172.87	255	255	255	20.92	147.91	173.98	0.9254	152.44	70.48	FALSE	255	0.415	19	(96, 96)	257	(96, 96)	1	(1, 1)	415400
F52-Biotite-CN-2-41-200deg.jpg	F52	Biotite	CN	200	Third Quadrant (200Â°)	R,G,B	3	JPEG	650	RGB	681	uint8	2025-06-12T08:07:12	.jpg	2024-07-26T14:52:31	136.35	High	K(Mg,Fe)3(AlSi3O10)(OH)2	Monoclinic	2.5-3	Phyllosilicate	Mica Group	Biaxial negative	Strong	2.8-3.4	93	161.84	145.12	180.53	255	255	255	20.44	145.77	181.48	1.0477	159.59	69.11	FALSE	255	0.443	22	(96, 96)	257	(96, 96)	1	(1, 1)	442650
F52-Biotite-CN-2-4-15deg.jpg	F52	Biotite	CN	15	First Quadrant (15Â°)	R,G,B	3	JPEG	568	RGB	565	uint8	2025-06-12T08:07:13	.jpg	2024-07-26T14:39:23	111.89	High	K(Mg,Fe)3(AlSi3O10)(OH)2	Monoclinic	2.5-3	Phyllosilicate	Mica Group	Biaxial negative	Strong	2.8-3.4	67.51	143.56	125.08	164.17	255	255	255	23.09	167.45	165.55	0.9947	141.06	64.53	FALSE	255	0.321	26	(96, 96)	257	(96, 96)	1	(1, 1)	320920
F52-Biotite-CN-2-42-205deg.jpg	F52	Biotite	CN	205	Third Quadrant (205Â°)	R,G,B	3	JPEG	625	RGB	674	uint8	2025-06-12T08:07:12	.jpg	2024-07-26T14:52:53	126.25	High	K(Mg,Fe)3(AlSi3O10)(OH)2	Monoclinic	2.5-3	Phyllosilicate	Mica Group	Biaxial negative	Strong	2.8-3.4	101.21	173.55	155.75	192.49	255	255	255	19.44	141.68	193.15	1.0784	170.97	67.68	FALSE	255	0.421	22	(96, 96)	257	(96, 96)	1	(1, 1)	421250
F52-Biotite-CN-2-43-210deg.jpg	F52	Biotite	CN	210	Third Quadrant (210Â°)	R,G,B	3	JPEG	648	RGB	714	uint8	2025-06-12T08:07:14	.jpg	2024-07-26T14:53:17	130.98	High	K(Mg,Fe)3(AlSi3O10)(OH)2	Monoclinic	2.5-3	Phyllosilicate	Mica Group	Biaxial negative	Strong	2.8-3.4	105.21	184.01	163.91	202.51	255	255	255	19.36	140.25	203.13	1.1019	180.57	63.6	FALSE	255	0.463	22	(96, 96)	257	(96, 96)	1	(1, 1)	462672
F52-Biotite-CN-2-44-215deg.jpg	F52	Biotite	CN	215	Third Quadrant (215Â°)	R,G,B	3	JPEG	647	RGB	743	uint8	2025-06-12T08:07:14	.jpg	2024-07-26T14:53:40	126.53	High	K(Mg,Fe)3(AlSi3O10)(OH)2	Monoclinic	2.5-3	Phyllosilicate	Mica Group	Biaxial negative	Strong	2.8-3.4	110.43	193.55	171.72	211.17	255	255	255	18.88	136.79	211.74	1.1484	189.35	60.31	FALSE	255	0.481	28	(96, 96)	257	(96, 96)	1	(1, 1)	480721
F52-Biotite-CN-2-45-220deg.jpg	F52	Biotite	CN	220	Third Quadrant (220Â°)	R,G,B	3	JPEG	645	RGB	763	uint8	2025-06-12T08:07:14	.jpg	2024-07-26T14:54:01	126.19	High	K(Mg,Fe)3(AlSi3O10)(OH)2	Monoclinic	2.5-3	Phyllosilicate	Mica Group	Biaxial negative	Strong	2.8-3.4	114.73	201.34	178.18	218.49	255	255	255	18.42	134.02	219	1.1829	196.6	57.42	FALSE	255	0.492	32	(96, 96)	257	(96, 96)	1	(1, 1)	492135
F52-Biotite-CN-2-46-225deg.jpg	F52	Biotite	CN	225	Third Quadrant (225Â°)	R,G,B	3	JPEG	599	RGB	753	uint8	2025-06-12T08:07:14	.jpg	2024-07-26T14:54:23	122.19	High	K(Mg,Fe)3(AlSi3O10)(OH)2	Monoclinic	2.5-3	Phyllosilicate	Mica Group	Biaxial negative	Strong	2.8-3.4	103.12	203.09	175.69	220.86	255	255	255	20.28	146.01	221.45	1.2571	197.01	54.37	FALSE	255	0.451	34	(96, 96)	257	(96, 96)	1	(1, 1)	451047
F52-Biotite-CN-2-47-230deg.jpg	F52	Biotite	CN	230	Third Quadrant (230Â°)	R,G,B	3	JPEG	618	RGB	758	uint8	2025-06-12T08:07:12	.jpg	2024-07-26T14:54:44	124.11	High	K(Mg,Fe)3(AlSi3O10)(OH)2	Monoclinic	2.5-3	Phyllosilicate	Mica Group	Biaxial negative	Strong	2.8-3.4	111.15	208.41	181.51	224.96	255	255	255	19.37	138.49	225.51	1.2265	202.28	53.37	FALSE	255	0.468	36	(96, 96)	257	(96, 96)	1	(1, 1)	468444
F52-Biotite-CN-2-48-235deg.jpg	F52	Biotite	CN	235	Third Quadrant (235Â°)	R,G,B	3	JPEG	587	RGB	770	uint8	2025-06-12T08:07:14	.jpg	2024-07-26T14:55:09	121.26	High	K(Mg,Fe)3(AlSi3O10)(OH)2	Monoclinic	2.5-3	Phyllosilicate	Mica Group	Biaxial negative	Strong	2.8-3.4	104.72	208.12	179.29	225.03	255	255	255	20.12	144.95	225.56	1.3118	201.4	52.46	FALSE	255	0.452	38	(96, 96)	257	(96, 96)	1	(1, 1)	451990
F52-Biotite-CN-2-49-240deg.jpg	F52	Biotite	CN	240	Third Quadrant (240Â°)	R,G,B	3	JPEG	591	RGB	782	uint8	2025-06-12T08:07:12	.jpg	2024-07-26T14:55:30	124.45	High	K(Mg,Fe)3(AlSi3O10)(OH)2	Monoclinic	2.5-3	Phyllosilicate	Mica Group	Biaxial negative	Strong	2.8-3.4	103.32	207.41	178.31	224.19	255	255	255	20.4	146.04	224.74	1.3232	200.57	52.52	FALSE	255	0.462	38	(96, 96)	257	(96, 96)	1	(1, 1)	462162
F52-Biotite-CN-2-50-245deg.jpg	F52	Biotite	CN	245	Third Quadrant (245Â°)	R,G,B	3	JPEG	602	RGB	781	uint8	2025-06-12T08:07:12	.jpg	2024-07-26T14:55:56	133.41	High	K(Mg,Fe)3(AlSi3O10)(OH)2	Monoclinic	2.5-3	Phyllosilicate	Mica Group	Biaxial negative	Strong	2.8-3.4	97.1	202.83	173.44	220.38	255	255	255	21.17	151.3	220.94	1.2973	196.03	53.56	FALSE	255	0.47	39	(96, 96)	257	(96, 96)	1	(1, 1)	470162
F52-Biotite-CN-2-51-250deg.jpg	F52	Biotite	CN	250	Third Quadrant (250Â°)	R,G,B	3	JPEG	595	RGB	748	uint8	2025-06-12T08:07:12	.jpg	2024-07-26T14:56:20	132.86	High	K(Mg,Fe)3(AlSi3O10)(OH)2	Monoclinic	2.5-3	Phyllosilicate	Mica Group	Biaxial negative	Strong	2.8-3.4	89.01	195.44	166.07	213.78	255	255	255	21.98	158.09	214.36	1.2571	188.8	55.7	FALSE	255	0.445	39	(96, 96)	257	(96, 96)	1	(1, 1)	445060
F52-Biotite-CN-2-5-20deg.jpg	F52	Biotite	CN	20	First Quadrant (20Â°)	R,G,B	3	JPEG	578	RGB	616	uint8	2025-06-12T08:07:13	.jpg	2024-07-26T14:39:41	117.72	High	K(Mg,Fe)3(AlSi3O10)(OH)2	Monoclinic	2.5-3	Phyllosilicate	Mica Group	Biaxial negative	Strong	2.8-3.4	77.24	154.24	135.4	174.72	255	255	255	22.21	160.45	175.93	1.0657	151.59	65.32	FALSE	255	0.356	27	(96, 96)	257	(96, 96)	1	(1, 1)	356048
F52-Biotite-CN-2-52-255deg.jpg	F52	Biotite	CN	255	Third Quadrant (255Â°)	R,G,B	3	JPEG	595	RGB	725	uint8	2025-06-12T08:07:12	.jpg	2024-07-26T14:56:46	134.53	High	K(Mg,Fe)3(AlSi3O10)(OH)2	Monoclinic	2.5-3	Phyllosilicate	Mica Group	Biaxial negative	Strong	2.8-3.4	82.45	186.28	157.93	205.05	255	255	255	22.5	162.87	205.68	1.2185	180.06	57.97	FALSE	255	0.431	30	(96, 96)	257	(96, 96)	1	(1, 1)	431375
F52-Biotite-CN-2-53-260deg.jpg	F52	Biotite	CN	260	Third Quadrant (260Â°)	R,G,B	3	JPEG	581	RGB	727	uint8	2025-06-12T08:07:12	.jpg	2024-07-26T14:57:10	135.8	High	K(Mg,Fe)3(AlSi3O10)(OH)2	Monoclinic	2.5-3	Phyllosilicate	Mica Group	Biaxial negative	Strong	2.8-3.4	80.59	177.24	151.34	196.18	255	255	255	22.3	162.75	196.9	1.2513	171.9	60.72	FALSE	255	0.422	30	(96, 96)	257	(96, 96)	1	(1, 1)	422387
F52-Biotite-CN-2-54-265deg.jpg	F52	Biotite	CN	265	Third Quadrant (265Â°)	R,G,B	3	JPEG	609	RGB	758	uint8	2025-06-12T08:07:13	.jpg	2024-07-26T14:57:36	140.5	High	K(Mg,Fe)3(AlSi3O10)(OH)2	Monoclinic	2.5-3	Phyllosilicate	Mica Group	Biaxial negative	Strong	2.8-3.4	85.47	170.65	148.18	188.44	255	255	255	22.23	155.78	189.27	1.2447	166.27	64.29	FALSE	255	0.462	26	(96, 96)	257	(96, 96)	1	(1, 1)	461622
F52-Biotite-CN-2-55-270deg.jpg	F52	Biotite	CN	270	Three-quarter (270Â°)	R,G,B	3	JPEG	616	RGB	732	uint8	2025-06-12T08:07:14	.jpg	2024-07-26T14:58:00	136.2	High	K(Mg,Fe)3(AlSi3O10)(OH)2	Monoclinic	2.5-3	Phyllosilicate	Mica Group	Biaxial negative	Strong	2.8-3.4	88.97	165.88	145.86	182.73	255	255	255	21.05	151.46	183.6	1.1883	162.16	67.56	FALSE	255	0.451	22	(96, 96)	257	(96, 96)	1	(1, 1)	450912
F52-Biotite-CN-2-56-275deg.jpg	F52	Biotite	CN	275	Fourth Quadrant (275Â°)	R,G,B	3	JPEG	638	RGB	700	uint8	2025-06-12T08:07:14	.jpg	2024-07-26T14:58:27	140.73	High	K(Mg,Fe)3(AlSi3O10)(OH)2	Monoclinic	2.5-3	Phyllosilicate	Mica Group	Biaxial negative	Strong	2.8-3.4	78.76	154.64	135.18	172.14	255	255	255	22.32	158.4	173.27	1.0972	151.23	66.37	FALSE	255	0.447	24	(96, 96)	257	(96, 96)	1	(1, 1)	446600
F52-Biotite-CN-2-57-280deg.jpg	F52	Biotite	CN	280	Fourth Quadrant (280Â°)	R,G,B	3	JPEG	636	RGB	711	uint8	2025-06-12T08:07:14	.jpg	2024-07-26T14:58:50	140.88	High	K(Mg,Fe)3(AlSi3O10)(OH)2	Monoclinic	2.5-3	Phyllosilicate	Mica Group	Biaxial negative	Strong	2.8-3.4	86.46	156.84	139.03	173.79	255	255	255	20.91	151.45	174.83	1.1179	153.89	69.25	FALSE	255	0.452	25	(96, 96)	257	(96, 96)	1	(1, 1)	452196
F52-Biotite-CN-2-58-285deg.jpg	F52	Biotite	CN	285	Fourth Quadrant (285Â°)	R,G,B	3	JPEG	657	RGB	696	uint8	2025-06-12T08:07:13	.jpg	2024-07-26T15:00:08	134.66	High	K(Mg,Fe)3(AlSi3O10)(OH)2	Monoclinic	2.5-3	Phyllosilicate	Mica Group	Biaxial negative	Strong	2.8-3.4	95.92	164.17	147	180.92	255	255	255	20.04	143.98	181.91	1.0594	161.4	69.79	FALSE	255	0.457	27	(96, 96)	257	(96, 96)	1	(1, 1)	457272
F52-Biotite-CN-2-59-290deg.jpg	F52	Biotite	CN	290	Fourth Quadrant (290Â°)	R,G,B	3	JPEG	664	RGB	679	uint8	2025-06-12T08:07:12	.jpg	2024-07-26T15:00:32	128.72	High	K(Mg,Fe)3(AlSi3O10)(OH)2	Monoclinic	2.5-3	Phyllosilicate	Mica Group	Biaxial negative	Strong	2.8-3.4	95.79	169.67	150.85	187.09	255	255	255	20.21	145.58	188.11	1.0226	166.46	66.63	FALSE	255	0.451	24	(96, 96)	257	(96, 96)	1	(1, 1)	450856
F52-Biotite-CN-2-60-295deg.jpg	F52	Biotite	CN	295	Fourth Quadrant (295Â°)	R,G,B	3	JPEG	653	RGB	696	uint8	2025-06-12T08:07:11	.jpg	2024-07-26T15:01:01	136.82	High	K(Mg,Fe)3(AlSi3O10)(OH)2	Monoclinic	2.5-3	Phyllosilicate	Mica Group	Biaxial negative	Strong	2.8-3.4	97.09	177.49	156.66	195.41	255	255	255	20.48	146.26	196.38	1.0658	173.69	63.01	FALSE	255	0.454	29	(96, 96)	257	(96, 96)	1	(1, 1)	454488
F52-Biotite-CN-2-61-300deg.jpg	F52	Biotite	CN	300	Fourth Quadrant (300Â°)	R,G,B	3	JPEG	668	RGB	706	uint8	2025-06-12T08:07:14	.jpg	2024-07-26T15:01:23	136.92	High	K(Mg,Fe)3(AlSi3O10)(OH)2	Monoclinic	2.5-3	Phyllosilicate	Mica Group	Biaxial negative	Strong	2.8-3.4	103.96	188.49	166.1	205.85	255	255	255	19.93	141.78	206.74	1.0569	184.05	59.75	FALSE	255	0.472	35	(96, 96)	257	(96, 96)	1	(1, 1)	471608
F52-Biotite-CN-2-62-305deg.jpg	F52	Biotite	CN	305	Fourth Quadrant (305Â°)	R,G,B	3	JPEG	630	RGB	705	uint8	2025-06-12T08:07:14	.jpg	2024-07-26T15:01:46	126.16	High	K(Mg,Fe)3(AlSi3O10)(OH)2	Monoclinic	2.5-3	Phyllosilicate	Mica Group	Biaxial negative	Strong	2.8-3.4	106.21	199.01	173.78	216.13	255	255	255	19.67	142.07	216.88	1.119	193.56	54.7	FALSE	255	0.444	44	(96, 96)	257	(96, 96)	1	(1, 1)	444150
F52-Biotite-CN-2-6-25deg.jpg	F52	Biotite	CN	25	First Quadrant (25Â°)	R,G,B	3	JPEG	560	RGB	592	uint8	2025-06-12T08:07:11	.jpg	2024-07-26T14:39:56	102.89	High	K(Mg,Fe)3(AlSi3O10)(OH)2	Monoclinic	2.5-3	Phyllosilicate	Mica Group	Biaxial negative	Strong	2.8-3.4	76	162.34	140.74	183.86	255	255	255	22.16	165.42	184.73	1.0571	158.94	61.6	FALSE	255	0.332	28	(96, 96)	257	(96, 96)	1	(1, 1)	331520
F52-Biotite-CN-2-63-310deg.jpg	F52	Biotite	CN	310	Fourth Quadrant (310Â°)	R,G,B	3	JPEG	647	RGB	700	uint8	2025-06-12T08:07:14	.jpg	2024-07-26T15:02:07	122.83	High	K(Mg,Fe)3(AlSi3O10)(OH)2	Monoclinic	2.5-3	Phyllosilicate	Mica Group	Biaxial negative	Strong	2.8-3.4	103.4	203.71	176.06	221.08	255	255	255	20.18	145.81	221.75	1.0819	197.47	51.49	FALSE	255	0.453	49	(96, 96)	257	(96, 96)	1	(1, 1)	452900
F52-Biotite-CN-2-64-315deg.jpg	F52	Biotite	CN	315	Fourth Quadrant (315Â°)	R,G,B	3	JPEG	656	RGB	695	uint8	2025-06-12T08:07:13	.jpg	2024-07-26T15:02:31	128.07	High	K(Mg,Fe)3(AlSi3O10)(OH)2	Monoclinic	2.5-3	Phyllosilicate	Mica Group	Biaxial negative	Strong	2.8-3.4	103.15	207.33	178.32	224.47	255	255	255	20.16	146.62	225.1	1.0595	200.58	50.07	FALSE	255	0.456	47	(96, 96)	257	(96, 96)	1	(1, 1)	455920
F52-Biotite-CN-2-65-320deg.jpg	F52	Biotite	CN	320	Fourth Quadrant (320Â°)	R,G,B	3	JPEG	648	RGB	707	uint8	2025-06-12T08:07:13	.jpg	2024-07-26T15:02:52	126.94	High	K(Mg,Fe)3(AlSi3O10)(OH)2	Monoclinic	2.5-3	Phyllosilicate	Mica Group	Biaxial negative	Strong	2.8-3.4	102.9	210.32	180.05	226.93	255	255	255	20.57	147.28	227.55	1.091	203.05	48.62	FALSE	255	0.458	47	(96, 96)	257	(96, 96)	1	(1, 1)	458136
F52-Biotite-CN-2-66-325deg.jpg	F52	Biotite	CN	325	Fourth Quadrant (325Â°)	R,G,B	3	JPEG	650	RGB	677	uint8	2025-06-12T08:07:13	.jpg	2024-07-26T15:03:14	115.07	High	K(Mg,Fe)3(AlSi3O10)(OH)2	Monoclinic	2.5-3	Phyllosilicate	Mica Group	Biaxial negative	Strong	2.8-3.4	97.57	207.56	176.19	223.45	255	255	255	20.87	152.57	224.17	1.0415	199.78	49.92	FALSE	255	0.44	45	(96, 96)	257	(96, 96)	1	(1, 1)	440050
F52-Biotite-CN-2-67-330deg.jpg	F52	Biotite	CN	330	Fourth Quadrant (330Â°)	R,G,B	3	JPEG	631	RGB	691	uint8	2025-06-12T08:07:11	.jpg	2024-07-26T15:03:38	130.72	High	K(Mg,Fe)3(AlSi3O10)(OH)2	Monoclinic	2.5-3	Phyllosilicate	Mica Group	Biaxial negative	Strong	2.8-3.4	89.98	200.46	169.27	217.37	255	255	255	21.51	159.57	218.17	1.0951	192.93	53.42	FALSE	255	0.436	37	(96, 96)	257	(96, 96)	1	(1, 1)	436021
F52-Biotite-CN-2-68-335deg.jpg	F52	Biotite	CN	335	Fourth Quadrant (335Â°)	R,G,B	3	JPEG	602	RGB	678	uint8	2025-06-12T08:07:12	.jpg	2024-07-26T15:03:59	114.44	High	K(Mg,Fe)3(AlSi3O10)(OH)2	Monoclinic	2.5-3	Phyllosilicate	Mica Group	Biaxial negative	Strong	2.8-3.4	80.35	195.42	162.84	212.74	255	255	255	22.06	168.52	213.51	1.1262	187.49	54.07	FALSE	255	0.408	37	(96, 96)	257	(96, 96)	1	(1, 1)	408156
F52-Biotite-CN-2-69-340deg.jpg	F52	Biotite	CN	340	Fourth Quadrant (340Â°)	R,G,B	3	JPEG	596	RGB	662	uint8	2025-06-12T08:07:11	.jpg	2024-07-26T15:04:25	128.7	High	K(Mg,Fe)3(AlSi3O10)(OH)2	Monoclinic	2.5-3	Phyllosilicate	Mica Group	Biaxial negative	Strong	2.8-3.4	75.48	192.25	159.2	209.86	255	255	255	23.38	171.37	210.75	1.1107	184.21	54.22	FALSE	255	0.395	35	(96, 96)	257	(96, 96)	1	(1, 1)	394552
F52-Biotite-CN-2-70-345deg.jpg	F52	Biotite	CN	345	Fourth Quadrant (345Â°)	R,G,B	3	JPEG	602	RGB	634	uint8	2025-06-12T08:07:12	.jpg	2024-07-26T15:04:49	127.63	High	K(Mg,Fe)3(AlSi3O10)(OH)2	Monoclinic	2.5-3	Phyllosilicate	Mica Group	Biaxial negative	Strong	2.8-3.4	69.87	182.7	151.49	201.89	255	255	255	24.76	174.13	202.85	1.0532	175.58	55.79	FALSE	255	0.382	32	(96, 96)	257	(96, 96)	1	(1, 1)	381668
F52-Biotite-CN-2-71-350deg.jpg	F52	Biotite	CN	350	Fourth Quadrant (350Â°)	R,G,B	3	JPEG	586	RGB	606	uint8	2025-06-12T08:07:13	.jpg	2024-07-26T15:05:09	128.54	High	K(Mg,Fe)3(AlSi3O10)(OH)2	Monoclinic	2.5-3	Phyllosilicate	Mica Group	Biaxial negative	Strong	2.8-3.4	60.38	168.06	138.72	187.71	255	255	255	24.98	180.3	188.82	1.0341	161.67	57.38	FALSE	255	0.355	27	(96, 96)	257	(96, 96)	1	(1, 1)	355116
F52-Biotite-CN-2-72-355deg.jpg	F52	Biotite	CN	355	Fourth Quadrant (355Â°)	R,G,B	3	JPEG	572	RGB	601	uint8	2025-06-12T08:07:13	.jpg	2024-07-26T15:05:29	109.01	High	K(Mg,Fe)3(AlSi3O10)(OH)2	Monoclinic	2.5-3	Phyllosilicate	Mica Group	Biaxial negative	Strong	2.8-3.4	71.34	164.39	139.37	182.39	255	255	255	23.51	167.77	183.49	1.0507	159.17	62.53	FALSE	255	0.344	27	(96, 96)	257	(96, 96)	1	(1, 1)	343772
F52-Biotite-CN-2-7-30deg.jpg	F52	Biotite	CN	30	First Quadrant (30Â°)	R,G,B	3	JPEG	611	RGB	686	uint8	2025-06-12T08:07:11	.jpg	2024-07-26T14:40:27	116.92	High	K(Mg,Fe)3(AlSi3O10)(OH)2	Monoclinic	2.5-3	Phyllosilicate	Mica Group	Biaxial negative	Strong	2.8-3.4	96.92	180.77	159.21	199.95	255	255	255	20.14	147.62	200.75	1.1227	176.95	61.44	FALSE	255	0.419	24	(96, 96)	257	(96, 96)	1	(1, 1)	419146
F52-Biotite-CN-2-8-35deg.jpg	F52	Biotite	CN	35	First Quadrant (35Â°)	R,G,B	3	JPEG	617	RGB	735	uint8	2025-06-12T08:07:14	.jpg	2024-07-26T14:40:48	127.77	High	K(Mg,Fe)3(AlSi3O10)(OH)2	Monoclinic	2.5-3	Phyllosilicate	Mica Group	Biaxial negative	Strong	2.8-3.4	106.2	191.48	169.24	210.04	255	255	255	19.46	140.51	210.7	1.1912	187.32	59.29	FALSE	255	0.453	31	(96, 96)	257	(96, 96)	1	(1, 1)	453495
F52-Biotite-CN-2-9-40deg.jpg	F52	Biotite	CN	40	First Quadrant (40Â°)	R,G,B	3	JPEG	581	RGB	737	uint8	2025-06-12T08:07:14	.jpg	2024-07-26T14:41:07	119.52	High	K(Mg,Fe)3(AlSi3O10)(OH)2	Monoclinic	2.5-3	Phyllosilicate	Mica Group	Biaxial negative	Strong	2.8-3.4	98.49	195.05	169.18	214	255	255	255	20.18	149.02	214.63	1.2685	189.72	55.97	FALSE	255	0.428	34	(96, 96)	257	(96, 96)	1	(1, 1)	428197
F52-Biotite-CN-3-10-45deg.jpg	F52	Biotite	CN	45	First Quadrant (45Â°)	R,G,B	3	JPEG	321	RGB	422	uint8	2025-06-12T08:07:12	.jpg	2024-07-26T14:14:47	35.32	High	K(Mg,Fe)3(AlSi3O10)(OH)2	Monoclinic	2.5-3	Phyllosilicate	Mica Group	Biaxial negative	Strong	2.8-3.4	54.08	63.73	70.46	93.56	0	255	255	13.62	189.55	93.84	1.3146	71.54	92.2	FALSE	255	0.135	1	(96, 96)	257	(96, 96)	1	(1, 1)	135462
F52-Biotite-CN-3-1-0deg.jpg	F52	Biotite	CN	0	Reference (0Â°)	R,G,B	3	JPEG	371	RGB	435	uint8	2025-06-12T08:07:13	.jpg	2024-07-26T14:12:04	38.76	High	K(Mg,Fe)3(AlSi3O10)(OH)2	Monoclinic	2.5-3	Phyllosilicate	Mica Group	Biaxial negative	Strong	2.8-3.4	102.15	117.14	125.43	157.02	255	255	255	11.17	147.67	157.18	1.1725	127.35	102.74	FALSE	255	0.161	5	(96, 96)	257	(96, 96)	1	(1, 1)	161385
F52-Biotite-CN-3-11-50deg.jpg	F52	Biotite	CN	50	First Quadrant (50Â°)	R,G,B	3	JPEG	286	RGB	418	uint8	2025-06-12T08:07:14	.jpg	2024-07-26T14:15:15	32.4	High	K(Mg,Fe)3(AlSi3O10)(OH)2	Monoclinic	2.5-3	Phyllosilicate	Mica Group	Biaxial negative	Strong	2.8-3.4	50.93	62.92	69.94	95.96	0	255	255	12.94	193.78	96.02	1.4615	71.43	89.32	FALSE	255	0.12	0	(96, 96)	257	(96, 96)	1	(1, 1)	119548
F52-Biotite-CN-3-12-55deg.jpg	F52	Biotite	CN	55	First Quadrant (55Â°)	R,G,B	3	JPEG	310	RGB	425	uint8	2025-06-12T08:07:13	.jpg	2024-07-26T14:15:29	36.23	High	K(Mg,Fe)3(AlSi3O10)(OH)2	Monoclinic	2.5-3	Phyllosilicate	Mica Group	Biaxial negative	Strong	2.8-3.4	62.51	76.91	83.39	110.75	0	255	255	12.64	182.51	110.86	1.371	85.39	94.38	FALSE	255	0.132	2	(96, 96)	257	(96, 96)	1	(1, 1)	131750
F52-Biotite-CN-3-13-60deg.jpg	F52	Biotite	CN	60	First Quadrant (60Â°)	R,G,B	3	JPEG	354	RGB	400	uint8	2025-06-12T08:07:12	.jpg	2024-07-26T14:15:46	38.49	High	K(Mg,Fe)3(AlSi3O10)(OH)2	Monoclinic	2.5-3	Phyllosilicate	Mica Group	Biaxial negative	Strong	2.8-3.4	75.78	91.86	97.7	125.48	0	255	255	11.93	170.29	125.56	1.1299	100.07	98.78	FALSE	255	0.142	3	(96, 96)	257	(96, 96)	1	(1, 1)	141600
F52-Biotite-CN-3-14-65deg.jpg	F52	Biotite	CN	65	First Quadrant (65Â°)	R,G,B	3	JPEG	355	RGB	403	uint8	2025-06-12T08:07:12	.jpg	2024-07-26T14:16:03	39.35	High	K(Mg,Fe)3(AlSi3O10)(OH)2	Monoclinic	2.5-3	Phyllosilicate	Mica Group	Biaxial negative	Strong	2.8-3.4	70.94	89.5	95.77	126.88	0	255	255	12.34	176.17	126.95	1.1352	98.56	95.41	FALSE	255	0.143	4	(96, 96)	257	(96, 96)	1	(1, 1)	143065
F52-Biotite-CN-3-15-70deg.jpg	F52	Biotite	CN	70	First Quadrant (70Â°)	R,G,B	3	JPEG	352	RGB	392	uint8	2025-06-12T08:07:13	.jpg	2024-07-26T14:16:19	38.48	High	K(Mg,Fe)3(AlSi3O10)(OH)2	Monoclinic	2.5-3	Phyllosilicate	Mica Group	Biaxial negative	Strong	2.8-3.4	75.03	94.27	101.18	134.26	0	255	255	11.55	173.66	134.33	1.1136	104.03	96.04	FALSE	255	0.138	5	(96, 96)	257	(96, 96)	1	(1, 1)	137984
F52-Biotite-CN-3-16-75deg.jpg	F52	Biotite	CN	75	First Quadrant (75Â°)	R,G,B	3	JPEG	403	RGB	405	uint8	2025-06-12T08:07:13	.jpg	2024-07-26T14:16:49	41.61	High	K(Mg,Fe)3(AlSi3O10)(OH)2	Monoclinic	2.5-3	Phyllosilicate	Mica Group	Biaxial negative	Strong	2.8-3.4	96.02	114.38	120.84	152.11	255	255	255	11.12	153.45	152.24	1.005	123.57	100.81	FALSE	255	0.163	3	(96, 96)	257	(96, 96)	1	(1, 1)	163215
F52-Biotite-CN-3-17-80deg.jpg	F52	Biotite	CN	80	First Quadrant (80Â°)	R,G,B	3	JPEG	395	RGB	413	uint8	2025-06-12T08:07:13	.jpg	2024-07-26T14:17:11	40.55	High	K(Mg,Fe)3(AlSi3O10)(OH)2	Monoclinic	2.5-3	Phyllosilicate	Mica Group	Biaxial negative	Strong	2.8-3.4	96.96	114.71	121.85	153.88	255	255	255	10.8	153.2	153.98	1.0456	124.4	101.19	FALSE	255	0.163	3	(96, 96)	257	(96, 96)	1	(1, 1)	163135
F52-Biotite-CN-3-18-85deg.jpg	F52	Biotite	CN	85	First Quadrant (85Â°)	R,G,B	3	JPEG	423	RGB	380	uint8	2025-06-12T08:07:13	.jpg	2024-07-26T14:17:27	41.49	High	K(Mg,Fe)3(AlSi3O10)(OH)2	Monoclinic	2.5-3	Phyllosilicate	Mica Group	Biaxial negative	Strong	2.8-3.4	94.31	112.2	120.02	153.53	255	255	255	11.26	156.15	153.63	0.8983	122.52	100.5	FALSE	255	0.161	3	(96, 96)	257	(96, 96)	1	(1, 1)	160740
F52-Biotite-CN-3-19-90deg.jpg	F52	Biotite	CN	90	Perpendicular (90Â°)	R,G,B	3	JPEG	429	RGB	362	uint8	2025-06-12T08:07:13	.jpg	2024-07-26T14:17:46	41.85	High	K(Mg,Fe)3(AlSi3O10)(OH)2	Monoclinic	2.5-3	Phyllosilicate	Mica Group	Biaxial negative	Strong	2.8-3.4	85.75	102.91	111.83	146.83	255	255	255	11.7	164.55	146.92	0.8438	114.09	99.21	FALSE	255	0.155	3	(96, 96)	257	(96, 96)	1	(1, 1)	155298
F52-Biotite-CN-3-20-95deg.jpg	F52	Biotite	CN	95	Second Quadrant (95Â°)	R,G,B	3	JPEG	449	RGB	368	uint8	2025-06-12T08:07:14	.jpg	2024-07-26T14:18:04	40.55	High	K(Mg,Fe)3(AlSi3O10)(OH)2	Monoclinic	2.5-3	Phyllosilicate	Mica Group	Biaxial negative	Strong	2.8-3.4	98.69	112.69	121.38	152.74	255	255	255	11.13	152.13	152.83	0.8196	123.07	103.8	FALSE	255	0.165	2	(96, 96)	257	(96, 96)	1	(1, 1)	165232
F52-Biotite-CN-3-21-100deg.jpg	F52	Biotite	CN	100	Second Quadrant (100Â°)	R,G,B	3	JPEG	445	RGB	400	uint8	2025-06-12T08:07:12	.jpg	2024-07-26T14:18:22	41.23	High	K(Mg,Fe)3(AlSi3O10)(OH)2	Monoclinic	2.5-3	Phyllosilicate	Mica Group	Biaxial negative	Strong	2.8-3.4	105.07	116.27	124.74	152.88	255	255	255	12.44	144.51	153.06	0.8989	125.94	106.49	FALSE	255	0.178	1	(96, 96)	257	(96, 96)	1	(1, 1)	178000
F52-Biotite-CN-3-22-105deg.jpg	F52	Biotite	CN	105	Second Quadrant (105Â°)	R,G,B	3	JPEG	434	RGB	359	uint8	2025-06-12T08:07:14	.jpg	2024-07-26T14:18:37	36.48	High	K(Mg,Fe)3(AlSi3O10)(OH)2	Monoclinic	2.5-3	Phyllosilicate	Mica Group	Biaxial negative	Strong	2.8-3.4	101.06	110.38	119.09	145.83	255	255	255	13.78	149.08	145.96	0.8272	119.91	108.08	FALSE	255	0.156	0	(96, 96)	257	(96, 96)	1	(1, 1)	155806
F52-Biotite-CN-3-23-110deg.jpg	F52	Biotite	CN	110	Second Quadrant (110Â°)	R,G,B	3	JPEG	433	RGB	374	uint8	2025-06-12T08:07:13	.jpg	2024-07-26T14:18:54	36.85	High	K(Mg,Fe)3(AlSi3O10)(OH)2	Monoclinic	2.5-3	Phyllosilicate	Mica Group	Biaxial negative	Strong	2.8-3.4	99.37	106.93	115.37	139.79	255	255	255	14.48	150.1	139.89	0.8637	115.89	109.69	FALSE	255	0.162	0	(96, 96)	257	(96, 96)	1	(1, 1)	161942
F52-Biotite-CN-3-24-115deg.jpg	F52	Biotite	CN	115	Second Quadrant (115Â°)	R,G,B	3	JPEG	430	RGB	352	uint8	2025-06-12T08:07:12	.jpg	2024-07-26T14:19:10	34.95	High	K(Mg,Fe)3(AlSi3O10)(OH)2	Monoclinic	2.5-3	Phyllosilicate	Mica Group	Biaxial negative	Strong	2.8-3.4	91.52	98.24	106.42	129.5	255	255	255	16.43	157.23	129.59	0.8186	106.81	109.37	FALSE	255	0.151	1	(96, 96)	257	(96, 96)	1	(1, 1)	151360
F52-Biotite-CN-3-25-120deg.jpg	F52	Biotite	CN	120	Second Quadrant (120Â°)	R,G,B	3	JPEG	444	RGB	333	uint8	2025-06-12T08:07:11	.jpg	2024-07-26T14:19:25	34.16	High	K(Mg,Fe)3(AlSi3O10)(OH)2	Monoclinic	2.5-3	Phyllosilicate	Mica Group	Biaxial negative	Strong	2.8-3.4	86.73	92.92	100.55	122.01	255	255	255	15.67	161.24	122.09	0.75	100.91	109.02	FALSE	255	0.148	0	(96, 96)	257	(96, 96)	1	(1, 1)	147852
F52-Biotite-CN-3-2-5deg.jpg	F52	Biotite	CN	5	First Quadrant (5Â°)	R,G,B	3	JPEG	358	RGB	436	uint8	2025-06-12T08:07:14	.jpg	2024-07-26T14:12:45	36.9	High	K(Mg,Fe)3(AlSi3O10)(OH)2	Monoclinic	2.5-3	Phyllosilicate	Mica Group	Biaxial negative	Strong	2.8-3.4	99.87	113.58	122.48	153.99	255	255	255	10.87	150.51	154.09	1.2179	124.1	103.69	FALSE	255	0.156	1	(96, 96)	257	(96, 96)	1	(1, 1)	156088
F52-Biotite-CN-3-26-125deg.jpg	F52	Biotite	CN	125	Second Quadrant (125Â°)	R,G,B	3	JPEG	428	RGB	327	uint8	2025-06-12T08:07:13	.jpg	2024-07-26T14:19:41	32.6	High	K(Mg,Fe)3(AlSi3O10)(OH)2	Monoclinic	2.5-3	Phyllosilicate	Mica Group	Biaxial negative	Strong	2.8-3.4	78.67	84.64	92.07	112.91	0	255	255	15.32	168.37	112.97	0.764	92.4	106.86	FALSE	255	0.14	0	(96, 96)	257	(96, 96)	1	(1, 1)	139956
F52-Biotite-CN-3-27-130deg.jpg	F52	Biotite	CN	130	Second Quadrant (130Â°)	R,G,B	3	JPEG	428	RGB	307	uint8	2025-06-12T08:07:14	.jpg	2024-07-26T14:19:57	34.78	High	K(Mg,Fe)3(AlSi3O10)(OH)2	Monoclinic	2.5-3	Phyllosilicate	Mica Group	Biaxial negative	Strong	2.8-3.4	53.69	61.95	69.7	93.45	0	255	255	14.84	190.43	93.53	0.7173	70.42	92.84	FALSE	255	0.131	2	(96, 96)	257	(96, 96)	1	(1, 1)	131396
F52-Biotite-CN-3-28-135deg.jpg	F52	Biotite	CN	135	Second Quadrant (135Â°)	R,G,B	3	JPEG	402	RGB	302	uint8	2025-06-12T08:07:14	.jpg	2024-07-26T14:20:14	32.6	High	K(Mg,Fe)3(AlSi3O10)(OH)2	Monoclinic	2.5-3	Phyllosilicate	Mica Group	Biaxial negative	Strong	2.8-3.4	52.38	61.68	69.38	94.07	0	255	255	13.76	191.62	94.17	0.7512	70.3	91.16	FALSE	255	0.121	1	(96, 96)	257	(96, 96)	1	(1, 1)	121404
F52-Biotite-CN-3-29-140deg.jpg	F52	Biotite	CN	140	Second Quadrant (140Â°)	R,G,B	3	JPEG	408	RGB	313	uint8	2025-06-12T08:07:12	.jpg	2024-07-26T14:20:34	34.24	High	K(Mg,Fe)3(AlSi3O10)(OH)2	Monoclinic	2.5-3	Phyllosilicate	Mica Group	Biaxial negative	Strong	2.8-3.4	46.32	58.36	65.8	92.71	0	255	255	13.59	195.98	92.96	0.7672	67.25	85.07	FALSE	255	0.128	1	(96, 96)	257	(96, 96)	1	(1, 1)	127704
F52-Biotite-CN-3-30-145deg.jpg	F52	Biotite	CN	145	Second Quadrant (145Â°)	R,G,B	3	JPEG	390	RGB	321	uint8	2025-06-12T08:07:13	.jpg	2024-07-26T14:20:56	34.47	High	K(Mg,Fe)3(AlSi3O10)(OH)2	Monoclinic	2.5-3	Phyllosilicate	Mica Group	Biaxial negative	Strong	2.8-3.4	51.96	67.3	74.73	104.94	0	255	255	12.06	192.52	105.06	0.8231	76.8	87.66	FALSE	255	0.125	1	(96, 96)	257	(96, 96)	1	(1, 1)	125190
F52-Biotite-CN-3-3-10deg.jpg	F52	Biotite	CN	10	First Quadrant (10Â°)	R,G,B	3	JPEG	392	RGB	447	uint8	2025-06-12T08:07:12	.jpg	2024-07-26T14:12:58	40.76	High	K(Mg,Fe)3(AlSi3O10)(OH)2	Monoclinic	2.5-3	Phyllosilicate	Mica Group	Biaxial negative	Strong	2.8-3.4	98.29	110.47	119.12	148.6	255	255	255	12.33	151.13	148.87	1.1403	120.48	104.81	FALSE	255	0.175	2	(96, 96)	257	(96, 96)	1	(1, 1)	175224
F52-Biotite-CN-3-31-150deg.jpg	F52	Biotite	CN	150	Second Quadrant (150Â°)	R,G,B	3	JPEG	401	RGB	345	uint8	2025-06-12T08:07:11	.jpg	2024-07-26T14:21:14	35.67	High	K(Mg,Fe)3(AlSi3O10)(OH)2	Monoclinic	2.5-3	Phyllosilicate	Mica Group	Biaxial negative	Strong	2.8-3.4	61.55	78.8	85.88	117.29	0	255	255	12.82	184.09	117.46	0.8603	88.34	91.82	FALSE	255	0.138	1	(96, 96)	257	(96, 96)	1	(1, 1)	138345
F52-Biotite-CN-3-32-155deg.jpg	F52	Biotite	CN	155	Second Quadrant (155Â°)	R,G,B	3	JPEG	402	RGB	346	uint8	2025-06-12T08:07:13	.jpg	2024-07-26T14:21:44	37.83	High	K(Mg,Fe)3(AlSi3O10)(OH)2	Monoclinic	2.5-3	Phyllosilicate	Mica Group	Biaxial negative	Strong	2.8-3.4	63.54	82.64	90.17	124.32	0	255	255	11.59	183.52	124.41	0.8607	92.92	91.54	FALSE	255	0.139	2	(96, 96)	257	(96, 96)	1	(1, 1)	139092
F52-Biotite-CN-3-33-160deg.jpg	F52	Biotite	CN	160	Second Quadrant (160Â°)	R,G,B	3	JPEG	429	RGB	392	uint8	2025-06-12T08:07:11	.jpg	2024-07-26T14:22:02	44.01	High	K(Mg,Fe)3(AlSi3O10)(OH)2	Monoclinic	2.5-3	Phyllosilicate	Mica Group	Biaxial negative	Strong	2.8-3.4	92.19	110.87	117.41	149.19	255	255	255	11.78	156.35	149.46	0.9138	120.2	99.73	FALSE	255	0.168	3	(96, 96)	257	(96, 96)	1	(1, 1)	168168
F52-Biotite-CN-3-34-165deg.jpg	F52	Biotite	CN	165	Second Quadrant (165Â°)	R,G,B	3	JPEG	410	RGB	386	uint8	2025-06-12T08:07:14	.jpg	2024-07-26T14:22:43	43.6	High	K(Mg,Fe)3(AlSi3O10)(OH)2	Monoclinic	2.5-3	Phyllosilicate	Mica Group	Biaxial negative	Strong	2.8-3.4	81.82	102.02	109.68	145.19	0	255	255	12.01	167.59	145.28	0.9415	112.62	96.72	FALSE	255	0.158	4	(96, 96)	257	(96, 96)	1	(1, 1)	158260
F52-Biotite-CN-3-35-170deg.jpg	F52	Biotite	CN	170	Second Quadrant (170Â°)	R,G,B	3	JPEG	368	RGB	412	uint8	2025-06-12T08:07:13	.jpg	2024-07-26T14:23:03	41.78	High	K(Mg,Fe)3(AlSi3O10)(OH)2	Monoclinic	2.5-3	Phyllosilicate	Mica Group	Biaxial negative	Strong	2.8-3.4	86.97	106.88	114.88	150.79	255	255	255	11.7	162.96	150.91	1.1196	117.74	97.63	FALSE	255	0.152	5	(96, 96)	257	(96, 96)	1	(1, 1)	151616
F52-Biotite-CN-3-36-175deg.jpg	F52	Biotite	CN	175	Second Quadrant (175Â°)	R,G,B	3	JPEG	379	RGB	417	uint8	2025-06-12T08:07:14	.jpg	2024-07-26T14:23:23	42.95	High	K(Mg,Fe)3(AlSi3O10)(OH)2	Monoclinic	2.5-3	Phyllosilicate	Mica Group	Biaxial negative	Strong	2.8-3.4	91.15	110.08	118.56	154.45	255	255	255	11.18	159.14	154.57	1.1003	121.19	98.71	FALSE	255	0.158	4	(96, 96)	257	(96, 96)	1	(1, 1)	158043
F52-Biotite-CN-3-37-180deg.jpg	F52	Biotite	CN	180	Opposite (180Â°)	R,G,B	3	JPEG	381	RGB	427	uint8	2025-06-12T08:07:13	.jpg	2024-07-26T14:23:44	42.43	High	K(Mg,Fe)3(AlSi3O10)(OH)2	Monoclinic	2.5-3	Phyllosilicate	Mica Group	Biaxial negative	Strong	2.8-3.4	98.4	115.04	123.62	157.41	255	255	255	10.88	152.41	157.51	1.1207	125.81	101.39	FALSE	255	0.163	5	(96, 96)	257	(96, 96)	1	(1, 1)	162687
F52-Biotite-CN-3-38-185deg.jpg	F52	Biotite	CN	185	Third Quadrant (185Â°)	R,G,B	3	JPEG	368	RGB	459	uint8	2025-06-12T08:07:14	.jpg	2024-07-26T14:24:03	40.68	High	K(Mg,Fe)3(AlSi3O10)(OH)2	Monoclinic	2.5-3	Phyllosilicate	Mica Group	Biaxial negative	Strong	2.8-3.4	98.22	113.45	122.31	155.27	255	255	255	11	152.64	155.35	1.2473	124.22	102.42	FALSE	255	0.169	3	(96, 96)	257	(96, 96)	1	(1, 1)	168912
F52-Biotite-CN-3-39-190deg.jpg	F52	Biotite	CN	190	Third Quadrant (190Â°)	R,G,B	3	JPEG	351	RGB	455	uint8	2025-06-12T08:07:13	.jpg	2024-07-26T14:24:25	38.97	High	K(Mg,Fe)3(AlSi3O10)(OH)2	Monoclinic	2.5-3	Phyllosilicate	Mica Group	Biaxial negative	Strong	2.8-3.4	104.07	115.99	125.02	155.01	255	255	255	11.92	147	155.07	1.2963	126.3	105.82	FALSE	255	0.16	2	(96, 96)	257	(96, 96)	1	(1, 1)	159705
F52-Biotite-CN-3-40-195deg.jpg	F52	Biotite	CN	195	Third Quadrant (195Â°)	R,G,B	3	JPEG	351	RGB	468	uint8	2025-06-12T08:07:14	.jpg	2024-07-26T14:25:05	42	High	K(Mg,Fe)3(AlSi3O10)(OH)2	Monoclinic	2.5-3	Phyllosilicate	Mica Group	Biaxial negative	Strong	2.8-3.4	94.75	105.44	114.63	143.7	255	255	255	13.89	155.39	143.79	1.3333	115.66	105.79	FALSE	255	0.164	2	(96, 96)	257	(96, 96)	1	(1, 1)	164268
F52-Biotite-CN-3-41-200deg.jpg	F52	Biotite	CN	200	Third Quadrant (200Â°)	R,G,B	3	JPEG	315	RGB	451	uint8	2025-06-12T08:07:14	.jpg	2024-07-26T14:25:22	32.53	High	K(Mg,Fe)3(AlSi3O10)(OH)2	Monoclinic	2.5-3	Phyllosilicate	Mica Group	Biaxial negative	Strong	2.8-3.4	90.01	100.07	109.05	137.08	255	255	255	13.51	159.97	137.16	1.4317	109.98	105.82	FALSE	255	0.142	3	(96, 96)	257	(96, 96)	1	(1, 1)	142065
F52-Biotite-CN-3-4-15deg.jpg	F52	Biotite	CN	15	First Quadrant (15Â°)	R,G,B	3	JPEG	374	RGB	460	uint8	2025-06-12T08:07:11	.jpg	2024-07-26T14:13:12	40.51	High	K(Mg,Fe)3(AlSi3O10)(OH)2	Monoclinic	2.5-3	Phyllosilicate	Mica Group	Biaxial negative	Strong	2.8-3.4	97.43	107.3	116.08	143.51	255	255	255	13.5	151.86	143.71	1.2299	117	106.78	FALSE	255	0.172	1	(96, 96)	257	(96, 96)	1	(1, 1)	172040
F52-Biotite-CN-3-42-205deg.jpg	F52	Biotite	CN	205	Third Quadrant (205Â°)	R,G,B	3	JPEG	297	RGB	459	uint8	2025-06-12T08:07:13	.jpg	2024-07-26T14:25:45	33.33	High	K(Mg,Fe)3(AlSi3O10)(OH)2	Monoclinic	2.5-3	Phyllosilicate	Mica Group	Biaxial negative	Strong	2.8-3.4	93.72	101.02	109.04	132.39	255	255	255	15.7	155.42	132.45	1.5455	109.56	109.45	FALSE	255	0.136	2	(96, 96)	257	(96, 96)	1	(1, 1)	136323
F52-Biotite-CN-3-43-210deg.jpg	F52	Biotite	CN	210	Third Quadrant (210Â°)	R,G,B	3	JPEG	328	RGB	486	uint8	2025-06-12T08:07:14	.jpg	2024-07-26T14:26:05	38.22	High	K(Mg,Fe)3(AlSi3O10)(OH)2	Monoclinic	2.5-3	Phyllosilicate	Mica Group	Biaxial negative	Strong	2.8-3.4	90.53	97.67	104.83	126.29	255	255	255	14.84	157.32	126.37	1.4817	105.41	109.36	FALSE	255	0.159	0	(96, 96)	257	(96, 96)	1	(1, 1)	159408
F52-Biotite-CN-3-44-215deg.jpg	F52	Biotite	CN	215	Third Quadrant (215Â°)	R,G,B	3	JPEG	304	RGB	494	uint8	2025-06-12T08:07:12	.jpg	2024-07-26T14:26:25	38.05	High	K(Mg,Fe)3(AlSi3O10)(OH)2	Monoclinic	2.5-3	Phyllosilicate	Mica Group	Biaxial negative	Strong	2.8-3.4	76.71	84.45	91.49	113.29	0	255	255	15.68	169.06	113.44	1.625	92.19	104.66	FALSE	255	0.15	2	(96, 96)	257	(96, 96)	1	(1, 1)	150176
F52-Biotite-CN-3-45-220deg.jpg	F52	Biotite	CN	220	Third Quadrant (220Â°)	R,G,B	3	JPEG	310	RGB	471	uint8	2025-06-12T08:07:12	.jpg	2024-07-26T14:26:53	37.55	High	K(Mg,Fe)3(AlSi3O10)(OH)2	Monoclinic	2.5-3	Phyllosilicate	Mica Group	Biaxial negative	Strong	2.8-3.4	76.91	85.26	91.77	113.14	0	255	255	14.65	167.24	113.32	1.5194	92.64	104.46	FALSE	255	0.146	1	(96, 96)	257	(96, 96)	1	(1, 1)	146010
F52-Biotite-CN-3-46-225deg.jpg	F52	Biotite	CN	225	Third Quadrant (225Â°)	R,G,B	3	JPEG	288	RGB	449	uint8	2025-06-12T08:07:13	.jpg	2024-07-26T14:27:13	35.84	High	K(Mg,Fe)3(AlSi3O10)(OH)2	Monoclinic	2.5-3	Phyllosilicate	Mica Group	Biaxial negative	Strong	2.8-3.4	62.13	72.8	79.72	104.24	0	255	255	14.72	181.48	104.42	1.559	80.98	96.09	FALSE	255	0.129	2	(96, 96)	257	(96, 96)	1	(1, 1)	129312
F52-Biotite-CN-3-47-230deg.jpg	F52	Biotite	CN	230	Third Quadrant (230Â°)	R,G,B	3	JPEG	286	RGB	430	uint8	2025-06-12T08:07:11	.jpg	2024-07-26T14:27:37	31.83	High	K(Mg,Fe)3(AlSi3O10)(OH)2	Monoclinic	2.5-3	Phyllosilicate	Mica Group	Biaxial negative	Strong	2.8-3.4	70.66	83.05	89.66	115.25	0	255	255	11.92	175.53	115.31	1.5035	91.26	99.36	FALSE	255	0.123	3	(96, 96)	257	(96, 96)	1	(1, 1)	122980
F52-Biotite-CN-3-48-235deg.jpg	F52	Biotite	CN	235	Third Quadrant (235Â°)	R,G,B	3	JPEG	311	RGB	411	uint8	2025-06-12T08:07:13	.jpg	2024-07-26T14:28:01	35.46	High	K(Mg,Fe)3(AlSi3O10)(OH)2	Monoclinic	2.5-3	Phyllosilicate	Mica Group	Biaxial negative	Strong	2.8-3.4	71.55	86.84	93.11	120.93	0	255	255	12.59	174.32	121	1.3215	95.29	97.82	FALSE	255	0.128	2	(96, 96)	257	(96, 96)	1	(1, 1)	127821
F52-Biotite-CN-3-49-240deg.jpg	F52	Biotite	CN	240	Third Quadrant (240Â°)	R,G,B	3	JPEG	322	RGB	431	uint8	2025-06-12T08:07:13	.jpg	2024-07-26T14:28:24	39.03	High	K(Mg,Fe)3(AlSi3O10)(OH)2	Monoclinic	2.5-3	Phyllosilicate	Mica Group	Biaxial negative	Strong	2.8-3.4	72.36	89.88	96.11	126.11	0	255	255	12.77	173.85	126.18	1.3385	98.71	96.62	FALSE	255	0.139	1	(96, 96)	257	(96, 96)	1	(1, 1)	138782
F52-Biotite-CN-3-50-245deg.jpg	F52	Biotite	CN	245	Third Quadrant (245Â°)	R,G,B	3	JPEG	327	RGB	408	uint8	2025-06-12T08:07:13	.jpg	2024-07-26T14:28:49	34.09	High	K(Mg,Fe)3(AlSi3O10)(OH)2	Monoclinic	2.5-3	Phyllosilicate	Mica Group	Biaxial negative	Strong	2.8-3.4	87.35	106.25	112.78	144.73	255	255	255	10.96	161.96	144.79	1.2477	115.6	99.39	FALSE	255	0.133	5	(96, 96)	257	(96, 96)	1	(1, 1)	133416
F52-Biotite-CN-3-51-250deg.jpg	F52	Biotite	CN	250	Third Quadrant (250Â°)	R,G,B	3	JPEG	353	RGB	411	uint8	2025-06-12T08:07:14	.jpg	2024-07-26T14:29:07	35.57	High	K(Mg,Fe)3(AlSi3O10)(OH)2	Monoclinic	2.5-3	Phyllosilicate	Mica Group	Biaxial negative	Strong	2.8-3.4	93.49	112.62	119.27	151.7	255	255	255	11.39	156.52	151.78	1.1643	122.13	100.08	FALSE	255	0.145	6	(96, 96)	257	(96, 96)	1	(1, 1)	145083
F52-Biotite-CN-3-5-20deg.jpg	F52	Biotite	CN	20	First Quadrant (20Â°)	R,G,B	3	JPEG	366	RGB	449	uint8	2025-06-12T08:07:14	.jpg	2024-07-26T14:13:26	38.72	High	K(Mg,Fe)3(AlSi3O10)(OH)2	Monoclinic	2.5-3	Phyllosilicate	Mica Group	Biaxial negative	Strong	2.8-3.4	95.44	103.8	112.24	137.5	255	255	255	14.78	153.05	137.68	1.2268	112.92	107.99	FALSE	255	0.164	1	(96, 96)	257	(96, 96)	1	(1, 1)	164334
F52-Biotite-CN-3-52-255deg.jpg	F52	Biotite	CN	255	Third Quadrant (255Â°)	R,G,B	3	JPEG	384	RGB	404	uint8	2025-06-12T08:07:12	.jpg	2024-07-26T14:29:28	40.81	High	K(Mg,Fe)3(AlSi3O10)(OH)2	Monoclinic	2.5-3	Phyllosilicate	Mica Group	Biaxial negative	Strong	2.8-3.4	91.03	110.48	117.85	152.04	255	255	255	11.01	159.03	152.12	1.0521	120.69	99.07	FALSE	255	0.155	1	(96, 96)	257	(96, 96)	1	(1, 1)	155136
F52-Biotite-CN-3-53-260deg.jpg	F52	Biotite	CN	260	Third Quadrant (260Â°)	R,G,B	3	JPEG	403	RGB	404	uint8	2025-06-12T08:07:14	.jpg	2024-07-26T14:29:48	42.41	High	K(Mg,Fe)3(AlSi3O10)(OH)2	Monoclinic	2.5-3	Phyllosilicate	Mica Group	Biaxial negative	Strong	2.8-3.4	94.88	113.68	121.57	156.13	255	255	255	10.73	155.74	156.23	1.0025	124.23	99.72	FALSE	255	0.163	2	(96, 96)	257	(96, 96)	1	(1, 1)	162812
F52-Biotite-CN-3-54-265deg.jpg	F52	Biotite	CN	265	Third Quadrant (265Â°)	R,G,B	3	JPEG	423	RGB	390	uint8	2025-06-12T08:07:13	.jpg	2024-07-26T14:30:12	42.67	High	K(Mg,Fe)3(AlSi3O10)(OH)2	Monoclinic	2.5-3	Phyllosilicate	Mica Group	Biaxial negative	Strong	2.8-3.4	93.42	111.52	120.05	155.2	255	255	255	10.84	157.53	155.27	0.922	122.52	99.84	FALSE	255	0.165	3	(96, 96)	257	(96, 96)	1	(1, 1)	164970
F52-Biotite-CN-3-55-270deg.jpg	F52	Biotite	CN	270	Three-quarter (270Â°)	R,G,B	3	JPEG	433	RGB	410	uint8	2025-06-12T08:07:14	.jpg	2024-07-26T14:30:38	44.48	High	K(Mg,Fe)3(AlSi3O10)(OH)2	Monoclinic	2.5-3	Phyllosilicate	Mica Group	Biaxial negative	Strong	2.8-3.4	101.28	117.36	125.87	158.97	255	255	255	10.7	149.53	159.05	0.9469	127.97	102.06	FALSE	255	0.178	3	(96, 96)	257	(96, 96)	1	(1, 1)	177530
F52-Biotite-CN-3-56-275deg.jpg	F52	Biotite	CN	275	Fourth Quadrant (275Â°)	R,G,B	3	JPEG	449	RGB	400	uint8	2025-06-12T08:07:13	.jpg	2024-07-26T14:31:15	45.03	High	K(Mg,Fe)3(AlSi3O10)(OH)2	Monoclinic	2.5-3	Phyllosilicate	Mica Group	Biaxial negative	Strong	2.8-3.4	101.24	116.01	124.52	156.33	255	255	255	11.22	149.14	156.45	0.8909	126.38	103.11	FALSE	255	0.18	1	(96, 96)	257	(96, 96)	1	(1, 1)	179600
F52-Biotite-CN-3-57-280deg.jpg	F52	Biotite	CN	280	Fourth Quadrant (280Â°)	R,G,B	3	JPEG	456	RGB	409	uint8	2025-06-12T08:07:14	.jpg	2024-07-26T14:31:40	44.4	High	K(Mg,Fe)3(AlSi3O10)(OH)2	Monoclinic	2.5-3	Phyllosilicate	Mica Group	Biaxial negative	Strong	2.8-3.4	106.44	118.34	126.84	155.73	255	255	255	11.7	143.88	155.85	0.8969	128.16	106.08	FALSE	255	0.187	1	(96, 96)	257	(96, 96)	1	(1, 1)	186504
F52-Biotite-CN-3-58-285deg.jpg	F52	Biotite	CN	285	Fourth Quadrant (285Â°)	R,G,B	3	JPEG	473	RGB	368	uint8	2025-06-12T08:07:14	.jpg	2024-07-26T14:32:01	39.75	High	K(Mg,Fe)3(AlSi3O10)(OH)2	Monoclinic	2.5-3	Phyllosilicate	Mica Group	Biaxial negative	Strong	2.8-3.4	98.62	108.92	117.98	146.41	255	255	255	12.14	151.24	146.51	0.778	118.95	106.73	FALSE	255	0.174	2	(96, 96)	257	(96, 96)	1	(1, 1)	174064
F52-Biotite-CN-3-59-290deg.jpg	F52	Biotite	CN	290	Fourth Quadrant (290Â°)	R,G,B	3	JPEG	465	RGB	388	uint8	2025-06-12T08:07:14	.jpg	2024-07-26T14:32:22	41.48	High	K(Mg,Fe)3(AlSi3O10)(OH)2	Monoclinic	2.5-3	Phyllosilicate	Mica Group	Biaxial negative	Strong	2.8-3.4	103.82	112.08	120.21	144.73	255	255	255	13.91	145.81	144.84	0.8344	120.9	109.72	FALSE	255	0.18	1	(96, 96)	257	(96, 96)	1	(1, 1)	180420
F52-Biotite-CN-3-60-295deg.jpg	F52	Biotite	CN	295	Fourth Quadrant (295Â°)	R,G,B	3	JPEG	482	RGB	387	uint8	2025-06-12T08:07:13	.jpg	2024-07-26T14:32:44	38.71	High	K(Mg,Fe)3(AlSi3O10)(OH)2	Monoclinic	2.5-3	Phyllosilicate	Mica Group	Biaxial negative	Strong	2.8-3.4	112.54	119.22	126.47	147.65	255	255	255	13.47	137.23	147.74	0.8029	126.95	112.52	FALSE	255	0.187	1	(96, 96)	257	(96, 96)	1	(1, 1)	186534
F52-Biotite-CN-3-61-300deg.jpg	F52	Biotite	CN	300	Fourth Quadrant (300Â°)	R,G,B	3	JPEG	482	RGB	367	uint8	2025-06-12T08:07:13	.jpg	2024-07-26T14:33:04	37.58	High	K(Mg,Fe)3(AlSi3O10)(OH)2	Monoclinic	2.5-3	Phyllosilicate	Mica Group	Biaxial negative	Strong	2.8-3.4	102.04	108.68	115.77	136.58	255	255	255	13.49	146.69	136.66	0.7614	116.26	111.92	FALSE	255	0.177	0	(96, 96)	257	(96, 96)	1	(1, 1)	176894
F52-Biotite-CN-3-62-305deg.jpg	F52	Biotite	CN	305	Fourth Quadrant (305Â°)	R,G,B	3	JPEG	471	RGB	352	uint8	2025-06-12T08:07:13	.jpg	2024-07-26T14:33:24	35.91	High	K(Mg,Fe)3(AlSi3O10)(OH)2	Monoclinic	2.5-3	Phyllosilicate	Mica Group	Biaxial negative	Strong	2.8-3.4	94.38	100.95	107.7	127.78	255	255	255	13.15	153.39	127.84	0.7473	108.22	111	FALSE	255	0.166	0	(96, 96)	257	(96, 96)	1	(1, 1)	165792
F52-Biotite-CN-3-6-25deg.jpg	F52	Biotite	CN	25	First Quadrant (25Â°)	R,G,B	3	JPEG	371	RGB	475	uint8	2025-06-12T08:07:12	.jpg	2024-07-26T14:13:40	38.49	High	K(Mg,Fe)3(AlSi3O10)(OH)2	Monoclinic	2.5-3	Phyllosilicate	Mica Group	Biaxial negative	Strong	2.8-3.4	100.49	107.23	114.89	136.95	255	255	255	15	148.36	137.04	1.2803	115.34	111.11	FALSE	255	0.176	1	(96, 96)	257	(96, 96)	1	(1, 1)	176225
F52-Biotite-CN-3-63-310deg.jpg	F52	Biotite	CN	310	Fourth Quadrant (310Â°)	R,G,B	3	JPEG	475	RGB	333	uint8	2025-06-12T08:07:12	.jpg	2024-07-26T14:33:43	37.59	High	K(Mg,Fe)3(AlSi3O10)(OH)2	Monoclinic	2.5-3	Phyllosilicate	Mica Group	Biaxial negative	Strong	2.8-3.4	79.65	87.87	94.63	116.38	0	255	255	13.16	166.64	116.48	0.7011	95.45	105.57	FALSE	255	0.158	1	(96, 96)	257	(96, 96)	1	(1, 1)	158175
F52-Biotite-CN-3-64-315deg.jpg	F52	Biotite	CN	315	Fourth Quadrant (315Â°)	R,G,B	3	JPEG	468	RGB	321	uint8	2025-06-12T08:07:11	.jpg	2024-07-26T14:34:26	37.95	High	K(Mg,Fe)3(AlSi3O10)(OH)2	Monoclinic	2.5-3	Phyllosilicate	Mica Group	Biaxial negative	Strong	2.8-3.4	70.8	80.67	87.4	110.75	0	255	255	12.36	174.44	110.84	0.6859	88.53	100.96	FALSE	255	0.15	1	(96, 96)	257	(96, 96)	1	(1, 1)	150228
F52-Biotite-CN-3-65-320deg.jpg	F52	Biotite	CN	320	Fourth Quadrant (320Â°)	R,G,B	3	JPEG	456	RGB	323	uint8	2025-06-12T08:07:12	.jpg	2024-07-26T14:34:53	37.54	High	K(Mg,Fe)3(AlSi3O10)(OH)2	Monoclinic	2.5-3	Phyllosilicate	Mica Group	Biaxial negative	Strong	2.8-3.4	69.51	82.16	88.48	113.78	0	255	255	11.96	175.62	113.86	0.7083	90.16	98.72	FALSE	255	0.147	1	(96, 96)	257	(96, 96)	1	(1, 1)	147288
F52-Biotite-CN-3-66-325deg.jpg	F52	Biotite	CN	325	Fourth Quadrant (325Â°)	R,G,B	3	JPEG	409	RGB	318	uint8	2025-06-12T08:07:13	.jpg	2024-07-26T14:35:12	36.7	High	K(Mg,Fe)3(AlSi3O10)(OH)2	Monoclinic	2.5-3	Phyllosilicate	Mica Group	Biaxial negative	Strong	2.8-3.4	57.41	73.17	79.87	109.03	0	255	255	12.52	186.89	109.15	0.7775	82.09	90.79	FALSE	255	0.13	2	(96, 96)	257	(96, 96)	1	(1, 1)	130062
F52-Biotite-CN-3-67-330deg.jpg	F52	Biotite	CN	330	Fourth Quadrant (330Â°)	R,G,B	3	JPEG	406	RGB	358	uint8	2025-06-12T08:07:11	.jpg	2024-07-26T14:35:34	40.7	High	K(Mg,Fe)3(AlSi3O10)(OH)2	Monoclinic	2.5-3	Phyllosilicate	Mica Group	Biaxial negative	Strong	2.8-3.4	66.04	84.44	90.73	121.7	0	255	255	12.68	179.38	121.85	0.8818	93.48	93.28	FALSE	255	0.145	3	(96, 96)	257	(96, 96)	1	(1, 1)	145348
F52-Biotite-CN-3-68-335deg.jpg	F52	Biotite	CN	335	Fourth Quadrant (335Â°)	R,G,B	3	JPEG	418	RGB	350	uint8	2025-06-12T08:07:14	.jpg	2024-07-26T14:35:53	38.28	High	K(Mg,Fe)3(AlSi3O10)(OH)2	Monoclinic	2.5-3	Phyllosilicate	Mica Group	Biaxial negative	Strong	2.8-3.4	74.9	94.99	101.37	134.2	0	255	255	12.19	173.25	134.3	0.8373	104.42	95.66	FALSE	255	0.146	3	(96, 96)	257	(96, 96)	1	(1, 1)	146300
F52-Biotite-CN-3-69-340deg.jpg	F52	Biotite	CN	340	Fourth Quadrant (340Â°)	R,G,B	3	JPEG	410	RGB	380	uint8	2025-06-12T08:07:14	.jpg	2024-07-26T14:36:12	42.5	High	K(Mg,Fe)3(AlSi3O10)(OH)2	Monoclinic	2.5-3	Phyllosilicate	Mica Group	Biaxial negative	Strong	2.8-3.4	81.28	101.82	108.51	142.42	255	255	255	11.06	167.27	142.54	0.9268	111.62	96.65	FALSE	255	0.156	2	(96, 96)	257	(96, 96)	1	(1, 1)	155800
F52-Biotite-CN-3-70-345deg.jpg	F52	Biotite	CN	345	Fourth Quadrant (345Â°)	R,G,B	3	JPEG	402	RGB	394	uint8	2025-06-12T08:07:13	.jpg	2024-07-26T14:36:31	42.2	High	K(Mg,Fe)3(AlSi3O10)(OH)2	Monoclinic	2.5-3	Phyllosilicate	Mica Group	Biaxial negative	Strong	2.8-3.4	88.39	109.01	115.87	150.21	255	255	255	11.14	161.31	150.31	0.9801	118.98	98.03	FALSE	255	0.158	1	(96, 96)	257	(96, 96)	1	(1, 1)	158388
F52-Biotite-CN-3-71-350deg.jpg	F52	Biotite	CN	350	Fourth Quadrant (350Â°)	R,G,B	3	JPEG	397	RGB	414	uint8	2025-06-12T08:07:13	.jpg	2024-07-26T14:36:49	43.45	High	K(Mg,Fe)3(AlSi3O10)(OH)2	Monoclinic	2.5-3	Phyllosilicate	Mica Group	Biaxial negative	Strong	2.8-3.4	93.05	113.01	120.46	155.32	255	255	255	10.77	156.95	155.47	1.0428	123.38	98.6	FALSE	255	0.164	4	(96, 96)	257	(96, 96)	1	(1, 1)	164358
F52-Biotite-CN-3-72-355deg.jpg	F52	Biotite	CN	355	Fourth Quadrant (355Â°)	R,G,B	3	JPEG	394	RGB	436	uint8	2025-06-12T08:07:14	.jpg	2024-07-26T14:37:10	45.13	High	K(Mg,Fe)3(AlSi3O10)(OH)2	Monoclinic	2.5-3	Phyllosilicate	Mica Group	Biaxial negative	Strong	2.8-3.4	95.91	114.9	122.8	157.57	255	255	255	11.04	154.73	157.67	1.1066	125.49	99.63	FALSE	255	0.172	2	(96, 96)	257	(96, 96)	1	(1, 1)	171784
F52-Biotite-CN-3-7-30deg.jpg	F52	Biotite	CN	30	First Quadrant (30Â°)	R,G,B	3	JPEG	345	RGB	476	uint8	2025-06-12T08:07:12	.jpg	2024-07-26T14:13:55	38.98	High	K(Mg,Fe)3(AlSi3O10)(OH)2	Monoclinic	2.5-3	Phyllosilicate	Mica Group	Biaxial negative	Strong	2.8-3.4	82.8	89.37	96.76	118.11	0	255	255	17	162.98	118.34	1.3797	97.21	107.12	FALSE	255	0.164	0	(96, 96)	257	(96, 96)	1	(1, 1)	164220
F52-Biotite-CN-3-8-35deg.jpg	F52	Biotite	CN	35	First Quadrant (35Â°)	R,G,B	3	JPEG	355	RGB	451	uint8	2025-06-12T08:07:14	.jpg	2024-07-26T14:14:09	37.26	High	K(Mg,Fe)3(AlSi3O10)(OH)2	Monoclinic	2.5-3	Phyllosilicate	Mica Group	Biaxial negative	Strong	2.8-3.4	83.56	89.95	96.6	116.31	0	255	255	14.78	161.66	116.48	1.2704	97.09	108.06	FALSE	255	0.16	1	(96, 96)	257	(96, 96)	1	(1, 1)	160105
F52-Biotite-CN-3-9-40deg.jpg	F52	Biotite	CN	40	First Quadrant (40Â°)	R,G,B	3	JPEG	329	RGB	454	uint8	2025-06-12T08:07:14	.jpg	2024-07-26T14:14:26	35.09	High	K(Mg,Fe)3(AlSi3O10)(OH)2	Monoclinic	2.5-3	Phyllosilicate	Mica Group	Biaxial negative	Strong	2.8-3.4	77.3	84.57	90.75	110.38	0	255	255	14.79	165.53	110.56	1.3799	91.45	105.49	FALSE	255	0.149	0	(96, 96)	257	(96, 96)	1	(1, 1)	149366
F52-Biotite-CN-4-10-45deg.jpg	F52	Biotite	CN	45	First Quadrant (45Â°)	R,G,B	3	JPEG	192	RGB	97	uint8	2025-06-12T08:07:13	.jpg	2024-07-26T19:41:02	5.88	High	K(Mg,Fe)3(AlSi3O10)(OH)2	Monoclinic	2.5-3	Phyllosilicate	Mica Group	Biaxial negative	Strong	2.8-3.4	115.07	131.91	126.38	132.17	255	255	255	25.52	118.77	133.35	0.5052	130.07	109.33	FALSE	255	0.019	2	(96, 96)	257	(96, 96)	1	(1, 1)	18624
F52-Biotite-CN-4-1-0deg.jpg	F52	Biotite	CN	0	Reference (0Â°)	R,G,B	3	JPEG	145	RGB	180	uint8	2025-06-12T08:07:13	.jpg	2024-07-26T19:39:09	8.36	High	K(Mg,Fe)3(AlSi3O10)(OH)2	Monoclinic	2.5-3	Phyllosilicate	Mica Group	Biaxial negative	Strong	2.8-3.4	126.48	202.68	186.98	231.77	255	255	255	21.35	125.43	232	1.2414	202.7	54.9	FALSE	255	0.026	23	(96, 96)	257	(96, 96)	1	(1, 1)	26100
F52-Biotite-CN-4-11-50deg.jpg	F52	Biotite	CN	50	First Quadrant (50Â°)	R,G,B	3	JPEG	214	RGB	94	uint8	2025-06-12T08:07:14	.jpg	2024-07-26T19:41:13	6.1	High	K(Mg,Fe)3(AlSi3O10)(OH)2	Monoclinic	2.5-3	Phyllosilicate	Mica Group	Biaxial negative	Strong	2.8-3.4	104.72	114.53	110.17	111.27	255	255	255	34.52	112.79	114.72	0.4393	112.43	114.51	FALSE	255	0.02	0	(96, 96)	257	(96, 96)	1	(1, 1)	20116
F52-Biotite-CN-4-12-55deg.jpg	F52	Biotite	CN	55	First Quadrant (55Â°)	R,G,B	3	JPEG	188	RGB	89	uint8	2025-06-12T08:07:11	.jpg	2024-07-26T19:41:25	5.46	High	K(Mg,Fe)3(AlSi3O10)(OH)2	Monoclinic	2.5-3	Phyllosilicate	Mica Group	Biaxial negative	Strong	2.8-3.4	95.3	112.08	106.98	113.56	255	255	255	25.33	139.09	114.21	0.4734	110.6	108	FALSE	255	0.017	0	(96, 96)	257	(96, 96)	1	(1, 1)	16732
F52-Biotite-CN-4-13-60deg.jpg	F52	Biotite	CN	60	First Quadrant (60Â°)	R,G,B	3	JPEG	195	RGB	100	uint8	2025-06-12T08:07:13	.jpg	2024-07-26T19:41:39	5.88	High	K(Mg,Fe)3(AlSi3O10)(OH)2	Monoclinic	2.5-3	Phyllosilicate	Mica Group	Biaxial negative	Strong	2.8-3.4	103.07	133.36	127.84	147.1	255	255	255	23.65	143.15	147.26	0.5128	134.01	97.26	FALSE	255	0.019	5	(96, 96)	257	(96, 96)	1	(1, 1)	19500
F52-Biotite-CN-4-14-65deg.jpg	F52	Biotite	CN	65	First Quadrant (65Â°)	R,G,B	3	JPEG	196	RGB	120	uint8	2025-06-12T08:07:14	.jpg	2024-07-26T19:41:51	6.64	High	K(Mg,Fe)3(AlSi3O10)(OH)2	Monoclinic	2.5-3	Phyllosilicate	Mica Group	Biaxial negative	Strong	2.8-3.4	124.27	166.86	159.86	188.46	255	255	255	20.79	126.2	188.64	0.6122	168.46	83.51	FALSE	255	0.024	10	(96, 96)	257	(96, 96)	1	(1, 1)	23520
F52-Biotite-CN-4-15-70deg.jpg	F52	Biotite	CN	70	First Quadrant (70Â°)	R,G,B	3	JPEG	167	RGB	120	uint8	2025-06-12T08:07:14	.jpg	2024-07-26T19:42:05	5.72	High	K(Mg,Fe)3(AlSi3O10)(OH)2	Monoclinic	2.5-3	Phyllosilicate	Mica Group	Biaxial negative	Strong	2.8-3.4	120.08	184.17	172.08	211.99	255	255	255	22.7	132.41	212.21	0.7186	185.19	66.32	FALSE	255	0.02	23	(96, 96)	257	(96, 96)	1	(1, 1)	20040
F52-Biotite-CN-4-16-75deg.jpg	F52	Biotite	CN	75	First Quadrant (75Â°)	R,G,B	3	JPEG	179	RGB	139	uint8	2025-06-12T08:07:13	.jpg	2024-07-26T19:42:19	6.73	High	K(Mg,Fe)3(AlSi3O10)(OH)2	Monoclinic	2.5-3	Phyllosilicate	Mica Group	Biaxial negative	Strong	2.8-3.4	125.82	198.2	183.9	227.7	255	255	255	22.3	127.25	227.89	0.7765	198.77	57.45	FALSE	255	0.025	31	(96, 96)	257	(96, 96)	1	(1, 1)	24881
F52-Biotite-CN-4-17-80deg.jpg	F52	Biotite	CN	80	First Quadrant (80Â°)	R,G,B	3	JPEG	170	RGB	134	uint8	2025-06-12T08:07:13	.jpg	2024-07-26T19:42:32	6.39	High	K(Mg,Fe)3(AlSi3O10)(OH)2	Monoclinic	2.5-3	Phyllosilicate	Mica Group	Biaxial negative	Strong	2.8-3.4	122.94	198.06	183.68	230.04	255	255	255	23.22	130.43	230.25	0.7882	199.06	56.64	FALSE	255	0.023	30	(96, 96)	257	(96, 96)	1	(1, 1)	22780
F52-Biotite-CN-4-18-85deg.jpg	F52	Biotite	CN	85	First Quadrant (85Â°)	R,G,B	3	JPEG	162	RGB	136	uint8	2025-06-12T08:07:14	.jpg	2024-07-26T19:42:44	5.63	High	K(Mg,Fe)3(AlSi3O10)(OH)2	Monoclinic	2.5-3	Phyllosilicate	Mica Group	Biaxial negative	Strong	2.8-3.4	128.28	204.56	189.23	234.86	255	255	255	22.26	125.58	235.05	0.8395	204.93	52.81	FALSE	255	0.022	32	(96, 96)	257	(96, 96)	1	(1, 1)	22032
F52-Biotite-CN-4-19-90deg.jpg	F52	Biotite	CN	90	Perpendicular (90Â°)	R,G,B	3	JPEG	159	RGB	142	uint8	2025-06-12T08:07:12	.jpg	2024-07-26T19:42:56	5.6	High	K(Mg,Fe)3(AlSi3O10)(OH)2	Monoclinic	2.5-3	Phyllosilicate	Mica Group	Biaxial negative	Strong	2.8-3.4	132.3	203.18	189.51	233.04	255	255	255	21.91	121.26	233.24	0.8931	204.03	55.43	FALSE	255	0.023	30	(96, 96)	257	(96, 96)	1	(1, 1)	22578
F52-Biotite-CN-4-20-95deg.jpg	F52	Biotite	CN	95	Second Quadrant (95Â°)	R,G,B	3	JPEG	148	RGB	149	uint8	2025-06-12T08:07:11	.jpg	2024-07-26T19:43:13	5.95	High	K(Mg,Fe)3(AlSi3O10)(OH)2	Monoclinic	2.5-3	Phyllosilicate	Mica Group	Biaxial negative	Strong	2.8-3.4	119.76	196.9	182.5	230.84	255	255	255	20.68	133.79	230.99	1.0068	198.25	56.14	FALSE	255	0.022	29	(96, 96)	257	(96, 96)	1	(1, 1)	22052
F52-Biotite-CN-4-21-100deg.jpg	F52	Biotite	CN	100	Second Quadrant (100Â°)	R,G,B	3	JPEG	140	RGB	157	uint8	2025-06-12T08:07:14	.jpg	2024-07-26T19:43:24	5.57	High	K(Mg,Fe)3(AlSi3O10)(OH)2	Monoclinic	2.5-3	Phyllosilicate	Mica Group	Biaxial negative	Strong	2.8-3.4	119.6	196.4	181.91	229.72	255	255	255	20.03	133.97	229.89	1.1214	197.61	56.5	FALSE	255	0.022	33	(96, 96)	257	(96, 96)	1	(1, 1)	21980
F52-Biotite-CN-4-22-105deg.jpg	F52	Biotite	CN	105	Second Quadrant (105Â°)	R,G,B	3	JPEG	153	RGB	157	uint8	2025-06-12T08:07:13	.jpg	2024-07-26T19:43:35	5.86	High	K(Mg,Fe)3(AlSi3O10)(OH)2	Monoclinic	2.5-3	Phyllosilicate	Mica Group	Biaxial negative	Strong	2.8-3.4	125.98	194.28	182.15	226.18	255	255	255	18.69	126.88	226.32	1.0261	196.03	60.57	FALSE	255	0.024	31	(96, 96)	257	(96, 96)	1	(1, 1)	24021
F52-Biotite-CN-4-23-110deg.jpg	F52	Biotite	CN	110	Second Quadrant (110Â°)	R,G,B	3	JPEG	137	RGB	161	uint8	2025-06-12T08:07:13	.jpg	2024-07-26T19:43:46	5.67	High	K(Mg,Fe)3(AlSi3O10)(OH)2	Monoclinic	2.5-3	Phyllosilicate	Mica Group	Biaxial negative	Strong	2.8-3.4	121.36	188.15	176.63	220.38	255	255	255	19.95	131.55	220.56	1.1752	190.17	63.44	FALSE	255	0.022	28	(96, 96)	257	(96, 96)	1	(1, 1)	22057
F52-Biotite-CN-4-24-115deg.jpg	F52	Biotite	CN	115	Second Quadrant (115Â°)	R,G,B	3	JPEG	126	RGB	175	uint8	2025-06-12T08:07:14	.jpg	2024-07-26T19:44:03	5.96	High	K(Mg,Fe)3(AlSi3O10)(OH)2	Monoclinic	2.5-3	Phyllosilicate	Mica Group	Biaxial negative	Strong	2.8-3.4	125.34	186.58	176	216.07	255	255	255	21.13	127.09	216.31	1.3889	188.42	66.65	FALSE	255	0.022	22	(96, 96)	257	(96, 96)	1	(1, 1)	22050
F52-Biotite-CN-4-25-120deg.jpg	F52	Biotite	CN	120	Second Quadrant (120Â°)	R,G,B	3	JPEG	129	RGB	182	uint8	2025-06-12T08:07:14	.jpg	2024-07-26T19:44:16	6.12	High	K(Mg,Fe)3(AlSi3O10)(OH)2	Monoclinic	2.5-3	Phyllosilicate	Mica Group	Biaxial negative	Strong	2.8-3.4	125.1	176.74	169.66	207.14	255	255	255	20.03	126.81	207.32	1.4109	179.95	73.92	FALSE	255	0.023	21	(96, 96)	257	(96, 96)	1	(1, 1)	23478
F52-Biotite-CN-4-2-5deg.jpg	F52	Biotite	CN	5	First Quadrant (5Â°)	R,G,B	3	JPEG	138	RGB	169	uint8	2025-06-12T08:07:13	.jpg	2024-07-26T19:39:19	7.36	High	K(Mg,Fe)3(AlSi3O10)(OH)2	Monoclinic	2.5-3	Phyllosilicate	Mica Group	Biaxial negative	Strong	2.8-3.4	128.25	206.05	188.92	232.45	255	255	255	20.36	124.08	232.7	1.2246	205.08	53.3	FALSE	255	0.023	21	(96, 96)	257	(96, 96)	1	(1, 1)	23322
F52-Biotite-CN-4-26-125deg.jpg	F52	Biotite	CN	125	Second Quadrant (125Â°)	R,G,B	3	JPEG	113	RGB	191	uint8	2025-06-12T08:07:12	.jpg	2024-07-26T19:44:28	5.87	High	K(Mg,Fe)3(AlSi3O10)(OH)2	Monoclinic	2.5-3	Phyllosilicate	Mica Group	Biaxial negative	Strong	2.8-3.4	119.25	160.67	155.91	187.81	255	255	255	20.22	131.4	188.01	1.6903	164.07	84.37	FALSE	255	0.022	20	(96, 96)	257	(96, 96)	1	(1, 1)	21583
F52-Biotite-CN-4-27-130deg.jpg	F52	Biotite	CN	130	Second Quadrant (130Â°)	R,G,B	3	JPEG	115	RGB	203	uint8	2025-06-12T08:07:14	.jpg	2024-07-26T19:44:41	6.05	High	K(Mg,Fe)3(AlSi3O10)(OH)2	Monoclinic	2.5-3	Phyllosilicate	Mica Group	Biaxial negative	Strong	2.8-3.4	119.17	142.75	140.59	159.85	255	255	255	18.23	129	159.99	1.7652	145.17	101.11	FALSE	255	0.023	5	(96, 96)	257	(96, 96)	1	(1, 1)	23345
F52-Biotite-CN-4-28-135deg.jpg	F52	Biotite	CN	135	Second Quadrant (135Â°)	R,G,B	3	JPEG	114	RGB	214	uint8	2025-06-12T08:07:13	.jpg	2024-07-26T19:44:54	5.8	High	K(Mg,Fe)3(AlSi3O10)(OH)2	Monoclinic	2.5-3	Phyllosilicate	Mica Group	Biaxial negative	Strong	2.8-3.4	119.42	128.6	127.44	134.31	255	255	255	17.49	122.38	134.49	1.8772	129.25	115.95	FALSE	255	0.024	1	(96, 96)	257	(96, 96)	1	(1, 1)	24396
F52-Biotite-CN-4-30-145deg.jpg	F52	Biotite	CN	145	Second Quadrant (145Â°)	R,G,B	3	JPEG	100	RGB	224	uint8	2025-06-12T08:07:14	.jpg	2024-07-26T19:45:20	6.14	High	K(Mg,Fe)3(AlSi3O10)(OH)2	Monoclinic	2.5-3	Phyllosilicate	Mica Group	Biaxial negative	Strong	2.8-3.4	87.1	102.32	98.86	107.16	255	255	255	21.21	149.89	107.71	2.24	102.02	106.66	FALSE	255	0.022	0	(96, 96)	257	(96, 96)	1	(1, 1)	22400
F52-Biotite-CN-4-3-10deg.jpg	F52	Biotite	CN	10	First Quadrant (10Â°)	R,G,B	3	JPEG	161	RGB	151	uint8	2025-06-12T08:07:13	.jpg	2024-07-26T19:39:39	8.03	High	K(Mg,Fe)3(AlSi3O10)(OH)2	Monoclinic	2.5-3	Phyllosilicate	Mica Group	Biaxial negative	Strong	2.8-3.4	111.95	195.44	177.78	225.95	255	255	255	20.29	139.74	226.21	0.9379	195.05	56.01	FALSE	255	0.024	21	(96, 96)	257	(96, 96)	1	(1, 1)	24311
F52-Biotite-CN-4-31-150deg.jpg	F52	Biotite	CN	150	Second Quadrant (150Â°)	R,G,B	3	JPEG	98	RGB	203	uint8	2025-06-12T08:07:13	.jpg	2024-07-26T19:45:30	5.44	High	K(Mg,Fe)3(AlSi3O10)(OH)2	Monoclinic	2.5-3	Phyllosilicate	Mica Group	Biaxial negative	Strong	2.8-3.4	106.76	138.17	133.15	154.51	255	255	255	22.61	141.55	154.76	2.0714	139.47	96.43	FALSE	255	0.02	7	(96, 96)	257	(96, 96)	1	(1, 1)	19894
F52-Biotite-CN-4-32-155deg.jpg	F52	Biotite	CN	155	Second Quadrant (155Â°)	R,G,B	3	JPEG	116	RGB	194	uint8	2025-06-12T08:07:14	.jpg	2024-07-26T19:45:43	6.17	High	K(Mg,Fe)3(AlSi3O10)(OH)2	Monoclinic	2.5-3	Phyllosilicate	Mica Group	Biaxial negative	Strong	2.8-3.4	109.88	161.55	153.1	187.85	255	255	255	21.39	140.61	188.05	1.6724	163.53	78.87	FALSE	255	0.023	15	(96, 96)	257	(96, 96)	1	(1, 1)	22504
F52-Biotite-CN-4-33-160deg.jpg	F52	Biotite	CN	160	Second Quadrant (160Â°)	R,G,B	3	JPEG	116	RGB	185	uint8	2025-06-12T08:07:13	.jpg	2024-07-26T19:45:56	5.5	High	K(Mg,Fe)3(AlSi3O10)(OH)2	Monoclinic	2.5-3	Phyllosilicate	Mica Group	Biaxial negative	Strong	2.8-3.4	132.2	193.44	181.68	219.4	255	255	255	23.64	120.47	219.61	1.5948	194.22	63.8	FALSE	255	0.021	21	(96, 96)	257	(96, 96)	1	(1, 1)	21460
F52-Biotite-CN-4-34-165deg.jpg	F52	Biotite	CN	165	Second Quadrant (165Â°)	R,G,B	3	JPEG	124	RGB	187	uint8	2025-06-12T08:07:14	.jpg	2024-07-26T19:46:08	5.37	High	K(Mg,Fe)3(AlSi3O10)(OH)2	Monoclinic	2.5-3	Phyllosilicate	Mica Group	Biaxial negative	Strong	2.8-3.4	134.08	204.3	189.87	231.21	255	255	255	21.85	119.29	231.38	1.5081	204.35	54.66	FALSE	255	0.023	41	(96, 96)	257	(96, 96)	1	(1, 1)	23188
F52-Biotite-CN-4-35-170deg.jpg	F52	Biotite	CN	170	Second Quadrant (170Â°)	R,G,B	3	JPEG	123	RGB	177	uint8	2025-06-12T08:07:13	.jpg	2024-07-26T19:46:20	5.21	High	K(Mg,Fe)3(AlSi3O10)(OH)2	Monoclinic	2.5-3	Phyllosilicate	Mica Group	Biaxial negative	Strong	2.8-3.4	141.61	210.39	195.86	235.57	255	255	255	21.02	111.96	235.75	1.439	210.08	51.57	FALSE	255	0.022	31	(96, 96)	257	(96, 96)	1	(1, 1)	21771
F52-Biotite-CN-4-36-175deg.jpg	F52	Biotite	CN	175	Second Quadrant (175Â°)	R,G,B	3	JPEG	122	RGB	164	uint8	2025-06-12T08:07:14	.jpg	2024-07-26T19:46:40	5.31	High	K(Mg,Fe)3(AlSi3O10)(OH)2	Monoclinic	2.5-3	Phyllosilicate	Mica Group	Biaxial negative	Strong	2.8-3.4	122.78	199.94	183.98	229.22	255	255	255	23.55	130.49	229.43	1.3443	199.9	55.15	FALSE	255	0.02	24	(96, 96)	257	(96, 96)	1	(1, 1)	20008
F52-Biotite-CN-4-37-180deg.jpg	F52	Biotite	CN	180	Opposite (180Â°)	R,G,B	3	JPEG	137	RGB	147	uint8	2025-06-12T08:07:14	.jpg	2024-07-26T19:46:52	4.92	High	K(Mg,Fe)3(AlSi3O10)(OH)2	Monoclinic	2.5-3	Phyllosilicate	Mica Group	Biaxial negative	Strong	2.8-3.4	126.54	203.71	187.31	231.67	255	255	255	23.12	127.19	231.84	1.073	203.27	53.42	FALSE	255	0.02	34	(96, 96)	257	(96, 96)	1	(1, 1)	20139
F52-Biotite-CN-4-38-185deg.jpg	F52	Biotite	CN	185	Third Quadrant (185Â°)	R,G,B	3	JPEG	142	RGB	150	uint8	2025-06-12T08:07:13	.jpg	2024-07-26T19:47:05	5.05	High	K(Mg,Fe)3(AlSi3O10)(OH)2	Monoclinic	2.5-3	Phyllosilicate	Mica Group	Biaxial negative	Strong	2.8-3.4	126.74	205.24	188.81	234.44	255	255	255	21.17	126.79	234.59	1.0563	205.03	51.84	FALSE	255	0.021	37	(96, 96)	257	(96, 96)	1	(1, 1)	21300
F52-Biotite-CN-4-39-190deg.jpg	F52	Biotite	CN	190	Third Quadrant (190Â°)	R,G,B	3	JPEG	141	RGB	137	uint8	2025-06-12T08:07:13	.jpg	2024-07-26T19:47:18	4.59	High	K(Mg,Fe)3(AlSi3O10)(OH)2	Monoclinic	2.5-3	Phyllosilicate	Mica Group	Biaxial negative	Strong	2.8-3.4	128.26	213.74	194.45	241.34	255	255	255	23.34	125.7	241.53	0.9716	212.25	44.57	FALSE	255	0.019	44	(96, 96)	257	(96, 96)	1	(1, 1)	19317
F52-Biotite-CN-4-40-195deg.jpg	F52	Biotite	CN	195	Third Quadrant (195Â°)	R,G,B	3	JPEG	155	RGB	139	uint8	2025-06-12T08:07:13	.jpg	2024-07-26T19:47:34	5.01	High	K(Mg,Fe)3(AlSi3O10)(OH)2	Monoclinic	2.5-3	Phyllosilicate	Mica Group	Biaxial negative	Strong	2.8-3.4	117.65	214.15	191.94	244.02	255	255	255	22.29	135.86	244.15	0.8968	212.09	41.66	FALSE	255	0.022	57	(96, 96)	257	(96, 96)	1	(1, 1)	21545
F52-Biotite-CN-4-41-200deg.jpg	F52	Biotite	CN	200	Third Quadrant (200Â°)	R,G,B	3	JPEG	157	RGB	130	uint8	2025-06-12T08:07:11	.jpg	2024-07-26T19:47:45	5.34	High	K(Mg,Fe)3(AlSi3O10)(OH)2	Monoclinic	2.5-3	Phyllosilicate	Mica Group	Biaxial negative	Strong	2.8-3.4	119.87	213.15	191.98	242.91	255	255	255	23.29	133.86	243.09	0.828	211.42	41.74	FALSE	255	0.02	50	(96, 96)	257	(96, 96)	1	(1, 1)	20410
F52-Biotite-CN-4-4-15deg.jpg	F52	Biotite	CN	15	First Quadrant (15Â°)	R,G,B	3	JPEG	149	RGB	133	uint8	2025-06-12T08:07:13	.jpg	2024-07-26T19:39:55	6.13	High	K(Mg,Fe)3(AlSi3O10)(OH)2	Monoclinic	2.5-3	Phyllosilicate	Mica Group	Biaxial negative	Strong	2.8-3.4	122.9	205.33	186.8	232.16	255	255	255	21.87	130.42	232.32	0.8926	203.96	50.94	FALSE	255	0.02	23	(96, 96)	257	(96, 96)	1	(1, 1)	19817
F52-Biotite-CN-4-42-205deg.jpg	F52	Biotite	CN	205	Third Quadrant (205Â°)	R,G,B	3	JPEG	167	RGB	122	uint8	2025-06-12T08:07:13	.jpg	2024-07-26T19:47:58	5.38	High	K(Mg,Fe)3(AlSi3O10)(OH)2	Monoclinic	2.5-3	Phyllosilicate	Mica Group	Biaxial negative	Strong	2.8-3.4	116.12	200.02	182.51	231.38	255	255	255	21.7	136.3	231.54	0.7305	199.84	50.57	FALSE	255	0.02	39	(96, 96)	257	(96, 96)	1	(1, 1)	20374
F52-Biotite-CN-4-43-210deg.jpg	F52	Biotite	CN	210	Third Quadrant (210Â°)	R,G,B	3	JPEG	157	RGB	112	uint8	2025-06-12T08:07:14	.jpg	2024-07-26T19:48:12	5.04	High	K(Mg,Fe)3(AlSi3O10)(OH)2	Monoclinic	2.5-3	Phyllosilicate	Mica Group	Biaxial negative	Strong	2.8-3.4	96.25	178.61	162.19	211.7	255	255	255	23.57	155.33	211.86	0.7134	179.12	57.42	FALSE	255	0.018	35	(96, 96)	257	(96, 96)	1	(1, 1)	17584
F52-Biotite-CN-4-44-215deg.jpg	F52	Biotite	CN	215	Third Quadrant (215Â°)	R,G,B	3	JPEG	161	RGB	106	uint8	2025-06-12T08:07:13	.jpg	2024-07-26T19:48:31	5.38	High	K(Mg,Fe)3(AlSi3O10)(OH)2	Monoclinic	2.5-3	Phyllosilicate	Mica Group	Biaxial negative	Strong	2.8-3.4	90.96	153.49	142.35	182.59	255	255	255	24.98	158.44	182.78	0.6584	155.07	71.31	FALSE	255	0.017	22	(96, 96)	257	(96, 96)	1	(1, 1)	17066
F52-Biotite-CN-4-45-220deg.jpg	F52	Biotite	CN	220	Third Quadrant (220Â°)	R,G,B	3	JPEG	161	RGB	98	uint8	2025-06-12T08:07:13	.jpg	2024-07-26T19:48:43	5	High	K(Mg,Fe)3(AlSi3O10)(OH)2	Monoclinic	2.5-3	Phyllosilicate	Mica Group	Biaxial negative	Strong	2.8-3.4	100.61	139.12	131.96	156.14	255	255	255	24.83	145.19	156.33	0.6087	139.82	88.95	FALSE	255	0.016	13	(96, 96)	257	(96, 96)	1	(1, 1)	15778
F52-Biotite-CN-4-46-225deg.jpg	F52	Biotite	CN	225	Third Quadrant (225Â°)	R,G,B	3	JPEG	183	RGB	99	uint8	2025-06-12T08:07:14	.jpg	2024-07-26T19:48:55	5.27	High	K(Mg,Fe)3(AlSi3O10)(OH)2	Monoclinic	2.5-3	Phyllosilicate	Mica Group	Biaxial negative	Strong	2.8-3.4	98.71	117.17	111.27	117.93	255	255	255	25.98	134.85	118.98	0.541	115.29	106.8	FALSE	255	0.018	2	(96, 96)	257	(96, 96)	1	(1, 1)	18117
F52-Biotite-CN-4-47-230deg.jpg	F52	Biotite	CN	230	Third Quadrant (230Â°)	R,G,B	3	JPEG	194	RGB	108	uint8	2025-06-12T08:07:13	.jpg	2024-07-26T19:49:06	5.78	High	K(Mg,Fe)3(AlSi3O10)(OH)2	Monoclinic	2.5-3	Phyllosilicate	Mica Group	Biaxial negative	Strong	2.8-3.4	104.48	114.71	110.24	111.54	255	255	255	30.95	120.06	114.97	0.5567	112.59	115.03	FALSE	255	0.021	0	(96, 96)	257	(96, 96)	1	(1, 1)	20952
F52-Biotite-CN-4-48-235deg.jpg	F52	Biotite	CN	235	Third Quadrant (235Â°)	R,G,B	3	JPEG	203	RGB	97	uint8	2025-06-12T08:07:13	.jpg	2024-07-26T19:49:18	5.53	High	K(Mg,Fe)3(AlSi3O10)(OH)2	Monoclinic	2.5-3	Phyllosilicate	Mica Group	Biaxial negative	Strong	2.8-3.4	82.52	100.62	95.09	102.12	255	255	255	24.62	152.89	103.13	0.4778	98.99	104.51	FALSE	255	0.02	0	(96, 96)	257	(96, 96)	1	(1, 1)	19691
F52-Biotite-CN-4-49-240deg.jpg	F52	Biotite	CN	240	Third Quadrant (240Â°)	R,G,B	3	JPEG	202	RGB	100	uint8	2025-06-12T08:07:12	.jpg	2024-07-26T19:49:29	5.85	High	K(Mg,Fe)3(AlSi3O10)(OH)2	Monoclinic	2.5-3	Phyllosilicate	Mica Group	Biaxial negative	Strong	2.8-3.4	85.8	114.61	109.57	128.3	255	255	255	21.28	160.02	128.62	0.495	115.42	97.39	FALSE	255	0.02	3	(96, 96)	257	(96, 96)	1	(1, 1)	20200
F52-Biotite-CN-4-50-245deg.jpg	F52	Biotite	CN	245	Third Quadrant (245Â°)	R,G,B	3	JPEG	198	RGB	113	uint8	2025-06-12T08:07:13	.jpg	2024-07-26T19:49:43	6.06	High	K(Mg,Fe)3(AlSi3O10)(OH)2	Monoclinic	2.5-3	Phyllosilicate	Mica Group	Biaxial negative	Strong	2.8-3.4	109.57	148.13	142.14	168.73	255	255	255	20.75	140.15	168.98	0.5707	149.9	90.62	FALSE	255	0.022	5	(96, 96)	257	(96, 96)	1	(1, 1)	22374
F52-Biotite-CN-4-51-250deg.jpg	F52	Biotite	CN	250	Third Quadrant (250Â°)	R,G,B	3	JPEG	172	RGB	118	uint8	2025-06-12T08:07:12	.jpg	2024-07-26T19:49:54	5.86	High	K(Mg,Fe)3(AlSi3O10)(OH)2	Monoclinic	2.5-3	Phyllosilicate	Mica Group	Biaxial negative	Strong	2.8-3.4	108.37	162.74	154.66	192.85	255	255	255	21.71	143.62	193.03	0.686	165.55	77.27	FALSE	255	0.02	11	(96, 96)	257	(96, 96)	1	(1, 1)	20296
F52-Biotite-CN-4-5-20deg.jpg	F52	Biotite	CN	20	First Quadrant (20Â°)	R,G,B	3	JPEG	151	RGB	132	uint8	2025-06-12T08:07:13	.jpg	2024-07-26T19:40:06	6.09	High	K(Mg,Fe)3(AlSi3O10)(OH)2	Monoclinic	2.5-3	Phyllosilicate	Mica Group	Biaxial negative	Strong	2.8-3.4	122.01	201.58	183.8	227.82	255	255	255	20.52	130.5	227.99	0.8742	200.36	53.22	FALSE	255	0.02	22	(96, 96)	257	(96, 96)	1	(1, 1)	19932
F52-Biotite-CN-4-52-255deg.jpg	F52	Biotite	CN	255	Third Quadrant (255Â°)	R,G,B	3	JPEG	152	RGB	113	uint8	2025-06-12T08:07:11	.jpg	2024-07-26T19:50:07	5.29	High	K(Mg,Fe)3(AlSi3O10)(OH)2	Monoclinic	2.5-3	Phyllosilicate	Mica Group	Biaxial negative	Strong	2.8-3.4	93.43	167.18	155.14	204.82	255	255	255	22.6	159.04	205.01	0.7434	170.03	66.5	FALSE	255	0.017	16	(96, 96)	257	(96, 96)	1	(1, 1)	17176
F52-Biotite-CN-4-53-260deg.jpg	F52	Biotite	CN	260	Third Quadrant (260Â°)	R,G,B	3	JPEG	153	RGB	128	uint8	2025-06-12T08:07:13	.jpg	2024-07-26T19:50:19	5.74	High	K(Mg,Fe)3(AlSi3O10)(OH)2	Monoclinic	2.5-3	Phyllosilicate	Mica Group	Biaxial negative	Strong	2.8-3.4	85.47	168.71	154.18	208.37	255	255	255	22.61	167.08	208.57	0.8366	171.08	62.74	FALSE	255	0.02	25	(96, 96)	257	(96, 96)	1	(1, 1)	19584
F52-Biotite-CN-4-54-265deg.jpg	F52	Biotite	CN	265	Third Quadrant (265Â°)	R,G,B	3	JPEG	157	RGB	147	uint8	2025-06-12T08:07:12	.jpg	2024-07-26T19:50:33	6.51	High	K(Mg,Fe)3(AlSi3O10)(OH)2	Monoclinic	2.5-3	Phyllosilicate	Mica Group	Biaxial negative	Strong	2.8-3.4	100.21	182.48	167.4	219.5	255	255	255	21.89	152.28	219.72	0.9363	184.17	60.18	FALSE	255	0.023	30	(96, 96)	257	(96, 96)	1	(1, 1)	23079
F52-Biotite-CN-4-55-270deg.jpg	F52	Biotite	CN	270	Three-quarter (270Â°)	R,G,B	3	JPEG	144	RGB	149	uint8	2025-06-12T08:07:13	.jpg	2024-07-26T19:50:47	6.13	High	K(Mg,Fe)3(AlSi3O10)(OH)2	Monoclinic	2.5-3	Phyllosilicate	Mica Group	Biaxial negative	Strong	2.8-3.4	103.96	192.25	174.96	228.69	255	255	255	21.73	149.48	228.89	1.0347	193.08	54.12	FALSE	255	0.021	33	(96, 96)	257	(96, 96)	1	(1, 1)	21456
F52-Biotite-CN-4-56-275deg.jpg	F52	Biotite	CN	275	Fourth Quadrant (275Â°)	R,G,B	3	JPEG	132	RGB	148	uint8	2025-06-12T08:07:14	.jpg	2024-07-26T19:50:57	5.32	High	K(Mg,Fe)3(AlSi3O10)(OH)2	Monoclinic	2.5-3	Phyllosilicate	Mica Group	Biaxial negative	Strong	2.8-3.4	110.33	204.04	184.34	238.63	255	255	255	21.22	143.63	238.78	1.1212	203.7	48.64	FALSE	255	0.02	44	(96, 96)	257	(96, 96)	1	(1, 1)	19536
F52-Biotite-CN-4-57-280deg.jpg	F52	Biotite	CN	280	Fourth Quadrant (280Â°)	R,G,B	3	JPEG	134	RGB	166	uint8	2025-06-12T08:07:11	.jpg	2024-07-26T19:51:10	6.2	High	K(Mg,Fe)3(AlSi3O10)(OH)2	Monoclinic	2.5-3	Phyllosilicate	Mica Group	Biaxial negative	Strong	2.8-3.4	99.9	199.15	178.97	237.88	255	255	255	23.44	153.37	238.05	1.2388	199.41	48.65	FALSE	255	0.022	50	(96, 96)	257	(96, 96)	1	(1, 1)	22244
F52-Biotite-CN-4-58-285deg.jpg	F52	Biotite	CN	285	Fourth Quadrant (285Â°)	R,G,B	3	JPEG	125	RGB	160	uint8	2025-06-12T08:07:14	.jpg	2024-07-26T19:51:23	5.5	High	K(Mg,Fe)3(AlSi3O10)(OH)2	Monoclinic	2.5-3	Phyllosilicate	Mica Group	Biaxial negative	Strong	2.8-3.4	105.42	209.05	185.85	243.07	255	255	255	23.82	148.51	243.29	1.28	207.41	42.87	FALSE	255	0.02	55	(96, 96)	257	(96, 96)	1	(1, 1)	20000
F52-Biotite-CN-4-59-290deg.jpg	F52	Biotite	CN	290	Fourth Quadrant (290Â°)	R,G,B	3	JPEG	132	RGB	159	uint8	2025-06-12T08:07:13	.jpg	2024-07-26T19:51:36	6.06	High	K(Mg,Fe)3(AlSi3O10)(OH)2	Monoclinic	2.5-3	Phyllosilicate	Mica Group	Biaxial negative	Strong	2.8-3.4	103.69	200	180.24	237.02	255	255	255	22.96	149.6	237.24	1.2045	200.09	48.01	FALSE	255	0.021	51	(96, 96)	257	(96, 96)	1	(1, 1)	20988
F52-Biotite-CN-4-60-295deg.jpg	F52	Biotite	CN	295	Fourth Quadrant (295Â°)	R,G,B	3	JPEG	116	RGB	157	uint8	2025-06-12T08:07:13	.jpg	2024-07-26T19:51:49	5.59	High	K(Mg,Fe)3(AlSi3O10)(OH)2	Monoclinic	2.5-3	Phyllosilicate	Mica Group	Biaxial negative	Strong	2.8-3.4	99.59	189.1	171.78	226.67	255	255	255	21.62	153.48	226.86	1.3534	190.13	52.8	FALSE	255	0.018	41	(96, 96)	257	(96, 96)	1	(1, 1)	18212
F52-Biotite-CN-4-61-300deg.jpg	F52	Biotite	CN	300	Fourth Quadrant (300Â°)	R,G,B	3	JPEG	118	RGB	168	uint8	2025-06-12T08:07:13	.jpg	2024-07-26T19:52:01	5.8	High	K(Mg,Fe)3(AlSi3O10)(OH)2	Monoclinic	2.5-3	Phyllosilicate	Mica Group	Biaxial negative	Strong	2.8-3.4	92.3	163.82	152.71	202.02	255	255	255	22.95	159.14	202.19	1.4237	167.09	67.15	FALSE	255	0.02	36	(96, 96)	257	(96, 96)	1	(1, 1)	19824
F52-Biotite-CN-4-62-305deg.jpg	F52	Biotite	CN	305	Fourth Quadrant (305Â°)	R,G,B	3	JPEG	106	RGB	164	uint8	2025-06-12T08:07:11	.jpg	2024-07-26T19:52:15	5.46	High	K(Mg,Fe)3(AlSi3O10)(OH)2	Monoclinic	2.5-3	Phyllosilicate	Mica Group	Biaxial negative	Strong	2.8-3.4	90.18	143.81	136.91	176.73	255	255	255	21.55	160.63	176.96	1.5472	147.54	78.08	FALSE	255	0.017	18	(96, 96)	257	(96, 96)	1	(1, 1)	17384
F52-Biotite-CN-4-6-25deg.jpg	F52	Biotite	CN	25	First Quadrant (25Â°)	R,G,B	3	JPEG	156	RGB	115	uint8	2025-06-12T08:07:13	.jpg	2024-07-26T19:40:16	5.95	High	K(Mg,Fe)3(AlSi3O10)(OH)2	Monoclinic	2.5-3	Phyllosilicate	Mica Group	Biaxial negative	Strong	2.8-3.4	122.61	200.74	183.09	225.93	255	255	255	25.25	130.1	226.14	0.7372	199.37	54.25	FALSE	255	0.018	27	(96, 96)	257	(96, 96)	1	(1, 1)	17940
F52-Biotite-CN-4-63-310deg.jpg	F52	Biotite	CN	310	Fourth Quadrant (310Â°)	R,G,B	3	JPEG	101	RGB	178	uint8	2025-06-12T08:07:13	.jpg	2024-07-26T19:52:27	5.26	High	K(Mg,Fe)3(AlSi3O10)(OH)2	Monoclinic	2.5-3	Phyllosilicate	Mica Group	Biaxial negative	Strong	2.8-3.4	87.45	113.37	110.42	130.42	255	255	255	20.55	158.93	130.56	1.7624	115.51	98.71	FALSE	255	0.018	4	(96, 96)	257	(96, 96)	1	(1, 1)	17978
F52-Biotite-CN-4-64-315deg.jpg	F52	Biotite	CN	315	Fourth Quadrant (315Â°)	R,G,B	3	JPEG	91	RGB	204	uint8	2025-06-12T08:07:11	.jpg	2024-07-26T19:52:41	5	High	K(Mg,Fe)3(AlSi3O10)(OH)2	Monoclinic	2.5-3	Phyllosilicate	Mica Group	Biaxial negative	Strong	2.8-3.4	84.93	93.04	91.31	95.96	0	255	255	22.82	146.56	96.38	2.2418	92.98	111.89	FALSE	255	0.019	0	(96, 96)	257	(96, 96)	1	(1, 1)	18564
F52-Biotite-CN-4-65-320deg.jpg	F52	Biotite	CN	320	Fourth Quadrant (320Â°)	R,G,B	3	JPEG	97	RGB	209	uint8	2025-06-12T08:07:13	.jpg	2024-07-26T19:52:58	5.05	High	K(Mg,Fe)3(AlSi3O10)(OH)2	Monoclinic	2.5-3	Phyllosilicate	Mica Group	Biaxial negative	Strong	2.8-3.4	98.41	102.76	101.44	103.17	255	255	255	25.74	120.53	103.77	2.1546	102.39	118.51	FALSE	255	0.02	0	(96, 96)	257	(96, 96)	1	(1, 1)	20273
F52-Biotite-CN-4-66-325deg.jpg	F52	Biotite	CN	325	Fourth Quadrant (325Â°)	R,G,B	3	JPEG	81	RGB	197	uint8	2025-06-12T08:07:13	.jpg	2024-07-26T19:53:10	4.91	High	K(Mg,Fe)3(AlSi3O10)(OH)2	Monoclinic	2.5-3	Phyllosilicate	Mica Group	Biaxial negative	Strong	2.8-3.4	72.92	89.07	85.27	93.83	0	255	255	23.56	163.41	94.22	2.4321	88.64	102.12	FALSE	255	0.016	0	(96, 96)	257	(96, 96)	1	(1, 1)	15957
F52-Biotite-CN-4-67-330deg.jpg	F52	Biotite	CN	330	Fourth Quadrant (330Â°)	R,G,B	3	JPEG	91	RGB	201	uint8	2025-06-12T08:07:13	.jpg	2024-07-26T19:53:22	5.45	High	K(Mg,Fe)3(AlSi3O10)(OH)2	Monoclinic	2.5-3	Phyllosilicate	Mica Group	Biaxial negative	Strong	2.8-3.4	87.92	123.53	117.92	142.3	255	255	255	20.65	159.44	142.52	2.2088	125.08	92.42	FALSE	255	0.018	8	(96, 96)	257	(96, 96)	1	(1, 1)	18291
F52-Biotite-CN-4-68-335deg.jpg	F52	Biotite	CN	335	Fourth Quadrant (335Â°)	R,G,B	3	JPEG	105	RGB	198	uint8	2025-06-12T08:07:13	.jpg	2024-07-26T19:53:34	6.08	High	K(Mg,Fe)3(AlSi3O10)(OH)2	Monoclinic	2.5-3	Phyllosilicate	Mica Group	Biaxial negative	Strong	2.8-3.4	101.65	155.89	147.02	183.51	255	255	255	21.28	147.61	183.73	1.8857	157.97	78.04	FALSE	255	0.021	11	(96, 96)	257	(96, 96)	1	(1, 1)	20790
F52-Biotite-CN-4-69-340deg.jpg	F52	Biotite	CN	340	Fourth Quadrant (340Â°)	R,G,B	3	JPEG	109	RGB	183	uint8	2025-06-12T08:07:14	.jpg	2024-07-26T19:53:57	5.51	High	K(Mg,Fe)3(AlSi3O10)(OH)2	Monoclinic	2.5-3	Phyllosilicate	Mica Group	Biaxial negative	Strong	2.8-3.4	117.52	186.12	172.93	215.14	255	255	255	22.06	134.61	215.34	1.6789	186.98	63.3	FALSE	255	0.02	20	(96, 96)	257	(96, 96)	1	(1, 1)	19947
F52-Biotite-CN-4-70-345deg.jpg	F52	Biotite	CN	345	Fourth Quadrant (345Â°)	R,G,B	3	JPEG	127	RGB	176	uint8	2025-06-12T08:07:12	.jpg	2024-07-26T19:54:19	5.84	High	K(Mg,Fe)3(AlSi3O10)(OH)2	Monoclinic	2.5-3	Phyllosilicate	Mica Group	Biaxial negative	Strong	2.8-3.4	105.55	192.34	174.67	226.13	255	255	255	23.72	146.67	226.31	1.3858	192.55	54.35	FALSE	255	0.022	33	(96, 96)	257	(96, 96)	1	(1, 1)	22352
F52-Biotite-CN-4-71-350deg.jpg	F52	Biotite	CN	350	Fourth Quadrant (350Â°)	R,G,B	3	JPEG	138	RGB	162	uint8	2025-06-12T08:07:14	.jpg	2024-07-26T19:54:32	6.07	High	K(Mg,Fe)3(AlSi3O10)(OH)2	Monoclinic	2.5-3	Phyllosilicate	Mica Group	Biaxial negative	Strong	2.8-3.4	104.93	194.95	176.56	229.81	255	255	255	22.41	148.17	229.98	1.1739	195.12	51.99	FALSE	255	0.022	33	(96, 96)	257	(96, 96)	1	(1, 1)	22356
F52-Biotite-CN-4-72-355deg.jpg	F52	Biotite	CN	355	Fourth Quadrant (355Â°)	R,G,B	3	JPEG	136	RGB	154	uint8	2025-06-12T08:07:12	.jpg	2024-07-26T19:54:47	5.72	High	K(Mg,Fe)3(AlSi3O10)(OH)2	Monoclinic	2.5-3	Phyllosilicate	Mica Group	Biaxial negative	Strong	2.8-3.4	109.76	200.89	181.39	233.52	255	255	255	22.67	143.58	233.7	1.1324	200.26	49.81	FALSE	255	0.021	32	(96, 96)	257	(96, 96)	1	(1, 1)	20944
F52-Biotite-CN-4-7-30deg.jpg	F52	Biotite	CN	30	First Quadrant (30Â°)	R,G,B	3	JPEG	158	RGB	111	uint8	2025-06-12T08:07:12	.jpg	2024-07-26T19:40:27	5.71	High	K(Mg,Fe)3(AlSi3O10)(OH)2	Monoclinic	2.5-3	Phyllosilicate	Mica Group	Biaxial negative	Strong	2.8-3.4	123.64	191.34	176.83	215.5	255	255	255	23.37	128.06	215.71	0.7025	190.85	61.39	FALSE	255	0.018	23	(96, 96)	257	(96, 96)	1	(1, 1)	17538
F52-Biotite-CN-4-8-35deg.jpg	F52	Biotite	CN	35	First Quadrant (35Â°)	R,G,B	3	JPEG	170	RGB	111	uint8	2025-06-12T08:07:13	.jpg	2024-07-26T19:40:38	6.05	High	K(Mg,Fe)3(AlSi3O10)(OH)2	Monoclinic	2.5-3	Phyllosilicate	Mica Group	Biaxial negative	Strong	2.8-3.4	126.71	176.26	166.19	195.61	255	255	255	22.96	123.15	195.85	0.6529	176.4	75.91	FALSE	255	0.019	17	(96, 96)	257	(96, 96)	1	(1, 1)	18870
F52-Biotite-CN-4-9-40deg.jpg	F52	Biotite	CN	40	First Quadrant (40Â°)	R,G,B	3	JPEG	163	RGB	105	uint8	2025-06-12T08:07:13	.jpg	2024-07-26T19:40:50	5.51	High	K(Mg,Fe)3(AlSi3O10)(OH)2	Monoclinic	2.5-3	Phyllosilicate	Mica Group	Biaxial negative	Strong	2.8-3.4	114.91	148.71	141.19	159.94	255	255	255	23.64	130.1	160.2	0.6442	148.21	93.03	FALSE	255	0.017	10	(96, 96)	257	(96, 96)	1	(1, 1)	17115
F52-Biotite-CN-5-10-45deg.jpg	F52	Biotite	CN	45	First Quadrant (45Â°)	R,G,B	3	JPEG	103	RGB	142	uint8	2025-06-12T08:07:11	.jpg	2024-07-26T20:18:13	4.04	High	K(Mg,Fe)3(AlSi3O10)(OH)2	Monoclinic	2.5-3	Phyllosilicate	Mica Group	Biaxial negative	Strong	2.8-3.4	60.18	66.12	63.94	65.52	0	255	255	35.79	142.31	67.17	1.3786	65.28	100.82	FALSE	255	0.015	0	(96, 96)	257	(96, 96)	1	(1, 1)	14626
F52-Biotite-CN-5-1-0deg.jpg	F52	Biotite	CN	0	Reference (0Â°)	R,G,B	3	JPEG	126	RGB	107	uint8	2025-06-12T08:07:13	.jpg	2024-07-26T20:15:55	4.39	High	K(Mg,Fe)3(AlSi3O10)(OH)2	Monoclinic	2.5-3	Phyllosilicate	Mica Group	Biaxial negative	Strong	2.8-3.4	89.67	194.15	166.15	214.63	255	255	255	30.11	163.37	214.79	0.8492	188.36	47.61	FALSE	255	0.013	37	(96, 96)	257	(96, 96)	1	(1, 1)	13482
F52-Biotite-CN-5-11-50deg.jpg	F52	Biotite	CN	50	First Quadrant (50Â°)	R,G,B	3	JPEG	112	RGB	163	uint8	2025-06-12T08:07:13	.jpg	2024-07-26T20:18:32	4.65	High	K(Mg,Fe)3(AlSi3O10)(OH)2	Monoclinic	2.5-3	Phyllosilicate	Mica Group	Biaxial negative	Strong	2.8-3.4	87.02	95.43	92.41	94.78	255	255	255	32.15	131.22	96.86	1.4554	94.28	111.89	FALSE	255	0.018	0	(96, 96)	257	(96, 96)	1	(1, 1)	18256
F52-Biotite-CN-5-12-55deg.jpg	F52	Biotite	CN	55	First Quadrant (55Â°)	R,G,B	3	JPEG	100	RGB	147	uint8	2025-06-12T08:07:13	.jpg	2024-07-26T20:18:46	4.41	High	K(Mg,Fe)3(AlSi3O10)(OH)2	Monoclinic	2.5-3	Phyllosilicate	Mica Group	Biaxial negative	Strong	2.8-3.4	78.69	104.83	96.8	106.89	255	255	255	31.45	157.9	109.09	1.47	102.46	98.41	FALSE	255	0.015	2	(96, 96)	257	(96, 96)	1	(1, 1)	14700
F52-Biotite-CN-5-13-60deg.jpg	F52	Biotite	CN	60	First Quadrant (60Â°)	R,G,B	3	JPEG	95	RGB	97	uint8	2025-06-12T08:07:14	.jpg	2024-07-26T20:19:01	3.25	High	K(Mg,Fe)3(AlSi3O10)(OH)2	Monoclinic	2.5-3	Phyllosilicate	Mica Group	Biaxial negative	Strong	2.8-3.4	77	131.65	117.88	144.98	0	255	255	29.81	172.88	145.11	1.0211	129.39	80.8	FALSE	255	0.009	41	(96, 96)	257	(96, 96)	1	(1, 1)	9215
F52-Biotite-CN-5-14-65deg.jpg	F52	Biotite	CN	65	First Quadrant (65Â°)	R,G,B	3	JPEG	90	RGB	112	uint8	2025-06-12T08:07:14	.jpg	2024-07-26T20:19:14	3.4	High	K(Mg,Fe)3(AlSi3O10)(OH)2	Monoclinic	2.5-3	Phyllosilicate	Mica Group	Biaxial negative	Strong	2.8-3.4	61.94	147.95	125.1	165.42	0	255	255	29.62	189.5	165.56	1.2444	143.36	61.25	FALSE	255	0.01	73	(96, 96)	257	(96, 96)	1	(1, 1)	10080
F52-Biotite-CN-5-15-70deg.jpg	F52	Biotite	CN	70	First Quadrant (70Â°)	R,G,B	3	JPEG	101	RGB	111	uint8	2025-06-12T08:07:11	.jpg	2024-07-26T20:19:27	3.41	High	K(Mg,Fe)3(AlSi3O10)(OH)2	Monoclinic	2.5-3	Phyllosilicate	Mica Group	Biaxial negative	Strong	2.8-3.4	79.13	178.95	152.26	198.71	255	255	255	28.97	173.41	198.85	1.099	173.48	52.47	FALSE	255	0.011	90	(96, 96)	257	(96, 96)	1	(1, 1)	11211
F52-Biotite-CN-5-16-75deg.jpg	F52	Biotite	CN	75	First Quadrant (75Â°)	R,G,B	3	JPEG	88	RGB	128	uint8	2025-06-12T08:07:13	.jpg	2024-07-26T20:19:40	3.28	High	K(Mg,Fe)3(AlSi3O10)(OH)2	Monoclinic	2.5-3	Phyllosilicate	Mica Group	Biaxial negative	Strong	2.8-3.4	88.48	197.79	167.25	215.49	255	255	255	29.62	164.15	215.66	1.4545	190.62	44.25	FALSE	255	0.011	129	(96, 96)	257	(96, 96)	1	(1, 1)	11264
F52-Biotite-CN-5-17-80deg.jpg	F52	Biotite	CN	80	First Quadrant (80Â°)	R,G,B	3	JPEG	97	RGB	123	uint8	2025-06-12T08:07:11	.jpg	2024-07-26T20:19:52	3.53	High	K(Mg,Fe)3(AlSi3O10)(OH)2	Monoclinic	2.5-3	Phyllosilicate	Mica Group	Biaxial negative	Strong	2.8-3.4	79.63	191.21	161.2	212.77	255	255	255	27.83	173.53	212.91	1.268	184.94	45.33	FALSE	255	0.012	63	(96, 96)	257	(96, 96)	1	(1, 1)	11931
F52-Biotite-CN-5-18-85deg.jpg	F52	Biotite	CN	85	First Quadrant (85Â°)	R,G,B	3	JPEG	98	RGB	130	uint8	2025-06-12T08:07:14	.jpg	2024-07-26T20:20:05	3.36	High	K(Mg,Fe)3(AlSi3O10)(OH)2	Monoclinic	2.5-3	Phyllosilicate	Mica Group	Biaxial negative	Strong	2.8-3.4	86.51	193.31	164.59	213.95	255	255	255	26.11	166.66	214.13	1.3265	187.31	46.87	FALSE	255	0.013	58	(96, 96)	257	(96, 96)	1	(1, 1)	12740
F52-Biotite-CN-5-19-90deg.jpg	F52	Biotite	CN	90	Perpendicular (90Â°)	R,G,B	3	JPEG	96	RGB	130	uint8	2025-06-12T08:07:14	.jpg	2024-07-26T20:20:19	3.39	High	K(Mg,Fe)3(AlSi3O10)(OH)2	Monoclinic	2.5-3	Phyllosilicate	Mica Group	Biaxial negative	Strong	2.8-3.4	93.19	190.52	165.04	211.4	255	255	255	28.59	160.15	211.57	1.3542	185.67	50.85	FALSE	255	0.012	96	(96, 96)	257	(96, 96)	1	(1, 1)	12480
F52-Biotite-CN-5-20-95deg.jpg	F52	Biotite	CN	95	Second Quadrant (95Â°)	R,G,B	3	JPEG	99	RGB	124	uint8	2025-06-12T08:07:12	.jpg	2024-07-26T20:20:34	3.54	High	K(Mg,Fe)3(AlSi3O10)(OH)2	Monoclinic	2.5-3	Phyllosilicate	Mica Group	Biaxial negative	Strong	2.8-3.4	80.58	178.2	153.5	201.73	255	255	255	27.06	172.26	201.88	1.2525	174.11	54.2	FALSE	255	0.012	29	(96, 96)	257	(96, 96)	1	(1, 1)	12276
F52-Biotite-CN-5-21-100deg.jpg	F52	Biotite	CN	100	Second Quadrant (100Â°)	R,G,B	3	JPEG	102	RGB	132	uint8	2025-06-12T08:07:13	.jpg	2024-07-26T20:20:48	3.77	High	K(Mg,Fe)3(AlSi3O10)(OH)2	Monoclinic	2.5-3	Phyllosilicate	Mica Group	Biaxial negative	Strong	2.8-3.4	82.38	173.99	151.28	197.46	255	255	255	26.92	170.54	197.61	1.2941	170.57	57.71	FALSE	255	0.013	33	(96, 96)	257	(96, 96)	1	(1, 1)	13464
F52-Biotite-CN-5-22-105deg.jpg	F52	Biotite	CN	105	Second Quadrant (105Â°)	R,G,B	3	JPEG	100	RGB	130	uint8	2025-06-12T08:07:13	.jpg	2024-07-26T20:21:01	3.81	High	K(Mg,Fe)3(AlSi3O10)(OH)2	Monoclinic	2.5-3	Phyllosilicate	Mica Group	Biaxial negative	Strong	2.8-3.4	85.75	169.16	148.39	190.28	255	255	255	28.03	167.01	190.47	1.3	165.97	62.17	FALSE	255	0.013	54	(96, 96)	257	(96, 96)	1	(1, 1)	13000
F52-Biotite-CN-5-23-110deg.jpg	F52	Biotite	CN	110	Second Quadrant (110Â°)	R,G,B	3	JPEG	98	RGB	126	uint8	2025-06-12T08:07:13	.jpg	2024-07-26T20:21:19	3.81	High	K(Mg,Fe)3(AlSi3O10)(OH)2	Monoclinic	2.5-3	Phyllosilicate	Mica Group	Biaxial negative	Strong	2.8-3.4	77.36	153.15	134.85	174.05	0	255	255	27.71	174.1	174.32	1.2857	150.76	67.51	FALSE	255	0.012	21	(96, 96)	257	(96, 96)	1	(1, 1)	12348
F52-Biotite-CN-5-24-115deg.jpg	F52	Biotite	CN	115	Second Quadrant (115Â°)	R,G,B	3	JPEG	90	RGB	116	uint8	2025-06-12T08:07:14	.jpg	2024-07-26T20:21:31	3.35	High	K(Mg,Fe)3(AlSi3O10)(OH)2	Monoclinic	2.5-3	Phyllosilicate	Mica Group	Biaxial negative	Strong	2.8-3.4	83.33	147.15	131.76	164.79	0	255	255	28.05	168.31	164.92	1.2889	145.15	75.34	FALSE	255	0.01	14	(96, 96)	257	(96, 96)	1	(1, 1)	10440
F52-Biotite-CN-5-25-120deg.jpg	F52	Biotite	CN	120	Second Quadrant (120Â°)	R,G,B	3	JPEG	97	RGB	117	uint8	2025-06-12T08:07:13	.jpg	2024-07-26T20:21:44	3.52	High	K(Mg,Fe)3(AlSi3O10)(OH)2	Monoclinic	2.5-3	Phyllosilicate	Mica Group	Biaxial negative	Strong	2.8-3.4	84.72	132.11	121.95	149.02	255	255	255	27.71	165.64	149.13	1.2062	131.76	85.3	FALSE	255	0.011	19	(96, 96)	257	(96, 96)	1	(1, 1)	11349
F52-Biotite-CN-5-2-5deg.jpg	F52	Biotite	CN	5	First Quadrant (5Â°)	R,G,B	3	JPEG	134	RGB	115	uint8	2025-06-12T08:07:11	.jpg	2024-07-26T20:16:08	4.7	High	K(Mg,Fe)3(AlSi3O10)(OH)2	Monoclinic	2.5-3	Phyllosilicate	Mica Group	Biaxial negative	Strong	2.8-3.4	96.73	194.02	167.3	211.16	255	255	255	27.15	155.44	211.42	0.8582	188.05	50.63	FALSE	255	0.015	35	(96, 96)	257	(96, 96)	1	(1, 1)	15410
F52-Biotite-CN-5-26-125deg.jpg	F52	Biotite	CN	125	Second Quadrant (125Â°)	R,G,B	3	JPEG	103	RGB	118	uint8	2025-06-12T08:07:14	.jpg	2024-07-26T20:21:57	3.79	High	K(Mg,Fe)3(AlSi3O10)(OH)2	Monoclinic	2.5-3	Phyllosilicate	Mica Group	Biaxial negative	Strong	2.8-3.4	64.77	95.93	88.58	105.02	0	255	255	25.67	178.24	105.2	1.1456	95.09	90.84	FALSE	255	0.012	1	(96, 96)	257	(96, 96)	1	(1, 1)	12154
F52-Biotite-CN-5-27-130deg.jpg	F52	Biotite	CN	130	Second Quadrant (130Â°)	R,G,B	3	JPEG	108	RGB	116	uint8	2025-06-12T08:07:11	.jpg	2024-07-26T20:22:11	3.78	High	K(Mg,Fe)3(AlSi3O10)(OH)2	Monoclinic	2.5-3	Phyllosilicate	Mica Group	Biaxial negative	Strong	2.8-3.4	68.52	78.91	76.15	81.01	0	255	255	26.13	156.08	81.83	1.0741	78.34	103.7	FALSE	255	0.013	0	(96, 96)	257	(96, 96)	1	(1, 1)	12528
F52-Biotite-CN-5-29-140deg.jpg	F52	Biotite	CN	140	Second Quadrant (140Â°)	R,G,B	3	JPEG	117	RGB	126	uint8	2025-06-12T08:07:14	.jpg	2024-07-26T20:22:40	4.27	High	K(Mg,Fe)3(AlSi3O10)(OH)2	Monoclinic	2.5-3	Phyllosilicate	Mica Group	Biaxial negative	Strong	2.8-3.4	60.32	71.66	67.93	71.83	0	255	255	33.96	160.42	74.57	1.0769	70.42	96.3	FALSE	255	0.015	0	(96, 96)	257	(96, 96)	1	(1, 1)	14742
F52-Biotite-CN-5-30-145deg.jpg	F52	Biotite	CN	145	Second Quadrant (145Â°)	R,G,B	3	JPEG	121	RGB	111	uint8	2025-06-12T08:07:13	.jpg	2024-07-26T20:22:56	4.03	High	K(Mg,Fe)3(AlSi3O10)(OH)2	Monoclinic	2.5-3	Phyllosilicate	Mica Group	Biaxial negative	Strong	2.8-3.4	58.89	91.64	82.61	97.31	0	255	255	30.16	182.93	98.76	0.9174	89.6	85.86	FALSE	255	0.013	16	(96, 96)	257	(96, 96)	1	(1, 1)	13431
F52-Biotite-CN-5-3-10deg.jpg	F52	Biotite	CN	10	First Quadrant (10Â°)	R,G,B	3	JPEG	131	RGB	114	uint8	2025-06-12T08:07:11	.jpg	2024-07-26T20:16:21	4.39	High	K(Mg,Fe)3(AlSi3O10)(OH)2	Monoclinic	2.5-3	Phyllosilicate	Mica Group	Biaxial negative	Strong	2.8-3.4	101.72	192.79	168.15	209.94	255	255	255	27.88	151.52	210.09	0.8702	187.53	53.92	FALSE	255	0.015	63	(96, 96)	257	(96, 96)	1	(1, 1)	14934
F52-Biotite-CN-5-31-150deg.jpg	F52	Biotite	CN	150	Second Quadrant (150Â°)	R,G,B	3	JPEG	104	RGB	100	uint8	2025-06-12T08:07:14	.jpg	2024-07-26T20:23:09	3.45	High	K(Mg,Fe)3(AlSi3O10)(OH)2	Monoclinic	2.5-3	Phyllosilicate	Mica Group	Biaxial negative	Strong	2.8-3.4	74.88	132.35	118.72	148.94	0	255	255	26.92	175.48	149.06	0.9615	130.76	78.27	FALSE	255	0.01	44	(96, 96)	257	(96, 96)	1	(1, 1)	10400
F52-Biotite-CN-5-32-155deg.jpg	F52	Biotite	CN	155	Second Quadrant (155Â°)	R,G,B	3	JPEG	119	RGB	98	uint8	2025-06-12T08:07:12	.jpg	2024-07-26T20:23:33	3.65	High	K(Mg,Fe)3(AlSi3O10)(OH)2	Monoclinic	2.5-3	Phyllosilicate	Mica Group	Biaxial negative	Strong	2.8-3.4	67.09	151.13	129.81	171.2	0	255	255	27.83	183.53	171.72	0.8235	147.55	60.93	FALSE	255	0.012	45	(96, 96)	257	(96, 96)	1	(1, 1)	11662
F52-Biotite-CN-5-33-160deg.jpg	F52	Biotite	CN	160	Second Quadrant (160Â°)	R,G,B	3	JPEG	110	RGB	94	uint8	2025-06-12T08:07:13	.jpg	2024-07-26T20:23:50	3.17	High	K(Mg,Fe)3(AlSi3O10)(OH)2	Monoclinic	2.5-3	Phyllosilicate	Mica Group	Biaxial negative	Strong	2.8-3.4	72.34	176.52	149.64	200.07	255	255	255	29.57	179.8	200.18	0.8545	171.68	49.77	FALSE	255	0.01	72	(96, 96)	257	(96, 96)	1	(1, 1)	10340
F52-Biotite-CN-5-34-165deg.jpg	F52	Biotite	CN	165	Second Quadrant (165Â°)	R,G,B	3	JPEG	119	RGB	93	uint8	2025-06-12T08:07:12	.jpg	2024-07-26T20:24:05	3.28	High	K(Mg,Fe)3(AlSi3O10)(OH)2	Monoclinic	2.5-3	Phyllosilicate	Mica Group	Biaxial negative	Strong	2.8-3.4	74.44	187.58	157.28	209.83	255	255	255	29.05	178.34	209.96	0.7815	181.34	45.36	FALSE	255	0.011	42	(96, 96)	257	(96, 96)	1	(1, 1)	11067
F52-Biotite-CN-5-35-170deg.jpg	F52	Biotite	CN	170	Second Quadrant (170Â°)	R,G,B	3	JPEG	126	RGB	103	uint8	2025-06-12T08:07:13	.jpg	2024-07-26T20:24:19	3.77	High	K(Mg,Fe)3(AlSi3O10)(OH)2	Monoclinic	2.5-3	Phyllosilicate	Mica Group	Biaxial negative	Strong	2.8-3.4	80.9	187.17	159.43	210.23	255	255	255	28.24	171.93	210.37	0.8175	181.95	48.7	FALSE	255	0.013	28	(96, 96)	257	(96, 96)	1	(1, 1)	12978
F52-Biotite-CN-5-36-175deg.jpg	F52	Biotite	CN	175	Second Quadrant (175Â°)	R,G,B	3	JPEG	129	RGB	100	uint8	2025-06-12T08:07:11	.jpg	2024-07-26T20:24:34	3.81	High	K(Mg,Fe)3(AlSi3O10)(OH)2	Monoclinic	2.5-3	Phyllosilicate	Mica Group	Biaxial negative	Strong	2.8-3.4	83.23	181.68	156.77	205.41	255	255	255	27.19	169.92	205.55	0.7752	177.55	52.98	FALSE	255	0.013	21	(96, 96)	257	(96, 96)	1	(1, 1)	12900
F52-Biotite-CN-5-37-180deg.jpg	F52	Biotite	CN	180	Opposite (180Â°)	R,G,B	3	JPEG	123	RGB	100	uint8	2025-06-12T08:07:13	.jpg	2024-07-26T20:24:49	3.54	High	K(Mg,Fe)3(AlSi3O10)(OH)2	Monoclinic	2.5-3	Phyllosilicate	Mica Group	Biaxial negative	Strong	2.8-3.4	103.04	191.69	168.26	210.06	255	255	255	29.34	150.19	210.25	0.813	187.08	54.33	FALSE	255	0.012	88	(96, 96)	257	(96, 96)	1	(1, 1)	12300
F52-Biotite-CN-5-38-185deg.jpg	F52	Biotite	CN	185	Third Quadrant (185Â°)	R,G,B	3	JPEG	127	RGB	106	uint8	2025-06-12T08:07:13	.jpg	2024-07-26T20:25:05	3.7	High	K(Mg,Fe)3(AlSi3O10)(OH)2	Monoclinic	2.5-3	Phyllosilicate	Mica Group	Biaxial negative	Strong	2.8-3.4	93.03	185.12	161.87	207.46	255	255	255	26.21	160.05	207.57	0.8346	181.3	55.34	FALSE	255	0.013	19	(96, 96)	257	(96, 96)	1	(1, 1)	13462
F52-Biotite-CN-5-39-190deg.jpg	F52	Biotite	CN	190	Third Quadrant (190Â°)	R,G,B	3	JPEG	128	RGB	108	uint8	2025-06-12T08:07:14	.jpg	2024-07-26T20:25:19	3.76	High	K(Mg,Fe)3(AlSi3O10)(OH)2	Monoclinic	2.5-3	Phyllosilicate	Mica Group	Biaxial negative	Strong	2.8-3.4	93.41	189.39	164.68	211.23	255	255	255	27.37	159.62	211.38	0.8438	184.99	52.33	FALSE	255	0.014	38	(96, 96)	257	(96, 96)	1	(1, 1)	13824
F52-Biotite-CN-5-40-195deg.jpg	F52	Biotite	CN	195	Third Quadrant (195Â°)	R,G,B	3	JPEG	138	RGB	112	uint8	2025-06-12T08:07:14	.jpg	2024-07-26T20:25:37	4.11	High	K(Mg,Fe)3(AlSi3O10)(OH)2	Monoclinic	2.5-3	Phyllosilicate	Mica Group	Biaxial negative	Strong	2.8-3.4	98.98	197.79	172.14	219.64	255	255	255	27.98	153.54	219.85	0.8116	193.06	48.16	FALSE	255	0.015	40	(96, 96)	257	(96, 96)	1	(1, 1)	15456
F52-Biotite-CN-5-41-200deg.jpg	F52	Biotite	CN	200	Third Quadrant (200Â°)	R,G,B	3	JPEG	132	RGB	112	uint8	2025-06-12T08:07:14	.jpg	2024-07-26T20:25:51	4.01	High	K(Mg,Fe)3(AlSi3O10)(OH)2	Monoclinic	2.5-3	Phyllosilicate	Mica Group	Biaxial negative	Strong	2.8-3.4	109.63	196.45	173.92	215.68	255	255	255	26.65	142.69	215.86	0.8485	192.3	52.44	FALSE	255	0.015	70	(96, 96)	257	(96, 96)	1	(1, 1)	14784
F52-Biotite-CN-5-4-15deg.jpg	F52	Biotite	CN	15	First Quadrant (15Â°)	R,G,B	3	JPEG	129	RGB	111	uint8	2025-06-12T08:07:14	.jpg	2024-07-26T20:16:36	4.17	High	K(Mg,Fe)3(AlSi3O10)(OH)2	Monoclinic	2.5-3	Phyllosilicate	Mica Group	Biaxial negative	Strong	2.8-3.4	97.98	183.92	161.01	201.13	255	255	255	28.69	154.68	201.3	0.8605	179.26	58.94	FALSE	255	0.014	46	(96, 96)	257	(96, 96)	1	(1, 1)	14319
F52-Biotite-CN-5-42-205deg.jpg	F52	Biotite	CN	205	Third Quadrant (205Â°)	R,G,B	3	JPEG	119	RGB	112	uint8	2025-06-12T08:07:13	.jpg	2024-07-26T20:26:07	3.87	High	K(Mg,Fe)3(AlSi3O10)(OH)2	Monoclinic	2.5-3	Phyllosilicate	Mica Group	Biaxial negative	Strong	2.8-3.4	98.49	176.3	157.38	197.37	255	255	255	25.53	153.37	197.51	0.9412	173.73	62.75	FALSE	255	0.013	48	(96, 96)	257	(96, 96)	1	(1, 1)	13328
F52-Biotite-CN-5-43-210deg.jpg	F52	Biotite	CN	210	Third Quadrant (210Â°)	R,G,B	3	JPEG	117	RGB	105	uint8	2025-06-12T08:07:13	.jpg	2024-07-26T20:26:22	4.03	High	K(Mg,Fe)3(AlSi3O10)(OH)2	Monoclinic	2.5-3	Phyllosilicate	Mica Group	Biaxial negative	Strong	2.8-3.4	76.03	140.82	126.02	161.23	255	255	255	25.88	173.95	161.32	0.8974	139.53	73.5	FALSE	255	0.012	17	(96, 96)	257	(96, 96)	1	(1, 1)	12285
F52-Biotite-CN-5-44-215deg.jpg	F52	Biotite	CN	215	Third Quadrant (215Â°)	R,G,B	3	JPEG	118	RGB	104	uint8	2025-06-12T08:07:13	.jpg	2024-07-26T20:26:38	3.89	High	K(Mg,Fe)3(AlSi3O10)(OH)2	Monoclinic	2.5-3	Phyllosilicate	Mica Group	Biaxial negative	Strong	2.8-3.4	94.73	126.81	119.82	137.92	255	255	255	25.12	150.74	138.01	0.8814	126.46	96.39	FALSE	255	0.012	2	(96, 96)	257	(96, 96)	1	(1, 1)	12272
F52-Biotite-CN-5-45-220deg.jpg	F52	Biotite	CN	220	Third Quadrant (220Â°)	R,G,B	3	JPEG	127	RGB	125	uint8	2025-06-12T08:07:14	.jpg	2024-07-26T20:26:54	4.7	High	K(Mg,Fe)3(AlSi3O10)(OH)2	Monoclinic	2.5-3	Phyllosilicate	Mica Group	Biaxial negative	Strong	2.8-3.4	88.47	103.81	99.84	107.23	255	255	255	25.4	142.52	107.99	0.9843	103.07	106.86	FALSE	255	0.016	0	(96, 96)	257	(96, 96)	1	(1, 1)	15875
F52-Biotite-CN-5-46-225deg.jpg	F52	Biotite	CN	225	Third Quadrant (225Â°)	R,G,B	3	JPEG	118	RGB	129	uint8	2025-06-12T08:07:14	.jpg	2024-07-26T20:27:10	4.17	High	K(Mg,Fe)3(AlSi3O10)(OH)2	Monoclinic	2.5-3	Phyllosilicate	Mica Group	Biaxial negative	Strong	2.8-3.4	87.24	91.87	90.43	92.19	255	255	255	27.83	120.18	93.07	1.0932	91.45	114.07	FALSE	255	0.015	0	(96, 96)	257	(96, 96)	1	(1, 1)	15222
F52-Biotite-CN-5-47-230deg.jpg	F52	Biotite	CN	230	Third Quadrant (230Â°)	R,G,B	3	JPEG	108	RGB	160	uint8	2025-06-12T08:07:14	.jpg	2024-07-26T20:27:26	4.51	High	K(Mg,Fe)3(AlSi3O10)(OH)2	Monoclinic	2.5-3	Phyllosilicate	Mica Group	Biaxial negative	Strong	2.8-3.4	84.61	91.45	89.07	91.13	255	255	255	32.65	128.26	92.83	1.4815	90.58	111.19	FALSE	255	0.017	0	(96, 96)	257	(96, 96)	1	(1, 1)	17280
F52-Biotite-CN-5-48-235deg.jpg	F52	Biotite	CN	235	Third Quadrant (235Â°)	R,G,B	3	JPEG	102	RGB	114	uint8	2025-06-12T08:07:13	.jpg	2024-07-26T20:27:40	3.84	High	K(Mg,Fe)3(AlSi3O10)(OH)2	Monoclinic	2.5-3	Phyllosilicate	Mica Group	Biaxial negative	Strong	2.8-3.4	54.71	85.43	76.8	90.26	0	255	255	28.8	185.33	91.12	1.1176	83.36	86.65	FALSE	255	0.012	7	(96, 96)	257	(96, 96)	1	(1, 1)	11628
F52-Biotite-CN-5-49-240deg.jpg	F52	Biotite	CN	240	Third Quadrant (240Â°)	R,G,B	3	JPEG	104	RGB	117	uint8	2025-06-12T08:07:13	.jpg	2024-07-26T20:27:55	3.95	High	K(Mg,Fe)3(AlSi3O10)(OH)2	Monoclinic	2.5-3	Phyllosilicate	Mica Group	Biaxial negative	Strong	2.8-3.4	52.59	102.93	90.73	116.67	0	255	255	26.91	194.88	116.91	1.125	101.29	75.55	FALSE	255	0.012	22	(96, 96)	257	(96, 96)	1	(1, 1)	12168
F52-Biotite-CN-5-50-245deg.jpg	F52	Biotite	CN	245	Third Quadrant (245Â°)	R,G,B	3	JPEG	96	RGB	121	uint8	2025-06-12T08:07:14	.jpg	2024-07-26T20:28:15	3.66	High	K(Mg,Fe)3(AlSi3O10)(OH)2	Monoclinic	2.5-3	Phyllosilicate	Mica Group	Biaxial negative	Strong	2.8-3.4	71.77	137.01	120.66	153.2	0	255	255	28.31	179.35	153.31	1.2604	134.4	73.65	FALSE	255	0.012	41	(96, 96)	257	(96, 96)	1	(1, 1)	11616
F52-Biotite-CN-5-51-250deg.jpg	F52	Biotite	CN	250	Third Quadrant (250Â°)	R,G,B	3	JPEG	97	RGB	116	uint8	2025-06-12T08:07:12	.jpg	2024-07-26T20:28:34	3.7	High	K(Mg,Fe)3(AlSi3O10)(OH)2	Monoclinic	2.5-3	Phyllosilicate	Mica Group	Biaxial negative	Strong	2.8-3.4	60.58	145.92	124.56	167.19	0	255	255	27.5	191.47	167.29	1.1959	142.55	61.15	FALSE	255	0.011	33	(96, 96)	257	(96, 96)	1	(1, 1)	11252
F52-Biotite-CN-5-5-20deg.jpg	F52	Biotite	CN	20	First Quadrant (20Â°)	R,G,B	3	JPEG	129	RGB	107	uint8	2025-06-12T08:07:11	.jpg	2024-07-26T20:16:48	4.15	High	K(Mg,Fe)3(AlSi3O10)(OH)2	Monoclinic	2.5-3	Phyllosilicate	Mica Group	Biaxial negative	Strong	2.8-3.4	95.46	174.22	153.78	191.65	255	255	255	29.29	156.83	191.81	0.8295	170.45	64.51	FALSE	255	0.014	33	(96, 96)	257	(96, 96)	1	(1, 1)	13803
F52-Biotite-CN-5-52-255deg.jpg	F52	Biotite	CN	255	Third Quadrant (255Â°)	R,G,B	3	JPEG	97	RGB	129	uint8	2025-06-12T08:07:13	.jpg	2024-07-26T20:29:08	3.89	High	K(Mg,Fe)3(AlSi3O10)(OH)2	Monoclinic	2.5-3	Phyllosilicate	Mica Group	Biaxial negative	Strong	2.8-3.4	75.2	166.05	143.32	188.72	0	255	255	29.23	177.04	188.9	1.3299	162.47	58.05	FALSE	255	0.013	35	(96, 96)	257	(96, 96)	1	(1, 1)	12513
F52-Biotite-CN-5-53-260deg.jpg	F52	Biotite	CN	260	Third Quadrant (260Â°)	R,G,B	3	JPEG	89	RGB	120	uint8	2025-06-12T08:07:12	.jpg	2024-07-26T20:29:21	3.41	High	K(Mg,Fe)3(AlSi3O10)(OH)2	Monoclinic	2.5-3	Phyllosilicate	Mica Group	Biaxial negative	Strong	2.8-3.4	71.63	173.66	146.83	195.19	0	255	255	28.53	180.82	195.34	1.3483	168.46	51.77	FALSE	255	0.011	91	(96, 96)	257	(96, 96)	1	(1, 1)	10680
F52-Biotite-CN-5-54-265deg.jpg	F52	Biotite	CN	265	Third Quadrant (265Â°)	R,G,B	3	JPEG	96	RGB	127	uint8	2025-06-12T08:07:13	.jpg	2024-07-26T20:29:35	3.45	High	K(Mg,Fe)3(AlSi3O10)(OH)2	Monoclinic	2.5-3	Phyllosilicate	Mica Group	Biaxial negative	Strong	2.8-3.4	77.11	182.14	154.3	203.65	255	255	255	29.78	175.37	203.8	1.3229	176.6	49.23	FALSE	255	0.012	74	(96, 96)	257	(96, 96)	1	(1, 1)	12192
F52-Biotite-CN-5-55-270deg.jpg	F52	Biotite	CN	270	Three-quarter (270Â°)	R,G,B	3	JPEG	95	RGB	132	uint8	2025-06-12T08:07:14	.jpg	2024-07-26T20:29:49	3.7	High	K(Mg,Fe)3(AlSi3O10)(OH)2	Monoclinic	2.5-3	Phyllosilicate	Mica Group	Biaxial negative	Strong	2.8-3.4	79.24	185.42	157.21	206.98	255	255	255	29.61	173.58	207.12	1.3895	179.76	48.51	FALSE	255	0.013	64	(96, 96)	257	(96, 96)	1	(1, 1)	12540
F52-Biotite-CN-5-56-275deg.jpg	F52	Biotite	CN	275	Fourth Quadrant (275Â°)	R,G,B	3	JPEG	93	RGB	131	uint8	2025-06-12T08:07:13	.jpg	2024-07-26T20:30:09	3.69	High	K(Mg,Fe)3(AlSi3O10)(OH)2	Monoclinic	2.5-3	Phyllosilicate	Mica Group	Biaxial negative	Strong	2.8-3.4	78.87	192.87	161.88	213.91	255	255	255	29.08	173.93	214.07	1.4086	186.17	43.86	FALSE	255	0.012	75	(96, 96)	257	(96, 96)	1	(1, 1)	12183
F52-Biotite-CN-5-57-280deg.jpg	F52	Biotite	CN	280	Fourth Quadrant (280Â°)	R,G,B	3	JPEG	101	RGB	141	uint8	2025-06-12T08:07:13	.jpg	2024-07-26T20:30:25	3.85	High	K(Mg,Fe)3(AlSi3O10)(OH)2	Monoclinic	2.5-3	Phyllosilicate	Mica Group	Biaxial negative	Strong	2.8-3.4	92.14	197.09	169.51	219.31	255	255	255	28.54	160.13	219.59	1.396	191.77	45	FALSE	255	0.014	78	(96, 96)	257	(96, 96)	1	(1, 1)	14241
F52-Biotite-CN-5-58-285deg.jpg	F52	Biotite	CN	285	Fourth Quadrant (285Â°)	R,G,B	3	JPEG	110	RGB	142	uint8	2025-06-12T08:07:11	.jpg	2024-07-26T20:30:38	4.16	High	K(Mg,Fe)3(AlSi3O10)(OH)2	Monoclinic	2.5-3	Phyllosilicate	Mica Group	Biaxial negative	Strong	2.8-3.4	98.14	196.88	170.78	217.32	255	255	255	29.89	154.08	217.54	1.2909	191.74	48.41	FALSE	255	0.016	50	(96, 96)	257	(96, 96)	1	(1, 1)	15620
F52-Biotite-CN-5-59-290deg.jpg	F52	Biotite	CN	290	Fourth Quadrant (290Â°)	R,G,B	3	JPEG	107	RGB	135	uint8	2025-06-12T08:07:13	.jpg	2024-07-26T20:30:55	4.23	High	K(Mg,Fe)3(AlSi3O10)(OH)2	Monoclinic	2.5-3	Phyllosilicate	Mica Group	Biaxial negative	Strong	2.8-3.4	86.72	180.51	156.94	203.6	255	255	255	26.67	164.04	203.83	1.2617	176.73	54.56	FALSE	255	0.014	39	(96, 96)	257	(96, 96)	1	(1, 1)	14445
F52-Biotite-CN-5-60-295deg.jpg	F52	Biotite	CN	295	Fourth Quadrant (295Â°)	R,G,B	3	JPEG	105	RGB	124	uint8	2025-06-12T08:07:13	.jpg	2024-07-26T20:31:12	3.96	High	K(Mg,Fe)3(AlSi3O10)(OH)2	Monoclinic	2.5-3	Phyllosilicate	Mica Group	Biaxial negative	Strong	2.8-3.4	89.75	168.39	149.18	189.39	255	255	255	26.46	161.57	189.55	1.181	165.71	63.49	FALSE	255	0.013	35	(96, 96)	257	(96, 96)	1	(1, 1)	13020
F52-Biotite-CN-5-61-300deg.jpg	F52	Biotite	CN	300	Fourth Quadrant (300Â°)	R,G,B	3	JPEG	112	RGB	131	uint8	2025-06-12T08:07:14	.jpg	2024-07-26T20:31:32	4.21	High	K(Mg,Fe)3(AlSi3O10)(OH)2	Monoclinic	2.5-3	Phyllosilicate	Mica Group	Biaxial negative	Strong	2.8-3.4	94.79	147.89	136.04	165.45	255	255	255	25.12	154.82	165.58	1.1696	147.09	81.21	FALSE	255	0.015	16	(96, 96)	257	(96, 96)	1	(1, 1)	14672
F52-Biotite-CN-5-62-305deg.jpg	F52	Biotite	CN	305	Fourth Quadrant (305Â°)	R,G,B	3	JPEG	121	RGB	130	uint8	2025-06-12T08:07:13	.jpg	2024-07-26T20:31:51	4.67	High	K(Mg,Fe)3(AlSi3O10)(OH)2	Monoclinic	2.5-3	Phyllosilicate	Mica Group	Biaxial negative	Strong	2.8-3.4	89.25	117.83	111.45	127.27	255	255	255	23.58	149.36	127.67	1.0744	117.4	97.61	FALSE	255	0.016	0	(96, 96)	257	(96, 96)	1	(1, 1)	15730
F52-Biotite-CN-5-6-25deg.jpg	F52	Biotite	CN	25	First Quadrant (25Â°)	R,G,B	3	JPEG	130	RGB	101	uint8	2025-06-12T08:07:13	.jpg	2024-07-26T20:17:02	4.28	High	K(Mg,Fe)3(AlSi3O10)(OH)2	Monoclinic	2.5-3	Phyllosilicate	Mica Group	Biaxial negative	Strong	2.8-3.4	89.18	165.06	145.2	181.37	255	255	255	28.25	162.39	181.5	0.7769	161.28	67.86	FALSE	255	0.013	17	(96, 96)	257	(96, 96)	1	(1, 1)	13130
F52-Biotite-CN-5-63-310deg.jpg	F52	Biotite	CN	310	Fourth Quadrant (310Â°)	R,G,B	3	JPEG	112	RGB	102	uint8	2025-06-12T08:07:12	.jpg	2024-07-26T20:32:18	3.63	High	K(Mg,Fe)3(AlSi3O10)(OH)2	Monoclinic	2.5-3	Phyllosilicate	Mica Group	Biaxial negative	Strong	2.8-3.4	72.19	82.67	80.31	86.06	255	255	255	24.98	152.78	86.56	0.9107	82.48	104.88	FALSE	255	0.011	0	(96, 96)	257	(96, 96)	1	(1, 1)	11424
F52-Biotite-CN-5-64-315deg.jpg	F52	Biotite	CN	315	Fourth Quadrant (315Â°)	R,G,B	3	JPEG	113	RGB	103	uint8	2025-06-12T08:07:11	.jpg	2024-07-26T20:32:36	3.4	High	K(Mg,Fe)3(AlSi3O10)(OH)2	Monoclinic	2.5-3	Phyllosilicate	Mica Group	Biaxial negative	Strong	2.8-3.4	72.49	76.35	75.46	77.55	255	255	255	28.17	130.72	77.98	0.9115	76.28	109.54	FALSE	255	0.012	0	(96, 96)	257	(96, 96)	1	(1, 1)	11639
F52-Biotite-CN-5-65-320deg.jpg	F52	Biotite	CN	320	Fourth Quadrant (320Â°)	R,G,B	3	JPEG	121	RGB	113	uint8	2025-06-12T08:07:14	.jpg	2024-07-26T20:32:53	3.95	High	K(Mg,Fe)3(AlSi3O10)(OH)2	Monoclinic	2.5-3	Phyllosilicate	Mica Group	Biaxial negative	Strong	2.8-3.4	82.88	93.71	90.93	96.2	255	255	255	26.05	145.23	97.17	0.9339	93.21	108.84	FALSE	255	0.014	0	(96, 96)	257	(96, 96)	1	(1, 1)	13673
F52-Biotite-CN-5-66-325deg.jpg	F52	Biotite	CN	325	Fourth Quadrant (325Â°)	R,G,B	3	JPEG	122	RGB	101	uint8	2025-06-12T08:07:13	.jpg	2024-07-26T20:33:11	3.92	High	K(Mg,Fe)3(AlSi3O10)(OH)2	Monoclinic	2.5-3	Phyllosilicate	Mica Group	Biaxial negative	Strong	2.8-3.4	77.01	107.6	99.7	114.49	255	255	255	27.37	165.86	114.9	0.8279	106.17	95.39	FALSE	255	0.012	3	(96, 96)	257	(96, 96)	1	(1, 1)	12322
F52-Biotite-CN-5-67-330deg.jpg	F52	Biotite	CN	330	Fourth Quadrant (330Â°)	R,G,B	3	JPEG	104	RGB	99	uint8	2025-06-12T08:07:13	.jpg	2024-07-26T20:33:28	3.36	High	K(Mg,Fe)3(AlSi3O10)(OH)2	Monoclinic	2.5-3	Phyllosilicate	Mica Group	Biaxial negative	Strong	2.8-3.4	65.82	130.4	115.06	148.96	0	255	255	27.43	184.26	149.08	0.9519	128.59	72.52	FALSE	255	0.01	47	(96, 96)	257	(96, 96)	1	(1, 1)	10296
F52-Biotite-CN-5-68-335deg.jpg	F52	Biotite	CN	335	Fourth Quadrant (335Â°)	R,G,B	3	JPEG	125	RGB	102	uint8	2025-06-12T08:07:13	.jpg	2024-07-26T20:33:44	3.88	High	K(Mg,Fe)3(AlSi3O10)(OH)2	Monoclinic	2.5-3	Phyllosilicate	Mica Group	Biaxial negative	Strong	2.8-3.4	87.09	167.85	147.59	187.84	255	255	255	29.94	164.58	187.99	0.816	164.62	62.93	FALSE	255	0.013	82	(96, 96)	257	(96, 96)	1	(1, 1)	12750
F52-Biotite-CN-5-69-340deg.jpg	F52	Biotite	CN	340	Fourth Quadrant (340Â°)	R,G,B	3	JPEG	124	RGB	94	uint8	2025-06-12T08:07:13	.jpg	2024-07-26T20:34:00	3.46	High	K(Mg,Fe)3(AlSi3O10)(OH)2	Monoclinic	2.5-3	Phyllosilicate	Mica Group	Biaxial negative	Strong	2.8-3.4	69.99	178.58	150.25	202.17	255	255	255	30.04	182.19	202.32	0.7581	173.26	47.24	FALSE	255	0.012	90	(96, 96)	257	(96, 96)	1	(1, 1)	11656
F52-Biotite-CN-5-70-345deg.jpg	F52	Biotite	CN	345	Fourth Quadrant (345Â°)	R,G,B	3	JPEG	124	RGB	100	uint8	2025-06-12T08:07:14	.jpg	2024-07-26T20:34:20	3.69	High	K(Mg,Fe)3(AlSi3O10)(OH)2	Monoclinic	2.5-3	Phyllosilicate	Mica Group	Biaxial negative	Strong	2.8-3.4	78.78	196.97	165.41	220.48	255	255	255	29.07	173.9	220.62	0.8065	190.53	40.49	FALSE	255	0.012	57	(96, 96)	257	(96, 96)	1	(1, 1)	12400
F52-Biotite-CN-5-71-350deg.jpg	F52	Biotite	CN	350	Fourth Quadrant (350Â°)	R,G,B	3	JPEG	118	RGB	100	uint8	2025-06-12T08:07:13	.jpg	2024-07-26T20:34:44	3.45	High	K(Mg,Fe)3(AlSi3O10)(OH)2	Monoclinic	2.5-3	Phyllosilicate	Mica Group	Biaxial negative	Strong	2.8-3.4	78.01	196.07	164.24	218.62	255	255	255	30.28	174.36	218.78	0.8475	189.36	40.36	FALSE	255	0.012	85	(96, 96)	257	(96, 96)	1	(1, 1)	11800
F52-Biotite-CN-5-72-355deg.jpg	F52	Biotite	CN	355	Fourth Quadrant (355Â°)	R,G,B	3	JPEG	131	RGB	111	uint8	2025-06-12T08:07:14	.jpg	2024-07-26T20:35:00	3.9	High	K(Mg,Fe)3(AlSi3O10)(OH)2	Monoclinic	2.5-3	Phyllosilicate	Mica Group	Biaxial negative	Strong	2.8-3.4	85.36	197.7	167.13	218.32	255	255	255	29.65	166.81	218.76	0.8473	191.06	41.79	FALSE	255	0.015	76	(96, 96)	257	(96, 96)	1	(1, 1)	14541
F52-Biotite-CN-5-7-30deg.jpg	F52	Biotite	CN	30	First Quadrant (30Â°)	R,G,B	3	JPEG	129	RGB	104	uint8	2025-06-12T08:07:13	.jpg	2024-07-26T20:17:15	4.35	High	K(Mg,Fe)3(AlSi3O10)(OH)2	Monoclinic	2.5-3	Phyllosilicate	Mica Group	Biaxial negative	Strong	2.8-3.4	98.28	153.49	139.69	167.31	255	255	255	25.74	152.02	167.43	0.8062	151.33	80.69	FALSE	255	0.013	13	(96, 96)	257	(96, 96)	1	(1, 1)	13416
F52-Biotite-CN-5-8-35deg.jpg	F52	Biotite	CN	35	First Quadrant (35Â°)	R,G,B	3	JPEG	116	RGB	115	uint8	2025-06-12T08:07:13	.jpg	2024-07-26T20:17:30	4.36	High	K(Mg,Fe)3(AlSi3O10)(OH)2	Monoclinic	2.5-3	Phyllosilicate	Mica Group	Biaxial negative	Strong	2.8-3.4	95.52	127.07	119.05	134.55	255	255	255	23.96	148.72	134.77	0.9914	125.71	97.77	FALSE	255	0.013	0	(96, 96)	257	(96, 96)	1	(1, 1)	13340
F52-Biotite-CN-5-9-40deg.jpg	F52	Biotite	CN	40	First Quadrant (40Â°)	R,G,B	3	JPEG	101	RGB	120	uint8	2025-06-12T08:07:12	.jpg	2024-07-26T20:17:59	3.79	High	K(Mg,Fe)3(AlSi3O10)(OH)2	Monoclinic	2.5-3	Phyllosilicate	Mica Group	Biaxial negative	Strong	2.8-3.4	68.76	83.71	79.03	84.61	0	255	255	28.87	161.27	85.72	1.1881	82.27	101.84	FALSE	255	0.012	1	(96, 96)	257	(96, 96)	1	(1, 1)	12120
F52-Biotite-CN-6-10-45deg.jpg	F52	Biotite	CN	45	First Quadrant (45Â°)	R,G,B	3	JPEG	176	RGB	160	uint8	2025-06-12T08:07:13	.jpg	2024-07-26T08:28:40	6.61	High	K(Mg,Fe)3(AlSi3O10)(OH)2	Monoclinic	2.5-3	Phyllosilicate	Mica Group	Biaxial negative	Strong	2.8-3.4	157.2	211.55	195.89	218.93	255	255	255	24.04	80.5	219.81	0.9091	207.57	37.43	FALSE	255	0.028	115	(96, 96)	257	(96, 96)	1	(1, 1)	28160
F52-Biotite-CN-6-1-0deg.jpg	F52	Biotite	CN	0	Reference (0Â°)	R,G,B	3	JPEG	192	RGB	134	uint8	2025-06-12T08:07:11	.jpg	2024-07-26T08:26:19	6.36	High	K(Mg,Fe)3(AlSi3O10)(OH)2	Monoclinic	2.5-3	Phyllosilicate	Mica Group	Biaxial negative	Strong	2.8-3.4	75.78	84.03	82.11	86.53	255	255	255	25.66	114.45	87.83	0.6979	83.83	103.61	FALSE	255	0.026	2	(96, 96)	257	(96, 96)	1	(1, 1)	25728
F52-Biotite-CN-6-11-50deg.jpg	F52	Biotite	CN	50	First Quadrant (50Â°)	R,G,B	3	JPEG	195	RGB	162	uint8	2025-06-12T08:07:13	.jpg	2024-07-26T08:29:02	6.65	High	K(Mg,Fe)3(AlSi3O10)(OH)2	Monoclinic	2.5-3	Phyllosilicate	Mica Group	Biaxial negative	Strong	2.8-3.4	164.62	216.19	201.38	223.34	255	255	255	23.9	75.09	224.19	0.8308	212.46	36.15	FALSE	255	0.032	125	(96, 96)	257	(96, 96)	1	(1, 1)	31590
F52-Biotite-CN-6-12-55deg.jpg	F52	Biotite	CN	55	First Quadrant (55Â°)	R,G,B	3	JPEG	187	RGB	178	uint8	2025-06-12T08:07:13	.jpg	2024-07-26T08:29:21	7.58	High	K(Mg,Fe)3(AlSi3O10)(OH)2	Monoclinic	2.5-3	Phyllosilicate	Mica Group	Biaxial negative	Strong	2.8-3.4	157.94	210.98	195.03	216.16	255	255	255	24.01	79.33	217.43	0.9519	206.49	40.89	FALSE	255	0.033	110	(96, 96)	257	(96, 96)	1	(1, 1)	33286
F52-Biotite-CN-6-13-60deg.jpg	F52	Biotite	CN	60	First Quadrant (60Â°)	R,G,B	3	JPEG	175	RGB	184	uint8	2025-06-12T08:07:11	.jpg	2024-07-26T08:29:35	7.08	High	K(Mg,Fe)3(AlSi3O10)(OH)2	Monoclinic	2.5-3	Phyllosilicate	Mica Group	Biaxial negative	Strong	2.8-3.4	154.91	206.97	190.96	211	255	255	255	23.87	80.67	212.65	1.0514	202.25	44.85	FALSE	255	0.032	85	(96, 96)	257	(96, 96)	1	(1, 1)	32200
F52-Biotite-CN-6-14-65deg.jpg	F52	Biotite	CN	65	First Quadrant (65Â°)	R,G,B	3	JPEG	172	RGB	186	uint8	2025-06-12T08:07:11	.jpg	2024-07-26T08:29:49	7.25	High	K(Mg,Fe)3(AlSi3O10)(OH)2	Monoclinic	2.5-3	Phyllosilicate	Mica Group	Biaxial negative	Strong	2.8-3.4	152.16	203.28	187.77	207.88	255	255	255	23.9	82.63	209.27	1.0814	198.83	48.07	FALSE	255	0.032	101	(96, 96)	257	(96, 96)	1	(1, 1)	31992
F52-Biotite-CN-6-15-70deg.jpg	F52	Biotite	CN	70	First Quadrant (70Â°)	R,G,B	3	JPEG	168	RGB	205	uint8	2025-06-12T08:07:13	.jpg	2024-07-26T08:30:07	8.58	High	K(Mg,Fe)3(AlSi3O10)(OH)2	Monoclinic	2.5-3	Phyllosilicate	Mica Group	Biaxial negative	Strong	2.8-3.4	153.19	200.54	186.56	205.95	255	255	255	23.21	81.25	207.18	1.2202	196.76	52.19	FALSE	255	0.034	80	(96, 96)	257	(96, 96)	1	(1, 1)	34440
F52-Biotite-CN-6-16-75deg.jpg	F52	Biotite	CN	75	First Quadrant (75Â°)	R,G,B	3	JPEG	158	RGB	192	uint8	2025-06-12T08:07:13	.jpg	2024-07-26T08:30:23	7.71	High	K(Mg,Fe)3(AlSi3O10)(OH)2	Monoclinic	2.5-3	Phyllosilicate	Mica Group	Biaxial negative	Strong	2.8-3.4	137.47	188.04	172.66	192.48	255	255	255	25.05	91.56	193.97	1.2152	183.61	55.72	FALSE	255	0.03	69	(96, 96)	257	(96, 96)	1	(1, 1)	30336
F52-Biotite-CN-6-17-80deg.jpg	F52	Biotite	CN	80	First Quadrant (80Â°)	R,G,B	3	JPEG	161	RGB	194	uint8	2025-06-12T08:07:12	.jpg	2024-07-26T08:30:39	8.64	High	K(Mg,Fe)3(AlSi3O10)(OH)2	Monoclinic	2.5-3	Phyllosilicate	Mica Group	Biaxial negative	Strong	2.8-3.4	136.39	185.5	169.67	187.12	255	255	255	26.12	89.81	189.34	1.205	180.39	58.13	FALSE	255	0.031	34	(96, 96)	257	(96, 96)	1	(1, 1)	31234
F52-Biotite-CN-6-18-85deg.jpg	F52	Biotite	CN	85	First Quadrant (85Â°)	R,G,B	3	JPEG	149	RGB	200	uint8	2025-06-12T08:07:14	.jpg	2024-07-26T08:30:56	9.64	High	K(Mg,Fe)3(AlSi3O10)(OH)2	Monoclinic	2.5-3	Phyllosilicate	Mica Group	Biaxial negative	Strong	2.8-3.4	123.87	171.7	154.33	167.41	255	255	255	29.02	97.78	172.52	1.3423	164.96	67.62	FALSE	255	0.03	20	(96, 96)	257	(96, 96)	1	(1, 1)	29800
F52-Biotite-CN-6-19-90deg.jpg	F52	Biotite	CN	90	Perpendicular (90Â°)	R,G,B	3	JPEG	136	RGB	206	uint8	2025-06-12T08:07:13	.jpg	2024-07-26T08:31:10	9.85	High	K(Mg,Fe)3(AlSi3O10)(OH)2	Monoclinic	2.5-3	Phyllosilicate	Mica Group	Biaxial negative	Strong	2.8-3.4	120.68	160.18	142.75	147.39	255	255	255	35.13	92.93	160.27	1.5147	151.85	76.74	FALSE	255	0.028	40	(96, 96)	257	(96, 96)	1	(1, 1)	28016
F52-Biotite-CN-6-20-95deg.jpg	F52	Biotite	CN	95	Second Quadrant (95Â°)	R,G,B	3	JPEG	128	RGB	200	uint8	2025-06-12T08:07:12	.jpg	2024-07-26T08:31:29	9.01	High	K(Mg,Fe)3(AlSi3O10)(OH)2	Monoclinic	2.5-3	Phyllosilicate	Mica Group	Biaxial negative	Strong	2.8-3.4	101.42	128.95	113.11	108.97	255	255	255	46.64	97.65	129.01	1.5625	119.83	90.65	FALSE	255	0.026	16	(96, 96)	257	(96, 96)	1	(1, 1)	25600
F52-Biotite-CN-6-21-100deg.jpg	F52	Biotite	CN	100	Second Quadrant (100Â°)	R,G,B	3	JPEG	120	RGB	202	uint8	2025-06-12T08:07:12	.jpg	2024-07-26T08:31:44	9.2	High	K(Mg,Fe)3(AlSi3O10)(OH)2	Monoclinic	2.5-3	Phyllosilicate	Mica Group	Biaxial negative	Strong	2.8-3.4	92.83	115.15	101.62	96.89	255	255	255	50.98	96.18	115.23	1.6833	107.14	90.48	FALSE	255	0.024	11	(96, 96)	257	(96, 96)	1	(1, 1)	24240
F52-Biotite-CN-6-22-105deg.jpg	F52	Biotite	CN	105	Second Quadrant (105Â°)	R,G,B	3	JPEG	116	RGB	190	uint8	2025-06-12T08:07:12	.jpg	2024-07-26T08:31:57	7.73	High	K(Mg,Fe)3(AlSi3O10)(OH)2	Monoclinic	2.5-3	Phyllosilicate	Mica Group	Biaxial negative	Strong	2.8-3.4	81.19	108.49	94.38	93.44	255	255	255	45.91	95.68	108.57	1.6379	100.88	76.61	FALSE	255	0.022	21	(96, 96)	257	(96, 96)	1	(1, 1)	22040
F52-Biotite-CN-6-23-110deg.jpg	F52	Biotite	CN	110	Second Quadrant (110Â°)	R,G,B	3	JPEG	114	RGB	194	uint8	2025-06-12T08:07:13	.jpg	2024-07-26T08:32:21	7.72	High	K(Mg,Fe)3(AlSi3O10)(OH)2	Monoclinic	2.5-3	Phyllosilicate	Mica Group	Biaxial negative	Strong	2.8-3.4	96.86	135.82	122.34	134.33	255	255	255	31.36	97.82	138.19	1.7018	130.94	64.97	FALSE	255	0.022	48	(96, 96)	257	(96, 96)	1	(1, 1)	22116
F52-Biotite-CN-6-24-115deg.jpg	F52	Biotite	CN	115	Second Quadrant (115Â°)	R,G,B	3	JPEG	130	RGB	203	uint8	2025-06-12T08:07:14	.jpg	2024-07-26T08:32:42	7.88	High	K(Mg,Fe)3(AlSi3O10)(OH)2	Monoclinic	2.5-3	Phyllosilicate	Mica Group	Biaxial negative	Strong	2.8-3.4	125.12	164.36	153.54	171.15	255	255	255	25.94	90.84	172.32	1.5615	161.92	65.51	FALSE	255	0.026	57	(96, 96)	257	(96, 96)	1	(1, 1)	26390
F52-Biotite-CN-6-25-120deg.jpg	F52	Biotite	CN	120	Second Quadrant (120Â°)	R,G,B	3	JPEG	143	RGB	208	uint8	2025-06-12T08:07:13	.jpg	2024-07-26T08:32:56	8.52	High	K(Mg,Fe)3(AlSi3O10)(OH)2	Monoclinic	2.5-3	Phyllosilicate	Mica Group	Biaxial negative	Strong	2.8-3.4	143.2	185.15	175.14	197.06	255	255	255	24	85.85	197.96	1.4545	183.93	56.54	FALSE	255	0.03	74	(96, 96)	257	(96, 96)	1	(1, 1)	29744
F52-Biotite-CN-6-2-5deg.jpg	F52	Biotite	CN	5	First Quadrant (5Â°)	R,G,B	3	JPEG	190	RGB	123	uint8	2025-06-12T08:07:14	.jpg	2024-07-26T08:26:36	4.86	High	K(Mg,Fe)3(AlSi3O10)(OH)2	Monoclinic	2.5-3	Phyllosilicate	Mica Group	Biaxial negative	Strong	2.8-3.4	82.82	85.08	83.53	82.7	255	255	255	58.64	84.35	85.64	0.6474	84.08	113.29	FALSE	255	0.023	0	(96, 96)	257	(96, 96)	1	(1, 1)	23370
F52-Biotite-CN-6-26-125deg.jpg	F52	Biotite	CN	125	Second Quadrant (125Â°)	R,G,B	3	JPEG	125	RGB	209	uint8	2025-06-12T08:07:13	.jpg	2024-07-26T08:33:13	7.36	High	K(Mg,Fe)3(AlSi3O10)(OH)2	Monoclinic	2.5-3	Phyllosilicate	Mica Group	Biaxial negative	Strong	2.8-3.4	137.74	182.81	171.8	194.85	255	255	255	23.75	92.97	195.45	1.672	181.27	58.63	FALSE	255	0.026	73	(96, 96)	257	(96, 96)	1	(1, 1)	26125
F52-Biotite-CN-6-27-130deg.jpg	F52	Biotite	CN	130	Second Quadrant (130Â°)	R,G,B	3	JPEG	146	RGB	202	uint8	2025-06-12T08:07:11	.jpg	2024-07-26T08:33:34	7.97	High	K(Mg,Fe)3(AlSi3O10)(OH)2	Monoclinic	2.5-3	Phyllosilicate	Mica Group	Biaxial negative	Strong	2.8-3.4	135.01	181.64	170.26	194.13	255	255	255	23.11	95.7	194.79	1.3836	180.07	57.95	FALSE	255	0.029	76	(96, 96)	257	(96, 96)	1	(1, 1)	29492
F52-Biotite-CN-6-28-135deg.jpg	F52	Biotite	CN	135	Second Quadrant (135Â°)	R,G,B	3	JPEG	138	RGB	198	uint8	2025-06-12T08:07:13	.jpg	2024-07-26T08:33:47	6.84	High	K(Mg,Fe)3(AlSi3O10)(OH)2	Monoclinic	2.5-3	Phyllosilicate	Mica Group	Biaxial negative	Strong	2.8-3.4	137.79	185.7	173.78	197.85	255	255	255	22.18	94.47	198.4	1.4348	183.88	56.16	FALSE	255	0.027	83	(96, 96)	257	(96, 96)	1	(1, 1)	27324
F52-Biotite-CN-6-29-140deg.jpg	F52	Biotite	CN	140	Second Quadrant (140Â°)	R,G,B	3	JPEG	154	RGB	198	uint8	2025-06-12T08:07:14	.jpg	2024-07-26T08:34:01	7.48	High	K(Mg,Fe)3(AlSi3O10)(OH)2	Monoclinic	2.5-3	Phyllosilicate	Mica Group	Biaxial negative	Strong	2.8-3.4	141.22	189.34	177.44	201.75	255	255	255	23.39	92.1	202.46	1.2857	187.57	53.54	FALSE	255	0.03	80	(96, 96)	257	(96, 96)	1	(1, 1)	30492
F52-Biotite-CN-6-30-145deg.jpg	F52	Biotite	CN	145	Second Quadrant (145Â°)	R,G,B	3	JPEG	152	RGB	194	uint8	2025-06-12T08:07:13	.jpg	2024-07-26T08:34:15	6.87	High	K(Mg,Fe)3(AlSi3O10)(OH)2	Monoclinic	2.5-3	Phyllosilicate	Mica Group	Biaxial negative	Strong	2.8-3.4	143.94	190.58	179.3	203.38	255	255	255	21.71	90.52	203.79	1.2763	189.1	54.91	FALSE	255	0.029	88	(96, 96)	257	(96, 96)	1	(1, 1)	29488
F52-Biotite-CN-6-3-10deg.jpg	F52	Biotite	CN	10	First Quadrant (10Â°)	R,G,B	3	JPEG	195	RGB	117	uint8	2025-06-12T08:07:13	.jpg	2024-07-26T08:26:51	6.06	High	K(Mg,Fe)3(AlSi3O10)(OH)2	Monoclinic	2.5-3	Phyllosilicate	Mica Group	Biaxial negative	Strong	2.8-3.4	70.83	88.56	79.07	77.82	255	255	255	44.09	113.95	88.61	0.6	83.32	93.45	FALSE	255	0.023	9	(96, 96)	257	(96, 96)	1	(1, 1)	22815
F52-Biotite-CN-6-31-150deg.jpg	F52	Biotite	CN	150	Second Quadrant (150Â°)	R,G,B	3	JPEG	172	RGB	194	uint8	2025-06-12T08:07:14	.jpg	2024-07-26T08:34:31	7.7	High	K(Mg,Fe)3(AlSi3O10)(OH)2	Monoclinic	2.5-3	Phyllosilicate	Mica Group	Biaxial negative	Strong	2.8-3.4	159.19	203.78	193.3	216.94	255	255	255	22.11	78.4	217.8	1.1279	202.64	45.21	FALSE	255	0.033	96	(96, 96)	257	(96, 96)	1	(1, 1)	33368
F52-Biotite-CN-6-32-155deg.jpg	F52	Biotite	CN	155	Second Quadrant (155Â°)	R,G,B	3	JPEG	169	RGB	186	uint8	2025-06-12T08:07:13	.jpg	2024-07-26T08:34:43	7.46	High	K(Mg,Fe)3(AlSi3O10)(OH)2	Monoclinic	2.5-3	Phyllosilicate	Mica Group	Biaxial negative	Strong	2.8-3.4	150.85	197.47	186.68	211.71	255	255	255	22.44	85.26	212.34	1.1006	196.42	48.15	FALSE	255	0.031	98	(96, 96)	257	(96, 96)	1	(1, 1)	31434
F52-Biotite-CN-6-33-160deg.jpg	F52	Biotite	CN	160	Second Quadrant (160Â°)	R,G,B	3	JPEG	168	RGB	174	uint8	2025-06-12T08:07:13	.jpg	2024-07-26T08:34:58	7.09	High	K(Mg,Fe)3(AlSi3O10)(OH)2	Monoclinic	2.5-3	Phyllosilicate	Mica Group	Biaxial negative	Strong	2.8-3.4	148.67	195.25	184.76	210.37	255	255	255	23.37	86.45	211.02	1.0357	194.47	47.9	FALSE	255	0.029	98	(96, 96)	257	(96, 96)	1	(1, 1)	29232
F52-Biotite-CN-6-34-165deg.jpg	F52	Biotite	CN	165	Second Quadrant (165Â°)	R,G,B	3	JPEG	178	RGB	168	uint8	2025-06-12T08:07:13	.jpg	2024-07-26T08:35:13	6.75	High	K(Mg,Fe)3(AlSi3O10)(OH)2	Monoclinic	2.5-3	Phyllosilicate	Mica Group	Biaxial negative	Strong	2.8-3.4	160.12	206.81	196.53	222.66	255	255	255	22.13	79.07	223.18	0.9438	206.24	39.04	FALSE	255	0.03	115	(96, 96)	257	(96, 96)	1	(1, 1)	29904
F52-Biotite-CN-6-35-170deg.jpg	F52	Biotite	CN	170	Second Quadrant (170Â°)	R,G,B	3	JPEG	177	RGB	162	uint8	2025-06-12T08:07:12	.jpg	2024-07-26T08:35:28	7.44	High	K(Mg,Fe)3(AlSi3O10)(OH)2	Monoclinic	2.5-3	Phyllosilicate	Mica Group	Biaxial negative	Strong	2.8-3.4	126.99	169.53	160.99	186.44	255	255	255	22.67	101.16	187.09	0.9153	169.74	62.33	FALSE	255	0.029	63	(96, 96)	257	(96, 96)	1	(1, 1)	28674
F52-Biotite-CN-6-36-175deg.jpg	F52	Biotite	CN	175	Second Quadrant (175Â°)	R,G,B	3	JPEG	175	RGB	155	uint8	2025-06-12T08:07:13	.jpg	2024-07-26T08:35:42	6.71	High	K(Mg,Fe)3(AlSi3O10)(OH)2	Monoclinic	2.5-3	Phyllosilicate	Mica Group	Biaxial negative	Strong	2.8-3.4	113.65	150.44	142.93	164.7	255	255	255	22.53	111.68	165.21	0.8857	150.52	76.43	FALSE	255	0.027	57	(96, 96)	257	(96, 96)	1	(1, 1)	27125
F52-Biotite-CN-6-37-180deg.jpg	F52	Biotite	CN	180	Opposite (180Â°)	R,G,B	3	JPEG	187	RGB	138	uint8	2025-06-12T08:07:14	.jpg	2024-07-26T08:35:54	6.61	High	K(Mg,Fe)3(AlSi3O10)(OH)2	Monoclinic	2.5-3	Phyllosilicate	Mica Group	Biaxial negative	Strong	2.8-3.4	81.1	98.77	94.71	104.27	255	255	255	24.64	122.19	105.47	0.738	98.4	94.99	FALSE	255	0.026	10	(96, 96)	257	(96, 96)	1	(1, 1)	25806
F52-Biotite-CN-6-39-190deg.jpg	F52	Biotite	CN	190	Third Quadrant (190Â°)	R,G,B	3	JPEG	186	RGB	116	uint8	2025-06-12T08:07:12	.jpg	2024-07-26T08:36:21	5.26	High	K(Mg,Fe)3(AlSi3O10)(OH)2	Monoclinic	2.5-3	Phyllosilicate	Mica Group	Biaxial negative	Strong	2.8-3.4	68.48	77.7	71.64	68.72	255	255	255	52.37	115.03	77.73	0.6237	73.95	99.97	FALSE	255	0.022	4	(96, 96)	257	(96, 96)	1	(1, 1)	21576
F52-Biotite-CN-6-40-195deg.jpg	F52	Biotite	CN	195	Third Quadrant (195Â°)	R,G,B	3	JPEG	178	RGB	123	uint8	2025-06-12T08:07:12	.jpg	2024-07-26T08:36:38	6.13	High	K(Mg,Fe)3(AlSi3O10)(OH)2	Monoclinic	2.5-3	Phyllosilicate	Mica Group	Biaxial negative	Strong	2.8-3.4	87.96	123.41	110.55	120.27	255	255	255	31.88	110.46	124.87	0.691	118.43	75.68	FALSE	255	0.022	38	(96, 96)	257	(96, 96)	1	(1, 1)	21894
F52-Biotite-CN-6-41-200deg.jpg	F52	Biotite	CN	200	Third Quadrant (200Â°)	R,G,B	3	JPEG	196	RGB	142	uint8	2025-06-12T08:07:13	.jpg	2024-07-26T08:36:54	7.12	High	K(Mg,Fe)3(AlSi3O10)(OH)2	Monoclinic	2.5-3	Phyllosilicate	Mica Group	Biaxial negative	Strong	2.8-3.4	129.4	177.85	163.58	183.5	255	255	255	27.78	90.33	184.81	0.7245	174.01	51.82	FALSE	255	0.028	70	(96, 96)	257	(96, 96)	1	(1, 1)	27832
F52-Biotite-CN-6-4-15deg.jpg	F52	Biotite	CN	15	First Quadrant (15Â°)	R,G,B	3	JPEG	188	RGB	128	uint8	2025-06-12T08:07:13	.jpg	2024-07-26T08:27:04	6.04	High	K(Mg,Fe)3(AlSi3O10)(OH)2	Monoclinic	2.5-3	Phyllosilicate	Mica Group	Biaxial negative	Strong	2.8-3.4	85.67	114.32	102.94	108.82	255	255	255	34.39	106.45	114.82	0.6809	109.4	83.28	FALSE	255	0.024	30	(96, 96)	257	(96, 96)	1	(1, 1)	24064
F52-Biotite-CN-6-42-205deg.jpg	F52	Biotite	CN	205	Third Quadrant (205Â°)	R,G,B	3	JPEG	191	RGB	138	uint8	2025-06-12T08:07:13	.jpg	2024-07-26T08:37:08	6.53	High	K(Mg,Fe)3(AlSi3O10)(OH)2	Monoclinic	2.5-3	Phyllosilicate	Mica Group	Biaxial negative	Strong	2.8-3.4	132.49	183.83	168.89	190.34	255	255	255	26.87	91.85	191.61	0.7225	179.92	49.59	FALSE	255	0.026	102	(96, 96)	257	(96, 96)	1	(1, 1)	26358
F52-Biotite-CN-6-43-210deg.jpg	F52	Biotite	CN	210	Third Quadrant (210Â°)	R,G,B	3	JPEG	201	RGB	143	uint8	2025-06-12T08:07:14	.jpg	2024-07-26T08:37:24	6.61	High	K(Mg,Fe)3(AlSi3O10)(OH)2	Monoclinic	2.5-3	Phyllosilicate	Mica Group	Biaxial negative	Strong	2.8-3.4	141.39	193.82	178.19	199.35	255	255	255	27.32	86.49	200.92	0.7114	189.5	44.76	FALSE	255	0.029	107	(96, 96)	257	(96, 96)	1	(1, 1)	28743
F52-Biotite-CN-6-44-215deg.jpg	F52	Biotite	CN	215	Third Quadrant (215Â°)	R,G,B	3	JPEG	195	RGB	145	uint8	2025-06-12T08:07:13	.jpg	2024-07-26T08:37:37	6.51	High	K(Mg,Fe)3(AlSi3O10)(OH)2	Monoclinic	2.5-3	Phyllosilicate	Mica Group	Biaxial negative	Strong	2.8-3.4	153.63	205.49	190.99	213.84	255	255	255	24.71	80.62	214.61	0.7436	202.08	39.11	FALSE	255	0.028	116	(96, 96)	257	(96, 96)	1	(1, 1)	28275
F52-Biotite-CN-6-45-220deg.jpg	F52	Biotite	CN	220	Third Quadrant (220Â°)	R,G,B	3	JPEG	203	RGB	150	uint8	2025-06-12T08:07:12	.jpg	2024-07-26T08:38:12	6.83	High	K(Mg,Fe)3(AlSi3O10)(OH)2	Monoclinic	2.5-3	Phyllosilicate	Mica Group	Biaxial negative	Strong	2.8-3.4	163.15	213.96	199.44	221.22	255	255	255	23.61	75.2	222.33	0.7389	210.34	36.66	FALSE	255	0.03	122	(96, 96)	257	(96, 96)	1	(1, 1)	30450
F52-Biotite-CN-6-46-225deg.jpg	F52	Biotite	CN	225	Third Quadrant (225Â°)	R,G,B	3	JPEG	208	RGB	169	uint8	2025-06-12T08:07:13	.jpg	2024-07-26T08:38:31	7.72	High	K(Mg,Fe)3(AlSi3O10)(OH)2	Monoclinic	2.5-3	Phyllosilicate	Mica Group	Biaxial negative	Strong	2.8-3.4	172.9	221.44	207.7	228.76	255	255	255	23.07	69.23	230.31	0.8125	218.1	32.03	FALSE	255	0.035	128	(96, 96)	257	(96, 96)	1	(1, 1)	35152
F52-Biotite-CN-6-47-230deg.jpg	F52	Biotite	CN	230	Third Quadrant (230Â°)	R,G,B	3	JPEG	205	RGB	159	uint8	2025-06-12T08:07:13	.jpg	2024-07-26T08:38:45	6.74	High	K(Mg,Fe)3(AlSi3O10)(OH)2	Monoclinic	2.5-3	Phyllosilicate	Mica Group	Biaxial negative	Strong	2.8-3.4	172.93	222.2	208.75	231.11	255	255	255	22.08	69.83	231.76	0.7756	219.26	30.8	FALSE	255	0.033	137	(96, 96)	257	(96, 96)	1	(1, 1)	32595
F52-Biotite-CN-6-48-235deg.jpg	F52	Biotite	CN	235	Third Quadrant (235Â°)	R,G,B	3	JPEG	191	RGB	169	uint8	2025-06-12T08:07:14	.jpg	2024-07-26T08:39:04	7.35	High	K(Mg,Fe)3(AlSi3O10)(OH)2	Monoclinic	2.5-3	Phyllosilicate	Mica Group	Biaxial negative	Strong	2.8-3.4	172.61	222.87	209.09	231.78	255	255	255	22.9	70.73	232.97	0.8848	219.82	29.28	FALSE	255	0.032	125	(96, 96)	257	(96, 96)	1	(1, 1)	32279
F52-Biotite-CN-6-49-240deg.jpg	F52	Biotite	CN	240	Third Quadrant (240Â°)	R,G,B	3	JPEG	185	RGB	182	uint8	2025-06-12T08:07:13	.jpg	2024-07-26T08:39:23	7.66	High	K(Mg,Fe)3(AlSi3O10)(OH)2	Monoclinic	2.5-3	Phyllosilicate	Mica Group	Biaxial negative	Strong	2.8-3.4	176.37	227.12	212.94	235.32	255	255	255	23.8	68.41	236.38	0.9838	223.79	26.51	FALSE	255	0.034	105	(96, 96)	257	(96, 96)	1	(1, 1)	33670
F52-Biotite-CN-6-50-245deg.jpg	F52	Biotite	CN	245	Third Quadrant (245Â°)	R,G,B	3	JPEG	186	RGB	182	uint8	2025-06-12T08:07:11	.jpg	2024-07-26T08:39:38	7.71	High	K(Mg,Fe)3(AlSi3O10)(OH)2	Monoclinic	2.5-3	Phyllosilicate	Mica Group	Biaxial negative	Strong	2.8-3.4	182.75	231.6	217.18	237.19	255	255	255	23.72	62.98	238.31	0.9785	227.71	25.21	FALSE	255	0.034	125	(96, 96)	257	(96, 96)	1	(1, 1)	33852
F52-Biotite-CN-6-51-250deg.jpg	F52	Biotite	CN	250	Third Quadrant (250Â°)	R,G,B	3	JPEG	171	RGB	193	uint8	2025-06-12T08:07:13	.jpg	2024-07-26T08:39:57	8.14	High	K(Mg,Fe)3(AlSi3O10)(OH)2	Monoclinic	2.5-3	Phyllosilicate	Mica Group	Biaxial negative	Strong	2.8-3.4	170.43	223.67	207.79	229.27	255	255	255	25.65	71.82	231.06	1.1287	219.28	30.03	FALSE	255	0.033	85	(96, 96)	257	(96, 96)	1	(1, 1)	33003
F52-Biotite-CN-6-5-20deg.jpg	F52	Biotite	CN	20	First Quadrant (20Â°)	R,G,B	3	JPEG	194	RGB	134	uint8	2025-06-12T08:07:13	.jpg	2024-07-26T08:27:33	6.25	High	K(Mg,Fe)3(AlSi3O10)(OH)2	Monoclinic	2.5-3	Phyllosilicate	Mica Group	Biaxial negative	Strong	2.8-3.4	116.08	166.68	150.33	168.23	255	255	255	29.32	98.43	170.7	0.6907	161.37	55.49	FALSE	255	0.026	88	(96, 96)	257	(96, 96)	1	(1, 1)	25996
F52-Biotite-CN-6-52-255deg.jpg	F52	Biotite	CN	255	Third Quadrant (255Â°)	R,G,B	3	JPEG	170	RGB	192	uint8	2025-06-12T08:07:14	.jpg	2024-07-26T08:40:13	7.29	High	K(Mg,Fe)3(AlSi3O10)(OH)2	Monoclinic	2.5-3	Phyllosilicate	Mica Group	Biaxial negative	Strong	2.8-3.4	171.6	223.37	207.73	228.22	255	255	255	24.41	69.63	229.49	1.1294	218.92	30.67	FALSE	255	0.033	139	(96, 96)	257	(96, 96)	1	(1, 1)	32640
F52-Biotite-CN-6-53-260deg.jpg	F52	Biotite	CN	260	Third Quadrant (260Â°)	R,G,B	3	JPEG	160	RGB	191	uint8	2025-06-12T08:07:11	.jpg	2024-07-26T08:40:28	9.5	High	K(Mg,Fe)3(AlSi3O10)(OH)2	Monoclinic	2.5-3	Phyllosilicate	Mica Group	Biaxial negative	Strong	2.8-3.4	156.7	209.94	192.98	212.31	255	255	255	28.23	76.25	214.51	1.1938	204.58	38.28	FALSE	255	0.031	58	(96, 96)	257	(96, 96)	1	(1, 1)	30560
F52-Biotite-CN-6-54-265deg.jpg	F52	Biotite	CN	265	Third Quadrant (265Â°)	R,G,B	3	JPEG	144	RGB	188	uint8	2025-06-12T08:07:14	.jpg	2024-07-26T08:40:42	7.9	High	K(Mg,Fe)3(AlSi3O10)(OH)2	Monoclinic	2.5-3	Phyllosilicate	Mica Group	Biaxial negative	Strong	2.8-3.4	144.18	195.88	178.86	196.53	255	255	255	28.21	81.71	198.67	1.3056	190.18	47.46	FALSE	255	0.027	91	(96, 96)	257	(96, 96)	1	(1, 1)	27072
F52-Biotite-CN-6-55-270deg.jpg	F52	Biotite	CN	270	Three-quarter (270Â°)	R,G,B	3	JPEG	128	RGB	184	uint8	2025-06-12T08:07:12	.jpg	2024-07-26T08:40:57	8.76	High	K(Mg,Fe)3(AlSi3O10)(OH)2	Monoclinic	2.5-3	Phyllosilicate	Mica Group	Biaxial negative	Strong	2.8-3.4	104.25	147.04	128.1	133.02	255	255	255	36.86	104.91	147.11	1.4375	137.97	75.07	FALSE	255	0.024	35	(96, 96)	257	(96, 96)	1	(1, 1)	23552
F52-Biotite-CN-6-56-275deg.jpg	F52	Biotite	CN	275	Fourth Quadrant (275Â°)	R,G,B	3	JPEG	118	RGB	183	uint8	2025-06-12T08:07:13	.jpg	2024-07-26T08:41:12	8.42	High	K(Mg,Fe)3(AlSi3O10)(OH)2	Monoclinic	2.5-3	Phyllosilicate	Mica Group	Biaxial negative	Strong	2.8-3.4	85.24	111.83	95.63	89.81	255	255	255	52.77	107.1	111.88	1.5508	102.2	86.31	FALSE	255	0.022	17	(96, 96)	257	(96, 96)	1	(1, 1)	21594
F52-Biotite-CN-6-57-280deg.jpg	F52	Biotite	CN	280	Fourth Quadrant (280Â°)	R,G,B	3	JPEG	115	RGB	190	uint8	2025-06-12T08:07:13	.jpg	2024-07-26T08:41:26	7.87	High	K(Mg,Fe)3(AlSi3O10)(OH)2	Monoclinic	2.5-3	Phyllosilicate	Mica Group	Biaxial negative	Strong	2.8-3.4	84.83	109.1	94.18	88.61	255	255	255	52.37	102.44	109.15	1.6522	100.2	86.62	FALSE	255	0.022	16	(96, 96)	257	(96, 96)	1	(1, 1)	21850
F52-Biotite-CN-6-58-285deg.jpg	F52	Biotite	CN	285	Fourth Quadrant (285Â°)	R,G,B	3	JPEG	115	RGB	190	uint8	2025-06-12T08:07:11	.jpg	2024-07-26T08:41:41	8.33	High	K(Mg,Fe)3(AlSi3O10)(OH)2	Monoclinic	2.5-3	Phyllosilicate	Mica Group	Biaxial negative	Strong	2.8-3.4	95.26	126.11	113.01	117.68	255	255	255	36.54	92.63	126.42	1.6522	120.07	78.16	FALSE	255	0.022	30	(96, 96)	257	(96, 96)	1	(1, 1)	21850
F52-Biotite-CN-6-59-290deg.jpg	F52	Biotite	CN	290	Fourth Quadrant (290Â°)	R,G,B	3	JPEG	122	RGB	205	uint8	2025-06-12T08:07:14	.jpg	2024-07-26T08:41:54	7.99	High	K(Mg,Fe)3(AlSi3O10)(OH)2	Monoclinic	2.5-3	Phyllosilicate	Mica Group	Biaxial negative	Strong	2.8-3.4	129.47	165.53	154.29	167.87	255	255	255	27.68	82.46	169.96	1.6803	162.12	68.73	FALSE	255	0.025	50	(96, 96)	257	(96, 96)	1	(1, 1)	25010
F52-Biotite-CN-6-60-295deg.jpg	F52	Biotite	CN	295	Fourth Quadrant (295Â°)	R,G,B	3	JPEG	117	RGB	196	uint8	2025-06-12T08:07:13	.jpg	2024-07-26T08:42:10	7.38	High	K(Mg,Fe)3(AlSi3O10)(OH)2	Monoclinic	2.5-3	Phyllosilicate	Mica Group	Biaxial negative	Strong	2.8-3.4	125.27	169.82	158.37	180.01	255	255	255	25.02	95.22	180.88	1.6752	167.79	57.98	FALSE	255	0.023	68	(96, 96)	257	(96, 96)	1	(1, 1)	22932
F52-Biotite-CN-6-61-300deg.jpg	F52	Biotite	CN	300	Fourth Quadrant (300Â°)	R,G,B	3	JPEG	133	RGB	207	uint8	2025-06-12T08:07:14	.jpg	2024-07-26T08:42:28	7.65	High	K(Mg,Fe)3(AlSi3O10)(OH)2	Monoclinic	2.5-3	Phyllosilicate	Mica Group	Biaxial negative	Strong	2.8-3.4	138.11	179.03	169.64	191.79	255	255	255	23.71	87.02	192.46	1.5564	178.18	56.49	FALSE	255	0.028	81	(96, 96)	257	(96, 96)	1	(1, 1)	27531
F52-Biotite-CN-6-62-305deg.jpg	F52	Biotite	CN	305	Fourth Quadrant (305Â°)	R,G,B	3	JPEG	140	RGB	206	uint8	2025-06-12T08:07:14	.jpg	2024-07-26T08:42:43	7.69	High	K(Mg,Fe)3(AlSi3O10)(OH)2	Monoclinic	2.5-3	Phyllosilicate	Mica Group	Biaxial negative	Strong	2.8-3.4	153.96	200.52	189.71	214.66	255	255	255	22.82	81.03	215.32	1.4714	199.45	42.31	FALSE	255	0.029	109	(96, 96)	257	(96, 96)	1	(1, 1)	28840
F52-Biotite-CN-6-6-25deg.jpg	F52	Biotite	CN	25	First Quadrant (25Â°)	R,G,B	3	JPEG	189	RGB	133	uint8	2025-06-12T08:07:12	.jpg	2024-07-26T08:27:46	6.24	High	K(Mg,Fe)3(AlSi3O10)(OH)2	Monoclinic	2.5-3	Phyllosilicate	Mica Group	Biaxial negative	Strong	2.8-3.4	156.26	210.7	195.16	218.52	255	255	255	26.96	78.64	219.84	0.7037	206.84	30.64	FALSE	255	0.025	115	(96, 96)	257	(96, 96)	1	(1, 1)	25137
F52-Biotite-CN-6-63-310deg.jpg	F52	Biotite	CN	310	Fourth Quadrant (310Â°)	R,G,B	3	JPEG	149	RGB	210	uint8	2025-06-12T08:07:13	.jpg	2024-07-26T08:42:58	7.24	High	K(Mg,Fe)3(AlSi3O10)(OH)2	Monoclinic	2.5-3	Phyllosilicate	Mica Group	Biaxial negative	Strong	2.8-3.4	162.84	208.19	197.05	220.1	255	255	255	21.41	75.21	220.82	1.4094	206.59	41.33	FALSE	255	0.031	28	(96, 96)	257	(96, 96)	1	(1, 1)	31290
F52-Biotite-CN-6-64-315deg.jpg	F52	Biotite	CN	315	Fourth Quadrant (315Â°)	R,G,B	3	JPEG	155	RGB	196	uint8	2025-06-12T08:07:12	.jpg	2024-07-26T08:43:14	7.38	High	K(Mg,Fe)3(AlSi3O10)(OH)2	Monoclinic	2.5-3	Phyllosilicate	Mica Group	Biaxial negative	Strong	2.8-3.4	163.5	211.66	200.28	225.69	255	255	255	23.21	77.15	226.83	1.2645	210.38	34.7	FALSE	255	0.03	82	(96, 96)	257	(96, 96)	1	(1, 1)	30380
F52-Biotite-CN-6-65-320deg.jpg	F52	Biotite	CN	320	Fourth Quadrant (320Â°)	R,G,B	3	JPEG	162	RGB	198	uint8	2025-06-12T08:07:13	.jpg	2024-07-26T08:43:38	7.37	High	K(Mg,Fe)3(AlSi3O10)(OH)2	Monoclinic	2.5-3	Phyllosilicate	Mica Group	Biaxial negative	Strong	2.8-3.4	165.97	214.94	203.55	229.73	255	255	255	22.65	76.32	230.6	1.2222	213.79	32.38	FALSE	255	0.032	131	(96, 96)	257	(96, 96)	1	(1, 1)	32076
F52-Biotite-CN-6-66-325deg.jpg	F52	Biotite	CN	325	Fourth Quadrant (325Â°)	R,G,B	3	JPEG	166	RGB	189	uint8	2025-06-12T08:07:11	.jpg	2024-07-26T08:43:53	6.91	High	K(Mg,Fe)3(AlSi3O10)(OH)2	Monoclinic	2.5-3	Phyllosilicate	Mica Group	Biaxial negative	Strong	2.8-3.4	174.13	223.39	211.6	237.29	255	255	255	22.76	71.69	237.88	1.1386	221.94	27.08	FALSE	255	0.031	146	(96, 96)	257	(96, 96)	1	(1, 1)	31374
F52-Biotite-CN-6-67-330deg.jpg	F52	Biotite	CN	330	Fourth Quadrant (330Â°)	R,G,B	3	JPEG	180	RGB	180	uint8	2025-06-12T08:07:13	.jpg	2024-07-26T08:44:09	7.07	High	K(Mg,Fe)3(AlSi3O10)(OH)2	Monoclinic	2.5-3	Phyllosilicate	Mica Group	Biaxial negative	Strong	2.8-3.4	177.31	224.46	213.4	238.43	255	255	255	21.14	69.22	239.25	1	223.27	27.09	FALSE	255	0.032	150	(96, 96)	257	(96, 96)	1	(1, 1)	32400
F52-Biotite-CN-6-68-335deg.jpg	F52	Biotite	CN	335	Fourth Quadrant (335Â°)	R,G,B	3	JPEG	186	RGB	181	uint8	2025-06-12T08:07:14	.jpg	2024-07-26T08:44:24	6.76	High	K(Mg,Fe)3(AlSi3O10)(OH)2	Monoclinic	2.5-3	Phyllosilicate	Mica Group	Biaxial negative	Strong	2.8-3.4	179.54	226.31	215.05	239.29	255	255	255	21.95	67.22	239.93	0.9731	224.87	26.06	FALSE	255	0.034	123	(96, 96)	257	(96, 96)	1	(1, 1)	33666
F52-Biotite-CN-6-69-340deg.jpg	F52	Biotite	CN	340	Fourth Quadrant (340Â°)	R,G,B	3	JPEG	186	RGB	172	uint8	2025-06-12T08:07:13	.jpg	2024-07-26T08:44:40	6.53	High	K(Mg,Fe)3(AlSi3O10)(OH)2	Monoclinic	2.5-3	Phyllosilicate	Mica Group	Biaxial negative	Strong	2.8-3.4	181.28	228.47	217.2	241.85	255	255	255	21.8	66.84	242.48	0.9247	227.1	24.02	FALSE	255	0.032	156	(96, 96)	257	(96, 96)	1	(1, 1)	31992
F52-Biotite-CN-6-70-345deg.jpg	F52	Biotite	CN	345	Fourth Quadrant (345Â°)	R,G,B	3	JPEG	187	RGB	171	uint8	2025-06-12T08:07:13	.jpg	2024-07-26T08:44:55	6.8	High	K(Mg,Fe)3(AlSi3O10)(OH)2	Monoclinic	2.5-3	Phyllosilicate	Mica Group	Biaxial negative	Strong	2.8-3.4	168.06	213.91	204.02	230.09	255	255	255	21.85	74.56	230.95	0.9144	213.53	34.32	FALSE	255	0.032	122	(96, 96)	257	(96, 96)	1	(1, 1)	31977
F52-Biotite-CN-6-71-350deg.jpg	F52	Biotite	CN	350	Fourth Quadrant (350Â°)	R,G,B	3	JPEG	199	RGB	163	uint8	2025-06-12T08:07:11	.jpg	2024-07-26T08:45:10	7.85	High	K(Mg,Fe)3(AlSi3O10)(OH)2	Monoclinic	2.5-3	Phyllosilicate	Mica Group	Biaxial negative	Strong	2.8-3.4	138.18	180.79	171.69	196.12	255	255	255	21.98	93.45	197.41	0.8191	180.52	59.58	FALSE	255	0.032	52	(96, 96)	257	(96, 96)	1	(1, 1)	32437
F52-Biotite-CN-6-72-355deg.jpg	F52	Biotite	CN	355	Fourth Quadrant (355Â°)	R,G,B	3	JPEG	192	RGB	143	uint8	2025-06-12T08:07:14	.jpg	2024-07-26T08:45:25	7.23	High	K(Mg,Fe)3(AlSi3O10)(OH)2	Monoclinic	2.5-3	Phyllosilicate	Mica Group	Biaxial negative	Strong	2.8-3.4	99.86	123.63	120.3	137.41	255	255	255	22.12	116.36	138.27	0.7448	125.05	89.41	FALSE	255	0.027	33	(96, 96)	257	(96, 96)	1	(1, 1)	27456
F52-Biotite-CN-6-7-30deg.jpg	F52	Biotite	CN	30	First Quadrant (30Â°)	R,G,B	3	JPEG	187	RGB	141	uint8	2025-06-12T08:07:14	.jpg	2024-07-26T08:28:00	5.55	High	K(Mg,Fe)3(AlSi3O10)(OH)2	Monoclinic	2.5-3	Phyllosilicate	Mica Group	Biaxial negative	Strong	2.8-3.4	173.86	229.28	213.1	236.16	255	255	255	26.59	70.46	236.76	0.754	225.03	21.62	FALSE	255	0.026	163	(96, 96)	257	(96, 96)	1	(1, 1)	26367
F52-Biotite-CN-6-8-35deg.jpg	F52	Biotite	CN	35	First Quadrant (35Â°)	R,G,B	3	JPEG	190	RGB	151	uint8	2025-06-12T08:07:14	.jpg	2024-07-26T08:28:13	6.25	High	K(Mg,Fe)3(AlSi3O10)(OH)2	Monoclinic	2.5-3	Phyllosilicate	Mica Group	Biaxial negative	Strong	2.8-3.4	174.76	232.41	215.43	239.1	255	255	255	26.02	71.6	239.94	0.7947	227.84	19.97	FALSE	255	0.029	153	(96, 96)	257	(96, 96)	1	(1, 1)	28690
F52-Biotite-CN-6-9-40deg.jpg	F52	Biotite	CN	40	First Quadrant (40Â°)	R,G,B	3	JPEG	193	RGB	156	uint8	2025-06-12T08:07:12	.jpg	2024-07-26T08:28:27	6.23	High	K(Mg,Fe)3(AlSi3O10)(OH)2	Monoclinic	2.5-3	Phyllosilicate	Mica Group	Biaxial negative	Strong	2.8-3.4	181.26	233.43	218.28	240.17	255	255	255	24.17	65.77	241.19	0.8083	229.5	20.72	FALSE	255	0.03	160	(96, 96)	257	(96, 96)	1	(1, 1)	30108
F52-Biotite-CN-7-10-45deg.jpg	F52	Biotite	CN	45	First Quadrant (45Â°)	R,G,B	3	JPEG	171	RGB	165	uint8	2025-06-12T08:07:14	.jpg	2024-07-26T13:14:43	7.21	High	K(Mg,Fe)3(AlSi3O10)(OH)2	Monoclinic	2.5-3	Phyllosilicate	Mica Group	Biaxial negative	Strong	2.8-3.4	141.61	216.3	196.1	230.4	255	255	255	21.03	111.08	231.6	0.9649	212	46.4	FALSE	255	0.028	63	(96, 96)	257	(96, 96)	1	(1, 1)	28215
F52-Biotite-CN-7-1-0deg.jpg	F52	Biotite	CN	0	Reference (0Â°)	R,G,B	3	JPEG	203	RGB	91	uint8	2025-06-12T08:07:13	.jpg	2024-07-26T13:08:56	7.69	High	K(Mg,Fe)3(AlSi3O10)(OH)2	Monoclinic	2.5-3	Phyllosilicate	Mica Group	Biaxial negative	Strong	2.8-3.4	63.76	81.73	72.2	71.11	0	255	255	50.89	155.12	81.91	0.4483	76.49	96.1	FALSE	255	0.018	0	(96, 96)	257	(96, 96)	1	(1, 1)	18473
F52-Biotite-CN-7-11-50deg.jpg	F52	Biotite	CN	50	First Quadrant (50Â°)	R,G,B	3	JPEG	163	RGB	176	uint8	2025-06-12T08:07:14	.jpg	2024-07-26T13:14:58	7.5	High	K(Mg,Fe)3(AlSi3O10)(OH)2	Monoclinic	2.5-3	Phyllosilicate	Mica Group	Biaxial negative	Strong	2.8-3.4	141.11	214.16	194.31	227.66	255	255	255	22.65	110.92	229.23	1.0798	209.87	48.48	FALSE	255	0.029	30	(96, 96)	257	(96, 96)	1	(1, 1)	28688
F52-Biotite-CN-7-12-55deg.jpg	F52	Biotite	CN	55	First Quadrant (55Â°)	R,G,B	3	JPEG	154	RGB	180	uint8	2025-06-12T08:07:14	.jpg	2024-07-26T13:15:11	6.89	High	K(Mg,Fe)3(AlSi3O10)(OH)2	Monoclinic	2.5-3	Phyllosilicate	Mica Group	Biaxial negative	Strong	2.8-3.4	145.92	213.82	195.59	227.04	255	255	255	22.37	107.04	228.12	1.1688	210.03	50.52	FALSE	255	0.028	50	(96, 96)	257	(96, 96)	1	(1, 1)	27720
F52-Biotite-CN-7-13-60deg.jpg	F52	Biotite	CN	60	First Quadrant (60Â°)	R,G,B	3	JPEG	152	RGB	180	uint8	2025-06-12T08:07:12	.jpg	2024-07-26T13:15:25	7.13	High	K(Mg,Fe)3(AlSi3O10)(OH)2	Monoclinic	2.5-3	Phyllosilicate	Mica Group	Biaxial negative	Strong	2.8-3.4	137.92	203.4	186.23	217.37	255	255	255	23.54	113.87	218.81	1.1842	200.11	57.86	FALSE	255	0.027	15	(96, 96)	257	(96, 96)	1	(1, 1)	27360
F52-Biotite-CN-7-14-65deg.jpg	F52	Biotite	CN	65	First Quadrant (65Â°)	R,G,B	3	JPEG	134	RGB	179	uint8	2025-06-12T08:07:13	.jpg	2024-07-26T13:15:42	6.96	High	K(Mg,Fe)3(AlSi3O10)(OH)2	Monoclinic	2.5-3	Phyllosilicate	Mica Group	Biaxial negative	Strong	2.8-3.4	119.59	184.29	167.26	197.88	255	255	255	25.11	130.58	200.03	1.3358	180.98	66.73	FALSE	255	0.024	16	(96, 96)	257	(96, 96)	1	(1, 1)	23986
F52-Biotite-CN-7-15-70deg.jpg	F52	Biotite	CN	70	First Quadrant (70Â°)	R,G,B	3	JPEG	131	RGB	194	uint8	2025-06-12T08:07:12	.jpg	2024-07-26T13:15:55	7.13	High	K(Mg,Fe)3(AlSi3O10)(OH)2	Monoclinic	2.5-3	Phyllosilicate	Mica Group	Biaxial negative	Strong	2.8-3.4	121.01	168.84	156.63	180.04	255	255	255	25.34	127.5	182.09	1.4809	166.73	80.95	FALSE	255	0.025	26	(96, 96)	257	(96, 96)	1	(1, 1)	25414
F52-Biotite-CN-7-16-75deg.jpg	F52	Biotite	CN	75	First Quadrant (75Â°)	R,G,B	3	JPEG	115	RGB	190	uint8	2025-06-12T08:07:11	.jpg	2024-07-26T13:16:09	6.37	High	K(Mg,Fe)3(AlSi3O10)(OH)2	Monoclinic	2.5-3	Phyllosilicate	Mica Group	Biaxial negative	Strong	2.8-3.4	98.34	134.22	124.83	141.92	255	255	255	27.5	145.74	144.5	1.6522	132.43	93.17	FALSE	255	0.022	6	(96, 96)	257	(96, 96)	1	(1, 1)	21850
F52-Biotite-CN-7-17-80deg.jpg	F52	Biotite	CN	80	First Quadrant (80Â°)	R,G,B	3	JPEG	110	RGB	185	uint8	2025-06-12T08:07:14	.jpg	2024-07-26T13:16:31	6.14	High	K(Mg,Fe)3(AlSi3O10)(OH)2	Monoclinic	2.5-3	Phyllosilicate	Mica Group	Biaxial negative	Strong	2.8-3.4	80.05	101.9	94.35	101.1	255	255	255	33.67	155.43	105.48	1.6818	99.15	100.65	FALSE	255	0.02	2	(96, 96)	257	(96, 96)	1	(1, 1)	20350
F52-Biotite-CN-7-18-85deg.jpg	F52	Biotite	CN	85	First Quadrant (85Â°)	R,G,B	3	JPEG	95	RGB	189	uint8	2025-06-12T08:07:13	.jpg	2024-07-26T13:16:45	5	High	K(Mg,Fe)3(AlSi3O10)(OH)2	Monoclinic	2.5-3	Phyllosilicate	Mica Group	Biaxial negative	Strong	2.8-3.4	64.26	70.72	67.7	68.11	0	255	255	40.46	138.92	71.51	1.9895	69.2	102.73	FALSE	255	0.018	0	(96, 96)	257	(96, 96)	1	(1, 1)	17955
F52-Biotite-CN-7-20-95deg.jpg	F52	Biotite	CN	95	Second Quadrant (95Â°)	R,G,B	3	JPEG	78	RGB	205	uint8	2025-06-12T08:07:12	.jpg	2024-07-26T13:17:25	5.04	High	K(Mg,Fe)3(AlSi3O10)(OH)2	Monoclinic	2.5-3	Phyllosilicate	Mica Group	Biaxial negative	Strong	2.8-3.4	40.52	50.55	46.96	49.81	0	255	255	34.9	180.89	52.94	2.6282	49.17	84.92	FALSE	255	0.016	0	(96, 96)	257	(96, 96)	1	(1, 1)	15990
F52-Biotite-CN-7-21-100deg.jpg	F52	Biotite	CN	100	Second Quadrant (100Â°)	R,G,B	3	JPEG	86	RGB	203	uint8	2025-06-12T08:07:14	.jpg	2024-07-26T13:17:39	5.88	High	K(Mg,Fe)3(AlSi3O10)(OH)2	Monoclinic	2.5-3	Phyllosilicate	Mica Group	Biaxial negative	Strong	2.8-3.4	57.53	86.33	78.5	91.64	0	255	255	31.07	183.2	94.43	2.3605	84.62	88.13	FALSE	255	0.017	0	(96, 96)	257	(96, 96)	1	(1, 1)	17458
F52-Biotite-CN-7-22-105deg.jpg	F52	Biotite	CN	105	Second Quadrant (105Â°)	R,G,B	3	JPEG	111	RGB	192	uint8	2025-06-12T08:07:14	.jpg	2024-07-26T13:17:57	6.35	High	K(Mg,Fe)3(AlSi3O10)(OH)2	Monoclinic	2.5-3	Phyllosilicate	Mica Group	Biaxial negative	Strong	2.8-3.4	94.22	135.2	125.78	147.9	255	255	255	25.2	152.99	149.97	1.7297	134.32	89.34	FALSE	255	0.021	21	(96, 96)	257	(96, 96)	1	(1, 1)	21312
F52-Biotite-CN-7-23-110deg.jpg	F52	Biotite	CN	110	Second Quadrant (110Â°)	R,G,B	3	JPEG	124	RGB	182	uint8	2025-06-12T08:07:13	.jpg	2024-07-26T13:18:10	6.45	High	K(Mg,Fe)3(AlSi3O10)(OH)2	Monoclinic	2.5-3	Phyllosilicate	Mica Group	Biaxial negative	Strong	2.8-3.4	118.11	169.9	157.57	184.71	255	255	255	24.53	133.25	185.91	1.4677	168.42	78.52	FALSE	255	0.023	37	(96, 96)	257	(96, 96)	1	(1, 1)	22568
F52-Biotite-CN-7-24-115deg.jpg	F52	Biotite	CN	115	Second Quadrant (115Â°)	R,G,B	3	JPEG	140	RGB	192	uint8	2025-06-12T08:07:13	.jpg	2024-07-26T13:18:23	7.2	High	K(Mg,Fe)3(AlSi3O10)(OH)2	Monoclinic	2.5-3	Phyllosilicate	Mica Group	Biaxial negative	Strong	2.8-3.4	130.56	190.08	175.02	204.41	255	255	255	23.67	121.1	205.75	1.3714	187.58	67.2	FALSE	255	0.027	40	(96, 96)	257	(96, 96)	1	(1, 1)	26880
F52-Biotite-CN-7-25-120deg.jpg	F52	Biotite	CN	120	Second Quadrant (120Â°)	R,G,B	3	JPEG	146	RGB	188	uint8	2025-06-12T08:07:14	.jpg	2024-07-26T13:18:51	7.09	High	K(Mg,Fe)3(AlSi3O10)(OH)2	Monoclinic	2.5-3	Phyllosilicate	Mica Group	Biaxial negative	Strong	2.8-3.4	139.61	204.42	187.46	218.36	255	255	255	23.28	112.58	219.62	1.2877	201.2	57.39	FALSE	255	0.027	29	(96, 96)	257	(96, 96)	1	(1, 1)	27448
F52-Biotite-CN-7-2-5deg.jpg	F52	Biotite	CN	5	First Quadrant (5Â°)	R,G,B	3	JPEG	193	RGB	84	uint8	2025-06-12T08:07:14	.jpg	2024-07-26T13:09:11	6.98	High	K(Mg,Fe)3(AlSi3O10)(OH)2	Monoclinic	2.5-3	Phyllosilicate	Mica Group	Biaxial negative	Strong	2.8-3.4	49.52	72.44	61.75	63.31	0	255	255	45.18	174.32	72.68	0.4352	67.08	86.37	FALSE	255	0.016	0	(96, 96)	257	(96, 96)	1	(1, 1)	16212
F52-Biotite-CN-7-26-125deg.jpg	F52	Biotite	CN	125	Second Quadrant (125Â°)	R,G,B	3	JPEG	153	RGB	179	uint8	2025-06-12T08:07:14	.jpg	2024-07-26T13:19:28	6.81	High	K(Mg,Fe)3(AlSi3O10)(OH)2	Monoclinic	2.5-3	Phyllosilicate	Mica Group	Biaxial negative	Strong	2.8-3.4	140.19	208.49	190.06	221.48	255	255	255	22.86	112.09	222.77	1.1699	204.59	54.29	FALSE	255	0.027	31	(96, 96)	257	(96, 96)	1	(1, 1)	27387
F52-Biotite-CN-7-27-130deg.jpg	F52	Biotite	CN	130	Second Quadrant (130Â°)	R,G,B	3	JPEG	163	RGB	181	uint8	2025-06-12T08:07:13	.jpg	2024-07-26T13:19:47	7.09	High	K(Mg,Fe)3(AlSi3O10)(OH)2	Monoclinic	2.5-3	Phyllosilicate	Mica Group	Biaxial negative	Strong	2.8-3.4	147.95	215.57	197.17	228	255	255	255	21.52	105.14	228.97	1.1104	211.58	49.86	FALSE	255	0.03	46	(96, 96)	257	(96, 96)	1	(1, 1)	29503
F52-Biotite-CN-7-28-135deg.jpg	F52	Biotite	CN	135	Second Quadrant (135Â°)	R,G,B	3	JPEG	160	RGB	174	uint8	2025-06-12T08:07:12	.jpg	2024-07-26T13:20:03	6.77	High	K(Mg,Fe)3(AlSi3O10)(OH)2	Monoclinic	2.5-3	Phyllosilicate	Mica Group	Biaxial negative	Strong	2.8-3.4	147.47	217.22	198.17	229.83	255	255	255	22.82	105.99	230.48	1.0875	213.03	48.07	FALSE	255	0.028	12	(96, 96)	257	(96, 96)	1	(1, 1)	27840
F52-Biotite-CN-7-29-140deg.jpg	F52	Biotite	CN	140	Second Quadrant (140Â°)	R,G,B	3	JPEG	164	RGB	171	uint8	2025-06-12T08:07:13	.jpg	2024-07-26T13:20:17	7.14	High	K(Mg,Fe)3(AlSi3O10)(OH)2	Monoclinic	2.5-3	Phyllosilicate	Mica Group	Biaxial negative	Strong	2.8-3.4	146.42	216.77	197.52	229.36	255	255	255	22.2	106.51	230.17	1.0427	212.52	48.21	FALSE	255	0.028	40	(96, 96)	257	(96, 96)	1	(1, 1)	28044
F52-Biotite-CN-7-30-145deg.jpg	F52	Biotite	CN	145	Second Quadrant (145Â°)	R,G,B	3	JPEG	170	RGB	155	uint8	2025-06-12T08:07:12	.jpg	2024-07-26T13:20:31	7.36	High	K(Mg,Fe)3(AlSi3O10)(OH)2	Monoclinic	2.5-3	Phyllosilicate	Mica Group	Biaxial negative	Strong	2.8-3.4	138.74	213.29	192.73	226.17	255	255	255	23.35	113.55	227.21	0.9118	208.64	48.68	FALSE	255	0.026	60	(96, 96)	257	(96, 96)	1	(1, 1)	26350
F52-Biotite-CN-7-3-10deg.jpg	F52	Biotite	CN	10	First Quadrant (10Â°)	R,G,B	3	JPEG	212	RGB	101	uint8	2025-06-12T08:07:12	.jpg	2024-07-26T13:09:30	8.34	High	K(Mg,Fe)3(AlSi3O10)(OH)2	Monoclinic	2.5-3	Phyllosilicate	Mica Group	Biaxial negative	Strong	2.8-3.4	79.02	112.38	101.36	112.68	0	255	255	31.1	160.73	116.73	0.4764	108.66	94.47	FALSE	255	0.021	0	(96, 96)	257	(96, 96)	1	(1, 1)	21412
F52-Biotite-CN-7-31-150deg.jpg	F52	Biotite	CN	150	Second Quadrant (150Â°)	R,G,B	3	JPEG	170	RGB	154	uint8	2025-06-12T08:07:11	.jpg	2024-07-26T13:23:21	6.83	High	K(Mg,Fe)3(AlSi3O10)(OH)2	Monoclinic	2.5-3	Phyllosilicate	Mica Group	Biaxial negative	Strong	2.8-3.4	146.55	211.94	194.29	224.38	255	255	255	23.14	106.48	224.99	0.9059	208.21	52.93	FALSE	255	0.026	68	(96, 96)	257	(96, 96)	1	(1, 1)	26180
F52-Biotite-CN-7-32-155deg.jpg	F52	Biotite	CN	155	Second Quadrant (155Â°)	R,G,B	3	JPEG	162	RGB	158	uint8	2025-06-12T08:07:13	.jpg	2024-07-26T13:23:39	7.38	High	K(Mg,Fe)3(AlSi3O10)(OH)2	Monoclinic	2.5-3	Phyllosilicate	Mica Group	Biaxial negative	Strong	2.8-3.4	135.64	202.07	183.26	212.05	255	255	255	23.89	113.64	213.81	0.9753	197.49	57.62	FALSE	255	0.026	9	(96, 96)	257	(96, 96)	1	(1, 1)	25596
F52-Biotite-CN-7-33-160deg.jpg	F52	Biotite	CN	160	Second Quadrant (160Â°)	R,G,B	3	JPEG	164	RGB	143	uint8	2025-06-12T08:07:13	.jpg	2024-07-26T13:23:56	6.87	High	K(Mg,Fe)3(AlSi3O10)(OH)2	Monoclinic	2.5-3	Phyllosilicate	Mica Group	Biaxial negative	Strong	2.8-3.4	130.07	191.31	173.94	200.43	255	255	255	22.95	119.64	201.56	0.872	187.05	66.46	FALSE	255	0.023	45	(96, 96)	257	(96, 96)	1	(1, 1)	23452
F52-Biotite-CN-7-34-165deg.jpg	F52	Biotite	CN	165	Second Quadrant (165Â°)	R,G,B	3	JPEG	166	RGB	127	uint8	2025-06-12T08:07:14	.jpg	2024-07-26T13:24:08	6.97	High	K(Mg,Fe)3(AlSi3O10)(OH)2	Monoclinic	2.5-3	Phyllosilicate	Mica Group	Biaxial negative	Strong	2.8-3.4	119.75	170.38	155.28	175.7	255	255	255	26.78	126.97	177.18	0.7651	166.2	80.18	FALSE	255	0.021	29	(96, 96)	257	(96, 96)	1	(1, 1)	21082
F52-Biotite-CN-7-35-170deg.jpg	F52	Biotite	CN	170	Second Quadrant (170Â°)	R,G,B	3	JPEG	157	RGB	99	uint8	2025-06-12T08:07:13	.jpg	2024-07-26T13:24:22	6.28	High	K(Mg,Fe)3(AlSi3O10)(OH)2	Monoclinic	2.5-3	Phyllosilicate	Mica Group	Biaxial negative	Strong	2.8-3.4	96.25	136.82	123.12	136.28	255	255	255	29.27	141.65	139.08	0.6306	132.03	90.88	FALSE	255	0.016	17	(96, 96)	257	(96, 96)	1	(1, 1)	15543
F52-Biotite-CN-7-36-175deg.jpg	F52	Biotite	CN	175	Second Quadrant (175Â°)	R,G,B	3	JPEG	172	RGB	78	uint8	2025-06-12T08:07:13	.jpg	2024-07-26T13:24:58	6.01	High	K(Mg,Fe)3(AlSi3O10)(OH)2	Monoclinic	2.5-3	Phyllosilicate	Mica Group	Biaxial negative	Strong	2.8-3.4	40.15	73.39	58.35	61.53	0	255	255	44.61	177.67	73.52	0.4535	66.05	71.54	FALSE	255	0.013	0	(96, 96)	257	(96, 96)	1	(1, 1)	13416
F52-Biotite-CN-7-37-180deg.jpg	F52	Biotite	CN	180	Opposite (180Â°)	R,G,B	3	JPEG	213	RGB	93	uint8	2025-06-12T08:07:14	.jpg	2024-07-26T13:25:18	7.61	High	K(Mg,Fe)3(AlSi3O10)(OH)2	Monoclinic	2.5-3	Phyllosilicate	Mica Group	Biaxial negative	Strong	2.8-3.4	71.04	91.77	80.82	79.66	255	255	255	46.44	146.2	91.83	0.4366	85.77	96.84	FALSE	255	0.02	0	(96, 96)	257	(96, 96)	1	(1, 1)	19809
F52-Biotite-CN-7-38-185deg.jpg	F52	Biotite	CN	185	Third Quadrant (185Â°)	R,G,B	3	JPEG	195	RGB	85	uint8	2025-06-12T08:07:13	.jpg	2024-07-26T13:25:34	6.78	High	K(Mg,Fe)3(AlSi3O10)(OH)2	Monoclinic	2.5-3	Phyllosilicate	Mica Group	Biaxial negative	Strong	2.8-3.4	46.16	73.85	61.35	64.05	0	255	255	43.82	178.96	74.19	0.4359	67.76	80.74	FALSE	255	0.017	0	(96, 96)	257	(96, 96)	1	(1, 1)	16575
F52-Biotite-CN-7-39-190deg.jpg	F52	Biotite	CN	190	Third Quadrant (190Â°)	R,G,B	3	JPEG	191	RGB	105	uint8	2025-06-12T08:07:12	.jpg	2024-07-26T13:25:47	7.48	High	K(Mg,Fe)3(AlSi3O10)(OH)2	Monoclinic	2.5-3	Phyllosilicate	Mica Group	Biaxial negative	Strong	2.8-3.4	73.09	109.58	97.27	109.15	0	255	255	31.83	166.47	113.68	0.5497	105.28	90.64	FALSE	255	0.02	5	(96, 96)	257	(96, 96)	1	(1, 1)	20055
F52-Biotite-CN-7-40-195deg.jpg	F52	Biotite	CN	195	Third Quadrant (195Â°)	R,G,B	3	JPEG	183	RGB	113	uint8	2025-06-12T08:07:13	.jpg	2024-07-26T13:26:02	7.97	High	K(Mg,Fe)3(AlSi3O10)(OH)2	Monoclinic	2.5-3	Phyllosilicate	Mica Group	Biaxial negative	Strong	2.8-3.4	97.76	145.37	132.8	155.28	255	255	255	26.94	149.88	157.47	0.6175	142.91	86.08	FALSE	255	0.021	6	(96, 96)	257	(96, 96)	1	(1, 1)	20679
F52-Biotite-CN-7-41-200deg.jpg	F52	Biotite	CN	200	Third Quadrant (200Â°)	R,G,B	3	JPEG	165	RGB	122	uint8	2025-06-12T08:07:13	.jpg	2024-07-26T13:26:21	6.92	High	K(Mg,Fe)3(AlSi3O10)(OH)2	Monoclinic	2.5-3	Phyllosilicate	Mica Group	Biaxial negative	Strong	2.8-3.4	106.79	169.08	153.4	184.33	255	255	255	24.59	143.99	185.8	0.7394	166.54	73.48	FALSE	255	0.02	23	(96, 96)	257	(96, 96)	1	(1, 1)	20130
F52-Biotite-CN-7-4-15deg.jpg	F52	Biotite	CN	15	First Quadrant (15Â°)	R,G,B	3	JPEG	181	RGB	117	uint8	2025-06-12T08:07:13	.jpg	2024-07-26T13:09:44	7.9	High	K(Mg,Fe)3(AlSi3O10)(OH)2	Monoclinic	2.5-3	Phyllosilicate	Mica Group	Biaxial negative	Strong	2.8-3.4	105.35	148.4	137.08	157.49	255	255	255	25.82	142.93	159.49	0.6464	146.21	89.21	FALSE	255	0.021	15	(96, 96)	257	(96, 96)	1	(1, 1)	21177
F52-Biotite-CN-7-42-205deg.jpg	F52	Biotite	CN	205	Third Quadrant (205Â°)	R,G,B	3	JPEG	172	RGB	126	uint8	2025-06-12T08:07:14	.jpg	2024-07-26T13:26:34	6.35	High	K(Mg,Fe)3(AlSi3O10)(OH)2	Monoclinic	2.5-3	Phyllosilicate	Mica Group	Biaxial negative	Strong	2.8-3.4	123.32	193.23	175.21	209.07	255	255	255	23.94	129.37	210.05	0.7326	190	61.69	FALSE	255	0.022	53	(96, 96)	257	(96, 96)	1	(1, 1)	21672
F52-Biotite-CN-7-43-210deg.jpg	F52	Biotite	CN	210	Third Quadrant (210Â°)	R,G,B	3	JPEG	173	RGB	146	uint8	2025-06-12T08:07:14	.jpg	2024-07-26T13:26:46	7.36	High	K(Mg,Fe)3(AlSi3O10)(OH)2	Monoclinic	2.5-3	Phyllosilicate	Mica Group	Biaxial negative	Strong	2.8-3.4	136.47	203.4	185.87	217.73	255	255	255	22.55	116.36	218.81	0.8439	200.05	57.87	FALSE	255	0.025	58	(96, 96)	257	(96, 96)	1	(1, 1)	25258
F52-Biotite-CN-7-44-215deg.jpg	F52	Biotite	CN	215	Third Quadrant (215Â°)	R,G,B	3	JPEG	175	RGB	153	uint8	2025-06-12T08:07:12	.jpg	2024-07-26T13:26:59	7.13	High	K(Mg,Fe)3(AlSi3O10)(OH)2	Monoclinic	2.5-3	Phyllosilicate	Mica Group	Biaxial negative	Strong	2.8-3.4	140.03	209.83	191.09	223.4	255	255	255	23.03	112.79	224.54	0.8743	205.93	53.18	FALSE	255	0.027	27	(96, 96)	257	(96, 96)	1	(1, 1)	26775
F52-Biotite-CN-7-45-220deg.jpg	F52	Biotite	CN	220	Third Quadrant (220Â°)	R,G,B	3	JPEG	172	RGB	170	uint8	2025-06-12T08:07:13	.jpg	2024-07-26T13:27:16	7.3	High	K(Mg,Fe)3(AlSi3O10)(OH)2	Monoclinic	2.5-3	Phyllosilicate	Mica Group	Biaxial negative	Strong	2.8-3.4	144.61	204.1	188.45	216.64	255	255	255	21.97	107.69	218.03	0.9884	201.07	60.4	FALSE	255	0.029	35	(96, 96)	257	(96, 96)	1	(1, 1)	29240
F52-Biotite-CN-7-46-225deg.jpg	F52	Biotite	CN	225	Third Quadrant (225Â°)	R,G,B	3	JPEG	167	RGB	161	uint8	2025-06-12T08:07:13	.jpg	2024-07-26T13:27:28	6.89	High	K(Mg,Fe)3(AlSi3O10)(OH)2	Monoclinic	2.5-3	Phyllosilicate	Mica Group	Biaxial negative	Strong	2.8-3.4	143.03	194.75	182.46	209.61	255	255	255	20.13	109.84	210.4	0.9641	193.3	68.58	FALSE	255	0.027	27	(96, 96)	257	(96, 96)	1	(1, 1)	26887
F52-Biotite-CN-7-47-230deg.jpg	F52	Biotite	CN	230	Third Quadrant (230Â°)	R,G,B	3	JPEG	156	RGB	171	uint8	2025-06-12T08:07:14	.jpg	2024-07-26T13:27:40	6.66	High	K(Mg,Fe)3(AlSi3O10)(OH)2	Monoclinic	2.5-3	Phyllosilicate	Mica Group	Biaxial negative	Strong	2.8-3.4	138.61	185.02	174.34	199.4	255	255	255	20.84	113.65	200.29	1.0962	184.03	76.26	FALSE	255	0.027	4	(96, 96)	257	(96, 96)	1	(1, 1)	26676
F52-Biotite-CN-7-48-235deg.jpg	F52	Biotite	CN	235	Third Quadrant (235Â°)	R,G,B	3	JPEG	157	RGB	177	uint8	2025-06-12T08:07:13	.jpg	2024-07-26T13:27:52	6.47	High	K(Mg,Fe)3(AlSi3O10)(OH)2	Monoclinic	2.5-3	Phyllosilicate	Mica Group	Biaxial negative	Strong	2.8-3.4	135.6	177.37	167.69	190.12	255	255	255	21.37	115.8	191.3	1.1274	176.41	82.1	FALSE	255	0.028	17	(96, 96)	257	(96, 96)	1	(1, 1)	27789
F52-Biotite-CN-7-49-240deg.jpg	F52	Biotite	CN	240	Third Quadrant (240Â°)	R,G,B	3	JPEG	150	RGB	174	uint8	2025-06-12T08:07:13	.jpg	2024-07-26T13:28:05	6.59	High	K(Mg,Fe)3(AlSi3O10)(OH)2	Monoclinic	2.5-3	Phyllosilicate	Mica Group	Biaxial negative	Strong	2.8-3.4	134.87	170.78	163.2	183.93	255	255	255	20.29	116.57	184.94	1.16	170.62	87.95	FALSE	255	0.026	1	(96, 96)	257	(96, 96)	1	(1, 1)	26100
F52-Biotite-CN-7-50-245deg.jpg	F52	Biotite	CN	245	Third Quadrant (245Â°)	R,G,B	3	JPEG	143	RGB	188	uint8	2025-06-12T08:07:14	.jpg	2024-07-26T13:28:20	6.53	High	K(Mg,Fe)3(AlSi3O10)(OH)2	Monoclinic	2.5-3	Phyllosilicate	Mica Group	Biaxial negative	Strong	2.8-3.4	129.93	158.63	152.44	168.76	255	255	255	21.55	120.23	169.89	1.3147	158.38	96.79	FALSE	255	0.027	3	(96, 96)	257	(96, 96)	1	(1, 1)	26884
F52-Biotite-CN-7-51-250deg.jpg	F52	Biotite	CN	250	Third Quadrant (250Â°)	R,G,B	3	JPEG	127	RGB	179	uint8	2025-06-12T08:07:11	.jpg	2024-07-26T13:28:42	5.58	High	K(Mg,Fe)3(AlSi3O10)(OH)2	Monoclinic	2.5-3	Phyllosilicate	Mica Group	Biaxial negative	Strong	2.8-3.4	121.07	144.32	138.87	151.22	255	255	255	21.77	128.02	152.26	1.4094	143.73	104.26	FALSE	255	0.023	1	(96, 96)	257	(96, 96)	1	(1, 1)	22733
F52-Biotite-CN-7-5-20deg.jpg	F52	Biotite	CN	20	First Quadrant (20Â°)	R,G,B	3	JPEG	184	RGB	129	uint8	2025-06-12T08:07:13	.jpg	2024-07-26T13:09:56	8.26	High	K(Mg,Fe)3(AlSi3O10)(OH)2	Monoclinic	2.5-3	Phyllosilicate	Mica Group	Biaxial negative	Strong	2.8-3.4	112.91	169.83	154.98	182.2	255	255	255	24.84	136.74	184.34	0.7011	167.03	76.38	FALSE	255	0.024	14	(96, 96)	257	(96, 96)	1	(1, 1)	23736
F52-Biotite-CN-7-52-255deg.jpg	F52	Biotite	CN	255	Third Quadrant (255Â°)	R,G,B	3	JPEG	120	RGB	189	uint8	2025-06-12T08:07:13	.jpg	2024-07-26T13:29:01	5.5	High	K(Mg,Fe)3(AlSi3O10)(OH)2	Monoclinic	2.5-3	Phyllosilicate	Mica Group	Biaxial negative	Strong	2.8-3.4	119.05	133.3	129.38	135.79	255	255	255	22.76	126.2	137.7	1.575	132.41	112.91	FALSE	255	0.023	0	(96, 96)	257	(96, 96)	1	(1, 1)	22680
F52-Biotite-CN-7-53-260deg.jpg	F52	Biotite	CN	260	Third Quadrant (260Â°)	R,G,B	3	JPEG	103	RGB	185	uint8	2025-06-12T08:07:13	.jpg	2024-07-26T13:29:22	5.26	High	K(Mg,Fe)3(AlSi3O10)(OH)2	Monoclinic	2.5-3	Phyllosilicate	Mica Group	Biaxial negative	Strong	2.8-3.4	78.9	86.74	84.14	86.77	0	255	255	29.13	153.33	88.95	1.7961	85.84	111	FALSE	255	0.019	0	(96, 96)	257	(96, 96)	1	(1, 1)	19055
F52-Biotite-CN-7-54-265deg.jpg	F52	Biotite	CN	265	Third Quadrant (265Â°)	R,G,B	3	JPEG	86	RGB	188	uint8	2025-06-12T08:07:14	.jpg	2024-07-26T13:29:45	3.73	High	K(Mg,Fe)3(AlSi3O10)(OH)2	Monoclinic	2.5-3	Phyllosilicate	Mica Group	Biaxial negative	Strong	2.8-3.4	44.67	48.83	46.9	47.2	0	3	2	36.61	128.74	49.3	2.186	47.88	92.12	FALSE	255	0.016	0	(96, 96)	257	(96, 96)	1	(1, 1)	16168
F52-Biotite-CN-7-55-270deg.jpg	F52	Biotite	CN	270	Three-quarter (270Â°)	R,G,B	3	JPEG	82	RGB	212	uint8	2025-06-12T08:07:14	.jpg	2024-07-26T13:29:58	4.63	High	K(Mg,Fe)3(AlSi3O10)(OH)2	Monoclinic	2.5-3	Phyllosilicate	Mica Group	Biaxial negative	Strong	2.8-3.4	57.3	61.2	59.11	58.84	0	255	2	36.6	111.7	61.65	2.5854	60.05	99.95	FALSE	255	0.017	0	(96, 96)	257	(96, 96)	1	(1, 1)	17384
F52-Biotite-CN-7-56-275deg.jpg	F52	Biotite	CN	275	Fourth Quadrant (275Â°)	R,G,B	3	JPEG	80	RGB	206	uint8	2025-06-12T08:07:14	.jpg	2024-07-26T13:30:12	4.91	High	K(Mg,Fe)3(AlSi3O10)(OH)2	Monoclinic	2.5-3	Phyllosilicate	Mica Group	Biaxial negative	Strong	2.8-3.4	53.96	65.89	61.9	65.83	0	255	255	31.83	174.28	68.98	2.575	64.5	94.77	FALSE	255	0.016	0	(96, 96)	257	(96, 96)	1	(1, 1)	16480
F52-Biotite-CN-7-57-280deg.jpg	F52	Biotite	CN	280	Fourth Quadrant (280Â°)	R,G,B	3	JPEG	81	RGB	200	uint8	2025-06-12T08:07:12	.jpg	2024-07-26T13:30:26	5.25	High	K(Mg,Fe)3(AlSi3O10)(OH)2	Monoclinic	2.5-3	Phyllosilicate	Mica Group	Biaxial negative	Strong	2.8-3.4	76.09	106.54	98.62	113.22	0	255	255	28.59	169.16	115.19	2.4691	105.06	95.19	FALSE	255	0.016	9	(96, 96)	257	(96, 96)	1	(1, 1)	16200
F52-Biotite-CN-7-58-285deg.jpg	F52	Biotite	CN	285	Fourth Quadrant (285Â°)	R,G,B	3	JPEG	113	RGB	197	uint8	2025-06-12T08:07:14	.jpg	2024-07-26T13:30:47	6.09	High	K(Mg,Fe)3(AlSi3O10)(OH)2	Monoclinic	2.5-3	Phyllosilicate	Mica Group	Biaxial negative	Strong	2.8-3.4	129.5	167.54	159.35	181.02	255	255	255	23.6	122.27	181.71	1.7434	167.23	87.84	FALSE	255	0.022	36	(96, 96)	257	(96, 96)	1	(1, 1)	22261
F52-Biotite-CN-7-59-290deg.jpg	F52	Biotite	CN	290	Fourth Quadrant (290Â°)	R,G,B	3	JPEG	124	RGB	184	uint8	2025-06-12T08:07:13	.jpg	2024-07-26T13:31:04	6.23	High	K(Mg,Fe)3(AlSi3O10)(OH)2	Monoclinic	2.5-3	Phyllosilicate	Mica Group	Biaxial negative	Strong	2.8-3.4	127.42	182.75	169.34	197.84	255	255	255	22.97	125.26	198.61	1.4839	180.95	72.79	FALSE	255	0.023	39	(96, 96)	257	(96, 96)	1	(1, 1)	22816
F52-Biotite-CN-7-60-295deg.jpg	F52	Biotite	CN	295	Fourth Quadrant (295Â°)	R,G,B	3	JPEG	139	RGB	182	uint8	2025-06-12T08:07:13	.jpg	2024-07-26T13:31:47	6.16	High	K(Mg,Fe)3(AlSi3O10)(OH)2	Monoclinic	2.5-3	Phyllosilicate	Mica Group	Biaxial negative	Strong	2.8-3.4	136.73	201.32	184.91	216.67	255	255	255	22.79	116.67	217.19	1.3094	198.54	59.66	FALSE	255	0.025	59	(96, 96)	257	(96, 96)	1	(1, 1)	25298
F52-Biotite-CN-7-61-300deg.jpg	F52	Biotite	CN	300	Fourth Quadrant (300Â°)	R,G,B	3	JPEG	136	RGB	174	uint8	2025-06-12T08:07:13	.jpg	2024-07-26T13:32:03	5.25	High	K(Mg,Fe)3(AlSi3O10)(OH)2	Monoclinic	2.5-3	Phyllosilicate	Mica Group	Biaxial negative	Strong	2.8-3.4	145.35	214.56	195.97	227.99	255	255	255	21.72	108.49	228.34	1.2794	210.68	49.95	FALSE	255	0.024	76	(96, 96)	257	(96, 96)	1	(1, 1)	23664
F52-Biotite-CN-7-62-305deg.jpg	F52	Biotite	CN	305	Fourth Quadrant (305Â°)	R,G,B	3	JPEG	156	RGB	175	uint8	2025-06-12T08:07:13	.jpg	2024-07-26T13:32:19	5.81	High	K(Mg,Fe)3(AlSi3O10)(OH)2	Monoclinic	2.5-3	Phyllosilicate	Mica Group	Biaxial negative	Strong	2.8-3.4	146.45	219.93	199.94	233.45	255	255	255	20.48	107.27	233.9	1.1218	215.6	44.57	FALSE	255	0.027	90	(96, 96)	257	(96, 96)	1	(1, 1)	27300
F52-Biotite-CN-7-6-25deg.jpg	F52	Biotite	CN	25	First Quadrant (25Â°)	R,G,B	3	JPEG	184	RGB	129	uint8	2025-06-12T08:07:11	.jpg	2024-07-26T13:10:13	8.26	High	K(Mg,Fe)3(AlSi3O10)(OH)2	Monoclinic	2.5-3	Phyllosilicate	Mica Group	Biaxial negative	Strong	2.8-3.4	112.91	169.83	154.98	182.2	255	255	255	24.84	136.74	184.34	0.7011	167.03	76.38	FALSE	255	0.024	14	(96, 96)	257	(96, 96)	1	(1, 1)	23736
F52-Biotite-CN-7-63-310deg.jpg	F52	Biotite	CN	310	Fourth Quadrant (310Â°)	R,G,B	3	JPEG	164	RGB	177	uint8	2025-06-12T08:07:13	.jpg	2024-07-26T13:32:35	6.73	High	K(Mg,Fe)3(AlSi3O10)(OH)2	Monoclinic	2.5-3	Phyllosilicate	Mica Group	Biaxial negative	Strong	2.8-3.4	146.14	222.75	201.73	236.31	255	255	255	21.13	107.49	236.99	1.0793	218.07	41.52	FALSE	255	0.029	68	(96, 96)	257	(96, 96)	1	(1, 1)	29028
F52-Biotite-CN-7-64-315deg.jpg	F52	Biotite	CN	315	Fourth Quadrant (315Â°)	R,G,B	3	JPEG	174	RGB	170	uint8	2025-06-12T08:07:14	.jpg	2024-07-26T13:32:51	6.44	High	K(Mg,Fe)3(AlSi3O10)(OH)2	Monoclinic	2.5-3	Phyllosilicate	Mica Group	Biaxial negative	Strong	2.8-3.4	152.93	223.95	204.08	235.36	255	255	255	22.97	100.66	235.87	0.977	219.27	42.3	FALSE	255	0.03	109	(96, 96)	257	(96, 96)	1	(1, 1)	29580
F52-Biotite-CN-7-65-320deg.jpg	F52	Biotite	CN	320	Fourth Quadrant (320Â°)	R,G,B	3	JPEG	176	RGB	160	uint8	2025-06-12T08:07:13	.jpg	2024-07-26T13:33:07	6.74	High	K(Mg,Fe)3(AlSi3O10)(OH)2	Monoclinic	2.5-3	Phyllosilicate	Mica Group	Biaxial negative	Strong	2.8-3.4	147.78	219.1	199.29	230.98	255	255	255	20.72	105.57	231.58	0.9091	214.53	46.21	FALSE	255	0.028	56	(96, 96)	257	(96, 96)	1	(1, 1)	28160
F52-Biotite-CN-7-66-325deg.jpg	F52	Biotite	CN	325	Fourth Quadrant (325Â°)	R,G,B	3	JPEG	181	RGB	151	uint8	2025-06-12T08:07:11	.jpg	2024-07-26T13:33:24	6.66	High	K(Mg,Fe)3(AlSi3O10)(OH)2	Monoclinic	2.5-3	Phyllosilicate	Mica Group	Biaxial negative	Strong	2.8-3.4	142	213.89	193.63	224.99	255	255	255	22.61	110.15	225.95	0.8343	209.01	49.65	FALSE	255	0.027	58	(96, 96)	257	(96, 96)	1	(1, 1)	27331
F52-Biotite-CN-7-67-330deg.jpg	F52	Biotite	CN	330	Fourth Quadrant (330Â°)	R,G,B	3	JPEG	193	RGB	145	uint8	2025-06-12T08:07:14	.jpg	2024-07-26T13:33:42	7.78	High	K(Mg,Fe)3(AlSi3O10)(OH)2	Monoclinic	2.5-3	Phyllosilicate	Mica Group	Biaxial negative	Strong	2.8-3.4	143.74	208.12	190.26	218.91	255	255	255	24.33	107.84	220.14	0.7513	204.01	55.53	FALSE	255	0.028	50	(96, 96)	257	(96, 96)	1	(1, 1)	27985
F52-Biotite-CN-7-68-335deg.jpg	F52	Biotite	CN	335	Fourth Quadrant (335Â°)	R,G,B	3	JPEG	189	RGB	121	uint8	2025-06-12T08:07:13	.jpg	2024-07-26T13:34:00	6.37	High	K(Mg,Fe)3(AlSi3O10)(OH)2	Monoclinic	2.5-3	Phyllosilicate	Mica Group	Biaxial negative	Strong	2.8-3.4	123.88	197.35	176.31	207.7	255	255	255	25.09	127.61	208.78	0.6402	192.07	59.04	FALSE	255	0.023	62	(96, 96)	257	(96, 96)	1	(1, 1)	22869
F52-Biotite-CN-7-69-340deg.jpg	F52	Biotite	CN	340	Fourth Quadrant (340Â°)	R,G,B	3	JPEG	179	RGB	118	uint8	2025-06-12T08:07:14	.jpg	2024-07-26T13:34:16	7.38	High	K(Mg,Fe)3(AlSi3O10)(OH)2	Monoclinic	2.5-3	Phyllosilicate	Mica Group	Biaxial negative	Strong	2.8-3.4	119.32	182.51	164.12	190.53	255	255	255	25.77	129.82	192.32	0.6592	177.7	69.83	FALSE	255	0.021	18	(96, 96)	257	(96, 96)	1	(1, 1)	21122
F52-Biotite-CN-7-70-345deg.jpg	F52	Biotite	CN	345	Fourth Quadrant (345Â°)	R,G,B	3	JPEG	177	RGB	112	uint8	2025-06-12T08:07:13	.jpg	2024-07-26T13:34:30	7.3	High	K(Mg,Fe)3(AlSi3O10)(OH)2	Monoclinic	2.5-3	Phyllosilicate	Mica Group	Biaxial negative	Strong	2.8-3.4	107.41	159.73	143.53	163.46	255	255	255	27.55	138.05	165.86	0.6328	154.88	82.01	FALSE	255	0.02	16	(96, 96)	257	(96, 96)	1	(1, 1)	19824
F52-Biotite-CN-7-71-350deg.jpg	F52	Biotite	CN	350	Fourth Quadrant (350Â°)	R,G,B	3	JPEG	173	RGB	115	uint8	2025-06-12T08:07:14	.jpg	2024-07-26T13:34:44	7.22	High	K(Mg,Fe)3(AlSi3O10)(OH)2	Monoclinic	2.5-3	Phyllosilicate	Mica Group	Biaxial negative	Strong	2.8-3.4	105.98	139.71	127.23	136	255	255	255	27.26	128.84	140.66	0.6647	134.75	96.09	FALSE	255	0.02	6	(96, 96)	257	(96, 96)	1	(1, 1)	19895
F52-Biotite-CN-7-72-355deg.jpg	F52	Biotite	CN	355	Fourth Quadrant (355Â°)	R,G,B	3	JPEG	187	RGB	116	uint8	2025-06-12T08:07:12	.jpg	2024-07-26T13:34:59	7.53	High	K(Mg,Fe)3(AlSi3O10)(OH)2	Monoclinic	2.5-3	Phyllosilicate	Mica Group	Biaxial negative	Strong	2.8-3.4	92.94	116.85	105.2	105.81	255	255	255	40.18	130.93	116.93	0.6203	110.82	102.13	FALSE	255	0.022	3	(96, 96)	257	(96, 96)	1	(1, 1)	21692
F52-Biotite-CN-7-7-30deg.jpg	F52	Biotite	CN	30	First Quadrant (30Â°)	R,G,B	3	JPEG	181	RGB	153	uint8	2025-06-12T08:07:13	.jpg	2024-07-26T13:10:25	7.61	High	K(Mg,Fe)3(AlSi3O10)(OH)2	Monoclinic	2.5-3	Phyllosilicate	Mica Group	Biaxial negative	Strong	2.8-3.4	137.32	204.59	187.08	219.33	255	255	255	22.81	115.08	220.36	0.8453	201.33	56.72	FALSE	255	0.028	27	(96, 96)	257	(96, 96)	1	(1, 1)	27693
F52-Biotite-CN-7-8-35deg.jpg	F52	Biotite	CN	35	First Quadrant (35Â°)	R,G,B	3	JPEG	180	RGB	151	uint8	2025-06-12T08:07:13	.jpg	2024-07-26T13:14:13	7.63	High	K(Mg,Fe)3(AlSi3O10)(OH)2	Monoclinic	2.5-3	Phyllosilicate	Mica Group	Biaxial negative	Strong	2.8-3.4	139.87	211.18	192.14	225.36	255	255	255	21.96	112.78	226.43	0.8389	207.29	51.38	FALSE	255	0.027	37	(96, 96)	257	(96, 96)	1	(1, 1)	27180
F52-Biotite-CN-7-9-40deg.jpg	F52	Biotite	CN	40	First Quadrant (40Â°)	R,G,B	3	JPEG	181	RGB	161	uint8	2025-06-12T08:07:14	.jpg	2024-07-26T13:14:27	7.89	High	K(Mg,Fe)3(AlSi3O10)(OH)2	Monoclinic	2.5-3	Phyllosilicate	Mica Group	Biaxial negative	Strong	2.8-3.4	140.9	214.17	194.32	227.89	255	255	255	22.96	111.16	229.28	0.8895	209.92	48.79	FALSE	255	0.029	33	(96, 96)	257	(96, 96)	1	(1, 1)	29141
