# Supplementary material for: A Photomicrographic Dataset of Rocks for the Accurate Classification of Minerals
Source: Sci Data. 2025 Nov 11;12:1775. doi: 10.1038/s41597-025-05879-9 (PMC12606340; doi:10.1038/s41597-025-05879-9)
Supplement: Supplementary file 4 — Dataset 1B [file 41597_2025_5879_MOESM4_ESM.xlsx]

## Sheet: MUMDMC2025_metadata_dataframeH
file_name	filename_sample_id	filename_mineral_class	lighting_type	filename_rotation_angle_deg	rotation_category	image_bands	image_channels	image_format	image_height	image_mode	image_width	opencv_dtype	file_created	file_extension	file_modified	file_size_kb	mineral_birefringence	mineral_chemical_formula	mineral_crystal_system	mineral_hardness_mohs	mineral_mineral_class	mineral_mineral_group	mineral_optical_character	mineral_pleochroism	mineral_specific_gravity	color_mean_blue	color_mean_green	color_mean_overall	color_mean_red	histogram_peak_blue	histogram_peak_green	histogram_peak_red	hsv_hue_mean	hsv_saturation_mean	hsv_value_mean	aspect_ratio	brightness	contrast_std	has_transparency	max_intensity	megapixels	min_intensity	pil_info_dpi	pil_info_jfif	pil_info_jfif_density	pil_info_jfif_unit	pil_info_jfif_version	total_pixels
F8-Hornblende-CN-1-1-0deg.jpg	F8	Hornblende	CN	0	Reference (0Â°)	R,G,B	3	JPEG	292	RGB	326	uint8	2025-02-22T00:27:07	.jpg	2024-07-22T10:38:12	25.28	Moderate	(Ca,Na)2-3(Mg,Fe,Al)5(Al,Si)8O22(OH)2	Monoclinic	2025-05-06	Inosilicate	Amphibole Group	Biaxial negative	Strong	3.0-3.4	160.94	173.19	162.63	153.76	255	255	255	52.31	48.25	175.31	1.1164	165.98	69.39	FALSE	255	0.095	13	(96, 96)	257	(96, 96)	1	(1, 1)	95192
F8-Hornblende-CN-1-10-45deg.jpg	F8	Hornblende	CN	45	First Quadrant (45Â°)	R,G,B	3	JPEG	331	RGB	359	uint8	2025-02-22T00:27:06	.jpg	2024-07-22T10:41:10	26.22	Moderate	(Ca,Na)2-3(Mg,Fe,Al)5(Al,Si)8O22(OH)2	Monoclinic	2025-05-06	Inosilicate	Amphibole Group	Biaxial negative	Strong	3.0-3.4	200.83	222.53	207.8	200.06	255	255	255	39.76	39.9	223.58	1.0846	213.33	49.27	FALSE	255	0.119	0	(96, 96)	257	(96, 96)	1	(1, 1)	118829
F8-Hornblende-CN-1-11-50deg.jpg	F8	Hornblende	CN	50	First Quadrant (50Â°)	R,G,B	3	JPEG	323	RGB	357	uint8	2025-02-22T00:27:07	.jpg	2024-07-22T10:41:28	23.91	Moderate	(Ca,Na)2-3(Mg,Fe,Al)5(Al,Si)8O22(OH)2	Monoclinic	2025-05-06	Inosilicate	Amphibole Group	Biaxial negative	Strong	3.0-3.4	199.2	220.06	205.79	198.12	255	255	255	39.75	39.58	221.06	1.1053	211.12	50.47	FALSE	255	0.115	0	(96, 96)	257	(96, 96)	1	(1, 1)	115311
F8-Hornblende-CN-1-12-55deg.jpg	F8	Hornblende	CN	55	First Quadrant (55Â°)	R,G,B	3	JPEG	322	RGB	375	uint8	2025-02-22T00:27:07	.jpg	2024-07-22T10:41:45	26.26	Moderate	(Ca,Na)2-3(Mg,Fe,Al)5(Al,Si)8O22(OH)2	Monoclinic	2025-05-06	Inosilicate	Amphibole Group	Biaxial negative	Strong	3.0-3.4	196.85	215.64	202.33	194.5	255	255	255	40.34	39	216.73	1.1646	207.17	53.25	FALSE	255	0.121	0	(96, 96)	257	(96, 96)	1	(1, 1)	120750
F8-Hornblende-CN-1-13-60deg.jpg	F8	Hornblende	CN	60	First Quadrant (60Â°)	R,G,B	3	JPEG	325	RGB	385	uint8	2025-02-22T00:27:08	.jpg	2024-07-22T10:42:04	27.34	Moderate	(Ca,Na)2-3(Mg,Fe,Al)5(Al,Si)8O22(OH)2	Monoclinic	2025-05-06	Inosilicate	Amphibole Group	Biaxial negative	Strong	3.0-3.4	197.68	214.9	202.37	194.53	255	255	255	41	38.63	216.26	1.1846	206.83	53.39	FALSE	255	0.125	0	(96, 96)	257	(96, 96)	1	(1, 1)	125125
F8-Hornblende-CN-1-14-65deg.jpg	F8	Hornblende	CN	65	First Quadrant (65Â°)	R,G,B	3	JPEG	313	RGB	384	uint8	2025-02-22T00:27:08	.jpg	2024-07-22T10:42:23	25.86	Moderate	(Ca,Na)2-3(Mg,Fe,Al)5(Al,Si)8O22(OH)2	Monoclinic	2025-05-06	Inosilicate	Amphibole Group	Biaxial negative	Strong	3.0-3.4	194.58	210.71	198.65	190.66	255	255	255	43.41	38.61	212.13	1.2268	202.86	54.47	FALSE	255	0.12	0	(96, 96)	257	(96, 96)	1	(1, 1)	120192
F8-Hornblende-CN-1-15-70deg.jpg	F8	Hornblende	CN	70	First Quadrant (70Â°)	R,G,B	3	JPEG	318	RGB	371	uint8	2025-06-12T08:35:09	.jpg	2024-07-22T10:42:44	23.66	Moderate	(Ca,Na)2-3(Mg,Fe,Al)5(Al,Si)8O22(OH)2	Monoclinic	2025-05-06	Inosilicate	Amphibole Group	Biaxial negative	Strong	3.0-3.4	190.08	204.74	193.29	185.06	255	255	255	43.83	39.28	206.2	1.1667	197.17	57.61	FALSE	255	0.118	0	(96, 96)	257	(96, 96)	1	(1, 1)	117978
F8-Hornblende-CN-1-16-75deg.jpg	F8	Hornblende	CN	75	First Quadrant (75Â°)	R,G,B	3	JPEG	323	RGB	348	uint8	2025-06-12T08:35:08	.jpg	2024-07-22T10:43:03	24.2	Moderate	(Ca,Na)2-3(Mg,Fe,Al)5(Al,Si)8O22(OH)2	Monoclinic	2025-05-06	Inosilicate	Amphibole Group	Biaxial negative	Strong	3.0-3.4	176.97	190.36	179.44	170.99	255	255	255	46.27	43.44	191.94	1.0774	183.04	66.64	FALSE	255	0.112	0	(96, 96)	257	(96, 96)	1	(1, 1)	112404
F8-Hornblende-CN-1-17-80deg.jpg	F8	Hornblende	CN	80	First Quadrant (80Â°)	R,G,B	3	JPEG	321	RGB	348	uint8	2025-06-12T08:35:09	.jpg	2024-07-22T10:43:23	23.26	Moderate	(Ca,Na)2-3(Mg,Fe,Al)5(Al,Si)8O22(OH)2	Monoclinic	2025-05-06	Inosilicate	Amphibole Group	Biaxial negative	Strong	3.0-3.4	167.59	171.33	166.46	160.48	255	255	255	49.18	34.92	173.97	1.0841	167.66	79.04	FALSE	255	0.112	1	(96, 96)	257	(96, 96)	1	(1, 1)	111708
F8-Hornblende-CN-1-18-85deg.jpg	F8	Hornblende	CN	85	First Quadrant (85Â°)	R,G,B	3	JPEG	330	RGB	327	uint8	2025-06-12T08:35:08	.jpg	2024-07-22T10:43:42	24.81	Moderate	(Ca,Na)2-3(Mg,Fe,Al)5(Al,Si)8O22(OH)2	Monoclinic	2025-05-06	Inosilicate	Amphibole Group	Biaxial negative	Strong	3.0-3.4	170.36	165.19	165.52	161	255	255	255	61.2	24.98	171.68	0.9909	164.53	77.2	FALSE	255	0.108	17	(96, 96)	257	(96, 96)	1	(1, 1)	107910
F8-Hornblende-CN-1-19-90deg.jpg	F8	Hornblende	CN	90	Perpendicular (90Â°)	R,G,B	3	JPEG	320	RGB	295	uint8	2025-06-12T08:35:08	.jpg	2024-07-22T10:44:12	24.18	Moderate	(Ca,Na)2-3(Mg,Fe,Al)5(Al,Si)8O22(OH)2	Monoclinic	2025-05-06	Inosilicate	Amphibole Group	Biaxial negative	Strong	3.0-3.4	147.86	157.28	149.9	144.57	255	255	255	52.04	46.27	159.59	0.9219	152.4	77.64	FALSE	255	0.094	13	(96, 96)	257	(96, 96)	1	(1, 1)	94400
F8-Hornblende-CN-1-2-5deg.jpg	F8	Hornblende	CN	5	First Quadrant (5Â°)	R,G,B	3	JPEG	285	RGB	337	uint8	2025-06-12T08:35:08	.jpg	2024-07-22T10:38:35	21.41	Moderate	(Ca,Na)2-3(Mg,Fe,Al)5(Al,Si)8O22(OH)2	Monoclinic	2025-05-06	Inosilicate	Amphibole Group	Biaxial negative	Strong	3.0-3.4	197.72	222.47	207.3	201.7	255	255	255	45.66	41.03	223.7	1.1825	213.44	41.52	FALSE	255	0.096	12	(96, 96)	257	(96, 96)	1	(1, 1)	96045
F8-Hornblende-CN-1-20-95deg.jpg	F8	Hornblende	CN	95	Second Quadrant (95Â°)	R,G,B	3	JPEG	315	RGB	281	uint8	2025-06-12T08:35:09	.jpg	2024-07-22T10:44:30	22.45	Moderate	(Ca,Na)2-3(Mg,Fe,Al)5(Al,Si)8O22(OH)2	Monoclinic	2025-05-06	Inosilicate	Amphibole Group	Biaxial negative	Strong	3.0-3.4	188.68	215.85	198.45	190.83	255	255	255	50.66	46.33	217.32	0.8921	205.26	43.38	FALSE	255	0.089	16	(96, 96)	257	(96, 96)	1	(1, 1)	88515
F8-Hornblende-CN-1-21-100deg.jpg	F8	Hornblende	CN	100	Second Quadrant (100Â°)	R,G,B	3	JPEG	314	RGB	269	uint8	2025-06-12T08:35:08	.jpg	2024-07-22T10:44:47	17.5	Moderate	(Ca,Na)2-3(Mg,Fe,Al)5(Al,Si)8O22(OH)2	Monoclinic	2025-05-06	Inosilicate	Amphibole Group	Biaxial negative	Strong	3.0-3.4	221.42	232.46	225.18	221.65	255	255	255	53.8	28.14	236.43	0.8567	227.97	36.07	FALSE	255	0.084	14	(96, 96)	257	(96, 96)	1	(1, 1)	84466
F8-Hornblende-CN-1-22-105deg.jpg	F8	Hornblende	CN	105	Second Quadrant (105Â°)	R,G,B	3	JPEG	314	RGB	291	uint8	2025-06-12T08:35:08	.jpg	2024-07-22T10:45:06	22.77	Moderate	(Ca,Na)2-3(Mg,Fe,Al)5(Al,Si)8O22(OH)2	Monoclinic	2025-05-06	Inosilicate	Amphibole Group	Biaxial negative	Strong	3.0-3.4	208.22	229.42	215.45	208.72	255	255	255	49.19	38.22	231.23	0.9268	220.8	42.67	FALSE	255	0.091	1	(96, 96)	257	(96, 96)	1	(1, 1)	91374
F8-Hornblende-CN-1-23-110deg.jpg	F8	Hornblende	CN	110	Second Quadrant (110Â°)	R,G,B	3	JPEG	302	RGB	282	uint8	2025-06-12T08:35:07	.jpg	2024-07-22T10:45:20	20.74	Moderate	(Ca,Na)2-3(Mg,Fe,Al)5(Al,Si)8O22(OH)2	Monoclinic	2025-05-06	Inosilicate	Amphibole Group	Biaxial negative	Strong	3.0-3.4	234.2	224.84	229.53	229.55	255	255	255	88.63	27.62	239.23	0.9338	227.32	40.27	FALSE	255	0.085	4	(96, 96)	257	(96, 96)	1	(1, 1)	85164
F8-Hornblende-CN-1-24-115deg.jpg	F8	Hornblende	CN	115	Second Quadrant (115Â°)	R,G,B	3	JPEG	328	RGB	311	uint8	2025-06-12T08:35:08	.jpg	2024-07-22T10:45:35	27.78	Moderate	(Ca,Na)2-3(Mg,Fe,Al)5(Al,Si)8O22(OH)2	Monoclinic	2025-05-06	Inosilicate	Amphibole Group	Biaxial negative	Strong	3.0-3.4	181.61	207.76	189.19	178.21	255	255	255	49.66	55.27	209.71	0.9482	195.93	55.87	FALSE	255	0.102	0	(96, 96)	257	(96, 96)	1	(1, 1)	102008
F8-Hornblende-CN-1-25-120deg.jpg	F8	Hornblende	CN	120	Second Quadrant (120Â°)	R,G,B	3	JPEG	332	RGB	316	uint8	2025-06-12T08:35:08	.jpg	2024-07-22T10:45:53	27.26	Moderate	(Ca,Na)2-3(Mg,Fe,Al)5(Al,Si)8O22(OH)2	Monoclinic	2025-05-06	Inosilicate	Amphibole Group	Biaxial negative	Strong	3.0-3.4	187.3	211.39	194.28	184.15	255	255	255	46.07	49.99	213.16	0.9518	200.5	55.35	FALSE	255	0.105	0	(96, 96)	257	(96, 96)	1	(1, 1)	104912
F8-Hornblende-CN-1-26-125deg.jpg	F8	Hornblende	CN	125	Second Quadrant (125Â°)	R,G,B	3	JPEG	331	RGB	322	uint8	2025-06-12T08:35:08	.jpg	2024-07-22T10:46:09	27.06	Moderate	(Ca,Na)2-3(Mg,Fe,Al)5(Al,Si)8O22(OH)2	Monoclinic	2025-05-06	Inosilicate	Amphibole Group	Biaxial negative	Strong	3.0-3.4	188.26	210.58	194.5	184.67	255	255	255	44.67	48.43	212.33	0.9728	200.28	56.32	FALSE	255	0.107	0	(96, 96)	257	(96, 96)	1	(1, 1)	106582
F8-Hornblende-CN-1-27-130deg.jpg	F8	Hornblende	CN	130	Second Quadrant (130Â°)	R,G,B	3	JPEG	342	RGB	319	uint8	2025-06-12T08:35:09	.jpg	2024-07-22T10:46:25	26.11	Moderate	(Ca,Na)2-3(Mg,Fe,Al)5(Al,Si)8O22(OH)2	Monoclinic	2025-05-06	Inosilicate	Amphibole Group	Biaxial negative	Strong	3.0-3.4	194.09	214.32	199.53	190.19	255	255	255	42.37	44.45	216.01	0.9327	204.79	55.26	FALSE	255	0.109	0	(96, 96)	257	(96, 96)	1	(1, 1)	109098
F8-Hornblende-CN-1-28-135deg.jpg	F8	Hornblende	CN	135	Second Quadrant (135Â°)	R,G,B	3	JPEG	362	RGB	317	uint8	2025-06-12T08:35:08	.jpg	2024-07-22T10:46:41	27.67	Moderate	(Ca,Na)2-3(Mg,Fe,Al)5(Al,Si)8O22(OH)2	Monoclinic	2025-05-06	Inosilicate	Amphibole Group	Biaxial negative	Strong	3.0-3.4	194.71	213.9	199.62	190.25	255	255	255	43.23	43.87	215.65	0.8757	204.64	55.53	FALSE	255	0.115	0	(96, 96)	257	(96, 96)	1	(1, 1)	114754
F8-Hornblende-CN-1-29-140deg.jpg	F8	Hornblende	CN	140	Second Quadrant (140Â°)	R,G,B	3	JPEG	377	RGB	309	uint8	2025-06-12T08:35:07	.jpg	2024-07-22T10:46:57	28.22	Moderate	(Ca,Na)2-3(Mg,Fe,Al)5(Al,Si)8O22(OH)2	Monoclinic	2025-05-06	Inosilicate	Amphibole Group	Biaxial negative	Strong	3.0-3.4	192.11	209.9	196.25	186.75	255	255	255	43.87	44.08	211.61	0.8196	200.94	57.93	FALSE	255	0.116	0	(96, 96)	257	(96, 96)	1	(1, 1)	116493
F8-Hornblende-CN-1-3-10deg.jpg	F8	Hornblende	CN	10	First Quadrant (10Â°)	R,G,B	3	JPEG	275	RGB	317	uint8	2025-06-12T08:35:07	.jpg	2024-07-22T10:38:53	20.02	Moderate	(Ca,Na)2-3(Mg,Fe,Al)5(Al,Si)8O22(OH)2	Monoclinic	2025-05-06	Inosilicate	Amphibole Group	Biaxial negative	Strong	3.0-3.4	215.82	231.49	222.66	220.67	255	255	255	53.87	32.39	235.35	1.1527	226.46	36.58	FALSE	255	0.087	9	(96, 96)	257	(96, 96)	1	(1, 1)	87175
F8-Hornblende-CN-1-30-145deg.jpg	F8	Hornblende	CN	145	Second Quadrant (145Â°)	R,G,B	3	JPEG	408	RGB	322	uint8	2025-06-12T08:35:07	.jpg	2024-07-22T10:47:18	30.99	Moderate	(Ca,Na)2-3(Mg,Fe,Al)5(Al,Si)8O22(OH)2	Monoclinic	2025-05-06	Inosilicate	Amphibole Group	Biaxial negative	Strong	3.0-3.4	192.17	207.96	195.27	185.67	255	255	255	42.76	43.63	209.72	0.7892	199.49	60.03	FALSE	255	0.131	0	(96, 96)	257	(96, 96)	1	(1, 1)	131376
F8-Hornblende-CN-1-31-150deg.jpg	F8	Hornblende	CN	150	Second Quadrant (150Â°)	R,G,B	3	JPEG	397	RGB	323	uint8	2025-06-12T08:35:08	.jpg	2024-07-22T10:47:42	29.36	Moderate	(Ca,Na)2-3(Mg,Fe,Al)5(Al,Si)8O22(OH)2	Monoclinic	2025-05-06	Inosilicate	Amphibole Group	Biaxial negative	Strong	3.0-3.4	188.82	204.15	191.57	181.73	255	255	255	42.24	45.36	205.76	0.8136	195.7	64.22	FALSE	255	0.128	0	(96, 96)	257	(96, 96)	1	(1, 1)	128231
F8-Hornblende-CN-1-32-155deg.jpg	F8	Hornblende	CN	155	Second Quadrant (155Â°)	R,G,B	3	JPEG	416	RGB	318	uint8	2025-06-12T08:35:09	.jpg	2024-07-22T10:48:04	30.4	Moderate	(Ca,Na)2-3(Mg,Fe,Al)5(Al,Si)8O22(OH)2	Monoclinic	2025-05-06	Inosilicate	Amphibole Group	Biaxial negative	Strong	3.0-3.4	183.22	196.87	184.79	174.28	255	255	255	43.97	47.86	198.56	0.7644	188.56	69.04	FALSE	255	0.132	0	(96, 96)	257	(96, 96)	1	(1, 1)	132288
F8-Hornblende-CN-1-33-160deg.jpg	F8	Hornblende	CN	160	Second Quadrant (160Â°)	R,G,B	3	JPEG	394	RGB	319	uint8	2025-06-12T08:35:08	.jpg	2024-07-22T10:48:24	28.74	Moderate	(Ca,Na)2-3(Mg,Fe,Al)5(Al,Si)8O22(OH)2	Monoclinic	2025-05-06	Inosilicate	Amphibole Group	Biaxial negative	Strong	3.0-3.4	181.83	192.41	181.46	170.13	255	255	255	47.07	48.96	194.37	0.8096	184.54	71.25	FALSE	255	0.126	0	(96, 96)	257	(96, 96)	1	(1, 1)	125686
F8-Hornblende-CN-1-34-165deg.jpg	F8	Hornblende	CN	165	Second Quadrant (165Â°)	R,G,B	3	JPEG	408	RGB	313	uint8	2025-06-12T08:35:08	.jpg	2024-07-22T10:48:43	28.17	Moderate	(Ca,Na)2-3(Mg,Fe,Al)5(Al,Si)8O22(OH)2	Monoclinic	2025-05-06	Inosilicate	Amphibole Group	Biaxial negative	Strong	3.0-3.4	175.54	180.75	172.03	159.81	255	255	255	49.83	55.22	183.83	0.7672	173.89	79.85	FALSE	255	0.128	0	(96, 96)	257	(96, 96)	1	(1, 1)	127704
F8-Hornblende-CN-1-35-170deg.jpg	F8	Hornblende	CN	170	Second Quadrant (170Â°)	R,G,B	3	JPEG	426	RGB	314	uint8	2025-06-12T08:35:07	.jpg	2024-07-22T10:49:05	27.28	Moderate	(Ca,Na)2-3(Mg,Fe,Al)5(Al,Si)8O22(OH)2	Monoclinic	2025-05-06	Inosilicate	Amphibole Group	Biaxial negative	Strong	3.0-3.4	163.96	161.77	157.4	146.47	255	255	255	52.32	67.79	165.99	0.7371	157.44	98.67	FALSE	255	0.134	0	(96, 96)	257	(96, 96)	1	(1, 1)	133764
F8-Hornblende-CN-1-36-175deg.jpg	F8	Hornblende	CN	175	Second Quadrant (175Â°)	R,G,B	3	JPEG	413	RGB	316	uint8	2025-06-12T08:35:07	.jpg	2024-07-22T10:49:43	25.95	Moderate	(Ca,Na)2-3(Mg,Fe,Al)5(Al,Si)8O22(OH)2	Monoclinic	2025-05-06	Inosilicate	Amphibole Group	Biaxial negative	Strong	3.0-3.4	164.46	153.26	153.62	143.15	255	255	255	59.9	75.25	164.71	0.7651	151.51	103.75	FALSE	255	0.131	1	(96, 96)	257	(96, 96)	1	(1, 1)	130508
F8-Hornblende-CN-1-37-180deg.jpg	F8	Hornblende	CN	180	Opposite (180Â°)	R,G,B	3	JPEG	332	RGB	328	uint8	2025-06-12T08:35:09	.jpg	2024-07-22T10:52:05	24.96	Moderate	(Ca,Na)2-3(Mg,Fe,Al)5(Al,Si)8O22(OH)2	Monoclinic	2025-05-06	Inosilicate	Amphibole Group	Biaxial negative	Strong	3.0-3.4	169.69	177.59	169.69	161.8	255	255	255	48.46	41.96	179.69	0.988	171.96	75.87	FALSE	255	0.109	10	(96, 96)	257	(96, 96)	1	(1, 1)	108896
F8-Hornblende-CN-1-38-185deg.jpg	F8	Hornblende	CN	185	Third Quadrant (185Â°)	R,G,B	3	JPEG	348	RGB	336	uint8	2025-06-12T08:35:08	.jpg	2024-07-22T10:52:29	23.47	Moderate	(Ca,Na)2-3(Mg,Fe,Al)5(Al,Si)8O22(OH)2	Monoclinic	2025-05-06	Inosilicate	Amphibole Group	Biaxial negative	Strong	3.0-3.4	203.13	225.02	211.68	206.91	255	255	255	39.92	36.19	226.03	0.9655	217.1	42.07	FALSE	255	0.117	11	(96, 96)	257	(96, 96)	1	(1, 1)	116928
F8-Hornblende-CN-1-39-190deg.jpg	F8	Hornblende	CN	190	Third Quadrant (190Â°)	R,G,B	3	JPEG	313	RGB	335	uint8	2025-06-12T08:35:09	.jpg	2024-07-22T10:52:51	19.54	Moderate	(Ca,Na)2-3(Mg,Fe,Al)5(Al,Si)8O22(OH)2	Monoclinic	2025-05-06	Inosilicate	Amphibole Group	Biaxial negative	Strong	3.0-3.4	209.92	233.03	219.31	214.98	255	255	255	40.98	34.87	233.8	1.0703	224.99	37.16	FALSE	255	0.105	7	(96, 96)	257	(96, 96)	1	(1, 1)	104855
F8-Hornblende-CN-1-4-15deg.jpg	F8	Hornblende	CN	15	First Quadrant (15Â°)	R,G,B	3	JPEG	283	RGB	331	uint8	2025-06-12T08:35:07	.jpg	2024-07-22T10:39:12	22.62	Moderate	(Ca,Na)2-3(Mg,Fe,Al)5(Al,Si)8O22(OH)2	Monoclinic	2025-05-06	Inosilicate	Amphibole Group	Biaxial negative	Strong	3.0-3.4	204.93	229.48	214.25	208.34	255	255	255	48.3	40.43	230.64	1.1696	220.36	41.77	FALSE	255	0.094	1	(96, 96)	257	(96, 96)	1	(1, 1)	93673
F8-Hornblende-CN-1-40-195deg.jpg	F8	Hornblende	CN	195	Third Quadrant (195Â°)	R,G,B	3	JPEG	315	RGB	338	uint8	2025-06-12T08:35:09	.jpg	2024-07-22T10:53:13	23.23	Moderate	(Ca,Na)2-3(Mg,Fe,Al)5(Al,Si)8O22(OH)2	Monoclinic	2025-05-06	Inosilicate	Amphibole Group	Biaxial negative	Strong	3.0-3.4	199.26	228.24	210.66	204.49	255	255	255	44.75	44.3	228.99	1.073	217.83	42.28	FALSE	255	0.106	0	(96, 96)	257	(96, 96)	1	(1, 1)	106470
F8-Hornblende-CN-1-41-200deg.jpg	F8	Hornblende	CN	200	Third Quadrant (200Â°)	R,G,B	3	JPEG	311	RGB	332	uint8	2025-06-12T08:35:07	.jpg	2024-07-22T10:53:34	23.63	Moderate	(Ca,Na)2-3(Mg,Fe,Al)5(Al,Si)8O22(OH)2	Monoclinic	2025-05-06	Inosilicate	Amphibole Group	Biaxial negative	Strong	3.0-3.4	200.1	228.09	210.67	203.81	255	255	255	45.72	43.67	228.84	1.0675	217.63	43.18	FALSE	255	0.103	0	(96, 96)	257	(96, 96)	1	(1, 1)	103252
F8-Hornblende-CN-1-42-205deg.jpg	F8	Hornblende	CN	205	Third Quadrant (205Â°)	R,G,B	3	JPEG	311	RGB	338	uint8	2025-06-12T08:35:09	.jpg	2024-07-22T10:53:56	27.32	Moderate	(Ca,Na)2-3(Mg,Fe,Al)5(Al,Si)8O22(OH)2	Monoclinic	2025-05-06	Inosilicate	Amphibole Group	Biaxial negative	Strong	3.0-3.4	179.23	208.2	189.77	181.87	255	255	255	45.22	52.8	208.99	1.0868	197.02	54.35	FALSE	255	0.105	0	(96, 96)	257	(96, 96)	1	(1, 1)	105118
F8-Hornblende-CN-1-43-210deg.jpg	F8	Hornblende	CN	210	Third Quadrant (210Â°)	R,G,B	3	JPEG	306	RGB	340	uint8	2025-06-12T08:35:08	.jpg	2024-07-22T10:54:19	25.92	Moderate	(Ca,Na)2-3(Mg,Fe,Al)5(Al,Si)8O22(OH)2	Monoclinic	2025-05-06	Inosilicate	Amphibole Group	Biaxial negative	Strong	3.0-3.4	179.13	206.12	188.75	181	255	255	255	43.2	51.2	207.01	1.1111	195.52	56.13	FALSE	255	0.104	0	(96, 96)	257	(96, 96)	1	(1, 1)	104040
F8-Hornblende-CN-1-44-215deg.jpg	F8	Hornblende	CN	215	Third Quadrant (215Â°)	R,G,B	3	JPEG	306	RGB	354	uint8	2025-06-12T08:35:08	.jpg	2024-07-22T10:54:37	26.54	Moderate	(Ca,Na)2-3(Mg,Fe,Al)5(Al,Si)8O22(OH)2	Monoclinic	2025-05-06	Inosilicate	Amphibole Group	Biaxial negative	Strong	3.0-3.4	179.7	205.15	188.76	181.43	255	255	255	42.86	50.79	206.06	1.1569	195.14	58.28	FALSE	255	0.108	0	(96, 96)	257	(96, 96)	1	(1, 1)	108324
F8-Hornblende-CN-1-45-220deg.jpg	F8	Hornblende	CN	220	Third Quadrant (220Â°)	R,G,B	3	JPEG	316	RGB	357	uint8	2025-06-12T08:35:08	.jpg	2024-07-22T10:54:57	26.13	Moderate	(Ca,Na)2-3(Mg,Fe,Al)5(Al,Si)8O22(OH)2	Monoclinic	2025-05-06	Inosilicate	Amphibole Group	Biaxial negative	Strong	3.0-3.4	179.75	204.37	188.68	181.93	255	255	255	40.23	49.77	205.04	1.1297	194.85	61.33	FALSE	255	0.113	0	(96, 96)	257	(96, 96)	1	(1, 1)	112812
F8-Hornblende-CN-1-46-225deg.jpg	F8	Hornblende	CN	225	Third Quadrant (225Â°)	R,G,B	3	JPEG	311	RGB	377	uint8	2025-06-12T08:35:08	.jpg	2024-07-22T10:55:18	27.52	Moderate	(Ca,Na)2-3(Mg,Fe,Al)5(Al,Si)8O22(OH)2	Monoclinic	2025-05-06	Inosilicate	Amphibole Group	Biaxial negative	Strong	3.0-3.4	176.78	200.55	184.95	177.53	255	255	255	41.13	51.78	201.4	1.2122	190.95	63.88	FALSE	255	0.117	0	(96, 96)	257	(96, 96)	1	(1, 1)	117247
F8-Hornblende-CN-1-47-230deg.jpg	F8	Hornblende	CN	230	Third Quadrant (230Â°)	R,G,B	3	JPEG	314	RGB	376	uint8	2025-06-12T08:35:08	.jpg	2024-07-22T10:55:40	26.83	Moderate	(Ca,Na)2-3(Mg,Fe,Al)5(Al,Si)8O22(OH)2	Monoclinic	2025-05-06	Inosilicate	Amphibole Group	Biaxial negative	Strong	3.0-3.4	175.08	197.94	182.8	175.38	255	255	255	40.2	51.63	198.71	1.1975	188.58	66.33	FALSE	255	0.118	0	(96, 96)	257	(96, 96)	1	(1, 1)	118064
F8-Hornblende-CN-1-48-235deg.jpg	F8	Hornblende	CN	235	Third Quadrant (235Â°)	R,G,B	3	JPEG	317	RGB	376	uint8	2025-06-12T08:35:07	.jpg	2024-07-22T10:55:57	26.58	Moderate	(Ca,Na)2-3(Mg,Fe,Al)5(Al,Si)8O22(OH)2	Monoclinic	2025-05-06	Inosilicate	Amphibole Group	Biaxial negative	Strong	3.0-3.4	169.36	190.71	176.49	169.39	255	255	255	40.11	53.34	191.43	1.1861	181.89	72.24	FALSE	255	0.119	0	(96, 96)	257	(96, 96)	1	(1, 1)	119192
F8-Hornblende-CN-1-49-240deg.jpg	F8	Hornblende	CN	240	Third Quadrant (240Â°)	R,G,B	3	JPEG	318	RGB	379	uint8	2025-06-12T08:35:08	.jpg	2024-07-22T10:56:33	26.03	Moderate	(Ca,Na)2-3(Mg,Fe,Al)5(Al,Si)8O22(OH)2	Monoclinic	2025-05-06	Inosilicate	Amphibole Group	Biaxial negative	Strong	3.0-3.4	176.77	196.8	183.37	176.55	255	255	255	38.12	47.92	197.49	1.1918	188.45	68.97	FALSE	255	0.121	0	(96, 96)	257	(96, 96)	1	(1, 1)	120522
F8-Hornblende-CN-1-5-20deg.jpg	F8	Hornblende	CN	20	First Quadrant (20Â°)	R,G,B	3	JPEG	303	RGB	334	uint8	2025-06-12T08:35:08	.jpg	2024-07-22T10:39:30	23.1	Moderate	(Ca,Na)2-3(Mg,Fe,Al)5(Al,Si)8O22(OH)2	Monoclinic	2025-05-06	Inosilicate	Amphibole Group	Biaxial negative	Strong	3.0-3.4	214.23	231.97	220.56	215.47	255	255	255	45.85	33.45	233.67	1.1023	225.01	41.06	FALSE	255	0.101	0	(96, 96)	257	(96, 96)	1	(1, 1)	101202
F8-Hornblende-CN-1-50-245deg.jpg	F8	Hornblende	CN	245	Third Quadrant (245Â°)	R,G,B	3	JPEG	315	RGB	388	uint8	2025-06-12T08:35:09	.jpg	2024-07-22T10:56:59	25.88	Moderate	(Ca,Na)2-3(Mg,Fe,Al)5(Al,Si)8O22(OH)2	Monoclinic	2025-05-06	Inosilicate	Amphibole Group	Biaxial negative	Strong	3.0-3.4	179.46	197.32	185.03	178.32	255	255	255	38.32	45.27	198.22	1.2317	189.59	69.23	FALSE	255	0.122	0	(96, 96)	257	(96, 96)	1	(1, 1)	122220
F8-Hornblende-CN-1-51-250deg.jpg	F8	Hornblende	CN	250	Third Quadrant (250Â°)	R,G,B	3	JPEG	315	RGB	391	uint8	2025-06-12T08:35:08	.jpg	2024-07-22T10:57:25	26.99	Moderate	(Ca,Na)2-3(Mg,Fe,Al)5(Al,Si)8O22(OH)2	Monoclinic	2025-05-06	Inosilicate	Amphibole Group	Biaxial negative	Strong	3.0-3.4	172.98	189.13	177.44	170.21	255	255	255	41.12	47.32	190.24	1.2413	181.61	72.41	FALSE	255	0.123	0	(96, 96)	257	(96, 96)	1	(1, 1)	123165
F8-Hornblende-CN-1-52-255deg.jpg	F8	Hornblende	CN	255	Third Quadrant (255Â°)	R,G,B	3	JPEG	319	RGB	378	uint8	2025-06-12T08:35:08	.jpg	2024-07-22T10:57:46	23.8	Moderate	(Ca,Na)2-3(Mg,Fe,Al)5(Al,Si)8O22(OH)2	Monoclinic	2025-05-06	Inosilicate	Amphibole Group	Biaxial negative	Strong	3.0-3.4	164.04	176.01	167.15	161.39	255	255	255	39.32	48.55	176.84	1.185	170.27	86.73	FALSE	255	0.121	0	(96, 96)	257	(96, 96)	1	(1, 1)	120582
F8-Hornblende-CN-1-53-260deg.jpg	F8	Hornblende	CN	260	Third Quadrant (260Â°)	R,G,B	3	JPEG	336	RGB	371	uint8	2025-06-12T08:35:08	.jpg	2024-07-22T10:58:05	22.75	Moderate	(Ca,Na)2-3(Mg,Fe,Al)5(Al,Si)8O22(OH)2	Monoclinic	2025-05-06	Inosilicate	Amphibole Group	Biaxial negative	Strong	3.0-3.4	150.09	155.35	150.49	146.03	255	255	255	41.43	49.78	156.4	1.1042	151.97	102.65	FALSE	255	0.125	0	(96, 96)	257	(96, 96)	1	(1, 1)	124656
F8-Hornblende-CN-1-54-265deg.jpg	F8	Hornblende	CN	265	Third Quadrant (265Â°)	R,G,B	3	JPEG	335	RGB	316	uint8	2025-06-12T08:35:08	.jpg	2024-07-22T10:58:26	22.51	Moderate	(Ca,Na)2-3(Mg,Fe,Al)5(Al,Si)8O22(OH)2	Monoclinic	2025-05-06	Inosilicate	Amphibole Group	Biaxial negative	Strong	3.0-3.4	126.44	126.53	124.8	121.42	255	255	255	51.67	46.52	128.86	0.9433	125	107.09	FALSE	255	0.106	0	(96, 96)	257	(96, 96)	1	(1, 1)	105860
F8-Hornblende-CN-1-55-270deg.jpg	F8	Hornblende	CN	270	Three-quarter (270Â°)	R,G,B	3	JPEG	321	RGB	359	uint8	2025-06-12T08:35:07	.jpg	2024-07-22T10:58:48	25.57	Moderate	(Ca,Na)2-3(Mg,Fe,Al)5(Al,Si)8O22(OH)2	Monoclinic	2025-05-06	Inosilicate	Amphibole Group	Biaxial negative	Strong	3.0-3.4	164.03	175.69	167.78	163.62	255	255	255	41.53	43.24	177.27	1.1184	170.75	78.66	FALSE	255	0.115	6	(96, 96)	257	(96, 96)	1	(1, 1)	115239
F8-Hornblende-CN-1-56-275deg.jpg	F8	Hornblende	CN	275	Fourth Quadrant (275Â°)	R,G,B	3	JPEG	324	RGB	322	uint8	2025-06-12T08:35:08	.jpg	2024-07-22T10:59:12	25.6	Moderate	(Ca,Na)2-3(Mg,Fe,Al)5(Al,Si)8O22(OH)2	Monoclinic	2025-05-06	Inosilicate	Amphibole Group	Biaxial negative	Strong	3.0-3.4	181.5	209.21	191.8	184.69	255	255	255	43.56	50.24	210.12	0.9938	198.71	53.71	FALSE	255	0.104	2	(96, 96)	257	(96, 96)	1	(1, 1)	104328
F8-Hornblende-CN-1-57-280deg.jpg	F8	Hornblende	CN	280	Fourth Quadrant (280Â°)	R,G,B	3	JPEG	324	RGB	310	uint8	2025-06-12T08:35:09	.jpg	2024-07-22T10:59:31	21.64	Moderate	(Ca,Na)2-3(Mg,Fe,Al)5(Al,Si)8O22(OH)2	Monoclinic	2025-05-06	Inosilicate	Amphibole Group	Biaxial negative	Strong	3.0-3.4	206.42	230.67	215.7	210	255	255	255	43.3	38.48	231.75	0.9568	221.72	41.16	FALSE	255	0.1	2	(96, 96)	257	(96, 96)	1	(1, 1)	100440
F8-Hornblende-CN-1-58-285deg.jpg	F8	Hornblende	CN	285	Fourth Quadrant (285Â°)	R,G,B	3	JPEG	310	RGB	301	uint8	2025-06-12T08:35:09	.jpg	2024-07-22T10:59:53	22.13	Moderate	(Ca,Na)2-3(Mg,Fe,Al)5(Al,Si)8O22(OH)2	Monoclinic	2025-05-06	Inosilicate	Amphibole Group	Biaxial negative	Strong	3.0-3.4	197.92	226.43	208.08	199.88	255	255	255	46.72	46.36	227.6	0.971	215.23	45.23	FALSE	255	0.093	0	(96, 96)	257	(96, 96)	1	(1, 1)	93310
F8-Hornblende-CN-1-59-290deg.jpg	F8	Hornblende	CN	290	Fourth Quadrant (290Â°)	R,G,B	3	JPEG	323	RGB	287	uint8	2025-06-12T08:35:09	.jpg	2024-07-22T11:00:12	25.17	Moderate	(Ca,Na)2-3(Mg,Fe,Al)5(Al,Si)8O22(OH)2	Monoclinic	2025-05-06	Inosilicate	Amphibole Group	Biaxial negative	Strong	3.0-3.4	181.94	213.1	192.44	182.28	255	255	255	48.89	55.62	214.53	0.8885	200.33	51.91	FALSE	255	0.093	0	(96, 96)	257	(96, 96)	1	(1, 1)	92701
F8-Hornblende-CN-1-6-25deg.jpg	F8	Hornblende	CN	25	First Quadrant (25Â°)	R,G,B	3	JPEG	294	RGB	331	uint8	2025-06-12T08:35:09	.jpg	2024-07-22T10:39:51	24.19	Moderate	(Ca,Na)2-3(Mg,Fe,Al)5(Al,Si)8O22(OH)2	Monoclinic	2025-05-06	Inosilicate	Amphibole Group	Biaxial negative	Strong	3.0-3.4	198.12	225.35	207.94	200.36	255	255	255	45.46	45.03	226.29	1.1259	214.77	45.94	FALSE	255	0.097	0	(96, 96)	257	(96, 96)	1	(1, 1)	97314
F8-Hornblende-CN-1-60-295deg.jpg	F8	Hornblende	CN	295	Fourth Quadrant (295Â°)	R,G,B	3	JPEG	345	RGB	320	uint8	2025-06-12T08:35:08	.jpg	2024-07-22T11:00:37	28.25	Moderate	(Ca,Na)2-3(Mg,Fe,Al)5(Al,Si)8O22(OH)2	Monoclinic	2025-05-06	Inosilicate	Amphibole Group	Biaxial negative	Strong	3.0-3.4	188.85	215.27	197.23	187.56	255	255	255	45.84	50.36	216.75	0.9275	203.97	52.99	FALSE	255	0.11	0	(96, 96)	257	(96, 96)	1	(1, 1)	110400
F8-Hornblende-CN-1-61-300deg.jpg	F8	Hornblende	CN	300	Fourth Quadrant (300Â°)	R,G,B	3	JPEG	333	RGB	330	uint8	2025-06-12T08:35:07	.jpg	2024-07-22T11:00:58	26.85	Moderate	(Ca,Na)2-3(Mg,Fe,Al)5(Al,Si)8O22(OH)2	Monoclinic	2025-05-06	Inosilicate	Amphibole Group	Biaxial negative	Strong	3.0-3.4	192.65	217.15	200.26	190.97	255	255	255	43.84	47.11	218.62	0.991	206.52	53.17	FALSE	255	0.11	0	(96, 96)	257	(96, 96)	1	(1, 1)	109890
F8-Hornblende-CN-1-62-305deg.jpg	F8	Hornblende	CN	305	Fourth Quadrant (305Â°)	R,G,B	3	JPEG	343	RGB	297	uint8	2025-06-12T08:35:09	.jpg	2024-07-22T11:01:18	25.76	Moderate	(Ca,Na)2-3(Mg,Fe,Al)5(Al,Si)8O22(OH)2	Monoclinic	2025-05-06	Inosilicate	Amphibole Group	Biaxial negative	Strong	3.0-3.4	188.69	213.81	196.29	186.37	255	255	255	47.15	49.4	215.2	0.8659	202.74	53.9	FALSE	255	0.102	0	(96, 96)	257	(96, 96)	1	(1, 1)	101871
F8-Hornblende-CN-1-63-310deg.jpg	F8	Hornblende	CN	310	Fourth Quadrant (310Â°)	R,G,B	3	JPEG	353	RGB	312	uint8	2025-06-12T08:35:09	.jpg	2024-07-22T11:01:36	26.65	Moderate	(Ca,Na)2-3(Mg,Fe,Al)5(Al,Si)8O22(OH)2	Monoclinic	2025-05-06	Inosilicate	Amphibole Group	Biaxial negative	Strong	3.0-3.4	192.47	214.68	198.97	189.75	255	255	255	43.69	45.2	216.03	0.8839	204.69	54.33	FALSE	255	0.11	0	(96, 96)	257	(96, 96)	1	(1, 1)	110136
F8-Hornblende-CN-1-64-315deg.jpg	F8	Hornblende	CN	315	Fourth Quadrant (315Â°)	R,G,B	3	JPEG	351	RGB	305	uint8	2025-06-12T08:35:09	.jpg	2024-07-22T11:01:55	24.72	Moderate	(Ca,Na)2-3(Mg,Fe,Al)5(Al,Si)8O22(OH)2	Monoclinic	2025-05-06	Inosilicate	Amphibole Group	Biaxial negative	Strong	3.0-3.4	196.59	216.85	202.4	193.76	255	255	255	41.66	42.36	218.24	0.8689	207.63	54.33	FALSE	255	0.107	0	(96, 96)	257	(96, 96)	1	(1, 1)	107055
F8-Hornblende-CN-1-65-320deg.jpg	F8	Hornblende	CN	320	Fourth Quadrant (320Â°)	R,G,B	3	JPEG	385	RGB	325	uint8	2025-06-12T08:35:07	.jpg	2024-07-22T11:02:15	28.44	Moderate	(Ca,Na)2-3(Mg,Fe,Al)5(Al,Si)8O22(OH)2	Monoclinic	2025-05-06	Inosilicate	Amphibole Group	Biaxial negative	Strong	3.0-3.4	195.69	213.23	200.06	191.26	255	255	255	41.3	41.14	214.59	0.8442	204.65	56.57	FALSE	255	0.125	0	(96, 96)	257	(96, 96)	1	(1, 1)	125125
F8-Hornblende-CN-1-66-325deg.jpg	F8	Hornblende	CN	325	Fourth Quadrant (325Â°)	R,G,B	3	JPEG	385	RGB	311	uint8	2025-06-12T08:35:09	.jpg	2024-07-22T11:02:37	27.68	Moderate	(Ca,Na)2-3(Mg,Fe,Al)5(Al,Si)8O22(OH)2	Monoclinic	2025-05-06	Inosilicate	Amphibole Group	Biaxial negative	Strong	3.0-3.4	196.35	213.25	200.09	190.67	255	255	255	43.02	41.07	214.72	0.8078	204.57	55.68	FALSE	255	0.12	0	(96, 96)	257	(96, 96)	1	(1, 1)	119735
F8-Hornblende-CN-1-67-330deg.jpg	F8	Hornblende	CN	330	Fourth Quadrant (330Â°)	R,G,B	3	JPEG	401	RGB	311	uint8	2025-06-12T08:35:07	.jpg	2024-07-22T11:03:00	27.35	Moderate	(Ca,Na)2-3(Mg,Fe,Al)5(Al,Si)8O22(OH)2	Monoclinic	2025-05-06	Inosilicate	Amphibole Group	Biaxial negative	Strong	3.0-3.4	201.07	215.16	203.38	193.92	255	255	255	41.39	38.45	216.91	0.7756	207.19	55.7	FALSE	255	0.125	0	(96, 96)	257	(96, 96)	1	(1, 1)	124711
F8-Hornblende-CN-1-68-335deg.jpg	F8	Hornblende	CN	335	Fourth Quadrant (335Â°)	R,G,B	3	JPEG	400	RGB	326	uint8	2025-06-12T08:35:08	.jpg	2024-07-22T11:03:27	27.89	Moderate	(Ca,Na)2-3(Mg,Fe,Al)5(Al,Si)8O22(OH)2	Monoclinic	2025-05-06	Inosilicate	Amphibole Group	Biaxial negative	Strong	3.0-3.4	194.87	207.8	196.33	186.32	255	255	255	42.57	40.9	209.37	0.815	199.9	61.17	FALSE	255	0.13	0	(96, 96)	257	(96, 96)	1	(1, 1)	130400
F8-Hornblende-CN-1-69-340deg.jpg	F8	Hornblende	CN	340	Fourth Quadrant (340Â°)	R,G,B	3	JPEG	400	RGB	339	uint8	2025-06-12T08:35:08	.jpg	2024-07-22T11:03:48	28.88	Moderate	(Ca,Na)2-3(Mg,Fe,Al)5(Al,Si)8O22(OH)2	Monoclinic	2025-05-06	Inosilicate	Amphibole Group	Biaxial negative	Strong	3.0-3.4	192.56	202.49	191.99	180.9	255	255	255	44.44	43.58	204.62	0.8475	194.9	65.25	FALSE	255	0.136	0	(96, 96)	257	(96, 96)	1	(1, 1)	135600
F8-Hornblende-CN-1-7-30deg.jpg	F8	Hornblende	CN	30	First Quadrant (30Â°)	R,G,B	3	JPEG	310	RGB	331	uint8	2025-06-12T08:35:09	.jpg	2024-07-22T10:40:11	23.14	Moderate	(Ca,Na)2-3(Mg,Fe,Al)5(Al,Si)8O22(OH)2	Monoclinic	2025-05-06	Inosilicate	Amphibole Group	Biaxial negative	Strong	3.0-3.4	198.93	224.85	208.36	201.28	255	255	255	42.18	43.12	225.69	1.0677	214.84	47.24	FALSE	255	0.103	0	(96, 96)	257	(96, 96)	1	(1, 1)	102610
F8-Hornblende-CN-1-70-345deg.jpg	F8	Hornblende	CN	345	Fourth Quadrant (345Â°)	R,G,B	3	JPEG	393	RGB	334	uint8	2025-06-12T08:35:09	.jpg	2024-07-22T11:04:12	28.28	Moderate	(Ca,Na)2-3(Mg,Fe,Al)5(Al,Si)8O22(OH)2	Monoclinic	2025-05-06	Inosilicate	Amphibole Group	Biaxial negative	Strong	3.0-3.4	204.18	203.84	198.01	186.01	255	255	255	50.28	37.86	208.54	0.8499	198.55	60.61	FALSE	255	0.131	4	(96, 96)	257	(96, 96)	1	(1, 1)	131262
F8-Hornblende-CN-1-71-350deg.jpg	F8	Hornblende	CN	350	Fourth Quadrant (350Â°)	R,G,B	3	JPEG	389	RGB	306	uint8	2025-06-12T08:35:08	.jpg	2024-07-22T11:04:34	25.53	Moderate	(Ca,Na)2-3(Mg,Fe,Al)5(Al,Si)8O22(OH)2	Monoclinic	2025-05-06	Inosilicate	Amphibole Group	Biaxial negative	Strong	3.0-3.4	189.77	183.46	179.6	165.58	255	255	255	57.24	50.37	190.93	0.7866	178.83	74.43	FALSE	255	0.119	5	(96, 96)	257	(96, 96)	1	(1, 1)	119034
F8-Hornblende-CN-1-72-355deg.jpg	F8	Hornblende	CN	355	Fourth Quadrant (355Â°)	R,G,B	3	JPEG	369	RGB	317	uint8	2025-06-12T08:35:09	.jpg	2024-07-22T11:04:53	27.01	Moderate	(Ca,Na)2-3(Mg,Fe,Al)5(Al,Si)8O22(OH)2	Monoclinic	2025-05-06	Inosilicate	Amphibole Group	Biaxial negative	Strong	3.0-3.4	176.01	161.17	162.37	149.94	255	255	255	61.91	66.97	176.23	0.8591	159.5	93.62	FALSE	255	0.117	15	(96, 96)	257	(96, 96)	1	(1, 1)	116973
F8-Hornblende-CN-1-8-35deg.jpg	F8	Hornblende	CN	35	First Quadrant (35Â°)	R,G,B	3	JPEG	306	RGB	347	uint8	2025-06-12T08:35:08	.jpg	2024-07-22T10:40:31	24.39	Moderate	(Ca,Na)2-3(Mg,Fe,Al)5(Al,Si)8O22(OH)2	Monoclinic	2025-05-06	Inosilicate	Amphibole Group	Biaxial negative	Strong	3.0-3.4	199.61	224.36	208.38	201.19	255	255	255	41.68	42.16	225.31	1.134	214.6	47.9	FALSE	255	0.106	0	(96, 96)	257	(96, 96)	1	(1, 1)	106182
F8-Hornblende-CN-1-9-40deg.jpg	F8	Hornblende	CN	40	First Quadrant (40Â°)	R,G,B	3	JPEG	319	RGB	342	uint8	2025-06-12T08:35:09	.jpg	2024-07-22T10:40:51	24.21	Moderate	(Ca,Na)2-3(Mg,Fe,Al)5(Al,Si)8O22(OH)2	Monoclinic	2025-05-06	Inosilicate	Amphibole Group	Biaxial negative	Strong	3.0-3.4	198.55	222.39	206.58	198.81	255	255	255	41.21	42.29	223.29	1.0721	212.62	48.88	FALSE	255	0.109	0	(96, 96)	257	(96, 96)	1	(1, 1)	109098
F8-Hornblende-CN-2-1-0deg.jpg	F8	Hornblende	CN	0	Reference (0Â°)	R,G,B	3	JPEG	422	RGB	366	uint8	2025-06-12T08:35:08	.jpg	2024-07-21T08:23:50	45.38	Moderate	(Ca,Na)2-3(Mg,Fe,Al)5(Al,Si)8O22(OH)2	Monoclinic	2025-05-06	Inosilicate	Amphibole Group	Biaxial negative	Strong	3.0-3.4	132.83	204.07	164.4	156.31	255	255	255	42.1	108.3	204.26	0.8673	181.66	62.77	FALSE	255	0.154	2	(120, 120)	257	(120, 120)	1	(1, 1)	154452
F8-Hornblende-CN-2-10-45deg.jpg	F8	Hornblende	CN	45	First Quadrant (45Â°)	R,G,B	3	JPEG	317	RGB	468	uint8	2025-06-12T08:35:08	.jpg	2024-07-21T08:27:03	38.61	Moderate	(Ca,Na)2-3(Mg,Fe,Al)5(Al,Si)8O22(OH)2	Monoclinic	2025-05-06	Inosilicate	Amphibole Group	Biaxial negative	Strong	3.0-3.4	120.53	179.24	145.96	138.1	255	255	255	40.78	118.88	179.39	1.4763	160.24	81.03	FALSE	255	0.148	0	(120, 120)	257	(120, 120)	1	(1, 1)	148356
F8-Hornblende-CN-2-11-50deg.jpg	F8	Hornblende	CN	50	First Quadrant (50Â°)	R,G,B	3	JPEG	336	RGB	477	uint8	2025-06-12T08:35:07	.jpg	2024-07-21T08:27:17	38.26	Moderate	(Ca,Na)2-3(Mg,Fe,Al)5(Al,Si)8O22(OH)2	Monoclinic	2025-05-06	Inosilicate	Amphibole Group	Biaxial negative	Strong	3.0-3.4	129.8	172.62	146.59	137.36	255	255	255	42.77	110.71	172.9	1.4196	157.19	86.84	FALSE	255	0.16	0	(120, 120)	257	(120, 120)	1	(1, 1)	160272
F8-Hornblende-CN-2-12-55deg.jpg	F8	Hornblende	CN	55	First Quadrant (55Â°)	R,G,B	3	JPEG	346	RGB	467	uint8	2025-06-12T08:35:08	.jpg	2024-07-21T08:27:31	35.09	Moderate	(Ca,Na)2-3(Mg,Fe,Al)5(Al,Si)8O22(OH)2	Monoclinic	2025-05-06	Inosilicate	Amphibole Group	Biaxial negative	Strong	3.0-3.4	141.97	169.21	148.59	134.58	255	255	255	47.1	104.57	170.13	1.3497	155.74	89.64	FALSE	255	0.162	8	(120, 120)	257	(120, 120)	1	(1, 1)	161582
F8-Hornblende-CN-2-13-60deg.jpg	F8	Hornblende	CN	60	First Quadrant (60Â°)	R,G,B	3	JPEG	355	RGB	468	uint8	2025-06-12T08:35:07	.jpg	2024-07-21T08:27:44	33.36	Moderate	(Ca,Na)2-3(Mg,Fe,Al)5(Al,Si)8O22(OH)2	Monoclinic	2025-05-06	Inosilicate	Amphibole Group	Biaxial negative	Strong	3.0-3.4	142.91	152.06	137.4	117.23	255	255	255	55.53	114.4	154.46	1.3183	140.59	95.47	FALSE	255	0.166	17	(120, 120)	257	(120, 120)	1	(1, 1)	166140
F8-Hornblende-CN-2-14-65deg.jpg	F8	Hornblende	CN	65	First Quadrant (65Â°)	R,G,B	3	JPEG	372	RGB	471	uint8	2025-06-12T08:35:08	.jpg	2024-07-21T08:27:59	34.36	Moderate	(Ca,Na)2-3(Mg,Fe,Al)5(Al,Si)8O22(OH)2	Monoclinic	2025-05-06	Inosilicate	Amphibole Group	Biaxial negative	Strong	3.0-3.4	157.19	159.19	148.08	127.85	255	255	255	54.76	108.09	162.75	1.2661	149.58	97.25	FALSE	255	0.175	23	(120, 120)	257	(120, 120)	1	(1, 1)	175212
F8-Hornblende-CN-2-15-70deg.jpg	F8	Hornblende	CN	70	First Quadrant (70Â°)	R,G,B	3	JPEG	380	RGB	511	uint8	2025-06-12T08:35:07	.jpg	2024-07-21T08:28:12	42.48	Moderate	(Ca,Na)2-3(Mg,Fe,Al)5(Al,Si)8O22(OH)2	Monoclinic	2025-05-06	Inosilicate	Amphibole Group	Biaxial negative	Strong	3.0-3.4	167.63	184.96	166.58	147.16	255	255	255	50.37	80.16	185.78	1.3447	171.67	78.63	FALSE	255	0.194	28	(120, 120)	257	(120, 120)	1	(1, 1)	194180
F8-Hornblende-CN-2-16-75deg.jpg	F8	Hornblende	CN	75	First Quadrant (75Â°)	R,G,B	3	JPEG	367	RGB	461	uint8	2025-06-12T08:35:08	.jpg	2024-07-21T08:28:24	40.97	Moderate	(Ca,Na)2-3(Mg,Fe,Al)5(Al,Si)8O22(OH)2	Monoclinic	2025-05-06	Inosilicate	Amphibole Group	Biaxial negative	Strong	3.0-3.4	158.48	197.34	171.2	157.78	255	255	255	43.14	75.64	197.69	1.2561	181.07	66.77	FALSE	255	0.169	18	(120, 120)	257	(120, 120)	1	(1, 1)	169187
F8-Hornblende-CN-2-17-80deg.jpg	F8	Hornblende	CN	80	First Quadrant (80Â°)	R,G,B	3	JPEG	371	RGB	447	uint8	2025-06-12T08:35:07	.jpg	2024-07-21T08:28:38	42.67	Moderate	(Ca,Na)2-3(Mg,Fe,Al)5(Al,Si)8O22(OH)2	Monoclinic	2025-05-06	Inosilicate	Amphibole Group	Biaxial negative	Strong	3.0-3.4	142.02	191.82	162.31	153.09	255	255	255	40.93	91.82	192.1	1.2049	174.56	69.84	FALSE	255	0.166	4	(120, 120)	257	(120, 120)	1	(1, 1)	165837
F8-Hornblende-CN-2-18-85deg.jpg	F8	Hornblende	CN	85	First Quadrant (85Â°)	R,G,B	3	JPEG	380	RGB	392	uint8	2025-06-12T08:35:09	.jpg	2024-07-21T08:28:52	41.1	Moderate	(Ca,Na)2-3(Mg,Fe,Al)5(Al,Si)8O22(OH)2	Monoclinic	2025-05-06	Inosilicate	Amphibole Group	Biaxial negative	Strong	3.0-3.4	135.92	198.7	163.24	155.09	255	255	255	42.09	101.46	198.86	1.0316	178.5	64.51	FALSE	255	0.149	2	(120, 120)	257	(120, 120)	1	(1, 1)	148960
F8-Hornblende-CN-2-19-90deg.jpg	F8	Hornblende	CN	90	Perpendicular (90Â°)	R,G,B	3	JPEG	380	RGB	370	uint8	2025-06-12T08:35:08	.jpg	2024-07-21T08:29:11	40.38	Moderate	(Ca,Na)2-3(Mg,Fe,Al)5(Al,Si)8O22(OH)2	Monoclinic	2025-05-06	Inosilicate	Amphibole Group	Biaxial negative	Strong	3.0-3.4	127.75	198.69	159.83	153.06	255	255	255	41.54	111.17	198.83	0.9737	176.95	64.77	FALSE	255	0.141	0	(120, 120)	257	(120, 120)	1	(1, 1)	140600
F8-Hornblende-CN-2-2-5deg.jpg	F8	Hornblende	CN	5	First Quadrant (5Â°)	R,G,B	3	JPEG	407	RGB	395	uint8	2025-06-12T08:35:07	.jpg	2024-07-21T08:24:21	49.04	Moderate	(Ca,Na)2-3(Mg,Fe,Al)5(Al,Si)8O22(OH)2	Monoclinic	2025-05-06	Inosilicate	Amphibole Group	Biaxial negative	Strong	3.0-3.4	123.06	200.04	157.73	150.08	255	255	255	42.83	117.95	200.23	0.9705	176.31	63.66	FALSE	255	0.161	0	(120, 120)	257	(120, 120)	1	(1, 1)	160765
F8-Hornblende-CN-2-20-95deg.jpg	F8	Hornblende	CN	95	Second Quadrant (95Â°)	R,G,B	3	JPEG	380	RGB	370	uint8	2025-06-12T08:35:08	.jpg	2024-07-21T08:29:23	40.38	Moderate	(Ca,Na)2-3(Mg,Fe,Al)5(Al,Si)8O22(OH)2	Monoclinic	2025-05-06	Inosilicate	Amphibole Group	Biaxial negative	Strong	3.0-3.4	127.75	198.69	159.83	153.06	255	255	255	41.54	111.17	198.83	0.9737	176.95	64.77	FALSE	255	0.141	0	(120, 120)	257	(120, 120)	1	(1, 1)	140600
F8-Hornblende-CN-2-21-100deg.jpg	F8	Hornblende	CN	100	Second Quadrant (100Â°)	R,G,B	3	JPEG	366	RGB	382	uint8	2025-06-12T08:35:09	.jpg	2024-07-21T08:29:38	41.69	Moderate	(Ca,Na)2-3(Mg,Fe,Al)5(Al,Si)8O22(OH)2	Monoclinic	2025-05-06	Inosilicate	Amphibole Group	Biaxial negative	Strong	3.0-3.4	112.48	187.26	146.83	140.74	255	255	255	42.11	125.42	187.4	1.0437	164.82	68.44	FALSE	255	0.14	0	(120, 120)	257	(120, 120)	1	(1, 1)	139812
F8-Hornblende-CN-2-22-105deg.jpg	F8	Hornblende	CN	105	Second Quadrant (105Â°)	R,G,B	3	JPEG	372	RGB	338	uint8	2025-06-12T08:35:08	.jpg	2024-07-21T08:29:53	39.01	Moderate	(Ca,Na)2-3(Mg,Fe,Al)5(Al,Si)8O22(OH)2	Monoclinic	2025-05-06	Inosilicate	Amphibole Group	Biaxial negative	Strong	3.0-3.4	113.28	192.95	150.32	144.72	255	255	255	42.67	125.36	193.08	0.9086	169.44	65.9	FALSE	255	0.126	0	(120, 120)	257	(120, 120)	1	(1, 1)	125736
F8-Hornblende-CN-2-23-110deg.jpg	F8	Hornblende	CN	110	Second Quadrant (110Â°)	R,G,B	3	JPEG	365	RGB	333	uint8	2025-06-12T08:35:09	.jpg	2024-07-21T08:30:07	40.43	Moderate	(Ca,Na)2-3(Mg,Fe,Al)5(Al,Si)8O22(OH)2	Monoclinic	2025-05-06	Inosilicate	Amphibole Group	Biaxial negative	Strong	3.0-3.4	101.07	191.06	143.78	139.22	255	255	255	45	136.96	191.16	0.9123	165.29	62.89	FALSE	255	0.122	0	(120, 120)	257	(120, 120)	1	(1, 1)	121545
F8-Hornblende-CN-2-24-115deg.jpg	F8	Hornblende	CN	115	Second Quadrant (115Â°)	R,G,B	3	JPEG	368	RGB	303	uint8	2025-06-12T08:35:08	.jpg	2024-07-21T08:30:21	38.59	Moderate	(Ca,Na)2-3(Mg,Fe,Al)5(Al,Si)8O22(OH)2	Monoclinic	2025-05-06	Inosilicate	Amphibole Group	Biaxial negative	Strong	3.0-3.4	94.73	188.8	139.74	135.69	255	255	255	46.15	142.31	188.89	0.8234	162.19	62.48	FALSE	255	0.112	0	(120, 120)	257	(120, 120)	1	(1, 1)	111504
F8-Hornblende-CN-2-25-120deg.jpg	F8	Hornblende	CN	120	Second Quadrant (120Â°)	R,G,B	3	JPEG	412	RGB	296	uint8	2025-06-12T08:35:08	.jpg	2024-07-21T08:30:36	41.71	Moderate	(Ca,Na)2-3(Mg,Fe,Al)5(Al,Si)8O22(OH)2	Monoclinic	2025-05-06	Inosilicate	Amphibole Group	Biaxial negative	Strong	3.0-3.4	95.93	187.51	139.49	135.03	255	255	255	46.16	142.57	187.64	0.7184	161.36	63.8	FALSE	255	0.122	0	(120, 120)	257	(120, 120)	1	(1, 1)	121952
F8-Hornblende-CN-2-26-125deg.jpg	F8	Hornblende	CN	125	Second Quadrant (125Â°)	R,G,B	3	JPEG	421	RGB	325	uint8	2025-06-12T08:35:09	.jpg	2024-07-21T08:30:54	44.42	Moderate	(Ca,Na)2-3(Mg,Fe,Al)5(Al,Si)8O22(OH)2	Monoclinic	2025-05-06	Inosilicate	Amphibole Group	Biaxial negative	Strong	3.0-3.4	102.75	187.17	142.51	137.61	255	255	255	43.76	135.41	187.28	0.772	162.72	67.31	FALSE	255	0.137	0	(120, 120)	257	(120, 120)	1	(1, 1)	136825
F8-Hornblende-CN-2-27-130deg.jpg	F8	Hornblende	CN	130	Second Quadrant (130Â°)	R,G,B	3	JPEG	452	RGB	331	uint8	2025-06-12T08:35:09	.jpg	2024-07-21T08:31:24	42.3	Moderate	(Ca,Na)2-3(Mg,Fe,Al)5(Al,Si)8O22(OH)2	Monoclinic	2025-05-06	Inosilicate	Amphibole Group	Biaxial negative	Strong	3.0-3.4	123.12	193.67	156.24	151.93	255	255	255	38.74	116.75	193.79	0.7323	173.14	71.99	FALSE	255	0.15	0	(120, 120)	257	(120, 120)	1	(1, 1)	149612
F8-Hornblende-CN-2-28-135deg.jpg	F8	Hornblende	CN	135	Second Quadrant (135Â°)	R,G,B	3	JPEG	472	RGB	351	uint8	2025-06-12T08:35:08	.jpg	2024-07-21T08:31:38	44.9	Moderate	(Ca,Na)2-3(Mg,Fe,Al)5(Al,Si)8O22(OH)2	Monoclinic	2025-05-06	Inosilicate	Amphibole Group	Biaxial negative	Strong	3.0-3.4	125.02	187.86	153.51	147.64	255	255	255	38.85	113.62	187.99	0.7436	168.66	76.49	FALSE	255	0.166	0	(120, 120)	257	(120, 120)	1	(1, 1)	165672
F8-Hornblende-CN-2-29-140deg.jpg	F8	Hornblende	CN	140	Second Quadrant (140Â°)	R,G,B	3	JPEG	456	RGB	351	uint8	2025-06-12T08:35:07	.jpg	2024-07-21T08:31:52	40.53	Moderate	(Ca,Na)2-3(Mg,Fe,Al)5(Al,Si)8O22(OH)2	Monoclinic	2025-05-06	Inosilicate	Amphibole Group	Biaxial negative	Strong	3.0-3.4	124.37	179.77	149.08	143.09	255	255	255	37.79	112.85	179.87	0.7697	162.48	82.3	FALSE	255	0.16	0	(120, 120)	257	(120, 120)	1	(1, 1)	160056
F8-Hornblende-CN-2-3-10deg.jpg	F8	Hornblende	CN	10	First Quadrant (10Â°)	R,G,B	3	JPEG	363	RGB	387	uint8	2025-06-12T08:35:09	.jpg	2024-07-21T08:24:38	46.24	Moderate	(Ca,Na)2-3(Mg,Fe,Al)5(Al,Si)8O22(OH)2	Monoclinic	2025-05-06	Inosilicate	Amphibole Group	Biaxial negative	Strong	3.0-3.4	113.09	197.15	151.68	144.8	255	255	255	44.96	126.67	197.34	1.0661	171.9	62.78	FALSE	255	0.14	0	(120, 120)	257	(120, 120)	1	(1, 1)	140481
F8-Hornblende-CN-2-30-145deg.jpg	F8	Hornblende	CN	145	Second Quadrant (145Â°)	R,G,B	3	JPEG	422	RGB	365	uint8	2025-06-12T08:35:09	.jpg	2024-07-21T08:32:15	37.46	Moderate	(Ca,Na)2-3(Mg,Fe,Al)5(Al,Si)8O22(OH)2	Monoclinic	2025-05-06	Inosilicate	Amphibole Group	Biaxial negative	Strong	3.0-3.4	120.14	167.24	140.2	133.22	255	255	255	39.25	116.01	167.37	0.8649	151.69	88.97	FALSE	255	0.154	0	(120, 120)	257	(120, 120)	1	(1, 1)	154030
F8-Hornblende-CN-2-31-150deg.jpg	F8	Hornblende	CN	150	Second Quadrant (150Â°)	R,G,B	3	JPEG	462	RGB	361	uint8	2025-06-12T08:35:09	.jpg	2024-07-21T08:32:31	36.1	Moderate	(Ca,Na)2-3(Mg,Fe,Al)5(Al,Si)8O22(OH)2	Monoclinic	2025-05-06	Inosilicate	Amphibole Group	Biaxial negative	Strong	3.0-3.4	116.22	149.31	128.21	119.11	255	255	255	45.25	120.07	149.55	0.7814	136.5	94.74	FALSE	255	0.167	0	(120, 120)	257	(120, 120)	1	(1, 1)	166782
F8-Hornblende-CN-2-32-155deg.jpg	F8	Hornblende	CN	155	Second Quadrant (155Â°)	R,G,B	3	JPEG	455	RGB	382	uint8	2025-06-12T08:35:09	.jpg	2024-07-21T08:32:51	35	Moderate	(Ca,Na)2-3(Mg,Fe,Al)5(Al,Si)8O22(OH)2	Monoclinic	2025-05-06	Inosilicate	Amphibole Group	Biaxial negative	Strong	3.0-3.4	125.94	143.27	127.33	112.77	255	255	255	53.03	116.42	144.2	0.8396	132.17	97.9	FALSE	255	0.174	3	(120, 120)	257	(120, 120)	1	(1, 1)	173810
F8-Hornblende-CN-2-33-160deg.jpg	F8	Hornblende	CN	160	Second Quadrant (160Â°)	R,G,B	3	JPEG	455	RGB	382	uint8	2025-06-12T08:35:08	.jpg	2024-07-21T08:33:16	35	Moderate	(Ca,Na)2-3(Mg,Fe,Al)5(Al,Si)8O22(OH)2	Monoclinic	2025-05-06	Inosilicate	Amphibole Group	Biaxial negative	Strong	3.0-3.4	125.94	143.27	127.33	112.77	255	255	255	53.03	116.42	144.2	0.8396	132.17	97.9	FALSE	255	0.174	3	(120, 120)	257	(120, 120)	1	(1, 1)	173810
F8-Hornblende-CN-2-34-165deg.jpg	F8	Hornblende	CN	165	Second Quadrant (165Â°)	R,G,B	3	JPEG	462	RGB	390	uint8	2025-06-12T08:35:08	.jpg	2024-07-21T08:33:40	41.32	Moderate	(Ca,Na)2-3(Mg,Fe,Al)5(Al,Si)8O22(OH)2	Monoclinic	2025-05-06	Inosilicate	Amphibole Group	Biaxial negative	Strong	3.0-3.4	155.07	171.96	152.01	129	255	255	255	54.53	99.66	172.87	0.8442	157.18	82.65	FALSE	255	0.18	26	(120, 120)	257	(120, 120)	1	(1, 1)	180180
F8-Hornblende-CN-2-35-170deg.jpg	F8	Hornblende	CN	170	Second Quadrant (170Â°)	R,G,B	3	JPEG	441	RGB	342	uint8	2025-06-12T08:35:08	.jpg	2024-07-21T08:34:03	36.49	Moderate	(Ca,Na)2-3(Mg,Fe,Al)5(Al,Si)8O22(OH)2	Monoclinic	2025-05-06	Inosilicate	Amphibole Group	Biaxial negative	Strong	3.0-3.4	164.62	198.68	173.4	156.89	255	255	255	46.14	74.13	199.13	0.7755	182.29	65.49	FALSE	255	0.151	26	(120, 120)	257	(120, 120)	1	(1, 1)	150822
F8-Hornblende-CN-2-36-175deg.jpg	F8	Hornblende	CN	175	Second Quadrant (175Â°)	R,G,B	3	JPEG	413	RGB	357	uint8	2025-06-12T08:35:08	.jpg	2024-07-21T08:34:22	38.06	Moderate	(Ca,Na)2-3(Mg,Fe,Al)5(Al,Si)8O22(OH)2	Monoclinic	2025-05-06	Inosilicate	Amphibole Group	Biaxial negative	Strong	3.0-3.4	163.61	210.13	181.39	170.42	255	255	255	42.77	75.73	210.56	0.8644	192.94	58.86	FALSE	255	0.147	17	(120, 120)	257	(120, 120)	1	(1, 1)	147441
F8-Hornblende-CN-2-37-180deg.jpg	F8	Hornblende	CN	180	Opposite (180Â°)	R,G,B	3	JPEG	377	RGB	353	uint8	2025-06-12T08:35:09	.jpg	2024-07-21T08:34:38	37.53	Moderate	(Ca,Na)2-3(Mg,Fe,Al)5(Al,Si)8O22(OH)2	Monoclinic	2025-05-06	Inosilicate	Amphibole Group	Biaxial negative	Strong	3.0-3.4	157.1	217.3	183.38	175.75	255	255	255	44.47	85.41	217.74	0.9363	198	53.68	FALSE	255	0.133	12	(120, 120)	257	(120, 120)	1	(1, 1)	133081
F8-Hornblende-CN-2-38-185deg.jpg	F8	Hornblende	CN	185	Third Quadrant (185Â°)	R,G,B	3	JPEG	365	RGB	345	uint8	2025-06-12T08:35:09	.jpg	2024-07-21T08:34:53	37.61	Moderate	(Ca,Na)2-3(Mg,Fe,Al)5(Al,Si)8O22(OH)2	Monoclinic	2025-05-06	Inosilicate	Amphibole Group	Biaxial negative	Strong	3.0-3.4	135.07	207.6	168.22	161.99	255	255	255	43.23	105.86	207.82	0.9452	185.68	59.94	FALSE	255	0.126	2	(120, 120)	257	(120, 120)	1	(1, 1)	125925
F8-Hornblende-CN-2-39-190deg.jpg	F8	Hornblende	CN	190	Third Quadrant (190Â°)	R,G,B	3	JPEG	352	RGB	353	uint8	2025-06-12T08:35:08	.jpg	2024-07-21T08:35:08	38.66	Moderate	(Ca,Na)2-3(Mg,Fe,Al)5(Al,Si)8O22(OH)2	Monoclinic	2025-05-06	Inosilicate	Amphibole Group	Biaxial negative	Strong	3.0-3.4	134.1	212.04	171.09	167.14	255	255	255	43.99	108.5	212.3	1.0028	189.72	57.48	FALSE	255	0.124	1	(120, 120)	257	(120, 120)	1	(1, 1)	124256
F8-Hornblende-CN-2-4-15deg.jpg	F8	Hornblende	CN	15	First Quadrant (15Â°)	R,G,B	3	JPEG	338	RGB	410	uint8	2025-06-12T08:35:09	.jpg	2024-07-21T08:24:56	46.95	Moderate	(Ca,Na)2-3(Mg,Fe,Al)5(Al,Si)8O22(OH)2	Monoclinic	2025-05-06	Inosilicate	Amphibole Group	Biaxial negative	Strong	3.0-3.4	107.84	196.09	148.73	142.28	255	255	255	45.43	131.53	196.25	1.213	169.93	62.1	FALSE	255	0.139	0	(120, 120)	257	(120, 120)	1	(1, 1)	138580
F8-Hornblende-CN-2-40-195deg.jpg	F8	Hornblende	CN	195	Third Quadrant (195Â°)	R,G,B	3	JPEG	318	RGB	367	uint8	2025-06-12T08:35:08	.jpg	2024-07-21T08:35:25	40.01	Moderate	(Ca,Na)2-3(Mg,Fe,Al)5(Al,Si)8O22(OH)2	Monoclinic	2025-05-06	Inosilicate	Amphibole Group	Biaxial negative	Strong	3.0-3.4	114.09	204.01	156.86	152.49	255	255	255	45.73	126.29	204.18	1.1541	178.34	58.24	FALSE	255	0.117	0	(120, 120)	257	(120, 120)	1	(1, 1)	116706
F8-Hornblende-CN-2-41-200deg.jpg	F8	Hornblende	CN	200	Third Quadrant (200Â°)	R,G,B	3	JPEG	341	RGB	392	uint8	2025-06-12T08:35:09	.jpg	2024-07-21T08:35:48	43.72	Moderate	(Ca,Na)2-3(Mg,Fe,Al)5(Al,Si)8O22(OH)2	Monoclinic	2025-05-06	Inosilicate	Amphibole Group	Biaxial negative	Strong	3.0-3.4	125.91	208.25	165.28	161.69	255	255	255	43.56	115.59	208.43	1.1496	184.93	59.92	FALSE	255	0.134	0	(120, 120)	257	(120, 120)	1	(1, 1)	133672
F8-Hornblende-CN-2-42-205deg.jpg	F8	Hornblende	CN	205	Third Quadrant (205Â°)	R,G,B	3	JPEG	293	RGB	408	uint8	2025-06-12T08:35:08	.jpg	2024-07-21T08:36:04	42.72	Moderate	(Ca,Na)2-3(Mg,Fe,Al)5(Al,Si)8O22(OH)2	Monoclinic	2025-05-06	Inosilicate	Amphibole Group	Biaxial negative	Strong	3.0-3.4	110.21	201.36	153.59	149.19	255	255	255	46.86	130.45	201.53	1.3925	175.36	59.77	FALSE	255	0.12	0	(120, 120)	257	(120, 120)	1	(1, 1)	119544
F8-Hornblende-CN-2-43-210deg.jpg	F8	Hornblende	CN	210	Third Quadrant (210Â°)	R,G,B	3	JPEG	307	RGB	442	uint8	2025-06-12T08:35:09	.jpg	2024-07-21T08:36:21	44.69	Moderate	(Ca,Na)2-3(Mg,Fe,Al)5(Al,Si)8O22(OH)2	Monoclinic	2025-05-06	Inosilicate	Amphibole Group	Biaxial negative	Strong	3.0-3.4	131.75	208.47	168.52	165.35	255	255	255	43.05	109.77	208.76	1.4397	186.82	61.52	FALSE	255	0.136	0	(120, 120)	257	(120, 120)	1	(1, 1)	135694
F8-Hornblende-CN-2-44-215deg.jpg	F8	Hornblende	CN	215	Third Quadrant (215Â°)	R,G,B	3	JPEG	307	RGB	455	uint8	2025-06-12T08:35:08	.jpg	2024-07-21T08:36:51	44.02	Moderate	(Ca,Na)2-3(Mg,Fe,Al)5(Al,Si)8O22(OH)2	Monoclinic	2025-05-06	Inosilicate	Amphibole Group	Biaxial negative	Strong	3.0-3.4	136.07	208.66	170.57	166.96	255	255	255	41.73	105.01	208.93	1.4821	187.91	62.91	FALSE	255	0.14	0	(120, 120)	257	(120, 120)	1	(1, 1)	139685
F8-Hornblende-CN-2-45-220deg.jpg	F8	Hornblende	CN	220	Third Quadrant (220Â°)	R,G,B	3	JPEG	310	RGB	457	uint8	2025-06-12T08:35:08	.jpg	2024-07-21T08:37:09	41.77	Moderate	(Ca,Na)2-3(Mg,Fe,Al)5(Al,Si)8O22(OH)2	Monoclinic	2025-05-06	Inosilicate	Amphibole Group	Biaxial negative	Strong	3.0-3.4	138.83	209.14	172.34	169.06	255	255	255	39.68	103.18	209.33	1.4742	189.13	64.62	FALSE	255	0.142	0	(120, 120)	257	(120, 120)	1	(1, 1)	141670
F8-Hornblende-CN-2-46-225deg.jpg	F8	Hornblende	CN	225	Third Quadrant (225Â°)	R,G,B	3	JPEG	320	RGB	503	uint8	2025-06-12T08:35:09	.jpg	2024-07-21T08:37:26	45.44	Moderate	(Ca,Na)2-3(Mg,Fe,Al)5(Al,Si)8O22(OH)2	Monoclinic	2025-05-06	Inosilicate	Amphibole Group	Biaxial negative	Strong	3.0-3.4	133.63	203.27	166.12	161.48	255	255	255	39.7	107.45	203.37	1.5719	182.82	68.41	FALSE	255	0.161	0	(120, 120)	257	(120, 120)	1	(1, 1)	160960
F8-Hornblende-CN-2-47-230deg.jpg	F8	Hornblende	CN	230	Third Quadrant (230Â°)	R,G,B	3	JPEG	320	RGB	512	uint8	2025-06-12T08:35:09	.jpg	2024-07-21T08:37:44	41.5	Moderate	(Ca,Na)2-3(Mg,Fe,Al)5(Al,Si)8O22(OH)2	Monoclinic	2025-05-06	Inosilicate	Amphibole Group	Biaxial negative	Strong	3.0-3.4	137.67	194.9	162.89	156.11	255	255	255	39.36	101.85	195.01	1.6	176.76	75.18	FALSE	255	0.164	0	(120, 120)	257	(120, 120)	1	(1, 1)	163840
F8-Hornblende-CN-2-48-235deg.jpg	F8	Hornblende	CN	235	Third Quadrant (235Â°)	R,G,B	3	JPEG	340	RGB	523	uint8	2025-06-12T08:35:07	.jpg	2024-07-21T08:38:05	42.87	Moderate	(Ca,Na)2-3(Mg,Fe,Al)5(Al,Si)8O22(OH)2	Monoclinic	2025-05-06	Inosilicate	Amphibole Group	Biaxial negative	Strong	3.0-3.4	138.02	186.34	157.11	146.96	255	255	255	42.06	104.16	186.53	1.5382	169.05	79.82	FALSE	255	0.178	0	(120, 120)	257	(120, 120)	1	(1, 1)	177820
F8-Hornblende-CN-2-49-240deg.jpg	F8	Hornblende	CN	240	Third Quadrant (240Â°)	R,G,B	3	JPEG	313	RGB	475	uint8	2025-06-12T08:35:09	.jpg	2024-07-21T08:38:22	33.7	Moderate	(Ca,Na)2-3(Mg,Fe,Al)5(Al,Si)8O22(OH)2	Monoclinic	2025-05-06	Inosilicate	Amphibole Group	Biaxial negative	Strong	3.0-3.4	151.87	184.33	160.95	146.65	255	255	255	46.21	94.7	184.99	1.5176	169.35	80.82	FALSE	255	0.149	13	(120, 120)	257	(120, 120)	1	(1, 1)	148675
F8-Hornblende-CN-2-5-20deg.jpg	F8	Hornblende	CN	20	First Quadrant (20Â°)	R,G,B	3	JPEG	305	RGB	422	uint8	2025-06-12T08:35:08	.jpg	2024-07-21T08:25:08	42.79	Moderate	(Ca,Na)2-3(Mg,Fe,Al)5(Al,Si)8O22(OH)2	Monoclinic	2025-05-06	Inosilicate	Amphibole Group	Biaxial negative	Strong	3.0-3.4	110.91	196.86	151.23	145.92	255	255	255	44.63	128.93	197.01	1.3836	171.82	64.14	FALSE	255	0.129	0	(120, 120)	257	(120, 120)	1	(1, 1)	128710
F8-Hornblende-CN-2-50-245deg.jpg	F8	Hornblende	CN	245	Third Quadrant (245Â°)	R,G,B	3	JPEG	362	RGB	493	uint8	2025-06-12T08:35:07	.jpg	2024-07-21T08:38:45	35.97	Moderate	(Ca,Na)2-3(Mg,Fe,Al)5(Al,Si)8O22(OH)2	Monoclinic	2025-05-06	Inosilicate	Amphibole Group	Biaxial negative	Strong	3.0-3.4	151.17	163.34	147.23	127.18	255	255	255	52.62	103.13	165.04	1.3619	151.13	91.24	FALSE	255	0.178	18	(120, 120)	257	(120, 120)	1	(1, 1)	178466
F8-Hornblende-CN-2-51-250deg.jpg	F8	Hornblende	CN	250	Third Quadrant (250Â°)	R,G,B	3	JPEG	351	RGB	513	uint8	2025-06-12T08:35:08	.jpg	2024-07-21T08:39:01	35.48	Moderate	(Ca,Na)2-3(Mg,Fe,Al)5(Al,Si)8O22(OH)2	Monoclinic	2025-05-06	Inosilicate	Amphibole Group	Biaxial negative	Strong	3.0-3.4	157.33	160.01	148.88	129.29	255	255	255	54.36	107.25	164.09	1.4615	150.51	97.53	FALSE	255	0.18	19	(120, 120)	257	(120, 120)	1	(1, 1)	180063
F8-Hornblende-CN-2-52-255deg.jpg	F8	Hornblende	CN	255	Third Quadrant (255Â°)	R,G,B	3	JPEG	351	RGB	497	uint8	2025-06-12T08:35:08	.jpg	2024-07-21T08:39:20	38.46	Moderate	(Ca,Na)2-3(Mg,Fe,Al)5(Al,Si)8O22(OH)2	Monoclinic	2025-05-06	Inosilicate	Amphibole Group	Biaxial negative	Strong	3.0-3.4	166.17	184.84	166.15	147.45	255	255	255	49.79	79.23	185.46	1.416	171.52	78.08	FALSE	255	0.174	23	(120, 120)	257	(120, 120)	1	(1, 1)	174447
F8-Hornblende-CN-2-53-260deg.jpg	F8	Hornblende	CN	260	Third Quadrant (260Â°)	R,G,B	3	JPEG	350	RGB	481	uint8	2025-06-12T08:35:09	.jpg	2024-07-21T08:39:38	39.81	Moderate	(Ca,Na)2-3(Mg,Fe,Al)5(Al,Si)8O22(OH)2	Monoclinic	2025-05-06	Inosilicate	Amphibole Group	Biaxial negative	Strong	3.0-3.4	165.6	202.01	177.27	164.19	255	255	255	43.13	70.24	202.31	1.3743	186.54	64.86	FALSE	255	0.168	19	(120, 120)	257	(120, 120)	1	(1, 1)	168350
F8-Hornblende-CN-2-54-265deg.jpg	F8	Hornblende	CN	265	Third Quadrant (265Â°)	R,G,B	3	JPEG	331	RGB	438	uint8	2025-06-12T08:35:09	.jpg	2024-07-21T08:39:54	34.22	Moderate	(Ca,Na)2-3(Mg,Fe,Al)5(Al,Si)8O22(OH)2	Monoclinic	2025-05-06	Inosilicate	Amphibole Group	Biaxial negative	Strong	3.0-3.4	163.82	209.46	182.67	174.74	255	255	255	37.65	74.3	209.63	1.3233	193.87	62.31	FALSE	255	0.145	9	(120, 120)	257	(120, 120)	1	(1, 1)	144978
F8-Hornblende-CN-2-55-270deg.jpg	F8	Hornblende	CN	270	Three-quarter (270Â°)	R,G,B	3	JPEG	336	RGB	442	uint8	2025-06-12T08:35:08	.jpg	2024-07-21T08:40:32	37.48	Moderate	(Ca,Na)2-3(Mg,Fe,Al)5(Al,Si)8O22(OH)2	Monoclinic	2025-05-06	Inosilicate	Amphibole Group	Biaxial negative	Strong	3.0-3.4	152.93	210.96	178.96	172.98	255	255	255	37.93	87.52	211.11	1.3155	192.98	60.99	FALSE	255	0.149	3	(120, 120)	257	(120, 120)	1	(1, 1)	148512
F8-Hornblende-CN-2-56-275deg.jpg	F8	Hornblende	CN	275	Fourth Quadrant (275Â°)	R,G,B	3	JPEG	337	RGB	452	uint8	2025-06-12T08:35:08	.jpg	2024-07-21T08:40:48	41.8	Moderate	(Ca,Na)2-3(Mg,Fe,Al)5(Al,Si)8O22(OH)2	Monoclinic	2025-05-06	Inosilicate	Amphibole Group	Biaxial negative	Strong	3.0-3.4	149.54	214.81	179.86	175.22	255	255	255	38.91	93.85	215	1.3412	195.52	58.89	FALSE	255	0.152	0	(120, 120)	257	(120, 120)	1	(1, 1)	152324
F8-Hornblende-CN-2-57-280deg.jpg	F8	Hornblende	CN	280	Fourth Quadrant (280Â°)	R,G,B	3	JPEG	347	RGB	407	uint8	2025-06-12T08:35:08	.jpg	2024-07-21T08:41:07	41.67	Moderate	(Ca,Na)2-3(Mg,Fe,Al)5(Al,Si)8O22(OH)2	Monoclinic	2025-05-06	Inosilicate	Amphibole Group	Biaxial negative	Strong	3.0-3.4	138.82	212.31	173.68	169.93	255	255	255	41.33	103.89	212.46	1.1729	191.25	58.61	FALSE	255	0.141	0	(120, 120)	257	(120, 120)	1	(1, 1)	141229
F8-Hornblende-CN-2-58-285deg.jpg	F8	Hornblende	CN	285	Fourth Quadrant (285Â°)	R,G,B	3	JPEG	357	RGB	372	uint8	2025-06-12T08:35:08	.jpg	2024-07-21T08:41:22	40.56	Moderate	(Ca,Na)2-3(Mg,Fe,Al)5(Al,Si)8O22(OH)2	Monoclinic	2025-05-06	Inosilicate	Amphibole Group	Biaxial negative	Strong	3.0-3.4	136.04	211.52	172.41	169.67	255	255	255	41.2	105.69	211.66	1.042	190.39	59.41	FALSE	255	0.133	0	(120, 120)	257	(120, 120)	1	(1, 1)	132804
F8-Hornblende-CN-2-59-290deg.jpg	F8	Hornblende	CN	290	Fourth Quadrant (290Â°)	R,G,B	3	JPEG	391	RGB	345	uint8	2025-06-12T08:35:08	.jpg	2024-07-21T08:41:39	39.92	Moderate	(Ca,Na)2-3(Mg,Fe,Al)5(Al,Si)8O22(OH)2	Monoclinic	2025-05-06	Inosilicate	Amphibole Group	Biaxial negative	Strong	3.0-3.4	143.03	213.95	177.62	175.87	255	255	255	38.83	99.29	214.13	0.8824	194.47	60.14	FALSE	255	0.135	0	(120, 120)	257	(120, 120)	1	(1, 1)	134895
F8-Hornblende-CN-2-6-25deg.jpg	F8	Hornblende	CN	25	First Quadrant (25Â°)	R,G,B	3	JPEG	313	RGB	407	uint8	2025-06-12T08:35:08	.jpg	2024-07-21T08:25:22	43.89	Moderate	(Ca,Na)2-3(Mg,Fe,Al)5(Al,Si)8O22(OH)2	Monoclinic	2025-05-06	Inosilicate	Amphibole Group	Biaxial negative	Strong	3.0-3.4	100.09	190.29	142.49	137.09	255	255	255	45.32	138.42	190.44	1.3003	164.09	64.51	FALSE	255	0.127	0	(120, 120)	257	(120, 120)	1	(1, 1)	127391
F8-Hornblende-CN-2-60-295deg.jpg	F8	Hornblende	CN	295	Fourth Quadrant (295Â°)	R,G,B	3	JPEG	395	RGB	337	uint8	2025-06-12T08:35:09	.jpg	2024-07-21T08:42:00	41.52	Moderate	(Ca,Na)2-3(Mg,Fe,Al)5(Al,Si)8O22(OH)2	Monoclinic	2025-05-06	Inosilicate	Amphibole Group	Biaxial negative	Strong	3.0-3.4	139.77	212.31	175.22	173.57	255	255	255	40.14	101.75	212.57	0.8532	192.45	60.17	FALSE	255	0.133	0	(120, 120)	257	(120, 120)	1	(1, 1)	133115
F8-Hornblende-CN-2-61-300deg.jpg	F8	Hornblende	CN	300	Fourth Quadrant (300Â°)	R,G,B	3	JPEG	407	RGB	328	uint8	2025-06-12T08:35:08	.jpg	2024-07-21T08:42:15	41.77	Moderate	(Ca,Na)2-3(Mg,Fe,Al)5(Al,Si)8O22(OH)2	Monoclinic	2025-05-06	Inosilicate	Amphibole Group	Biaxial negative	Strong	3.0-3.4	135.85	209.73	171.92	170.18	255	255	255	40.62	105.08	209.94	0.8059	189.47	61.91	FALSE	255	0.133	0	(120, 120)	257	(120, 120)	1	(1, 1)	133496
F8-Hornblende-CN-2-62-305deg.jpg	F8	Hornblende	CN	305	Fourth Quadrant (305Â°)	R,G,B	3	JPEG	427	RGB	317	uint8	2025-06-12T08:35:08	.jpg	2024-07-21T08:42:35	40.54	Moderate	(Ca,Na)2-3(Mg,Fe,Al)5(Al,Si)8O22(OH)2	Monoclinic	2025-05-06	Inosilicate	Amphibole Group	Biaxial negative	Strong	3.0-3.4	138.86	210.02	173.58	171.87	255	255	255	38.74	102.35	210.25	0.7424	190.49	62.75	FALSE	255	0.135	0	(120, 120)	257	(120, 120)	1	(1, 1)	135359
F8-Hornblende-CN-2-63-310deg.jpg	F8	Hornblende	CN	310	Fourth Quadrant (310Â°)	R,G,B	3	JPEG	466	RGB	335	uint8	2025-06-12T08:35:08	.jpg	2024-07-21T08:42:52	44.47	Moderate	(Ca,Na)2-3(Mg,Fe,Al)5(Al,Si)8O22(OH)2	Monoclinic	2025-05-06	Inosilicate	Amphibole Group	Biaxial negative	Strong	3.0-3.4	141.92	209.31	174.12	171.13	255	255	255	38.04	98.95	209.46	0.7189	190.2	64.25	FALSE	255	0.156	0	(120, 120)	257	(120, 120)	1	(1, 1)	156110
F8-Hornblende-CN-2-64-315deg.jpg	F8	Hornblende	CN	315	Fourth Quadrant (315Â°)	R,G,B	3	JPEG	471	RGB	377	uint8	2025-06-12T08:35:09	.jpg	2024-07-21T08:43:16	45.18	Moderate	(Ca,Na)2-3(Mg,Fe,Al)5(Al,Si)8O22(OH)2	Monoclinic	2025-05-06	Inosilicate	Amphibole Group	Biaxial negative	Strong	3.0-3.4	169.83	218.14	192.93	190.82	255	255	255	35.18	72.24	218.6	0.8004	204.46	60.18	FALSE	255	0.178	0	(120, 120)	257	(120, 120)	1	(1, 1)	177567
F8-Hornblende-CN-2-65-320deg.jpg	F8	Hornblende	CN	320	Fourth Quadrant (320Â°)	R,G,B	3	JPEG	488	RGB	380	uint8	2025-06-12T08:35:09	.jpg	2024-07-21T08:43:41	40.78	Moderate	(Ca,Na)2-3(Mg,Fe,Al)5(Al,Si)8O22(OH)2	Monoclinic	2025-05-06	Inosilicate	Amphibole Group	Biaxial negative	Strong	3.0-3.4	158.69	202.39	176.74	169.15	255	255	255	37.98	80.05	202.57	0.7787	187.46	71.37	FALSE	255	0.185	5	(120, 120)	257	(120, 120)	1	(1, 1)	185440
F8-Hornblende-CN-2-66-325deg.jpg	F8	Hornblende	CN	325	Fourth Quadrant (325Â°)	R,G,B	3	JPEG	507	RGB	382	uint8	2025-06-12T08:35:08	.jpg	2024-07-21T08:44:01	40.32	Moderate	(Ca,Na)2-3(Mg,Fe,Al)5(Al,Si)8O22(OH)2	Monoclinic	2025-05-06	Inosilicate	Amphibole Group	Biaxial negative	Strong	3.0-3.4	173.96	204.24	183.04	170.94	255	255	255	41.08	70.06	204.7	0.7535	190.82	69.43	FALSE	255	0.194	26	(120, 120)	257	(120, 120)	1	(1, 1)	193674
F8-Hornblende-CN-2-67-330deg.jpg	F8	Hornblende	CN	330	Fourth Quadrant (330Â°)	R,G,B	3	JPEG	507	RGB	390	uint8	2025-06-12T08:35:09	.jpg	2024-07-21T08:44:20	35.97	Moderate	(Ca,Na)2-3(Mg,Fe,Al)5(Al,Si)8O22(OH)2	Monoclinic	2025-05-06	Inosilicate	Amphibole Group	Biaxial negative	Strong	3.0-3.4	169.11	181.83	167.29	150.93	255	255	255	45.79	76.81	183.03	0.7692	171.14	84.86	FALSE	255	0.198	25	(120, 120)	257	(120, 120)	1	(1, 1)	197730
F8-Hornblende-CN-2-68-335deg.jpg	F8	Hornblende	CN	335	Fourth Quadrant (335Â°)	R,G,B	3	JPEG	475	RGB	367	uint8	2025-06-12T08:35:09	.jpg	2024-07-21T08:44:44	34.09	Moderate	(Ca,Na)2-3(Mg,Fe,Al)5(Al,Si)8O22(OH)2	Monoclinic	2025-05-06	Inosilicate	Amphibole Group	Biaxial negative	Strong	3.0-3.4	155.71	158.08	146.2	124.79	255	255	255	56.1	107.64	161.17	0.7726	147.85	95.08	FALSE	255	0.174	26	(120, 120)	257	(120, 120)	1	(1, 1)	174325
F8-Hornblende-CN-2-69-340deg.jpg	F8	Hornblende	CN	340	Fourth Quadrant (340Â°)	R,G,B	3	JPEG	502	RGB	392	uint8	2025-06-12T08:35:08	.jpg	2024-07-21T08:45:19	41.27	Moderate	(Ca,Na)2-3(Mg,Fe,Al)5(Al,Si)8O22(OH)2	Monoclinic	2025-05-06	Inosilicate	Amphibole Group	Biaxial negative	Strong	3.0-3.4	165.24	179.72	161.61	139.87	255	255	255	50.94	90.85	180.58	0.7809	166.15	82.97	FALSE	255	0.197	31	(120, 120)	257	(120, 120)	1	(1, 1)	196784
F8-Hornblende-CN-2-7-30deg.jpg	F8	Hornblende	CN	30	First Quadrant (30Â°)	R,G,B	3	JPEG	315	RGB	446	uint8	2025-06-12T08:35:09	.jpg	2024-07-21T08:25:52	45.15	Moderate	(Ca,Na)2-3(Mg,Fe,Al)5(Al,Si)8O22(OH)2	Monoclinic	2025-05-06	Inosilicate	Amphibole Group	Biaxial negative	Strong	3.0-3.4	112.09	194.63	150.62	145.12	255	255	255	43.96	127.63	194.8	1.4159	170.41	66.78	FALSE	255	0.14	0	(120, 120)	257	(120, 120)	1	(1, 1)	140490
F8-Hornblende-CN-2-70-345deg.jpg	F8	Hornblende	CN	345	Fourth Quadrant (345Â°)	R,G,B	3	JPEG	437	RGB	365	uint8	2025-06-12T08:35:07	.jpg	2024-07-21T08:45:40	38.17	Moderate	(Ca,Na)2-3(Mg,Fe,Al)5(Al,Si)8O22(OH)2	Monoclinic	2025-05-06	Inosilicate	Amphibole Group	Biaxial negative	Strong	3.0-3.4	169.51	204.25	178.25	161.01	255	255	255	46.76	71.16	204.63	0.8352	187.35	60.8	FALSE	255	0.16	35	(120, 120)	257	(120, 120)	1	(1, 1)	159505
F8-Hornblende-CN-2-71-350deg.jpg	F8	Hornblende	CN	350	Fourth Quadrant (350Â°)	R,G,B	3	JPEG	431	RGB	362	uint8	2025-06-12T08:35:08	.jpg	2024-07-21T08:45:58	36.93	Moderate	(Ca,Na)2-3(Mg,Fe,Al)5(Al,Si)8O22(OH)2	Monoclinic	2025-05-06	Inosilicate	Amphibole Group	Biaxial negative	Strong	3.0-3.4	167.97	215.41	186.49	176.08	255	255	255	39.82	73.57	215.67	0.8399	198.23	56.89	FALSE	255	0.156	23	(120, 120)	257	(120, 120)	1	(1, 1)	156022
F8-Hornblende-CN-2-72-355deg.jpg	F8	Hornblende	CN	355	Fourth Quadrant (355Â°)	R,G,B	3	JPEG	416	RGB	362	uint8	2025-06-12T08:35:09	.jpg	2024-07-21T08:46:17	41.37	Moderate	(Ca,Na)2-3(Mg,Fe,Al)5(Al,Si)8O22(OH)2	Monoclinic	2025-05-06	Inosilicate	Amphibole Group	Biaxial negative	Strong	3.0-3.4	147.91	210.03	174.75	166.3	255	255	255	41.92	92.89	210.22	0.8702	189.86	59.82	FALSE	255	0.151	7	(120, 120)	257	(120, 120)	1	(1, 1)	150592
F8-Hornblende-CN-2-8-35deg.jpg	F8	Hornblende	CN	35	First Quadrant (35Â°)	R,G,B	3	JPEG	286	RGB	463	uint8	2025-06-12T08:35:09	.jpg	2024-07-21T08:26:36	42.33	Moderate	(Ca,Na)2-3(Mg,Fe,Al)5(Al,Si)8O22(OH)2	Monoclinic	2025-05-06	Inosilicate	Amphibole Group	Biaxial negative	Strong	3.0-3.4	106.33	187.57	143.58	136.85	255	255	255	45.3	132.48	187.73	1.6189	163.13	68.81	FALSE	255	0.132	0	(120, 120)	257	(120, 120)	1	(1, 1)	132418
F8-Hornblende-CN-2-9-40deg.jpg	F8	Hornblende	CN	40	First Quadrant (40Â°)	R,G,B	3	JPEG	321	RGB	492	uint8	2025-06-12T08:35:08	.jpg	2024-07-21T08:26:50	45.83	Moderate	(Ca,Na)2-3(Mg,Fe,Al)5(Al,Si)8O22(OH)2	Monoclinic	2025-05-06	Inosilicate	Amphibole Group	Biaxial negative	Strong	3.0-3.4	112.82	181.39	143.23	135.49	255	255	255	42.19	125.71	181.6	1.5327	159.84	75.61	FALSE	255	0.158	0	(120, 120)	257	(120, 120)	1	(1, 1)	157932
F8-Hornblende-CN-3-1-0deg.jpg	F8	Hornblende	CN	0	Reference (0Â°)	R,G,B	3	JPEG	164	RGB	143	uint8	2025-06-12T08:35:09	.jpg	2024-07-23T09:52:14	7.7	Moderate	(Ca,Na)2-3(Mg,Fe,Al)5(Al,Si)8O22(OH)2	Monoclinic	2025-05-06	Inosilicate	Amphibole Group	Biaxial negative	Strong	3.0-3.4	49.9	88.35	68.38	66.89	0	255	255	46.29	183.12	88.44	0.872	77.55	80.29	FALSE	255	0.023	1	(96, 96)	257	(96, 96)	1	(1, 1)	23452
F8-Hornblende-CN-3-10-45deg.jpg	F8	Hornblende	CN	45	First Quadrant (45Â°)	R,G,B	3	JPEG	200	RGB	133	uint8	2025-06-12T08:35:07	.jpg	2024-07-23T09:55:04	8.2	Moderate	(Ca,Na)2-3(Mg,Fe,Al)5(Al,Si)8O22(OH)2	Monoclinic	2025-05-06	Inosilicate	Amphibole Group	Biaxial negative	Strong	3.0-3.4	170.8	227.36	200.32	202.81	255	255	255	41.79	67.6	227.53	0.665	213.56	35.14	FALSE	255	0.027	10	(96, 96)	257	(96, 96)	1	(1, 1)	26600
F8-Hornblende-CN-3-11-50deg.jpg	F8	Hornblende	CN	50	First Quadrant (50Â°)	R,G,B	3	JPEG	200	RGB	133	uint8	2025-06-12T08:35:07	.jpg	2024-07-23T09:55:17	8.2	Moderate	(Ca,Na)2-3(Mg,Fe,Al)5(Al,Si)8O22(OH)2	Monoclinic	2025-05-06	Inosilicate	Amphibole Group	Biaxial negative	Strong	3.0-3.4	170.8	227.36	200.32	202.81	255	255	255	41.79	67.6	227.53	0.665	213.56	35.14	FALSE	255	0.027	10	(96, 96)	257	(96, 96)	1	(1, 1)	26600
F8-Hornblende-CN-3-12-55deg.jpg	F8	Hornblende	CN	55	First Quadrant (55Â°)	R,G,B	3	JPEG	170	RGB	144	uint8	2025-06-12T08:35:08	.jpg	2024-07-23T09:55:30	7.71	Moderate	(Ca,Na)2-3(Mg,Fe,Al)5(Al,Si)8O22(OH)2	Monoclinic	2025-05-06	Inosilicate	Amphibole Group	Biaxial negative	Strong	3.0-3.4	163.26	197.54	176.59	168.96	255	255	255	48.53	56.24	197.75	0.8471	185.08	50.86	FALSE	255	0.024	35	(96, 96)	257	(96, 96)	1	(1, 1)	24480
F8-Hornblende-CN-3-13-60deg.jpg	F8	Hornblende	CN	60	First Quadrant (60Â°)	R,G,B	3	JPEG	170	RGB	144	uint8	2025-06-12T08:35:09	.jpg	2024-07-23T09:55:48	7.71	Moderate	(Ca,Na)2-3(Mg,Fe,Al)5(Al,Si)8O22(OH)2	Monoclinic	2025-05-06	Inosilicate	Amphibole Group	Biaxial negative	Strong	3.0-3.4	163.26	197.54	176.59	168.96	255	255	255	48.53	56.24	197.75	0.8471	185.08	50.86	FALSE	255	0.024	35	(96, 96)	257	(96, 96)	1	(1, 1)	24480
F8-Hornblende-CN-3-14-65deg.jpg	F8	Hornblende	CN	65	First Quadrant (65Â°)	R,G,B	3	JPEG	171	RGB	157	uint8	2025-06-12T08:35:08	.jpg	2024-07-23T09:56:30	8.11	Moderate	(Ca,Na)2-3(Mg,Fe,Al)5(Al,Si)8O22(OH)2	Monoclinic	2025-05-06	Inosilicate	Amphibole Group	Biaxial negative	Strong	3.0-3.4	170.74	170.55	161.11	142.04	255	255	255	70.57	60.75	173.96	0.9181	162.03	64.8	FALSE	255	0.027	51	(96, 96)	257	(96, 96)	1	(1, 1)	26847
F8-Hornblende-CN-3-15-70deg.jpg	F8	Hornblende	CN	70	First Quadrant (70Â°)	R,G,B	3	JPEG	166	RGB	160	uint8	2025-06-12T08:35:08	.jpg	2024-07-23T09:56:46	7.51	Moderate	(Ca,Na)2-3(Mg,Fe,Al)5(Al,Si)8O22(OH)2	Monoclinic	2025-05-06	Inosilicate	Amphibole Group	Biaxial negative	Strong	3.0-3.4	167.61	148.43	148.11	128.29	255	255	255	84.03	78.12	167.96	0.9639	144.58	72.78	FALSE	255	0.027	57	(96, 96)	257	(96, 96)	1	(1, 1)	26560
F8-Hornblende-CN-3-16-75deg.jpg	F8	Hornblende	CN	75	First Quadrant (75Â°)	R,G,B	3	JPEG	159	RGB	141	uint8	2025-06-12T08:35:07	.jpg	2024-07-23T09:56:57	6.59	Moderate	(Ca,Na)2-3(Mg,Fe,Al)5(Al,Si)8O22(OH)2	Monoclinic	2025-05-06	Inosilicate	Amphibole Group	Biaxial negative	Strong	3.0-3.4	180.9	175.12	171.6	158.77	255	255	255	74.14	40.4	181.47	0.8868	170.89	60.81	FALSE	255	0.022	77	(96, 96)	257	(96, 96)	1	(1, 1)	22419
F8-Hornblende-CN-3-17-80deg.jpg	F8	Hornblende	CN	80	First Quadrant (80Â°)	R,G,B	3	JPEG	152	RGB	158	uint8	2025-06-12T08:35:09	.jpg	2024-07-23T09:57:41	6.86	Moderate	(Ca,Na)2-3(Mg,Fe,Al)5(Al,Si)8O22(OH)2	Monoclinic	2025-05-06	Inosilicate	Amphibole Group	Biaxial negative	Strong	3.0-3.4	187.14	208.8	196.14	192.46	255	255	255	47.14	32.41	209.04	1.0395	201.43	37.48	FALSE	255	0.024	101	(96, 96)	257	(96, 96)	1	(1, 1)	24016
F8-Hornblende-CN-3-18-85deg.jpg	F8	Hornblende	CN	85	First Quadrant (85Â°)	R,G,B	3	JPEG	140	RGB	155	uint8	2025-06-12T08:35:09	.jpg	2024-07-23T09:58:02	6.2	Moderate	(Ca,Na)2-3(Mg,Fe,Al)5(Al,Si)8O22(OH)2	Monoclinic	2025-05-06	Inosilicate	Amphibole Group	Biaxial negative	Strong	3.0-3.4	168.74	217.04	194.11	196.54	255	255	255	42.57	60.32	217.14	1.1071	205.4	30.76	FALSE	255	0.022	88	(96, 96)	257	(96, 96)	1	(1, 1)	21700
F8-Hornblende-CN-3-19-90deg.jpg	F8	Hornblende	CN	90	Perpendicular (90Â°)	R,G,B	3	JPEG	142	RGB	163	uint8	2025-06-12T08:35:08	.jpg	2024-07-23T09:58:22	6.96	Moderate	(Ca,Na)2-3(Mg,Fe,Al)5(Al,Si)8O22(OH)2	Monoclinic	2025-05-06	Inosilicate	Amphibole Group	Biaxial negative	Strong	3.0-3.4	175.44	229.01	204.98	210.5	255	255	255	38.36	62.06	229.13	1.1479	217.36	26.17	FALSE	255	0.023	78	(96, 96)	257	(96, 96)	1	(1, 1)	23146
F8-Hornblende-CN-3-2-5deg.jpg	F8	Hornblende	CN	5	First Quadrant (5Â°)	R,G,B	3	JPEG	175	RGB	141	uint8	2025-06-12T08:35:08	.jpg	2024-07-23T09:52:45	8.63	Moderate	(Ca,Na)2-3(Mg,Fe,Al)5(Al,Si)8O22(OH)2	Monoclinic	2025-05-06	Inosilicate	Amphibole Group	Biaxial negative	Strong	3.0-3.4	69.41	121.38	95.11	94.54	255	255	255	43.73	162.52	121.45	0.8057	107.42	80.67	FALSE	255	0.025	1	(96, 96)	257	(96, 96)	1	(1, 1)	24675
F8-Hornblende-CN-3-20-95deg.jpg	F8	Hornblende	CN	95	Second Quadrant (95Â°)	R,G,B	3	JPEG	132	RGB	181	uint8	2025-06-12T08:35:08	.jpg	2024-07-23T09:58:39	7.29	Moderate	(Ca,Na)2-3(Mg,Fe,Al)5(Al,Si)8O22(OH)2	Monoclinic	2025-05-06	Inosilicate	Amphibole Group	Biaxial negative	Strong	3.0-3.4	174.78	231.95	206.47	212.67	255	255	255	39.09	65.39	232.13	1.3712	219.67	26.19	FALSE	255	0.024	64	(96, 96)	257	(96, 96)	1	(1, 1)	23892
F8-Hornblende-CN-3-21-100deg.jpg	F8	Hornblende	CN	100	Second Quadrant (100Â°)	R,G,B	3	JPEG	139	RGB	186	uint8	2025-06-12T08:35:09	.jpg	2024-07-23T09:58:54	7.9	Moderate	(Ca,Na)2-3(Mg,Fe,Al)5(Al,Si)8O22(OH)2	Monoclinic	2025-05-06	Inosilicate	Amphibole Group	Biaxial negative	Strong	3.0-3.4	162.85	225.43	196.93	202.49	255	255	255	40	74.68	225.5	1.3381	211.44	32.74	FALSE	255	0.026	43	(96, 96)	257	(96, 96)	1	(1, 1)	25854
F8-Hornblende-CN-3-22-105deg.jpg	F8	Hornblende	CN	105	Second Quadrant (105Â°)	R,G,B	3	JPEG	129	RGB	203	uint8	2025-06-12T08:35:08	.jpg	2024-07-23T09:59:09	8.03	Moderate	(Ca,Na)2-3(Mg,Fe,Al)5(Al,Si)8O22(OH)2	Monoclinic	2025-05-06	Inosilicate	Amphibole Group	Biaxial negative	Strong	3.0-3.4	170.28	230	203.02	208.79	255	255	255	38.29	69.9	230.08	1.5736	216.85	32.18	FALSE	255	0.026	36	(96, 96)	257	(96, 96)	1	(1, 1)	26187
F8-Hornblende-CN-3-23-110deg.jpg	F8	Hornblende	CN	110	Second Quadrant (110Â°)	R,G,B	3	JPEG	132	RGB	207	uint8	2025-06-12T08:35:08	.jpg	2024-07-23T09:59:25	8.08	Moderate	(Ca,Na)2-3(Mg,Fe,Al)5(Al,Si)8O22(OH)2	Monoclinic	2025-05-06	Inosilicate	Amphibole Group	Biaxial negative	Strong	3.0-3.4	176.32	232.44	207.11	212.57	255	255	255	37.27	65.01	232.56	1.5682	220.11	30.83	FALSE	255	0.027	52	(96, 96)	257	(96, 96)	1	(1, 1)	27324
F8-Hornblende-CN-3-24-115deg.jpg	F8	Hornblende	CN	115	Second Quadrant (115Â°)	R,G,B	3	JPEG	124	RGB	203	uint8	2025-06-12T08:35:07	.jpg	2024-07-23T09:59:39	7.5	Moderate	(Ca,Na)2-3(Mg,Fe,Al)5(Al,Si)8O22(OH)2	Monoclinic	2025-05-06	Inosilicate	Amphibole Group	Biaxial negative	Strong	3.0-3.4	177.16	232.77	207.68	213.1	255	255	255	37.17	64.22	232.88	1.6371	220.55	30.69	FALSE	255	0.025	57	(96, 96)	257	(96, 96)	1	(1, 1)	25172
F8-Hornblende-CN-3-25-120deg.jpg	F8	Hornblende	CN	120	Second Quadrant (120Â°)	R,G,B	3	JPEG	124	RGB	203	uint8	2025-06-12T08:35:08	.jpg	2024-07-23T09:59:52	7.5	Moderate	(Ca,Na)2-3(Mg,Fe,Al)5(Al,Si)8O22(OH)2	Monoclinic	2025-05-06	Inosilicate	Amphibole Group	Biaxial negative	Strong	3.0-3.4	177.16	232.77	207.68	213.1	255	255	255	37.17	64.22	232.88	1.6371	220.55	30.69	FALSE	255	0.025	57	(96, 96)	257	(96, 96)	1	(1, 1)	25172
F8-Hornblende-CN-3-26-125deg.jpg	F8	Hornblende	CN	125	Second Quadrant (125Â°)	R,G,B	3	JPEG	137	RGB	211	uint8	2025-06-12T08:35:08	.jpg	2024-07-23T10:00:08	9.17	Moderate	(Ca,Na)2-3(Mg,Fe,Al)5(Al,Si)8O22(OH)2	Monoclinic	2025-05-06	Inosilicate	Amphibole Group	Biaxial negative	Strong	3.0-3.4	176.99	228.45	204.74	208.78	255	255	255	38.42	61.97	228.73	1.5401	216.7	37.19	FALSE	255	0.029	4	(96, 96)	257	(96, 96)	1	(1, 1)	28907
F8-Hornblende-CN-3-27-130deg.jpg	F8	Hornblende	CN	130	Second Quadrant (130Â°)	R,G,B	3	JPEG	128	RGB	204	uint8	2025-06-12T08:35:07	.jpg	2024-07-23T10:00:20	7.93	Moderate	(Ca,Na)2-3(Mg,Fe,Al)5(Al,Si)8O22(OH)2	Monoclinic	2025-05-06	Inosilicate	Amphibole Group	Biaxial negative	Strong	3.0-3.4	179.12	230.65	206.84	210.74	255	255	255	38.65	60.72	230.78	1.5938	218.82	32.9	FALSE	255	0.026	47	(96, 96)	257	(96, 96)	1	(1, 1)	26112
F8-Hornblende-CN-3-28-135deg.jpg	F8	Hornblende	CN	135	Second Quadrant (135Â°)	R,G,B	3	JPEG	125	RGB	211	uint8	2025-06-12T08:35:08	.jpg	2024-07-23T10:00:36	8.5	Moderate	(Ca,Na)2-3(Mg,Fe,Al)5(Al,Si)8O22(OH)2	Monoclinic	2025-05-06	Inosilicate	Amphibole Group	Biaxial negative	Strong	3.0-3.4	172.23	225.06	199.85	202.26	255	255	255	40.02	64.13	225.21	1.688	212.22	34.27	FALSE	255	0.026	49	(96, 96)	257	(96, 96)	1	(1, 1)	26375
F8-Hornblende-CN-3-29-140deg.jpg	F8	Hornblende	CN	140	Second Quadrant (140Â°)	R,G,B	3	JPEG	142	RGB	214	uint8	2025-06-12T08:35:09	.jpg	2024-07-23T10:00:56	9.43	Moderate	(Ca,Na)2-3(Mg,Fe,Al)5(Al,Si)8O22(OH)2	Monoclinic	2025-05-06	Inosilicate	Amphibole Group	Biaxial negative	Strong	3.0-3.4	169.64	215.27	192.45	192.43	255	255	255	41.07	61.38	215.52	1.507	203.23	43.14	FALSE	255	0.03	7	(96, 96)	257	(96, 96)	1	(1, 1)	30388
F8-Hornblende-CN-3-3-10deg.jpg	F8	Hornblende	CN	10	First Quadrant (10Â°)	R,G,B	3	JPEG	184	RGB	134	uint8	2025-06-12T08:35:09	.jpg	2024-07-23T09:53:05	9.03	Moderate	(Ca,Na)2-3(Mg,Fe,Al)5(Al,Si)8O22(OH)2	Monoclinic	2025-05-06	Inosilicate	Amphibole Group	Biaxial negative	Strong	3.0-3.4	76.23	138.34	107.9	109.13	255	255	255	43.34	150.76	138.43	0.7283	122.51	71.72	FALSE	255	0.025	0	(96, 96)	257	(96, 96)	1	(1, 1)	24656
F8-Hornblende-CN-3-30-145deg.jpg	F8	Hornblende	CN	145	Second Quadrant (145Â°)	R,G,B	3	JPEG	150	RGB	208	uint8	2025-06-12T08:35:08	.jpg	2024-07-23T10:01:49	9.7	Moderate	(Ca,Na)2-3(Mg,Fe,Al)5(Al,Si)8O22(OH)2	Monoclinic	2025-05-06	Inosilicate	Amphibole Group	Biaxial negative	Strong	3.0-3.4	164.73	205.2	184.13	182.47	255	255	255	41.31	59.72	205.43	1.3867	193.78	47.7	FALSE	255	0.031	18	(96, 96)	257	(96, 96)	1	(1, 1)	31200
F8-Hornblende-CN-3-31-150deg.jpg	F8	Hornblende	CN	150	Second Quadrant (150Â°)	R,G,B	3	JPEG	152	RGB	203	uint8	2025-06-12T08:35:09	.jpg	2024-07-23T10:02:07	9.09	Moderate	(Ca,Na)2-3(Mg,Fe,Al)5(Al,Si)8O22(OH)2	Monoclinic	2025-05-06	Inosilicate	Amphibole Group	Biaxial negative	Strong	3.0-3.4	168.43	202	183.64	180.48	255	255	255	42.06	52.91	202.31	1.3355	191.73	50.99	FALSE	255	0.031	35	(96, 96)	257	(96, 96)	1	(1, 1)	30856
F8-Hornblende-CN-3-32-155deg.jpg	F8	Hornblende	CN	155	Second Quadrant (155Â°)	R,G,B	3	JPEG	148	RGB	199	uint8	2025-06-12T08:35:08	.jpg	2024-07-23T10:02:33	9.29	Moderate	(Ca,Na)2-3(Mg,Fe,Al)5(Al,Si)8O22(OH)2	Monoclinic	2025-05-06	Inosilicate	Amphibole Group	Biaxial negative	Strong	3.0-3.4	150.86	177.54	161.02	154.65	255	255	255	48.54	55.36	177.98	1.3446	167.65	62.88	FALSE	255	0.029	29	(96, 96)	257	(96, 96)	1	(1, 1)	29452
F8-Hornblende-CN-3-33-160deg.jpg	F8	Hornblende	CN	160	Second Quadrant (160Â°)	R,G,B	3	JPEG	153	RGB	195	uint8	2025-06-12T08:35:08	.jpg	2024-07-23T10:02:50	8.09	Moderate	(Ca,Na)2-3(Mg,Fe,Al)5(Al,Si)8O22(OH)2	Monoclinic	2025-05-06	Inosilicate	Amphibole Group	Biaxial negative	Strong	3.0-3.4	149.47	159.13	150.06	141.58	255	255	255	56.25	46.04	159.75	1.2745	152.76	78.64	FALSE	255	0.03	32	(96, 96)	257	(96, 96)	1	(1, 1)	29835
F8-Hornblende-CN-3-34-165deg.jpg	F8	Hornblende	CN	165	Second Quadrant (165Â°)	R,G,B	3	JPEG	146	RGB	172	uint8	2025-06-12T08:35:07	.jpg	2024-07-23T10:03:03	6.89	Moderate	(Ca,Na)2-3(Mg,Fe,Al)5(Al,Si)8O22(OH)2	Monoclinic	2025-05-06	Inosilicate	Amphibole Group	Biaxial negative	Strong	3.0-3.4	147.77	142.71	140.36	130.62	255	255	255	70.6	53.43	148.67	1.1781	139.68	87.93	FALSE	255	0.025	41	(96, 96)	257	(96, 96)	1	(1, 1)	25112
F8-Hornblende-CN-3-35-170deg.jpg	F8	Hornblende	CN	170	Second Quadrant (170Â°)	R,G,B	3	JPEG	148	RGB	183	uint8	2025-06-12T08:35:08	.jpg	2024-07-23T10:03:20	7.08	Moderate	(Ca,Na)2-3(Mg,Fe,Al)5(Al,Si)8O22(OH)2	Monoclinic	2025-05-06	Inosilicate	Amphibole Group	Biaxial negative	Strong	3.0-3.4	164.23	160.97	158.34	149.83	255	255	255	64.16	40.07	165.27	1.2365	158.02	83.43	FALSE	255	0.027	48	(96, 96)	257	(96, 96)	1	(1, 1)	27084
F8-Hornblende-CN-3-36-175deg.jpg	F8	Hornblende	CN	175	Second Quadrant (175Â°)	R,G,B	3	JPEG	148	RGB	183	uint8	2025-06-12T08:35:09	.jpg	2024-07-23T10:03:55	7.08	Moderate	(Ca,Na)2-3(Mg,Fe,Al)5(Al,Si)8O22(OH)2	Monoclinic	2025-05-06	Inosilicate	Amphibole Group	Biaxial negative	Strong	3.0-3.4	164.23	160.97	158.34	149.83	255	255	255	64.16	40.07	165.27	1.2365	158.02	83.43	FALSE	255	0.027	48	(96, 96)	257	(96, 96)	1	(1, 1)	27084
F8-Hornblende-CN-3-37-180deg.jpg	F8	Hornblende	CN	180	Opposite (180Â°)	R,G,B	3	JPEG	167	RGB	160	uint8	2025-06-12T08:35:09	.jpg	2024-07-23T10:05:27	8.31	Moderate	(Ca,Na)2-3(Mg,Fe,Al)5(Al,Si)8O22(OH)2	Monoclinic	2025-05-06	Inosilicate	Amphibole Group	Biaxial negative	Strong	3.0-3.4	173.45	214.75	193.9	193.5	255	255	255	44.04	55.61	215.18	0.9581	203.69	36.43	FALSE	255	0.027	87	(96, 96)	257	(96, 96)	1	(1, 1)	26720
F8-Hornblende-CN-3-38-185deg.jpg	F8	Hornblende	CN	185	Third Quadrant (185Â°)	R,G,B	3	JPEG	176	RGB	145	uint8	2025-06-12T08:35:08	.jpg	2024-07-23T10:05:40	7.9	Moderate	(Ca,Na)2-3(Mg,Fe,Al)5(Al,Si)8O22(OH)2	Monoclinic	2025-05-06	Inosilicate	Amphibole Group	Biaxial negative	Strong	3.0-3.4	169.78	226.48	200.84	206.26	255	255	255	40.57	67.6	226.76	0.8239	213.98	29.85	FALSE	255	0.026	75	(96, 96)	257	(96, 96)	1	(1, 1)	25520
F8-Hornblende-CN-3-39-190deg.jpg	F8	Hornblende	CN	190	Third Quadrant (190Â°)	R,G,B	3	JPEG	178	RGB	133	uint8	2025-06-12T08:35:08	.jpg	2024-07-23T10:05:56	8.38	Moderate	(Ca,Na)2-3(Mg,Fe,Al)5(Al,Si)8O22(OH)2	Monoclinic	2025-05-06	Inosilicate	Amphibole Group	Biaxial negative	Strong	3.0-3.4	163.56	227.01	198.08	203.68	255	255	255	42.47	74.85	227.33	0.7472	212.8	30.95	FALSE	255	0.024	55	(96, 96)	257	(96, 96)	1	(1, 1)	23674
F8-Hornblende-CN-3-4-15deg.jpg	F8	Hornblende	CN	15	First Quadrant (15Â°)	R,G,B	3	JPEG	169	RGB	130	uint8	2025-06-12T08:35:08	.jpg	2024-07-23T09:53:26	8.2	Moderate	(Ca,Na)2-3(Mg,Fe,Al)5(Al,Si)8O22(OH)2	Monoclinic	2025-05-06	Inosilicate	Amphibole Group	Biaxial negative	Strong	3.0-3.4	99.41	165.93	133.93	136.45	255	255	255	42.59	125.41	166	0.7692	149.53	63.9	FALSE	255	0.022	6	(96, 96)	257	(96, 96)	1	(1, 1)	21970
F8-Hornblende-CN-3-40-195deg.jpg	F8	Hornblende	CN	195	Third Quadrant (195Â°)	R,G,B	3	JPEG	178	RGB	132	uint8	2025-06-12T08:35:08	.jpg	2024-07-23T10:06:32	8.07	Moderate	(Ca,Na)2-3(Mg,Fe,Al)5(Al,Si)8O22(OH)2	Monoclinic	2025-05-06	Inosilicate	Amphibole Group	Biaxial negative	Strong	3.0-3.4	173.99	232.24	206.3	212.68	255	255	255	41.15	67.19	232.65	0.7416	219.75	28.23	FALSE	255	0.023	50	(96, 96)	257	(96, 96)	1	(1, 1)	23496
F8-Hornblende-CN-3-41-200deg.jpg	F8	Hornblende	CN	200	Third Quadrant (200Â°)	R,G,B	3	JPEG	193	RGB	134	uint8	2025-06-12T08:35:08	.jpg	2024-07-23T10:06:50	9.27	Moderate	(Ca,Na)2-3(Mg,Fe,Al)5(Al,Si)8O22(OH)2	Monoclinic	2025-05-06	Inosilicate	Amphibole Group	Biaxial negative	Strong	3.0-3.4	158.47	223.96	193.48	198	255	255	255	44.04	79.14	224.27	0.6943	208.72	34.08	FALSE	255	0.026	34	(96, 96)	257	(96, 96)	1	(1, 1)	25862
F8-Hornblende-CN-3-42-205deg.jpg	F8	Hornblende	CN	205	Third Quadrant (205Â°)	R,G,B	3	JPEG	198	RGB	138	uint8	2025-06-12T08:35:08	.jpg	2024-07-23T10:07:03	9.43	Moderate	(Ca,Na)2-3(Mg,Fe,Al)5(Al,Si)8O22(OH)2	Monoclinic	2025-05-06	Inosilicate	Amphibole Group	Biaxial negative	Strong	3.0-3.4	160.63	223.55	194.07	198.03	255	255	255	41.85	76.46	223.75	0.697	208.74	36.48	FALSE	255	0.027	35	(96, 96)	257	(96, 96)	1	(1, 1)	27324
F8-Hornblende-CN-3-43-210deg.jpg	F8	Hornblende	CN	210	Third Quadrant (210Â°)	R,G,B	3	JPEG	201	RGB	126	uint8	2025-06-12T08:35:08	.jpg	2024-07-23T10:07:17	8.65	Moderate	(Ca,Na)2-3(Mg,Fe,Al)5(Al,Si)8O22(OH)2	Monoclinic	2025-05-06	Inosilicate	Amphibole Group	Biaxial negative	Strong	3.0-3.4	161.25	224.43	194.74	198.54	255	255	255	40.23	76.25	224.54	0.6269	209.48	35.83	FALSE	255	0.025	29	(96, 96)	257	(96, 96)	1	(1, 1)	25326
F8-Hornblende-CN-3-44-215deg.jpg	F8	Hornblende	CN	215	Third Quadrant (215Â°)	R,G,B	3	JPEG	190	RGB	123	uint8	2025-06-12T08:35:09	.jpg	2024-07-23T10:07:31	7.7	Moderate	(Ca,Na)2-3(Mg,Fe,Al)5(Al,Si)8O22(OH)2	Monoclinic	2025-05-06	Inosilicate	Amphibole Group	Biaxial negative	Strong	3.0-3.4	164.05	224.88	196.13	199.45	255	255	255	39.45	73.38	225	0.6474	210.33	35.82	FALSE	255	0.023	32	(96, 96)	257	(96, 96)	1	(1, 1)	23370
F8-Hornblende-CN-3-45-220deg.jpg	F8	Hornblende	CN	220	Third Quadrant (220Â°)	R,G,B	3	JPEG	204	RGB	137	uint8	2025-06-12T08:35:08	.jpg	2024-07-23T10:07:45	9.21	Moderate	(Ca,Na)2-3(Mg,Fe,Al)5(Al,Si)8O22(OH)2	Monoclinic	2025-05-06	Inosilicate	Amphibole Group	Biaxial negative	Strong	3.0-3.4	163.2	219.65	191.92	192.9	255	255	255	41.01	71.36	219.84	0.6716	205.21	39.58	FALSE	255	0.028	16	(96, 96)	257	(96, 96)	1	(1, 1)	27948
F8-Hornblende-CN-3-46-225deg.jpg	F8	Hornblende	CN	225	Third Quadrant (225Â°)	R,G,B	3	JPEG	211	RGB	135	uint8	2025-06-12T08:35:09	.jpg	2024-07-23T10:08:00	9.24	Moderate	(Ca,Na)2-3(Mg,Fe,Al)5(Al,Si)8O22(OH)2	Monoclinic	2025-05-06	Inosilicate	Amphibole Group	Biaxial negative	Strong	3.0-3.4	173.47	223.85	199.04	199.79	255	255	255	39.65	62.7	224.04	0.6398	210.9	38.48	FALSE	255	0.028	31	(96, 96)	257	(96, 96)	1	(1, 1)	28485
F8-Hornblende-CN-3-47-230deg.jpg	F8	Hornblende	CN	230	Third Quadrant (230Â°)	R,G,B	3	JPEG	197	RGB	131	uint8	2025-06-12T08:35:08	.jpg	2024-07-23T10:08:13	8.06	Moderate	(Ca,Na)2-3(Mg,Fe,Al)5(Al,Si)8O22(OH)2	Monoclinic	2025-05-06	Inosilicate	Amphibole Group	Biaxial negative	Strong	3.0-3.4	164.47	211.71	187.23	185.51	255	255	255	41.95	64.59	211.88	0.665	198.48	44.09	FALSE	255	0.026	29	(96, 96)	257	(96, 96)	1	(1, 1)	25807
F8-Hornblende-CN-3-48-235deg.jpg	F8	Hornblende	CN	235	Third Quadrant (235Â°)	R,G,B	3	JPEG	203	RGB	135	uint8	2025-06-12T08:35:08	.jpg	2024-07-23T10:08:27	9.19	Moderate	(Ca,Na)2-3(Mg,Fe,Al)5(Al,Si)8O22(OH)2	Monoclinic	2025-05-06	Inosilicate	Amphibole Group	Biaxial negative	Strong	3.0-3.4	164.03	204.6	182.1	177.67	255	255	255	45.71	60.91	205.04	0.665	191.91	46.89	FALSE	255	0.027	32	(96, 96)	257	(96, 96)	1	(1, 1)	27405
F8-Hornblende-CN-3-49-240deg.jpg	F8	Hornblende	CN	240	Third Quadrant (240Â°)	R,G,B	3	JPEG	203	RGB	135	uint8	2025-06-12T08:35:08	.jpg	2024-07-23T10:08:41	9.19	Moderate	(Ca,Na)2-3(Mg,Fe,Al)5(Al,Si)8O22(OH)2	Monoclinic	2025-05-06	Inosilicate	Amphibole Group	Biaxial negative	Strong	3.0-3.4	164.03	204.6	182.1	177.67	255	255	255	45.71	60.91	205.04	0.665	191.91	46.89	FALSE	255	0.027	32	(96, 96)	257	(96, 96)	1	(1, 1)	27405
F8-Hornblende-CN-3-5-20deg.jpg	F8	Hornblende	CN	20	First Quadrant (20Â°)	R,G,B	3	JPEG	169	RGB	130	uint8	2025-06-12T08:35:07	.jpg	2024-07-23T09:53:39	8.2	Moderate	(Ca,Na)2-3(Mg,Fe,Al)5(Al,Si)8O22(OH)2	Monoclinic	2025-05-06	Inosilicate	Amphibole Group	Biaxial negative	Strong	3.0-3.4	99.41	165.93	133.93	136.45	255	255	255	42.59	125.41	166	0.7692	149.53	63.9	FALSE	255	0.022	6	(96, 96)	257	(96, 96)	1	(1, 1)	21970
F8-Hornblende-CN-3-50-245deg.jpg	F8	Hornblende	CN	245	Third Quadrant (245Â°)	R,G,B	3	JPEG	208	RGB	164	uint8	2025-06-12T08:35:07	.jpg	2024-07-23T10:08:55	9.89	Moderate	(Ca,Na)2-3(Mg,Fe,Al)5(Al,Si)8O22(OH)2	Monoclinic	2025-05-06	Inosilicate	Amphibole Group	Biaxial negative	Strong	3.0-3.4	156.01	170.48	156.76	143.8	255	255	255	56.18	60.03	172.05	0.7885	160.85	72.85	FALSE	255	0.034	25	(96, 96)	257	(96, 96)	1	(1, 1)	34112
F8-Hornblende-CN-3-51-250deg.jpg	F8	Hornblende	CN	250	Third Quadrant (250Â°)	R,G,B	3	JPEG	198	RGB	166	uint8	2025-06-12T08:35:08	.jpg	2024-07-23T10:09:07	9.65	Moderate	(Ca,Na)2-3(Mg,Fe,Al)5(Al,Si)8O22(OH)2	Monoclinic	2025-05-06	Inosilicate	Amphibole Group	Biaxial negative	Strong	3.0-3.4	154.69	154.19	146.8	131.51	255	255	255	67.01	67.29	157.74	0.8384	147.47	82.02	FALSE	255	0.033	29	(96, 96)	257	(96, 96)	1	(1, 1)	32868
F8-Hornblende-CN-3-52-255deg.jpg	F8	Hornblende	CN	255	Third Quadrant (255Â°)	R,G,B	3	JPEG	181	RGB	163	uint8	2025-06-12T08:35:08	.jpg	2024-07-23T10:09:25	8.67	Moderate	(Ca,Na)2-3(Mg,Fe,Al)5(Al,Si)8O22(OH)2	Monoclinic	2025-05-06	Inosilicate	Amphibole Group	Biaxial negative	Strong	3.0-3.4	159.21	146.43	144.27	127.16	255	255	255	73.93	81.88	160.08	0.9006	142.13	86.69	FALSE	255	0.03	39	(96, 96)	257	(96, 96)	1	(1, 1)	29503
F8-Hornblende-CN-3-53-260deg.jpg	F8	Hornblende	CN	260	Third Quadrant (260Â°)	R,G,B	3	JPEG	158	RGB	168	uint8	2025-06-12T08:35:08	.jpg	2024-07-23T10:09:53	8.17	Moderate	(Ca,Na)2-3(Mg,Fe,Al)5(Al,Si)8O22(OH)2	Monoclinic	2025-05-06	Inosilicate	Amphibole Group	Biaxial negative	Strong	3.0-3.4	149.65	147.69	141.66	127.64	255	255	255	74.33	57.88	151.53	1.0633	141.91	75.36	FALSE	255	0.027	45	(96, 96)	257	(96, 96)	1	(1, 1)	26544
F8-Hornblende-CN-3-54-265deg.jpg	F8	Hornblende	CN	265	Third Quadrant (265Â°)	R,G,B	3	JPEG	166	RGB	176	uint8	2025-06-12T08:35:08	.jpg	2024-07-23T10:10:10	8.67	Moderate	(Ca,Na)2-3(Mg,Fe,Al)5(Al,Si)8O22(OH)2	Monoclinic	2025-05-06	Inosilicate	Amphibole Group	Biaxial negative	Strong	3.0-3.4	169.16	192.71	179.16	175.61	255	255	255	44.96	41.25	193.09	1.0602	184.9	51.3	FALSE	255	0.029	74	(96, 96)	257	(96, 96)	1	(1, 1)	29216
F8-Hornblende-CN-3-55-270deg.jpg	F8	Hornblende	CN	270	Three-quarter (270Â°)	R,G,B	3	JPEG	144	RGB	179	uint8	2025-06-12T08:35:08	.jpg	2024-07-23T10:10:24	7.97	Moderate	(Ca,Na)2-3(Mg,Fe,Al)5(Al,Si)8O22(OH)2	Monoclinic	2025-05-06	Inosilicate	Amphibole Group	Biaxial negative	Strong	3.0-3.4	172.45	219.89	196.79	198.03	255	255	255	43.03	59.39	220.23	1.2431	207.95	30.81	FALSE	255	0.026	88	(96, 96)	257	(96, 96)	1	(1, 1)	25776
F8-Hornblende-CN-3-56-275deg.jpg	F8	Hornblende	CN	275	Fourth Quadrant (275Â°)	R,G,B	3	JPEG	132	RGB	187	uint8	2025-06-12T08:35:08	.jpg	2024-07-23T10:10:37	7.25	Moderate	(Ca,Na)2-3(Mg,Fe,Al)5(Al,Si)8O22(OH)2	Monoclinic	2025-05-06	Inosilicate	Amphibole Group	Biaxial negative	Strong	3.0-3.4	178.42	228.75	206.47	212.25	255	255	255	37.61	59.37	229.08	1.4167	218.07	28.9	FALSE	255	0.025	70	(96, 96)	257	(96, 96)	1	(1, 1)	24684
F8-Hornblende-CN-3-57-280deg.jpg	F8	Hornblende	CN	280	Fourth Quadrant (280Â°)	R,G,B	3	JPEG	135	RGB	194	uint8	2025-06-12T08:35:08	.jpg	2024-07-23T10:10:55	7.78	Moderate	(Ca,Na)2-3(Mg,Fe,Al)5(Al,Si)8O22(OH)2	Monoclinic	2025-05-06	Inosilicate	Amphibole Group	Biaxial negative	Strong	3.0-3.4	181.21	231.97	210.13	217.21	255	255	255	39	60	233.07	1.437	221.77	28.3	FALSE	255	0.026	43	(96, 96)	257	(96, 96)	1	(1, 1)	26190
F8-Hornblende-CN-3-58-285deg.jpg	F8	Hornblende	CN	285	Fourth Quadrant (285Â°)	R,G,B	3	JPEG	143	RGB	199	uint8	2025-06-12T08:35:09	.jpg	2024-07-23T10:11:08	8.73	Moderate	(Ca,Na)2-3(Mg,Fe,Al)5(Al,Si)8O22(OH)2	Monoclinic	2025-05-06	Inosilicate	Amphibole Group	Biaxial negative	Strong	3.0-3.4	150.28	213.3	184.11	188.76	255	255	255	41.14	81.74	213.44	1.3916	198.77	40.77	FALSE	255	0.028	13	(96, 96)	257	(96, 96)	1	(1, 1)	28457
F8-Hornblende-CN-3-59-290deg.jpg	F8	Hornblende	CN	290	Fourth Quadrant (290Â°)	R,G,B	3	JPEG	128	RGB	202	uint8	2025-06-12T08:35:08	.jpg	2024-07-23T10:11:23	8.34	Moderate	(Ca,Na)2-3(Mg,Fe,Al)5(Al,Si)8O22(OH)2	Monoclinic	2025-05-06	Inosilicate	Amphibole Group	Biaxial negative	Strong	3.0-3.4	131.63	197	166.92	172.13	255	255	255	41.54	94.91	197.08	1.5781	182.1	49.35	FALSE	255	0.026	1	(96, 96)	257	(96, 96)	1	(1, 1)	25856
F8-Hornblende-CN-3-6-25deg.jpg	F8	Hornblende	CN	25	First Quadrant (25Â°)	R,G,B	3	JPEG	169	RGB	130	uint8	2025-06-12T08:35:07	.jpg	2024-07-23T09:53:56	8.2	Moderate	(Ca,Na)2-3(Mg,Fe,Al)5(Al,Si)8O22(OH)2	Monoclinic	2025-05-06	Inosilicate	Amphibole Group	Biaxial negative	Strong	3.0-3.4	99.41	165.93	133.93	136.45	255	255	255	42.59	125.41	166	0.7692	149.53	63.9	FALSE	255	0.022	6	(96, 96)	257	(96, 96)	1	(1, 1)	21970
F8-Hornblende-CN-3-60-295deg.jpg	F8	Hornblende	CN	295	Fourth Quadrant (295Â°)	R,G,B	3	JPEG	125	RGB	215	uint8	2025-06-12T08:35:08	.jpg	2024-07-23T10:11:37	9.51	Moderate	(Ca,Na)2-3(Mg,Fe,Al)5(Al,Si)8O22(OH)2	Monoclinic	2025-05-06	Inosilicate	Amphibole Group	Biaxial negative	Strong	3.0-3.4	133.89	197.93	168.24	172.91	255	255	255	40.59	92.48	198	1.72	183.14	49.25	FALSE	255	0.027	4	(96, 96)	257	(96, 96)	1	(1, 1)	26875
F8-Hornblende-CN-3-61-300deg.jpg	F8	Hornblende	CN	300	Fourth Quadrant (300Â°)	R,G,B	3	JPEG	129	RGB	223	uint8	2025-06-12T08:35:08	.jpg	2024-07-23T10:11:51	9.87	Moderate	(Ca,Na)2-3(Mg,Fe,Al)5(Al,Si)8O22(OH)2	Monoclinic	2025-05-06	Inosilicate	Amphibole Group	Biaxial negative	Strong	3.0-3.4	141.36	202.26	173.76	177.67	255	255	255	39.81	86.08	202.33	1.7287	187.95	48.24	FALSE	255	0.029	5	(96, 96)	257	(96, 96)	1	(1, 1)	28767
F8-Hornblende-CN-3-62-305deg.jpg	F8	Hornblende	CN	305	Fourth Quadrant (305Â°)	R,G,B	3	JPEG	123	RGB	215	uint8	2025-06-12T08:35:07	.jpg	2024-07-23T10:12:05	9.45	Moderate	(Ca,Na)2-3(Mg,Fe,Al)5(Al,Si)8O22(OH)2	Monoclinic	2025-05-06	Inosilicate	Amphibole Group	Biaxial negative	Strong	3.0-3.4	140.68	201.51	172.97	176.73	255	255	255	41.62	86.36	201.65	1.748	187.15	49.33	FALSE	255	0.026	2	(96, 96)	257	(96, 96)	1	(1, 1)	26445
F8-Hornblende-CN-3-63-310deg.jpg	F8	Hornblende	CN	310	Fourth Quadrant (310Â°)	R,G,B	3	JPEG	141	RGB	220	uint8	2025-06-12T08:35:07	.jpg	2024-07-23T10:12:18	9.7	Moderate	(Ca,Na)2-3(Mg,Fe,Al)5(Al,Si)8O22(OH)2	Monoclinic	2025-05-06	Inosilicate	Amphibole Group	Biaxial negative	Strong	3.0-3.4	158.54	212.62	187.05	189.99	255	255	255	38.92	72.73	212.77	1.5603	199.68	45.82	FALSE	255	0.031	2	(96, 96)	257	(96, 96)	1	(1, 1)	31020
F8-Hornblende-CN-3-64-315deg.jpg	F8	Hornblende	CN	315	Fourth Quadrant (315Â°)	R,G,B	3	JPEG	134	RGB	214	uint8	2025-06-12T08:35:07	.jpg	2024-07-23T10:12:31	9.15	Moderate	(Ca,Na)2-3(Mg,Fe,Al)5(Al,Si)8O22(OH)2	Monoclinic	2025-05-06	Inosilicate	Amphibole Group	Biaxial negative	Strong	3.0-3.4	164.19	215.11	190.94	193.51	255	255	255	38.08	67.53	215.22	1.597	202.84	43.99	FALSE	255	0.029	4	(96, 96)	257	(96, 96)	1	(1, 1)	28676
F8-Hornblende-CN-3-65-320deg.jpg	F8	Hornblende	CN	320	Fourth Quadrant (320Â°)	R,G,B	3	JPEG	139	RGB	218	uint8	2025-06-12T08:35:08	.jpg	2024-07-23T10:12:45	9.7	Moderate	(Ca,Na)2-3(Mg,Fe,Al)5(Al,Si)8O22(OH)2	Monoclinic	2025-05-06	Inosilicate	Amphibole Group	Biaxial negative	Strong	3.0-3.4	160.94	206.05	183.86	184.59	255	255	255	38.76	66.34	206.47	1.5683	194.49	49.04	FALSE	255	0.03	7	(96, 96)	257	(96, 96)	1	(1, 1)	30302
F8-Hornblende-CN-3-66-325deg.jpg	F8	Hornblende	CN	325	Fourth Quadrant (325Â°)	R,G,B	3	JPEG	137	RGB	215	uint8	2025-06-12T08:35:08	.jpg	2024-07-23T10:13:00	9.46	Moderate	(Ca,Na)2-3(Mg,Fe,Al)5(Al,Si)8O22(OH)2	Monoclinic	2025-05-06	Inosilicate	Amphibole Group	Biaxial negative	Strong	3.0-3.4	149.26	191.5	170.01	169.28	255	255	255	39.94	70.7	191.77	1.5693	180.02	58.25	FALSE	255	0.029	13	(96, 96)	257	(96, 96)	1	(1, 1)	29455
F8-Hornblende-CN-3-67-330deg.jpg	F8	Hornblende	CN	330	Fourth Quadrant (330Â°)	R,G,B	3	JPEG	152	RGB	213	uint8	2025-06-12T08:35:08	.jpg	2024-07-23T10:13:13	10	Moderate	(Ca,Na)2-3(Mg,Fe,Al)5(Al,Si)8O22(OH)2	Monoclinic	2025-05-06	Inosilicate	Amphibole Group	Biaxial negative	Strong	3.0-3.4	130.01	164.29	145.72	142.86	255	255	255	40.47	79.81	164.5	1.4013	153.97	76.29	FALSE	255	0.032	2	(96, 96)	257	(96, 96)	1	(1, 1)	32376
F8-Hornblende-CN-3-68-335deg.jpg	F8	Hornblende	CN	335	Fourth Quadrant (335Â°)	R,G,B	3	JPEG	154	RGB	202	uint8	2025-06-12T08:35:07	.jpg	2024-07-23T10:13:36	8.69	Moderate	(Ca,Na)2-3(Mg,Fe,Al)5(Al,Si)8O22(OH)2	Monoclinic	2025-05-06	Inosilicate	Amphibole Group	Biaxial negative	Strong	3.0-3.4	106.92	125.49	114.17	110.1	255	255	255	44.35	91.98	125.71	1.3117	118.76	98.54	FALSE	255	0.031	1	(96, 96)	257	(96, 96)	1	(1, 1)	31108
F8-Hornblende-CN-3-69-340deg.jpg	F8	Hornblende	CN	340	Fourth Quadrant (340Â°)	R,G,B	3	JPEG	136	RGB	197	uint8	2025-06-12T08:35:08	.jpg	2024-07-23T10:13:48	6.37	Moderate	(Ca,Na)2-3(Mg,Fe,Al)5(Al,Si)8O22(OH)2	Monoclinic	2025-05-06	Inosilicate	Amphibole Group	Biaxial negative	Strong	3.0-3.4	99.83	105.29	101.25	98.63	255	255	255	49.88	121.26	105.57	1.4485	102.67	116.68	FALSE	255	0.027	0	(96, 96)	257	(96, 96)	1	(1, 1)	26792
F8-Hornblende-CN-3-7-30deg.jpg	F8	Hornblende	CN	30	First Quadrant (30Â°)	R,G,B	3	JPEG	203	RGB	126	uint8	2025-06-12T08:35:09	.jpg	2024-07-23T09:54:23	8.36	Moderate	(Ca,Na)2-3(Mg,Fe,Al)5(Al,Si)8O22(OH)2	Monoclinic	2025-05-06	Inosilicate	Amphibole Group	Biaxial negative	Strong	3.0-3.4	157.84	220.48	190.55	193.34	255	255	255	42.02	77.26	220.63	0.6207	205.21	37.55	FALSE	255	0.026	31	(96, 96)	257	(96, 96)	1	(1, 1)	25578
F8-Hornblende-CN-3-70-345deg.jpg	F8	Hornblende	CN	345	Fourth Quadrant (345Â°)	R,G,B	3	JPEG	197	RGB	232	uint8	2025-06-12T08:35:07	.jpg	2024-07-23T10:14:06	7.27	Moderate	(Ca,Na)2-3(Mg,Fe,Al)5(Al,Si)8O22(OH)2	Monoclinic	2025-05-06	Inosilicate	Amphibole Group	Biaxial negative	Strong	3.0-3.4	103.87	104.03	103.6	102.91	255	255	255	26.98	54.3	104.65	1.1777	103.66	122.21	FALSE	255	0.046	0	(96, 96)	257	(96, 96)	1	(1, 1)	45704
F8-Hornblende-CN-3-71-350deg.jpg	F8	Hornblende	CN	350	Fourth Quadrant (350Â°)	R,G,B	3	JPEG	201	RGB	204	uint8	2025-06-12T08:35:08	.jpg	2024-07-23T10:14:18	6.58	Moderate	(Ca,Na)2-3(Mg,Fe,Al)5(Al,Si)8O22(OH)2	Monoclinic	2025-05-06	Inosilicate	Amphibole Group	Biaxial negative	Strong	3.0-3.4	95.78	96.2	95.76	95.3	255	255	255	23.31	52	96.55	1.0149	95.87	120.77	FALSE	255	0.041	0	(96, 96)	257	(96, 96)	1	(1, 1)	41004
F8-Hornblende-CN-3-8-35deg.jpg	F8	Hornblende	CN	35	First Quadrant (35Â°)	R,G,B	3	JPEG	200	RGB	133	uint8	2025-06-12T08:35:08	.jpg	2024-07-23T09:54:36	8.2	Moderate	(Ca,Na)2-3(Mg,Fe,Al)5(Al,Si)8O22(OH)2	Monoclinic	2025-05-06	Inosilicate	Amphibole Group	Biaxial negative	Strong	3.0-3.4	170.8	227.36	200.32	202.81	255	255	255	41.79	67.6	227.53	0.665	213.56	35.14	FALSE	255	0.027	10	(96, 96)	257	(96, 96)	1	(1, 1)	26600
F8-Hornblende-CN-3-9-40deg.jpg	F8	Hornblende	CN	40	First Quadrant (40Â°)	R,G,B	3	JPEG	200	RGB	133	uint8	2025-06-12T08:35:09	.jpg	2024-07-23T09:54:50	8.2	Moderate	(Ca,Na)2-3(Mg,Fe,Al)5(Al,Si)8O22(OH)2	Monoclinic	2025-05-06	Inosilicate	Amphibole Group	Biaxial negative	Strong	3.0-3.4	170.8	227.36	200.32	202.81	255	255	255	41.79	67.6	227.53	0.665	213.56	35.14	FALSE	255	0.027	10	(96, 96)	257	(96, 96)	1	(1, 1)	26600
F8-Hornblende-CN-4-1-0deg.jpg	F8	Hornblende	CN	0	Reference (0Â°)	R,G,B	3	JPEG	477	RGB	610	uint8	2025-06-12T08:35:08	.jpg	2024-07-21T07:51:22	58.93	Moderate	(Ca,Na)2-3(Mg,Fe,Al)5(Al,Si)8O22(OH)2	Monoclinic	2025-05-06	Inosilicate	Amphibole Group	Biaxial negative	Strong	3.0-3.4	136.29	219.94	190.7	215.86	255	255	255	23.92	109.53	221.22	1.2788	209.19	42.33	FALSE	255	0.291	0	(120, 120)	257	(120, 120)	1	(1, 1)	290970
F8-Hornblende-CN-4-10-45deg.jpg	F8	Hornblende	CN	45	First Quadrant (45Â°)	R,G,B	3	JPEG	536	RGB	465	uint8	2025-06-12T08:35:09	.jpg	2024-07-21T07:57:24	50.41	Moderate	(Ca,Na)2-3(Mg,Fe,Al)5(Al,Si)8O22(OH)2	Monoclinic	2025-05-06	Inosilicate	Amphibole Group	Biaxial negative	Strong	3.0-3.4	141.86	233.8	202.03	230.42	255	255	255	24.78	106.06	235.21	0.8675	222.31	32.33	FALSE	255	0.249	21	(120, 120)	257	(120, 120)	1	(1, 1)	249240
F8-Hornblende-CN-4-11-50deg.jpg	F8	Hornblende	CN	50	First Quadrant (50Â°)	R,G,B	3	JPEG	522	RGB	472	uint8	2025-06-12T08:35:07	.jpg	2024-07-21T07:57:43	52.74	Moderate	(Ca,Na)2-3(Mg,Fe,Al)5(Al,Si)8O22(OH)2	Monoclinic	2025-05-06	Inosilicate	Amphibole Group	Biaxial negative	Strong	3.0-3.4	122.56	225.16	188.62	218.15	255	255	255	25.91	124.62	225.96	0.9042	211.37	39.53	FALSE	255	0.246	7	(120, 120)	257	(120, 120)	1	(1, 1)	246384
F8-Hornblende-CN-4-12-55deg.jpg	F8	Hornblende	CN	55	First Quadrant (55Â°)	R,G,B	3	JPEG	550	RGB	465	uint8	2025-06-12T08:35:09	.jpg	2024-07-21T07:57:58	51.53	Moderate	(Ca,Na)2-3(Mg,Fe,Al)5(Al,Si)8O22(OH)2	Monoclinic	2025-05-06	Inosilicate	Amphibole Group	Biaxial negative	Strong	3.0-3.4	128.37	222.13	188.64	215.42	255	255	255	23.82	119.68	222.83	0.8455	209.44	44.25	FALSE	255	0.256	3	(120, 120)	257	(120, 120)	1	(1, 1)	255750
F8-Hornblende-CN-4-13-60deg.jpg	F8	Hornblende	CN	60	First Quadrant (60Â°)	R,G,B	3	JPEG	545	RGB	460	uint8	2025-06-12T08:35:07	.jpg	2024-07-21T07:58:15	54.96	Moderate	(Ca,Na)2-3(Mg,Fe,Al)5(Al,Si)8O22(OH)2	Monoclinic	2025-05-06	Inosilicate	Amphibole Group	Biaxial negative	Strong	3.0-3.4	117.75	219.5	183.2	212.37	255	255	255	25.41	129.95	220.29	0.844	205.76	44.65	FALSE	255	0.251	2	(120, 120)	257	(120, 120)	1	(1, 1)	250700
F8-Hornblende-CN-4-14-65deg.jpg	F8	Hornblende	CN	65	First Quadrant (65Â°)	R,G,B	3	JPEG	583	RGB	458	uint8	2025-06-12T08:35:08	.jpg	2024-07-21T07:58:39	55.35	Moderate	(Ca,Na)2-3(Mg,Fe,Al)5(Al,Si)8O22(OH)2	Monoclinic	2025-05-06	Inosilicate	Amphibole Group	Biaxial negative	Strong	3.0-3.4	124.31	220.48	186.18	213.75	255	255	255	23.93	123.96	221.22	0.7856	207.5	45.14	FALSE	255	0.267	1	(120, 120)	257	(120, 120)	1	(1, 1)	267014
F8-Hornblende-CN-4-15-70deg.jpg	F8	Hornblende	CN	70	First Quadrant (70Â°)	R,G,B	3	JPEG	543	RGB	420	uint8	2025-06-12T08:35:09	.jpg	2024-07-21T08:03:30	47.05	Moderate	(Ca,Na)2-3(Mg,Fe,Al)5(Al,Si)8O22(OH)2	Monoclinic	2025-05-06	Inosilicate	Amphibole Group	Biaxial negative	Strong	3.0-3.4	128.9	219.93	187.45	213.54	255	255	255	23.64	119.35	220.69	0.7735	207.64	46.71	FALSE	255	0.228	0	(120, 120)	257	(120, 120)	1	(1, 1)	228060
F8-Hornblende-CN-4-16-75deg.jpg	F8	Hornblende	CN	75	First Quadrant (75Â°)	R,G,B	3	JPEG	555	RGB	450	uint8	2025-06-12T08:35:08	.jpg	2024-07-21T08:03:45	54.27	Moderate	(Ca,Na)2-3(Mg,Fe,Al)5(Al,Si)8O22(OH)2	Monoclinic	2025-05-06	Inosilicate	Amphibole Group	Biaxial negative	Strong	3.0-3.4	121.2	216.09	182.13	209.11	255	255	255	24.63	126.41	216.75	0.8108	203.18	47.1	FALSE	255	0.25	0	(120, 120)	257	(120, 120)	1	(1, 1)	249750
F8-Hornblende-CN-4-17-80deg.jpg	F8	Hornblende	CN	80	First Quadrant (80Â°)	R,G,B	3	JPEG	566	RGB	463	uint8	2025-06-12T08:35:09	.jpg	2024-07-21T08:04:07	57.11	Moderate	(Ca,Na)2-3(Mg,Fe,Al)5(Al,Si)8O22(OH)2	Monoclinic	2025-05-06	Inosilicate	Amphibole Group	Biaxial negative	Strong	3.0-3.4	120.96	215.88	181.82	208.6	255	255	255	25.11	126.34	216.5	0.818	202.88	46.45	FALSE	255	0.262	0	(120, 120)	257	(120, 120)	1	(1, 1)	262058
F8-Hornblende-CN-4-18-85deg.jpg	F8	Hornblende	CN	85	First Quadrant (85Â°)	R,G,B	3	JPEG	548	RGB	482	uint8	2025-06-12T08:35:09	.jpg	2024-07-21T08:04:25	57.09	Moderate	(Ca,Na)2-3(Mg,Fe,Al)5(Al,Si)8O22(OH)2	Monoclinic	2025-05-06	Inosilicate	Amphibole Group	Biaxial negative	Strong	3.0-3.4	120.54	211.95	178.81	203.94	255	255	255	25.29	126.02	212.41	0.8796	199.13	48.46	FALSE	255	0.264	0	(120, 120)	257	(120, 120)	1	(1, 1)	264136
F8-Hornblende-CN-4-19-90deg.jpg	F8	Hornblende	CN	90	Perpendicular (90Â°)	R,G,B	3	JPEG	547	RGB	462	uint8	2025-06-12T08:35:09	.jpg	2024-07-21T08:04:50	56.9	Moderate	(Ca,Na)2-3(Mg,Fe,Al)5(Al,Si)8O22(OH)2	Monoclinic	2025-05-06	Inosilicate	Amphibole Group	Biaxial negative	Strong	3.0-3.4	115.18	207.5	173.72	198.48	255	255	255	26.65	129.89	207.96	0.8446	194.28	48.54	FALSE	255	0.253	0	(120, 120)	257	(120, 120)	1	(1, 1)	252714
F8-Hornblende-CN-4-2-5deg.jpg	F8	Hornblende	CN	5	First Quadrant (5Â°)	R,G,B	3	JPEG	462	RGB	582	uint8	2025-06-12T08:35:08	.jpg	2024-07-21T07:53:52	53.24	Moderate	(Ca,Na)2-3(Mg,Fe,Al)5(Al,Si)8O22(OH)2	Monoclinic	2025-05-06	Inosilicate	Amphibole Group	Biaxial negative	Strong	3.0-3.4	141.01	216.2	190.55	214.43	255	255	255	23.41	102.75	218.21	1.2597	207.1	43.83	FALSE	255	0.269	1	(120, 120)	257	(120, 120)	1	(1, 1)	268884
F8-Hornblende-CN-4-20-95deg.jpg	F8	Hornblende	CN	95	Second Quadrant (95Â°)	R,G,B	3	JPEG	547	RGB	462	uint8	2025-06-12T08:35:07	.jpg	2024-07-21T08:05:08	56.9	Moderate	(Ca,Na)2-3(Mg,Fe,Al)5(Al,Si)8O22(OH)2	Monoclinic	2025-05-06	Inosilicate	Amphibole Group	Biaxial negative	Strong	3.0-3.4	115.18	207.5	173.72	198.48	255	255	255	26.65	129.89	207.96	0.8446	194.28	48.54	FALSE	255	0.253	0	(120, 120)	257	(120, 120)	1	(1, 1)	252714
F8-Hornblende-CN-4-21-100deg.jpg	F8	Hornblende	CN	100	Second Quadrant (100Â°)	R,G,B	3	JPEG	522	RGB	468	uint8	2025-06-12T08:35:09	.jpg	2024-07-21T08:05:30	49.58	Moderate	(Ca,Na)2-3(Mg,Fe,Al)5(Al,Si)8O22(OH)2	Monoclinic	2025-05-06	Inosilicate	Amphibole Group	Biaxial negative	Strong	3.0-3.4	146.71	212.58	187.81	204.15	255	255	255	26.34	93.68	213.08	0.8966	202.55	46.34	FALSE	255	0.244	7	(120, 120)	257	(120, 120)	1	(1, 1)	244296
F8-Hornblende-CN-4-22-105deg.jpg	F8	Hornblende	CN	105	Second Quadrant (105Â°)	R,G,B	3	JPEG	547	RGB	497	uint8	2025-06-12T08:35:08	.jpg	2024-07-21T08:05:50	55.67	Moderate	(Ca,Na)2-3(Mg,Fe,Al)5(Al,Si)8O22(OH)2	Monoclinic	2025-05-06	Inosilicate	Amphibole Group	Biaxial negative	Strong	3.0-3.4	168.21	209.21	192.42	199.84	255	255	255	27.54	64.37	209.78	0.9086	201.73	50.35	FALSE	255	0.272	17	(120, 120)	257	(120, 120)	1	(1, 1)	271859
F8-Hornblende-CN-4-23-110deg.jpg	F8	Hornblende	CN	110	Second Quadrant (110Â°)	R,G,B	3	JPEG	547	RGB	485	uint8	2025-06-12T08:35:07	.jpg	2024-07-21T08:06:22	62.13	Moderate	(Ca,Na)2-3(Mg,Fe,Al)5(Al,Si)8O22(OH)2	Monoclinic	2025-05-06	Inosilicate	Amphibole Group	Biaxial negative	Strong	3.0-3.4	156.14	171.41	161.72	157.6	255	255	255	42.61	46.23	172.67	0.8867	165.54	71.54	FALSE	255	0.265	20	(120, 120)	257	(120, 120)	1	(1, 1)	265295
F8-Hornblende-CN-4-24-115deg.jpg	F8	Hornblende	CN	115	Second Quadrant (115Â°)	R,G,B	3	JPEG	527	RGB	481	uint8	2025-06-12T08:35:08	.jpg	2024-07-21T08:06:38	58.33	Moderate	(Ca,Na)2-3(Mg,Fe,Al)5(Al,Si)8O22(OH)2	Monoclinic	2025-05-06	Inosilicate	Amphibole Group	Biaxial negative	Strong	3.0-3.4	158.36	163.02	156.9	149.31	255	255	255	51.61	40.85	165.25	0.9127	158.39	80.9	FALSE	255	0.253	22	(120, 120)	257	(120, 120)	1	(1, 1)	253487
F8-Hornblende-CN-4-25-120deg.jpg	F8	Hornblende	CN	120	Second Quadrant (120Â°)	R,G,B	3	JPEG	517	RGB	482	uint8	2025-06-12T08:35:08	.jpg	2024-07-21T08:06:58	53.67	Moderate	(Ca,Na)2-3(Mg,Fe,Al)5(Al,Si)8O22(OH)2	Monoclinic	2025-05-06	Inosilicate	Amphibole Group	Biaxial negative	Strong	3.0-3.4	165.5	190.48	179.38	182.15	255	255	255	30.43	49.19	191.23	0.9323	185.14	61.49	FALSE	255	0.249	28	(120, 120)	257	(120, 120)	1	(1, 1)	249194
F8-Hornblende-CN-4-26-125deg.jpg	F8	Hornblende	CN	125	Second Quadrant (125Â°)	R,G,B	3	JPEG	487	RGB	517	uint8	2025-06-12T08:35:08	.jpg	2024-07-21T08:07:17	49.73	Moderate	(Ca,Na)2-3(Mg,Fe,Al)5(Al,Si)8O22(OH)2	Monoclinic	2025-05-06	Inosilicate	Amphibole Group	Biaxial negative	Strong	3.0-3.4	172.07	223.02	204.6	218.71	255	255	255	25.24	66.47	224.31	1.0616	215.93	36.15	FALSE	255	0.252	38	(120, 120)	257	(120, 120)	1	(1, 1)	251779
F8-Hornblende-CN-4-27-130deg.jpg	F8	Hornblende	CN	130	Second Quadrant (130Â°)	R,G,B	3	JPEG	477	RGB	552	uint8	2025-06-12T08:35:08	.jpg	2024-07-21T08:07:38	51.21	Moderate	(Ca,Na)2-3(Mg,Fe,Al)5(Al,Si)8O22(OH)2	Monoclinic	2025-05-06	Inosilicate	Amphibole Group	Biaxial negative	Strong	3.0-3.4	148.97	217.34	193.4	213.91	255	255	255	24.12	91.19	218.83	1.1572	208.52	41.58	FALSE	255	0.263	16	(120, 120)	257	(120, 120)	1	(1, 1)	263304
F8-Hornblende-CN-4-28-135deg.jpg	F8	Hornblende	CN	135	Second Quadrant (135Â°)	R,G,B	3	JPEG	457	RGB	571	uint8	2025-06-12T08:35:07	.jpg	2024-07-21T08:08:02	48.74	Moderate	(Ca,Na)2-3(Mg,Fe,Al)5(Al,Si)8O22(OH)2	Monoclinic	2025-05-06	Inosilicate	Amphibole Group	Biaxial negative	Strong	3.0-3.4	143.98	220.88	193.71	216.29	255	255	255	23.13	99.94	221.95	1.2495	210.74	42.4	FALSE	255	0.261	9	(120, 120)	257	(120, 120)	1	(1, 1)	260947
F8-Hornblende-CN-4-29-140deg.jpg	F8	Hornblende	CN	140	Second Quadrant (140Â°)	R,G,B	3	JPEG	466	RGB	597	uint8	2025-06-12T08:35:09	.jpg	2024-07-21T08:08:28	52.51	Moderate	(Ca,Na)2-3(Mg,Fe,Al)5(Al,Si)8O22(OH)2	Monoclinic	2025-05-06	Inosilicate	Amphibole Group	Biaxial negative	Strong	3.0-3.4	142.31	227.66	197.55	222.69	255	255	255	22.97	104.52	228.52	1.2811	216.45	39.05	FALSE	255	0.278	8	(120, 120)	257	(120, 120)	1	(1, 1)	278202
F8-Hornblende-CN-4-3-10deg.jpg	F8	Hornblende	CN	10	First Quadrant (10Â°)	R,G,B	3	JPEG	462	RGB	565	uint8	2025-06-12T08:35:07	.jpg	2024-07-21T07:54:14	51.43	Moderate	(Ca,Na)2-3(Mg,Fe,Al)5(Al,Si)8O22(OH)2	Monoclinic	2025-05-06	Inosilicate	Amphibole Group	Biaxial negative	Strong	3.0-3.4	149.27	212.6	190.7	210.22	255	255	255	23.96	90.56	214.39	1.2229	204.67	45.54	FALSE	255	0.261	6	(120, 120)	257	(120, 120)	1	(1, 1)	261030
F8-Hornblende-CN-4-30-145deg.jpg	F8	Hornblende	CN	145	Second Quadrant (145Â°)	R,G,B	3	JPEG	448	RGB	566	uint8	2025-06-12T08:35:07	.jpg	2024-07-21T08:08:48	52.04	Moderate	(Ca,Na)2-3(Mg,Fe,Al)5(Al,Si)8O22(OH)2	Monoclinic	2025-05-06	Inosilicate	Amphibole Group	Biaxial negative	Strong	3.0-3.4	130.4	219.84	188.31	214.7	255	255	255	23.71	116.16	220.82	1.2634	208.11	44.64	FALSE	255	0.254	2	(120, 120)	257	(120, 120)	1	(1, 1)	253568
F8-Hornblende-CN-4-31-150deg.jpg	F8	Hornblende	CN	150	Second Quadrant (150Â°)	R,G,B	3	JPEG	445	RGB	611	uint8	2025-06-12T08:35:09	.jpg	2024-07-21T08:09:12	56.18	Moderate	(Ca,Na)2-3(Mg,Fe,Al)5(Al,Si)8O22(OH)2	Monoclinic	2025-05-06	Inosilicate	Amphibole Group	Biaxial negative	Strong	3.0-3.4	128.21	217.96	186.34	212.86	255	255	255	23.46	118.57	218.95	1.373	206.2	46.6	FALSE	255	0.272	0	(120, 120)	257	(120, 120)	1	(1, 1)	271895
F8-Hornblende-CN-4-32-155deg.jpg	F8	Hornblende	CN	155	Second Quadrant (155Â°)	R,G,B	3	JPEG	442	RGB	598	uint8	2025-06-12T08:35:09	.jpg	2024-07-21T08:09:42	58.27	Moderate	(Ca,Na)2-3(Mg,Fe,Al)5(Al,Si)8O22(OH)2	Monoclinic	2025-05-06	Inosilicate	Amphibole Group	Biaxial negative	Strong	3.0-3.4	120.21	216.8	182.81	211.42	255	255	255	25.26	126.25	217.87	1.3529	204.19	45.26	FALSE	255	0.264	0	(120, 120)	257	(120, 120)	1	(1, 1)	264316
F8-Hornblende-CN-4-33-160deg.jpg	F8	Hornblende	CN	160	Second Quadrant (160Â°)	R,G,B	3	JPEG	438	RGB	612	uint8	2025-06-12T08:35:07	.jpg	2024-07-21T08:10:04	56.8	Moderate	(Ca,Na)2-3(Mg,Fe,Al)5(Al,Si)8O22(OH)2	Monoclinic	2025-05-06	Inosilicate	Amphibole Group	Biaxial negative	Strong	3.0-3.4	123.94	216.95	184.25	211.85	255	255	255	24.19	123	217.95	1.3973	204.82	45.79	FALSE	255	0.268	1	(120, 120)	257	(120, 120)	1	(1, 1)	268056
F8-Hornblende-CN-4-34-165deg.jpg	F8	Hornblende	CN	165	Second Quadrant (165Â°)	R,G,B	3	JPEG	425	RGB	572	uint8	2025-06-12T08:35:07	.jpg	2024-07-21T08:10:22	53.82	Moderate	(Ca,Na)2-3(Mg,Fe,Al)5(Al,Si)8O22(OH)2	Monoclinic	2025-05-06	Inosilicate	Amphibole Group	Biaxial negative	Strong	3.0-3.4	117.23	212.99	179.28	207.63	255	255	255	25.32	129.09	213.99	1.3459	200.47	46.71	FALSE	255	0.243	0	(120, 120)	257	(120, 120)	1	(1, 1)	243100
F8-Hornblende-CN-4-35-170deg.jpg	F8	Hornblende	CN	170	Second Quadrant (170Â°)	R,G,B	3	JPEG	438	RGB	587	uint8	2025-06-12T08:35:09	.jpg	2024-07-21T08:10:38	53.53	Moderate	(Ca,Na)2-3(Mg,Fe,Al)5(Al,Si)8O22(OH)2	Monoclinic	2025-05-06	Inosilicate	Amphibole Group	Biaxial negative	Strong	3.0-3.4	128.87	216.63	185.74	211.72	255	255	255	24.11	117.86	217.59	1.3402	205.16	46.33	FALSE	255	0.257	0	(120, 120)	257	(120, 120)	1	(1, 1)	257106
F8-Hornblende-CN-4-36-175deg.jpg	F8	Hornblende	CN	175	Second Quadrant (175Â°)	R,G,B	3	JPEG	452	RGB	578	uint8	2025-06-12T08:35:09	.jpg	2024-07-21T08:11:05	57.3	Moderate	(Ca,Na)2-3(Mg,Fe,Al)5(Al,Si)8O22(OH)2	Monoclinic	2025-05-06	Inosilicate	Amphibole Group	Biaxial negative	Strong	3.0-3.4	118.65	211.47	178.66	205.87	255	255	255	26.21	126.62	212.37	1.2788	199.21	46.2	FALSE	255	0.261	0	(120, 120)	257	(120, 120)	1	(1, 1)	261256
F8-Hornblende-CN-4-37-180deg.jpg	F8	Hornblende	CN	180	Opposite (180Â°)	R,G,B	3	JPEG	468	RGB	600	uint8	2025-06-12T08:35:08	.jpg	2024-07-21T08:11:26	60.1	Moderate	(Ca,Na)2-3(Mg,Fe,Al)5(Al,Si)8O22(OH)2	Monoclinic	2025-05-06	Inosilicate	Amphibole Group	Biaxial negative	Strong	3.0-3.4	130.74	215.59	185.65	210.62	255	255	255	24.77	114.3	216.56	1.2821	204.44	44.85	FALSE	255	0.281	1	(120, 120)	257	(120, 120)	1	(1, 1)	280800
F8-Hornblende-CN-4-38-185deg.jpg	F8	Hornblende	CN	185	Third Quadrant (185Â°)	R,G,B	3	JPEG	462	RGB	577	uint8	2025-06-12T08:35:09	.jpg	2024-07-21T08:11:43	55.51	Moderate	(Ca,Na)2-3(Mg,Fe,Al)5(Al,Si)8O22(OH)2	Monoclinic	2025-05-06	Inosilicate	Amphibole Group	Biaxial negative	Strong	3.0-3.4	130.19	206.1	178.99	200.67	255	255	255	24.74	112.64	207.01	1.2489	195.83	51.39	FALSE	255	0.267	0	(120, 120)	257	(120, 120)	1	(1, 1)	266574
F8-Hornblende-CN-4-39-190deg.jpg	F8	Hornblende	CN	190	Third Quadrant (190Â°)	R,G,B	3	JPEG	472	RGB	567	uint8	2025-06-12T08:35:09	.jpg	2024-07-21T08:11:58	53.5	Moderate	(Ca,Na)2-3(Mg,Fe,Al)5(Al,Si)8O22(OH)2	Monoclinic	2025-05-06	Inosilicate	Amphibole Group	Biaxial negative	Strong	3.0-3.4	153.88	209.58	190.4	207.74	255	255	255	23.08	84.65	211.52	1.2013	202.68	50.04	FALSE	255	0.268	3	(120, 120)	257	(120, 120)	1	(1, 1)	267624
F8-Hornblende-CN-4-4-15deg.jpg	F8	Hornblende	CN	15	First Quadrant (15Â°)	R,G,B	3	JPEG	341	RGB	410	uint8	2025-06-12T08:35:08	.jpg	2024-07-21T07:54:58	32.77	Moderate	(Ca,Na)2-3(Mg,Fe,Al)5(Al,Si)8O22(OH)2	Monoclinic	2025-05-06	Inosilicate	Amphibole Group	Biaxial negative	Strong	3.0-3.4	160.57	203.26	188.18	200.71	255	255	255	25.29	69.16	205	1.2023	197.63	51.79	FALSE	255	0.14	11	(96, 96)	257	(96, 96)	1	(1, 1)	139810
F8-Hornblende-CN-4-40-195deg.jpg	F8	Hornblende	CN	195	Third Quadrant (195Â°)	R,G,B	3	JPEG	472	RGB	567	uint8	2025-06-12T08:35:08	.jpg	2024-07-21T08:12:16	53.5	Moderate	(Ca,Na)2-3(Mg,Fe,Al)5(Al,Si)8O22(OH)2	Monoclinic	2025-05-06	Inosilicate	Amphibole Group	Biaxial negative	Strong	3.0-3.4	153.88	209.58	190.4	207.74	255	255	255	23.08	84.65	211.52	1.2013	202.68	50.04	FALSE	255	0.268	3	(120, 120)	257	(120, 120)	1	(1, 1)	267624
F8-Hornblende-CN-4-41-200deg.jpg	F8	Hornblende	CN	200	Third Quadrant (200Â°)	R,G,B	3	JPEG	437	RGB	536	uint8	2025-06-12T08:35:07	.jpg	2024-07-21T08:12:31	54.45	Moderate	(Ca,Na)2-3(Mg,Fe,Al)5(Al,Si)8O22(OH)2	Monoclinic	2025-05-06	Inosilicate	Amphibole Group	Biaxial negative	Strong	3.0-3.4	154.12	169.52	162.93	165.15	255	255	255	31.96	41.89	171.54	1.2265	166.46	72.64	FALSE	255	0.234	18	(120, 120)	257	(120, 120)	1	(1, 1)	234232
F8-Hornblende-CN-4-42-205deg.jpg	F8	Hornblende	CN	205	Third Quadrant (205Â°)	R,G,B	3	JPEG	463	RGB	535	uint8	2025-06-12T08:35:08	.jpg	2024-07-21T08:12:59	60.65	Moderate	(Ca,Na)2-3(Mg,Fe,Al)5(Al,Si)8O22(OH)2	Monoclinic	2025-05-06	Inosilicate	Amphibole Group	Biaxial negative	Strong	3.0-3.4	148.39	148.83	145.6	139.58	255	255	255	60.74	40.27	153.09	1.1555	146.01	87.44	FALSE	255	0.248	18	(120, 120)	257	(120, 120)	1	(1, 1)	247705
F8-Hornblende-CN-4-43-210deg.jpg	F8	Hornblende	CN	210	Third Quadrant (210Â°)	R,G,B	3	JPEG	491	RGB	545	uint8	2025-06-12T08:35:08	.jpg	2024-07-21T08:13:16	60.32	Moderate	(Ca,Na)2-3(Mg,Fe,Al)5(Al,Si)8O22(OH)2	Monoclinic	2025-05-06	Inosilicate	Amphibole Group	Biaxial negative	Strong	3.0-3.4	151.5	178.08	165.9	168.12	255	255	255	32.59	59.61	178.86	1.11	172.07	69.41	FALSE	255	0.268	24	(120, 120)	257	(120, 120)	1	(1, 1)	267595
F8-Hornblende-CN-4-44-215deg.jpg	F8	Hornblende	CN	215	Third Quadrant (215Â°)	R,G,B	3	JPEG	486	RGB	500	uint8	2025-06-12T08:35:09	.jpg	2024-07-21T08:13:32	52.29	Moderate	(Ca,Na)2-3(Mg,Fe,Al)5(Al,Si)8O22(OH)2	Monoclinic	2025-05-06	Inosilicate	Amphibole Group	Biaxial negative	Strong	3.0-3.4	152.85	212.7	190.14	204.88	255	255	255	26.67	84.13	213.47	1.0288	203.54	44.27	FALSE	255	0.243	32	(120, 120)	257	(120, 120)	1	(1, 1)	243000
F8-Hornblende-CN-4-45-220deg.jpg	F8	Hornblende	CN	220	Third Quadrant (220Â°)	R,G,B	3	JPEG	525	RGB	497	uint8	2025-06-12T08:35:08	.jpg	2024-07-21T08:13:48	55.93	Moderate	(Ca,Na)2-3(Mg,Fe,Al)5(Al,Si)8O22(OH)2	Monoclinic	2025-05-06	Inosilicate	Amphibole Group	Biaxial negative	Strong	3.0-3.4	140.56	218.54	190.09	211.17	255	255	255	25.79	101.81	219.3	0.9467	207.45	41.62	FALSE	255	0.261	19	(120, 120)	257	(120, 120)	1	(1, 1)	260925
F8-Hornblende-CN-4-46-225deg.jpg	F8	Hornblende	CN	225	Third Quadrant (225Â°)	R,G,B	3	JPEG	557	RGB	478	uint8	2025-06-12T08:35:08	.jpg	2024-07-21T08:14:05	56.18	Moderate	(Ca,Na)2-3(Mg,Fe,Al)5(Al,Si)8O22(OH)2	Monoclinic	2025-05-06	Inosilicate	Amphibole Group	Biaxial negative	Strong	3.0-3.4	129.69	218.5	186.48	211.26	255	255	255	24.72	115.38	219.18	0.8582	206.21	43.98	FALSE	255	0.266	9	(120, 120)	257	(120, 120)	1	(1, 1)	266246
F8-Hornblende-CN-4-47-230deg.jpg	F8	Hornblende	CN	230	Third Quadrant (230Â°)	R,G,B	3	JPEG	541	RGB	476	uint8	2025-06-12T08:35:07	.jpg	2024-07-21T08:14:24	54.65	Moderate	(Ca,Na)2-3(Mg,Fe,Al)5(Al,Si)8O22(OH)2	Monoclinic	2025-05-06	Inosilicate	Amphibole Group	Biaxial negative	Strong	3.0-3.4	131.04	223.23	190.14	216.16	255	255	255	24.42	116.02	223.95	0.8799	210.61	42.95	FALSE	255	0.258	5	(120, 120)	257	(120, 120)	1	(1, 1)	257516
F8-Hornblende-CN-4-48-235deg.jpg	F8	Hornblende	CN	235	Third Quadrant (235Â°)	R,G,B	3	JPEG	597	RGB	473	uint8	2025-06-12T08:35:07	.jpg	2024-07-21T08:14:48	60.64	Moderate	(Ca,Na)2-3(Mg,Fe,Al)5(Al,Si)8O22(OH)2	Monoclinic	2025-05-06	Inosilicate	Amphibole Group	Biaxial negative	Strong	3.0-3.4	127.48	220.31	187.01	213.23	255	255	255	24.23	119.62	221.01	0.7923	207.61	45.97	FALSE	255	0.282	1	(120, 120)	257	(120, 120)	1	(1, 1)	282381
F8-Hornblende-CN-4-49-240deg.jpg	F8	Hornblende	CN	240	Third Quadrant (240Â°)	R,G,B	3	JPEG	560	RGB	487	uint8	2025-06-12T08:35:08	.jpg	2024-07-21T08:15:07	59.73	Moderate	(Ca,Na)2-3(Mg,Fe,Al)5(Al,Si)8O22(OH)2	Monoclinic	2025-05-06	Inosilicate	Amphibole Group	Biaxial negative	Strong	3.0-3.4	126.92	222.57	188.45	215.87	255	255	255	24.44	120.81	223.38	0.8696	209.66	44.31	FALSE	255	0.273	1	(120, 120)	257	(120, 120)	1	(1, 1)	272720
F8-Hornblende-CN-4-5-20deg.jpg	F8	Hornblende	CN	20	First Quadrant (20Â°)	R,G,B	3	JPEG	466	RGB	547	uint8	2025-06-12T08:35:07	.jpg	2024-07-21T07:55:35	56.76	Moderate	(Ca,Na)2-3(Mg,Fe,Al)5(Al,Si)8O22(OH)2	Monoclinic	2025-05-06	Inosilicate	Amphibole Group	Biaxial negative	Strong	3.0-3.4	156.89	170.2	164.32	165.88	255	255	255	32.87	39	172.23	1.1738	167.39	75.44	FALSE	255	0.255	17	(120, 120)	257	(120, 120)	1	(1, 1)	254902
F8-Hornblende-CN-4-50-245deg.jpg	F8	Hornblende	CN	245	Third Quadrant (245Â°)	R,G,B	3	JPEG	553	RGB	427	uint8	2025-06-12T08:35:08	.jpg	2024-07-21T08:15:24	51.81	Moderate	(Ca,Na)2-3(Mg,Fe,Al)5(Al,Si)8O22(OH)2	Monoclinic	2025-05-06	Inosilicate	Amphibole Group	Biaxial negative	Strong	3.0-3.4	125.25	221.74	187.5	215.49	255	255	255	24.65	122.83	222.64	0.7722	208.87	44.87	FALSE	255	0.236	0	(120, 120)	257	(120, 120)	1	(1, 1)	236131
F8-Hornblende-CN-4-51-250deg.jpg	F8	Hornblende	CN	250	Third Quadrant (250Â°)	R,G,B	3	JPEG	601	RGB	475	uint8	2025-06-12T08:35:08	.jpg	2024-07-21T08:15:40	58.84	Moderate	(Ca,Na)2-3(Mg,Fe,Al)5(Al,Si)8O22(OH)2	Monoclinic	2025-05-06	Inosilicate	Amphibole Group	Biaxial negative	Strong	3.0-3.4	136.33	225.29	193.69	219.45	255	255	255	22.95	112.36	226.12	0.7903	213.4	43.86	FALSE	255	0.285	0	(120, 120)	257	(120, 120)	1	(1, 1)	285475
F8-Hornblende-CN-4-52-255deg.jpg	F8	Hornblende	CN	255	Third Quadrant (255Â°)	R,G,B	3	JPEG	582	RGB	472	uint8	2025-06-12T08:35:08	.jpg	2024-07-21T08:15:57	60.91	Moderate	(Ca,Na)2-3(Mg,Fe,Al)5(Al,Si)8O22(OH)2	Monoclinic	2025-05-06	Inosilicate	Amphibole Group	Biaxial negative	Strong	3.0-3.4	124.24	220.12	185.9	213.35	255	255	255	24.91	123.45	220.95	0.811	207.16	44.81	FALSE	255	0.275	0	(120, 120)	257	(120, 120)	1	(1, 1)	274704
F8-Hornblende-CN-4-53-260deg.jpg	F8	Hornblende	CN	260	Third Quadrant (260Â°)	R,G,B	3	JPEG	598	RGB	462	uint8	2025-06-12T08:35:08	.jpg	2024-07-21T08:16:23	60.36	Moderate	(Ca,Na)2-3(Mg,Fe,Al)5(Al,Si)8O22(OH)2	Monoclinic	2025-05-06	Inosilicate	Amphibole Group	Biaxial negative	Strong	3.0-3.4	125.62	217.8	184.76	210.86	255	255	255	24.73	121.88	218.53	0.7726	205.22	46.27	FALSE	255	0.276	0	(120, 120)	257	(120, 120)	1	(1, 1)	276276
F8-Hornblende-CN-4-54-265deg.jpg	F8	Hornblende	CN	265	Third Quadrant (265Â°)	R,G,B	3	JPEG	560	RGB	467	uint8	2025-06-12T08:35:07	.jpg	2024-07-21T08:16:41	58.1	Moderate	(Ca,Na)2-3(Mg,Fe,Al)5(Al,Si)8O22(OH)2	Monoclinic	2025-05-06	Inosilicate	Amphibole Group	Biaxial negative	Strong	3.0-3.4	121.72	212.14	179.36	204.22	255	255	255	25.6	124.76	212.7	0.8339	199.46	48.82	FALSE	255	0.262	0	(120, 120)	257	(120, 120)	1	(1, 1)	261520
F8-Hornblende-CN-4-55-270deg.jpg	F8	Hornblende	CN	270	Three-quarter (270Â°)	R,G,B	3	JPEG	522	RGB	463	uint8	2025-06-12T08:35:07	.jpg	2024-07-21T08:17:02	53.23	Moderate	(Ca,Na)2-3(Mg,Fe,Al)5(Al,Si)8O22(OH)2	Monoclinic	2025-05-06	Inosilicate	Amphibole Group	Biaxial negative	Strong	3.0-3.4	122.25	209.16	177.35	200.63	255	255	255	26.06	123.35	209.72	0.887	196.7	49.58	FALSE	255	0.242	0	(120, 120)	257	(120, 120)	1	(1, 1)	241686
F8-Hornblende-CN-4-56-275deg.jpg	F8	Hornblende	CN	275	Fourth Quadrant (275Â°)	R,G,B	3	JPEG	570	RGB	491	uint8	2025-06-12T08:35:08	.jpg	2024-07-21T08:17:18	58.81	Moderate	(Ca,Na)2-3(Mg,Fe,Al)5(Al,Si)8O22(OH)2	Monoclinic	2025-05-06	Inosilicate	Amphibole Group	Biaxial negative	Strong	3.0-3.4	125.88	199.37	171.81	190.18	255	255	255	25.38	117.66	199.83	0.8614	188.24	57.94	FALSE	255	0.28	0	(120, 120)	257	(120, 120)	1	(1, 1)	279870
F8-Hornblende-CN-4-57-280deg.jpg	F8	Hornblende	CN	280	Fourth Quadrant (280Â°)	R,G,B	3	JPEG	550	RGB	445	uint8	2025-06-12T08:35:09	.jpg	2024-07-21T08:17:34	54.94	Moderate	(Ca,Na)2-3(Mg,Fe,Al)5(Al,Si)8O22(OH)2	Monoclinic	2025-05-06	Inosilicate	Amphibole Group	Biaxial negative	Strong	3.0-3.4	118.82	184.74	159.49	174.9	255	255	255	27.86	118.76	185.26	0.8091	174.28	62.86	FALSE	255	0.245	0	(120, 120)	257	(120, 120)	1	(1, 1)	244750
F8-Hornblende-CN-4-58-285deg.jpg	F8	Hornblende	CN	285	Fourth Quadrant (285Â°)	R,G,B	3	JPEG	545	RGB	447	uint8	2025-06-12T08:35:08	.jpg	2024-07-21T08:17:59	57.86	Moderate	(Ca,Na)2-3(Mg,Fe,Al)5(Al,Si)8O22(OH)2	Monoclinic	2025-05-06	Inosilicate	Amphibole Group	Biaxial negative	Strong	3.0-3.4	125.18	167.51	149.15	154.75	255	255	255	33.15	94.35	168.11	0.8202	158.87	70.39	FALSE	255	0.244	5	(120, 120)	257	(120, 120)	1	(1, 1)	243615
F8-Hornblende-CN-4-59-290deg.jpg	F8	Hornblende	CN	290	Fourth Quadrant (290Â°)	R,G,B	3	JPEG	547	RGB	402	uint8	2025-06-12T08:35:08	.jpg	2024-07-21T08:18:16	53.75	Moderate	(Ca,Na)2-3(Mg,Fe,Al)5(Al,Si)8O22(OH)2	Monoclinic	2025-05-06	Inosilicate	Amphibole Group	Biaxial negative	Strong	3.0-3.4	142.97	158.14	148.37	144	255	255	255	44.81	52.48	159.59	0.7349	152.18	76.37	FALSE	255	0.22	17	(120, 120)	257	(120, 120)	1	(1, 1)	219894
F8-Hornblende-CN-4-6-25deg.jpg	F8	Hornblende	CN	25	First Quadrant (25Â°)	R,G,B	3	JPEG	476	RGB	550	uint8	2025-06-12T08:35:09	.jpg	2024-07-21T07:56:04	59.65	Moderate	(Ca,Na)2-3(Mg,Fe,Al)5(Al,Si)8O22(OH)2	Monoclinic	2025-05-06	Inosilicate	Amphibole Group	Biaxial negative	Strong	3.0-3.4	151.44	153.26	149.57	144	255	255	255	55.18	39.52	156.9	1.1555	150.29	88.72	FALSE	255	0.262	19	(120, 120)	257	(120, 120)	1	(1, 1)	261800
F8-Hornblende-CN-4-60-295deg.jpg	F8	Hornblende	CN	295	Fourth Quadrant (295Â°)	R,G,B	3	JPEG	537	RGB	443	uint8	2025-06-12T08:35:08	.jpg	2024-07-21T08:18:36	57.69	Moderate	(Ca,Na)2-3(Mg,Fe,Al)5(Al,Si)8O22(OH)2	Monoclinic	2025-05-06	Inosilicate	Amphibole Group	Biaxial negative	Strong	3.0-3.4	151.44	157.92	151.12	144.01	255	255	255	52.34	42.72	160.24	0.825	153.02	78.34	FALSE	255	0.238	23	(120, 120)	257	(120, 120)	1	(1, 1)	237891
F8-Hornblende-CN-4-61-300deg.jpg	F8	Hornblende	CN	300	Fourth Quadrant (300Â°)	R,G,B	3	JPEG	526	RGB	521	uint8	2025-06-12T08:35:08	.jpg	2024-07-21T08:18:52	55.76	Moderate	(Ca,Na)2-3(Mg,Fe,Al)5(Al,Si)8O22(OH)2	Monoclinic	2025-05-06	Inosilicate	Amphibole Group	Biaxial negative	Strong	3.0-3.4	163.74	192.12	179.75	183.39	255	255	255	28.67	54.15	192.77	0.9905	186.27	61.54	FALSE	255	0.274	25	(120, 120)	257	(120, 120)	1	(1, 1)	274046
F8-Hornblende-CN-4-62-305deg.jpg	F8	Hornblende	CN	305	Fourth Quadrant (305Â°)	R,G,B	3	JPEG	520	RGB	550	uint8	2025-06-12T08:35:08	.jpg	2024-07-21T08:19:13	55.88	Moderate	(Ca,Na)2-3(Mg,Fe,Al)5(Al,Si)8O22(OH)2	Monoclinic	2025-05-06	Inosilicate	Amphibole Group	Biaxial negative	Strong	3.0-3.4	154.06	206.27	186.75	199.93	255	255	255	25.34	78.81	207.03	1.0577	198.42	49.52	FALSE	255	0.286	21	(120, 120)	257	(120, 120)	1	(1, 1)	286000
F8-Hornblende-CN-4-63-310deg.jpg	F8	Hornblende	CN	310	Fourth Quadrant (310Â°)	R,G,B	3	JPEG	500	RGB	547	uint8	2025-06-12T08:35:07	.jpg	2024-07-21T08:19:30	51.9	Moderate	(Ca,Na)2-3(Mg,Fe,Al)5(Al,Si)8O22(OH)2	Monoclinic	2025-05-06	Inosilicate	Amphibole Group	Biaxial negative	Strong	3.0-3.4	151.5	221.4	196.6	216.89	255	255	255	24.14	90.62	222.56	1.094	212.08	39.99	FALSE	255	0.274	16	(120, 120)	257	(120, 120)	1	(1, 1)	273500
F8-Hornblende-CN-4-64-315deg.jpg	F8	Hornblende	CN	315	Fourth Quadrant (315Â°)	R,G,B	3	JPEG	500	RGB	547	uint8	2025-06-12T08:35:08	.jpg	2024-07-21T08:19:52	51.89	Moderate	(Ca,Na)2-3(Mg,Fe,Al)5(Al,Si)8O22(OH)2	Monoclinic	2025-05-06	Inosilicate	Amphibole Group	Biaxial negative	Strong	3.0-3.4	151.5	221.4	196.6	216.89	255	255	255	24.14	90.62	222.56	1.094	212.08	39.99	FALSE	255	0.274	16	(120, 120)	257	(120, 120)	1	(1, 1)	273500
F8-Hornblende-CN-4-65-320deg.jpg	F8	Hornblende	CN	320	Fourth Quadrant (320Â°)	R,G,B	3	JPEG	500	RGB	547	uint8	2025-06-12T08:35:09	.jpg	2024-07-21T08:20:12	51.89	Moderate	(Ca,Na)2-3(Mg,Fe,Al)5(Al,Si)8O22(OH)2	Monoclinic	2025-05-06	Inosilicate	Amphibole Group	Biaxial negative	Strong	3.0-3.4	151.5	221.4	196.6	216.89	255	255	255	24.14	90.62	222.56	1.094	212.08	39.99	FALSE	255	0.274	16	(120, 120)	257	(120, 120)	1	(1, 1)	273500
F8-Hornblende-CN-4-66-325deg.jpg	F8	Hornblende	CN	325	Fourth Quadrant (325Â°)	R,G,B	3	JPEG	500	RGB	547	uint8	2025-06-12T08:35:09	.jpg	2024-07-21T08:20:29	51.89	Moderate	(Ca,Na)2-3(Mg,Fe,Al)5(Al,Si)8O22(OH)2	Monoclinic	2025-05-06	Inosilicate	Amphibole Group	Biaxial negative	Strong	3.0-3.4	151.5	221.4	196.6	216.89	255	255	255	24.14	90.62	222.56	1.094	212.08	39.99	FALSE	255	0.274	16	(120, 120)	257	(120, 120)	1	(1, 1)	273500
F8-Hornblende-CN-4-67-330deg.jpg	F8	Hornblende	CN	330	Fourth Quadrant (330Â°)	R,G,B	3	JPEG	465	RGB	592	uint8	2025-06-12T08:35:08	.jpg	2024-07-21T08:20:49	57.02	Moderate	(Ca,Na)2-3(Mg,Fe,Al)5(Al,Si)8O22(OH)2	Monoclinic	2025-05-06	Inosilicate	Amphibole Group	Biaxial negative	Strong	3.0-3.4	123.17	218.93	185.36	213.97	255	255	255	24.32	123.75	220.12	1.2731	206.53	44.74	FALSE	255	0.275	0	(120, 120)	257	(120, 120)	1	(1, 1)	275280
F8-Hornblende-CN-4-68-335deg.jpg	F8	Hornblende	CN	335	Fourth Quadrant (335Â°)	R,G,B	3	JPEG	440	RGB	605	uint8	2025-06-12T08:35:09	.jpg	2024-07-21T08:21:05	52.37	Moderate	(Ca,Na)2-3(Mg,Fe,Al)5(Al,Si)8O22(OH)2	Monoclinic	2025-05-06	Inosilicate	Amphibole Group	Biaxial negative	Strong	3.0-3.4	130.1	222.13	189.99	217.74	255	255	255	23.21	117.87	223.35	1.375	210.33	43.78	FALSE	255	0.266	0	(120, 120)	257	(120, 120)	1	(1, 1)	266200
F8-Hornblende-CN-4-69-340deg.jpg	F8	Hornblende	CN	340	Fourth Quadrant (340Â°)	R,G,B	3	JPEG	412	RGB	543	uint8	2025-06-12T08:35:08	.jpg	2024-07-21T08:21:20	48.43	Moderate	(Ca,Na)2-3(Mg,Fe,Al)5(Al,Si)8O22(OH)2	Monoclinic	2025-05-06	Inosilicate	Amphibole Group	Biaxial negative	Strong	3.0-3.4	113.73	216.16	180.35	211.15	255	255	255	25.84	133.22	217.48	1.318	202.98	44.22	FALSE	255	0.224	0	(120, 120)	257	(120, 120)	1	(1, 1)	223716
F8-Hornblende-CN-4-7-30deg.jpg	F8	Hornblende	CN	30	First Quadrant (30Â°)	R,G,B	3	JPEG	487	RGB	507	uint8	2025-06-12T08:35:08	.jpg	2024-07-21T07:56:23	54.44	Moderate	(Ca,Na)2-3(Mg,Fe,Al)5(Al,Si)8O22(OH)2	Monoclinic	2025-05-06	Inosilicate	Amphibole Group	Biaxial negative	Strong	3.0-3.4	149.81	177.14	164.6	166.86	255	255	255	32.54	61.45	177.85	1.0411	170.95	69.75	FALSE	255	0.247	24	(120, 120)	257	(120, 120)	1	(1, 1)	246909
F8-Hornblende-CN-4-70-345deg.jpg	F8	Hornblende	CN	345	Fourth Quadrant (345Â°)	R,G,B	3	JPEG	483	RGB	593	uint8	2025-06-12T08:35:08	.jpg	2024-07-21T08:21:42	61.27	Moderate	(Ca,Na)2-3(Mg,Fe,Al)5(Al,Si)8O22(OH)2	Monoclinic	2025-05-06	Inosilicate	Amphibole Group	Biaxial negative	Strong	3.0-3.4	119.76	215.16	181.67	210.08	255	255	255	25.01	126.72	216.31	1.2277	202.77	45.93	FALSE	255	0.286	0	(120, 120)	257	(120, 120)	1	(1, 1)	286419
F8-Hornblende-CN-4-71-350deg.jpg	F8	Hornblende	CN	350	Fourth Quadrant (350Â°)	R,G,B	3	JPEG	412	RGB	553	uint8	2025-06-12T08:35:07	.jpg	2024-07-21T08:21:59	50.04	Moderate	(Ca,Na)2-3(Mg,Fe,Al)5(Al,Si)8O22(OH)2	Monoclinic	2025-05-06	Inosilicate	Amphibole Group	Biaxial negative	Strong	3.0-3.4	115.37	214.18	179.6	209.25	255	255	255	25.59	131.06	215.47	1.3422	201.44	44.51	FALSE	255	0.228	0	(120, 120)	257	(120, 120)	1	(1, 1)	227836
F8-Hornblende-CN-4-72-355deg.jpg	F8	Hornblende	CN	355	Fourth Quadrant (355Â°)	R,G,B	3	JPEG	456	RGB	592	uint8	2025-06-12T08:35:08	.jpg	2024-07-21T08:22:16	55.8	Moderate	(Ca,Na)2-3(Mg,Fe,Al)5(Al,Si)8O22(OH)2	Monoclinic	2025-05-06	Inosilicate	Amphibole Group	Biaxial negative	Strong	3.0-3.4	123.63	215.97	183.62	211.27	255	255	255	24.93	122.56	217.14	1.2982	204.04	43.97	FALSE	255	0.27	1	(120, 120)	257	(120, 120)	1	(1, 1)	269952
F8-Hornblende-CN-4-8-35deg.jpg	F8	Hornblende	CN	35	First Quadrant (35Â°)	R,G,B	3	JPEG	506	RGB	508	uint8	2025-06-12T08:35:09	.jpg	2024-07-21T07:56:44	51.14	Moderate	(Ca,Na)2-3(Mg,Fe,Al)5(Al,Si)8O22(OH)2	Monoclinic	2025-05-06	Inosilicate	Amphibole Group	Biaxial negative	Strong	3.0-3.4	157.32	215.89	194	208.78	255	255	255	26.6	80.54	216.65	1.004	207.09	42.29	FALSE	255	0.257	32	(120, 120)	257	(120, 120)	1	(1, 1)	257048
F8-Hornblende-CN-4-9-40deg.jpg	F8	Hornblende	CN	40	First Quadrant (40Â°)	R,G,B	3	JPEG	516	RGB	493	uint8	2025-06-12T08:35:07	.jpg	2024-07-21T07:57:01	52.47	Moderate	(Ca,Na)2-3(Mg,Fe,Al)5(Al,Si)8O22(OH)2	Monoclinic	2025-05-06	Inosilicate	Amphibole Group	Biaxial negative	Strong	3.0-3.4	137.33	217.86	188.35	209.88	255	255	255	26.05	105.6	218.41	0.9554	206.29	41.97	FALSE	255	0.254	18	(120, 120)	257	(120, 120)	1	(1, 1)	254388
F8-Hornblende-CN-5-1-0deg.jpg	F8	Hornblende	CN	0	Reference (0Â°)	R,G,B	3	JPEG	288	RGB	404	uint8	2025-06-12T08:35:09	.jpg	2024-07-22T06:56:04	25.12	Moderate	(Ca,Na)2-3(Mg,Fe,Al)5(Al,Si)8O22(OH)2	Monoclinic	2025-05-06	Inosilicate	Amphibole Group	Biaxial negative	Strong	3.0-3.4	114.49	178.61	157.54	179.51	255	255	255	25.27	122.09	181.74	1.4028	171.57	62.05	FALSE	255	0.116	21	(96, 96)	257	(96, 96)	1	(1, 1)	116352
F8-Hornblende-CN-5-10-45deg.jpg	F8	Hornblende	CN	45	First Quadrant (45Â°)	R,G,B	3	JPEG	292	RGB	373	uint8	2025-06-12T08:35:09	.jpg	2024-07-22T06:59:07	19.27	Moderate	(Ca,Na)2-3(Mg,Fe,Al)5(Al,Si)8O22(OH)2	Monoclinic	2025-05-06	Inosilicate	Amphibole Group	Biaxial negative	Strong	3.0-3.4	158.48	237.23	211.97	240.2	255	255	255	23.72	90.82	241.07	1.2774	229.15	24.38	FALSE	255	0.109	35	(96, 96)	257	(96, 96)	1	(1, 1)	108916
F8-Hornblende-CN-5-11-50deg.jpg	F8	Hornblende	CN	50	First Quadrant (50Â°)	R,G,B	3	JPEG	278	RGB	344	uint8	2025-06-12T08:35:09	.jpg	2024-07-22T06:59:28	17.07	Moderate	(Ca,Na)2-3(Mg,Fe,Al)5(Al,Si)8O22(OH)2	Monoclinic	2025-05-06	Inosilicate	Amphibole Group	Biaxial negative	Strong	3.0-3.4	149.73	234.6	206.82	236.13	255	255	255	26.2	99.36	238	1.2374	225.39	26.21	FALSE	255	0.096	45	(96, 96)	257	(96, 96)	1	(1, 1)	95632
F8-Hornblende-CN-5-12-55deg.jpg	F8	Hornblende	CN	55	First Quadrant (55Â°)	R,G,B	3	JPEG	306	RGB	362	uint8	2025-06-12T08:35:09	.jpg	2024-07-22T06:59:53	20.53	Moderate	(Ca,Na)2-3(Mg,Fe,Al)5(Al,Si)8O22(OH)2	Monoclinic	2025-05-06	Inosilicate	Amphibole Group	Biaxial negative	Strong	3.0-3.4	150.77	233.17	206.28	234.9	255	255	255	24.28	97.75	236.59	1.183	224.3	29.42	FALSE	255	0.111	38	(96, 96)	257	(96, 96)	1	(1, 1)	110772
F8-Hornblende-CN-5-13-60deg.jpg	F8	Hornblende	CN	60	First Quadrant (60Â°)	R,G,B	3	JPEG	337	RGB	332	uint8	2025-06-12T08:35:09	.jpg	2024-07-22T07:28:23	22.29	Moderate	(Ca,Na)2-3(Mg,Fe,Al)5(Al,Si)8O22(OH)2	Monoclinic	2025-05-06	Inosilicate	Amphibole Group	Biaxial negative	Strong	3.0-3.4	139.06	232	201.77	234.25	255	255	255	26.23	108.94	235.72	0.9852	222.09	29.63	FALSE	255	0.112	35	(96, 96)	257	(96, 96)	1	(1, 1)	111884
F8-Hornblende-CN-5-14-65deg.jpg	F8	Hornblende	CN	65	First Quadrant (65Â°)	R,G,B	3	JPEG	318	RGB	326	uint8	2025-06-12T08:35:08	.jpg	2024-07-22T07:28:39	20.78	Moderate	(Ca,Na)2-3(Mg,Fe,Al)5(Al,Si)8O22(OH)2	Monoclinic	2025-05-06	Inosilicate	Amphibole Group	Biaxial negative	Strong	3.0-3.4	135.36	228.35	198.25	231.05	255	255	255	25.71	111.5	232.46	1.0252	218.56	33.65	FALSE	255	0.104	31	(96, 96)	257	(96, 96)	1	(1, 1)	103668
F8-Hornblende-CN-5-15-70deg.jpg	F8	Hornblende	CN	70	First Quadrant (70Â°)	R,G,B	3	JPEG	341	RGB	305	uint8	2025-06-12T08:35:08	.jpg	2024-07-22T07:28:58	22.54	Moderate	(Ca,Na)2-3(Mg,Fe,Al)5(Al,Si)8O22(OH)2	Monoclinic	2025-05-06	Inosilicate	Amphibole Group	Biaxial negative	Strong	3.0-3.4	123.76	225.63	192.77	228.92	255	255	255	27.03	122.69	230.33	0.8944	215.01	33.98	FALSE	255	0.104	27	(96, 96)	257	(96, 96)	1	(1, 1)	104005
F8-Hornblende-CN-5-16-75deg.jpg	F8	Hornblende	CN	75	First Quadrant (75Â°)	R,G,B	3	JPEG	366	RGB	297	uint8	2025-06-12T08:35:08	.jpg	2024-07-22T07:29:12	24.14	Moderate	(Ca,Na)2-3(Mg,Fe,Al)5(Al,Si)8O22(OH)2	Monoclinic	2025-05-06	Inosilicate	Amphibole Group	Biaxial negative	Strong	3.0-3.4	117.08	222.97	189.15	227.41	255	255	255	27.67	128.98	228.72	0.8115	212.23	32.94	FALSE	255	0.109	33	(96, 96)	257	(96, 96)	1	(1, 1)	108702
F8-Hornblende-CN-5-17-80deg.jpg	F8	Hornblende	CN	80	First Quadrant (80Â°)	R,G,B	3	JPEG	376	RGB	293	uint8	2025-06-12T08:35:08	.jpg	2024-07-22T07:29:42	23.66	Moderate	(Ca,Na)2-3(Mg,Fe,Al)5(Al,Si)8O22(OH)2	Monoclinic	2025-05-06	Inosilicate	Amphibole Group	Biaxial negative	Strong	3.0-3.4	123.52	223.76	191.6	227.53	255	255	255	26.52	123.44	229.14	0.7793	213.46	32	FALSE	255	0.11	38	(96, 96)	257	(96, 96)	1	(1, 1)	110168
F8-Hornblende-CN-5-18-85deg.jpg	F8	Hornblende	CN	85	First Quadrant (85Â°)	R,G,B	3	JPEG	389	RGB	292	uint8	2025-06-12T08:35:08	.jpg	2024-07-22T07:29:59	25.57	Moderate	(Ca,Na)2-3(Mg,Fe,Al)5(Al,Si)8O22(OH)2	Monoclinic	2025-05-06	Inosilicate	Amphibole Group	Biaxial negative	Strong	3.0-3.4	114.61	203.81	175.66	208.54	255	255	255	26.5	128.91	210.18	0.7506	195.06	42.47	FALSE	255	0.114	27	(96, 96)	257	(96, 96)	1	(1, 1)	113588
F8-Hornblende-CN-5-19-90deg.jpg	F8	Hornblende	CN	90	Perpendicular (90Â°)	R,G,B	3	JPEG	376	RGB	300	uint8	2025-06-12T08:35:08	.jpg	2024-07-22T07:30:15	22.71	Moderate	(Ca,Na)2-3(Mg,Fe,Al)5(Al,Si)8O22(OH)2	Monoclinic	2025-05-06	Inosilicate	Amphibole Group	Biaxial negative	Strong	3.0-3.4	118.14	184.64	164.19	189.8	255	255	255	23.57	123.96	191.37	0.7979	178.6	60.67	FALSE	255	0.113	21	(96, 96)	257	(96, 96)	1	(1, 1)	112800
F8-Hornblende-CN-5-2-5deg.jpg	F8	Hornblende	CN	5	First Quadrant (5Â°)	R,G,B	3	JPEG	275	RGB	395	uint8	2025-06-12T08:35:09	.jpg	2024-07-22T06:56:25	21.71	Moderate	(Ca,Na)2-3(Mg,Fe,Al)5(Al,Si)8O22(OH)2	Monoclinic	2025-05-06	Inosilicate	Amphibole Group	Biaxial negative	Strong	3.0-3.4	123.37	160.7	148.71	162.07	255	255	255	22	109.57	163.56	1.4364	156.85	85.56	FALSE	255	0.109	17	(96, 96)	257	(96, 96)	1	(1, 1)	108625
F8-Hornblende-CN-5-21-100deg.jpg	F8	Hornblende	CN	100	Second Quadrant (100Â°)	R,G,B	3	JPEG	358	RGB	304	uint8	2025-06-12T08:35:07	.jpg	2024-07-22T07:40:46	25.17	Moderate	(Ca,Na)2-3(Mg,Fe,Al)5(Al,Si)8O22(OH)2	Monoclinic	2025-05-06	Inosilicate	Amphibole Group	Biaxial negative	Strong	3.0-3.4	96.37	142.44	129.37	149.3	255	255	255	23.52	141.18	150.88	0.8492	139.25	80.87	FALSE	255	0.109	12	(96, 96)	257	(96, 96)	1	(1, 1)	108832
F8-Hornblende-CN-5-22-105deg.jpg	F8	Hornblende	CN	105	Second Quadrant (105Â°)	R,G,B	3	JPEG	367	RGB	348	uint8	2025-06-12T08:35:08	.jpg	2024-07-22T07:41:06	24.92	Moderate	(Ca,Na)2-3(Mg,Fe,Al)5(Al,Si)8O22(OH)2	Monoclinic	2025-05-06	Inosilicate	Amphibole Group	Biaxial negative	Strong	3.0-3.4	108.62	124.36	120.42	128.28	255	255	255	21.4	114.26	129.65	0.9482	123.74	104.47	FALSE	255	0.128	2	(96, 96)	257	(96, 96)	1	(1, 1)	127716
F8-Hornblende-CN-5-23-110deg.jpg	F8	Hornblende	CN	110	Second Quadrant (110Â°)	R,G,B	3	JPEG	407	RGB	293	uint8	2025-06-12T08:35:09	.jpg	2024-07-22T07:43:02	22.79	Moderate	(Ca,Na)2-3(Mg,Fe,Al)5(Al,Si)8O22(OH)2	Monoclinic	2025-05-06	Inosilicate	Amphibole Group	Biaxial negative	Strong	3.0-3.4	123.34	134.15	131.05	135.66	255	255	255	22.41	68.24	137.21	0.7199	133.35	101.44	FALSE	255	0.119	12	(96, 96)	257	(96, 96)	1	(1, 1)	119251
F8-Hornblende-CN-5-24-115deg.jpg	F8	Hornblende	CN	115	Second Quadrant (115Â°)	R,G,B	3	JPEG	422	RGB	328	uint8	2025-06-12T08:35:09	.jpg	2024-07-22T07:43:27	26.08	Moderate	(Ca,Na)2-3(Mg,Fe,Al)5(Al,Si)8O22(OH)2	Monoclinic	2025-05-06	Inosilicate	Amphibole Group	Biaxial negative	Strong	3.0-3.4	138.53	168.64	158.91	169.55	255	255	255	22.65	80.88	171.23	0.7773	165.48	79.09	FALSE	255	0.138	18	(96, 96)	257	(96, 96)	1	(1, 1)	138416
F8-Hornblende-CN-5-25-120deg.jpg	F8	Hornblende	CN	120	Second Quadrant (120Â°)	R,G,B	3	JPEG	410	RGB	329	uint8	2025-06-12T08:35:09	.jpg	2024-07-22T07:43:47	24.97	Moderate	(Ca,Na)2-3(Mg,Fe,Al)5(Al,Si)8O22(OH)2	Monoclinic	2025-05-06	Inosilicate	Amphibole Group	Biaxial negative	Strong	3.0-3.4	151.89	199.96	184.53	201.75	255	255	255	22.67	81.33	203.41	0.8024	195.02	53.33	FALSE	255	0.135	31	(96, 96)	257	(96, 96)	1	(1, 1)	134890
F8-Hornblende-CN-5-26-125deg.jpg	F8	Hornblende	CN	125	Second Quadrant (125Â°)	R,G,B	3	JPEG	440	RGB	369	uint8	2025-06-12T08:35:08	.jpg	2024-07-22T07:44:21	27.72	Moderate	(Ca,Na)2-3(Mg,Fe,Al)5(Al,Si)8O22(OH)2	Monoclinic	2025-05-06	Inosilicate	Amphibole Group	Biaxial negative	Strong	3.0-3.4	159.89	217.75	199.17	219.87	255	255	255	22.88	80.47	221.44	0.8386	211.79	38.24	FALSE	255	0.162	39	(96, 96)	257	(96, 96)	1	(1, 1)	162360
F8-Hornblende-CN-5-27-130deg.jpg	F8	Hornblende	CN	130	Second Quadrant (130Â°)	R,G,B	3	JPEG	367	RGB	315	uint8	2025-06-12T08:35:08	.jpg	2024-07-22T07:44:35	17.64	Moderate	(Ca,Na)2-3(Mg,Fe,Al)5(Al,Si)8O22(OH)2	Monoclinic	2025-05-06	Inosilicate	Amphibole Group	Biaxial negative	Strong	3.0-3.4	165.2	233.01	211.02	234.84	255	255	255	23.76	81.8	236.49	0.8583	225.83	26.08	FALSE	255	0.116	49	(96, 96)	257	(96, 96)	1	(1, 1)	115605
F8-Hornblende-CN-5-28-135deg.jpg	F8	Hornblende	CN	135	Second Quadrant (135Â°)	R,G,B	3	JPEG	384	RGB	329	uint8	2025-06-12T08:35:09	.jpg	2024-07-22T07:45:28	22.11	Moderate	(Ca,Na)2-3(Mg,Fe,Al)5(Al,Si)8O22(OH)2	Monoclinic	2025-05-06	Inosilicate	Amphibole Group	Biaxial negative	Strong	3.0-3.4	159.57	230.78	207.75	232.88	255	255	255	23.86	87.39	234.6	0.8568	223.29	29.14	FALSE	255	0.126	36	(96, 96)	257	(96, 96)	1	(1, 1)	126336
F8-Hornblende-CN-5-29-140deg.jpg	F8	Hornblende	CN	140	Second Quadrant (140Â°)	R,G,B	3	JPEG	399	RGB	334	uint8	2025-06-12T08:35:08	.jpg	2024-07-22T07:45:46	25.26	Moderate	(Ca,Na)2-3(Mg,Fe,Al)5(Al,Si)8O22(OH)2	Monoclinic	2025-05-06	Inosilicate	Amphibole Group	Biaxial negative	Strong	3.0-3.4	148.39	224.79	199.67	225.84	255	255	255	24.8	96.45	228.09	0.8371	216.4	33.33	FALSE	255	0.133	28	(96, 96)	257	(96, 96)	1	(1, 1)	133266
F8-Hornblende-CN-5-3-10deg.jpg	F8	Hornblende	CN	10	First Quadrant (10Â°)	R,G,B	3	JPEG	244	RGB	406	uint8	2025-06-12T08:35:09	.jpg	2024-07-22T06:56:39	18.1	Moderate	(Ca,Na)2-3(Mg,Fe,Al)5(Al,Si)8O22(OH)2	Monoclinic	2025-05-06	Inosilicate	Amphibole Group	Biaxial negative	Strong	3.0-3.4	110.75	125.36	120.8	126.29	255	255	255	22	98.74	127.24	1.6639	123.97	106.09	FALSE	255	0.099	9	(96, 96)	257	(96, 96)	1	(1, 1)	99064
F8-Hornblende-CN-5-30-145deg.jpg	F8	Hornblende	CN	145	Second Quadrant (145Â°)	R,G,B	3	JPEG	344	RGB	327	uint8	2025-06-12T08:35:08	.jpg	2024-07-22T07:46:02	21.7	Moderate	(Ca,Na)2-3(Mg,Fe,Al)5(Al,Si)8O22(OH)2	Monoclinic	2025-05-06	Inosilicate	Amphibole Group	Biaxial negative	Strong	3.0-3.4	143.71	225.44	199.22	228.52	255	255	255	25.61	102.03	230.21	0.9506	217.04	33.24	FALSE	255	0.112	29	(96, 96)	257	(96, 96)	1	(1, 1)	112488
F8-Hornblende-CN-5-31-150deg.jpg	F8	Hornblende	CN	150	Second Quadrant (150Â°)	R,G,B	3	JPEG	351	RGB	356	uint8	2025-06-12T08:35:08	.jpg	2024-07-22T07:46:18	24.58	Moderate	(Ca,Na)2-3(Mg,Fe,Al)5(Al,Si)8O22(OH)2	Monoclinic	2025-05-06	Inosilicate	Amphibole Group	Biaxial negative	Strong	3.0-3.4	138.61	222.95	196	226.43	255	255	255	24.35	106.41	227.89	1.0142	214.38	35.55	FALSE	255	0.125	26	(96, 96)	257	(96, 96)	1	(1, 1)	124956
F8-Hornblende-CN-5-32-155deg.jpg	F8	Hornblende	CN	155	Second Quadrant (155Â°)	R,G,B	3	JPEG	338	RGB	374	uint8	2025-06-12T08:35:08	.jpg	2024-07-22T07:46:34	24.31	Moderate	(Ca,Na)2-3(Mg,Fe,Al)5(Al,Si)8O22(OH)2	Monoclinic	2025-05-06	Inosilicate	Amphibole Group	Biaxial negative	Strong	3.0-3.4	138.2	221.94	195.27	225.68	255	255	255	24.21	106.68	226.97	1.1065	213.52	37.33	FALSE	255	0.126	22	(96, 96)	257	(96, 96)	1	(1, 1)	126412
F8-Hornblende-CN-5-33-160deg.jpg	F8	Hornblende	CN	160	Second Quadrant (160Â°)	R,G,B	3	JPEG	307	RGB	379	uint8	2025-06-12T08:35:08	.jpg	2024-07-22T07:46:52	24.02	Moderate	(Ca,Na)2-3(Mg,Fe,Al)5(Al,Si)8O22(OH)2	Monoclinic	2025-05-06	Inosilicate	Amphibole Group	Biaxial negative	Strong	3.0-3.4	130.18	218.65	190.61	222.98	255	255	255	25.73	113.81	224.28	1.2345	209.86	37.87	FALSE	255	0.116	22	(96, 96)	257	(96, 96)	1	(1, 1)	116353
F8-Hornblende-CN-5-34-165deg.jpg	F8	Hornblende	CN	165	Second Quadrant (165Â°)	R,G,B	3	JPEG	305	RGB	383	uint8	2025-06-12T08:35:08	.jpg	2024-07-22T07:47:08	24.5	Moderate	(Ca,Na)2-3(Mg,Fe,Al)5(Al,Si)8O22(OH)2	Monoclinic	2025-05-06	Inosilicate	Amphibole Group	Biaxial negative	Strong	3.0-3.4	122.84	211.57	183.14	215.01	255	255	255	26.3	119.58	216.49	1.2557	202.49	40.38	FALSE	255	0.117	18	(96, 96)	257	(96, 96)	1	(1, 1)	116815
F8-Hornblende-CN-5-35-170deg.jpg	F8	Hornblende	CN	170	Second Quadrant (170Â°)	R,G,B	3	JPEG	292	RGB	387	uint8	2025-06-12T08:35:09	.jpg	2024-07-22T07:47:23	25.5	Moderate	(Ca,Na)2-3(Mg,Fe,Al)5(Al,Si)8O22(OH)2	Monoclinic	2025-05-06	Inosilicate	Amphibole Group	Biaxial negative	Strong	3.0-3.4	119.49	214.82	184.63	219.58	255	255	255	28	124.08	221.4	1.3253	205.38	33.77	FALSE	255	0.113	25	(96, 96)	257	(96, 96)	1	(1, 1)	113004
F8-Hornblende-CN-5-36-175deg.jpg	F8	Hornblende	CN	175	Second Quadrant (175Â°)	R,G,B	3	JPEG	283	RGB	411	uint8	2025-06-12T08:35:08	.jpg	2024-07-22T07:47:37	25.2	Moderate	(Ca,Na)2-3(Mg,Fe,Al)5(Al,Si)8O22(OH)2	Monoclinic	2025-05-06	Inosilicate	Amphibole Group	Biaxial negative	Strong	3.0-3.4	122.33	210.99	182.53	214.28	255	255	255	27.08	120.32	216.22	1.4523	201.87	37.1	FALSE	255	0.116	26	(96, 96)	257	(96, 96)	1	(1, 1)	116313
F8-Hornblende-CN-5-37-180deg.jpg	F8	Hornblende	CN	180	Opposite (180Â°)	R,G,B	3	JPEG	292	RGB	397	uint8	2025-06-12T08:35:09	.jpg	2024-07-22T07:47:52	25.8	Moderate	(Ca,Na)2-3(Mg,Fe,Al)5(Al,Si)8O22(OH)2	Monoclinic	2025-05-06	Inosilicate	Amphibole Group	Biaxial negative	Strong	3.0-3.4	108.96	182.68	159.11	185.7	255	255	255	25.95	129.1	187.76	1.3596	175.18	55.16	FALSE	255	0.116	19	(96, 96)	257	(96, 96)	1	(1, 1)	115924
F8-Hornblende-CN-5-38-185deg.jpg	F8	Hornblende	CN	185	Third Quadrant (185Â°)	R,G,B	3	JPEG	296	RGB	409	uint8	2025-06-12T08:35:07	.jpg	2024-07-22T07:48:08	26.22	Moderate	(Ca,Na)2-3(Mg,Fe,Al)5(Al,Si)8O22(OH)2	Monoclinic	2025-05-06	Inosilicate	Amphibole Group	Biaxial negative	Strong	3.0-3.4	103.2	151.33	136.09	153.74	255	255	255	24.75	131.02	155.71	1.3818	146.56	78.62	FALSE	255	0.121	13	(96, 96)	257	(96, 96)	1	(1, 1)	121064
F8-Hornblende-CN-5-39-190deg.jpg	F8	Hornblende	CN	190	Third Quadrant (190Â°)	R,G,B	3	JPEG	256	RGB	405	uint8	2025-06-12T08:35:08	.jpg	2024-07-22T07:48:23	21.03	Moderate	(Ca,Na)2-3(Mg,Fe,Al)5(Al,Si)8O22(OH)2	Monoclinic	2025-05-06	Inosilicate	Amphibole Group	Biaxial negative	Strong	3.0-3.4	95.65	115.32	109.5	117.53	255	255	255	23.33	118.78	118.46	1.582	113.73	99.9	FALSE	255	0.104	7	(96, 96)	257	(96, 96)	1	(1, 1)	103680
F8-Hornblende-CN-5-4-15deg.jpg	F8	Hornblende	CN	15	First Quadrant (15Â°)	R,G,B	3	JPEG	263	RGB	404	uint8	2025-06-12T08:35:08	.jpg	2024-07-22T06:56:54	19.66	Moderate	(Ca,Na)2-3(Mg,Fe,Al)5(Al,Si)8O22(OH)2	Monoclinic	2025-05-06	Inosilicate	Amphibole Group	Biaxial negative	Strong	3.0-3.4	113.54	114.95	115.49	117.97	255	255	255	43.36	60.64	118.78	1.5361	115.7	115.12	FALSE	255	0.106	2	(96, 96)	257	(96, 96)	1	(1, 1)	106252
F8-Hornblende-CN-5-41-200deg.jpg	F8	Hornblende	CN	200	Third Quadrant (200Â°)	R,G,B	3	JPEG	282	RGB	423	uint8	2025-06-12T08:35:07	.jpg	2024-07-22T07:49:00	23.63	Moderate	(Ca,Na)2-3(Mg,Fe,Al)5(Al,Si)8O22(OH)2	Monoclinic	2025-05-06	Inosilicate	Amphibole Group	Biaxial negative	Strong	3.0-3.4	115.59	124.22	122.62	128.06	255	255	255	21.54	78.33	129.58	1.5	124.38	104.1	FALSE	255	0.119	10	(96, 96)	257	(96, 96)	1	(1, 1)	119286
F8-Hornblende-CN-5-42-205deg.jpg	F8	Hornblende	CN	205	Third Quadrant (205Â°)	R,G,B	3	JPEG	310	RGB	423	uint8	2025-06-12T08:35:09	.jpg	2024-07-22T07:49:19	25.88	Moderate	(Ca,Na)2-3(Mg,Fe,Al)5(Al,Si)8O22(OH)2	Monoclinic	2025-05-06	Inosilicate	Amphibole Group	Biaxial negative	Strong	3.0-3.4	127.7	160.36	151.01	164.97	255	255	255	22.35	94.56	166.3	1.3645	158.02	79.96	FALSE	255	0.131	24	(96, 96)	257	(96, 96)	1	(1, 1)	131130
F8-Hornblende-CN-5-43-210deg.jpg	F8	Hornblende	CN	210	Third Quadrant (210Â°)	R,G,B	3	JPEG	327	RGB	415	uint8	2025-06-12T08:35:08	.jpg	2024-07-22T07:49:33	24.22	Moderate	(Ca,Na)2-3(Mg,Fe,Al)5(Al,Si)8O22(OH)2	Monoclinic	2025-05-06	Inosilicate	Amphibole Group	Biaxial negative	Strong	3.0-3.4	141.56	191.42	176.54	196.63	255	255	255	22.3	91.84	197.79	1.2691	187.3	57.6	FALSE	255	0.136	31	(96, 96)	257	(96, 96)	1	(1, 1)	135705
F8-Hornblende-CN-5-44-215deg.jpg	F8	Hornblende	CN	215	Third Quadrant (215Â°)	R,G,B	3	JPEG	307	RGB	401	uint8	2025-06-12T08:35:09	.jpg	2024-07-22T07:49:48	21.64	Moderate	(Ca,Na)2-3(Mg,Fe,Al)5(Al,Si)8O22(OH)2	Monoclinic	2025-05-06	Inosilicate	Amphibole Group	Biaxial negative	Strong	3.0-3.4	153.17	216.6	197.08	221.48	255	255	255	23	89.01	222.72	1.3062	210.83	38.04	FALSE	255	0.123	42	(96, 96)	257	(96, 96)	1	(1, 1)	123107
F8-Hornblende-CN-5-45-220deg.jpg	F8	Hornblende	CN	220	Third Quadrant (220Â°)	R,G,B	3	JPEG	325	RGB	417	uint8	2025-06-12T08:35:09	.jpg	2024-07-22T07:50:05	23.6	Moderate	(Ca,Na)2-3(Mg,Fe,Al)5(Al,Si)8O22(OH)2	Monoclinic	2025-05-06	Inosilicate	Amphibole Group	Biaxial negative	Strong	3.0-3.4	154.29	226.41	203.97	231.22	255	255	255	22.77	92.37	232.67	1.2831	219.63	30.97	FALSE	255	0.136	45	(96, 96)	257	(96, 96)	1	(1, 1)	135525
F8-Hornblende-CN-5-46-225deg.jpg	F8	Hornblende	CN	225	Third Quadrant (225Â°)	R,G,B	3	JPEG	312	RGB	392	uint8	2025-06-12T08:35:08	.jpg	2024-07-22T07:50:20	23.02	Moderate	(Ca,Na)2-3(Mg,Fe,Al)5(Al,Si)8O22(OH)2	Monoclinic	2025-05-06	Inosilicate	Amphibole Group	Biaxial negative	Strong	3.0-3.4	146.39	225.45	200.16	228.62	255	255	255	23.67	100.39	230.64	1.2564	217.39	32.04	FALSE	255	0.122	38	(96, 96)	257	(96, 96)	1	(1, 1)	122304
F8-Hornblende-CN-5-47-230deg.jpg	F8	Hornblende	CN	230	Third Quadrant (230Â°)	R,G,B	3	JPEG	312	RGB	371	uint8	2025-06-12T08:35:07	.jpg	2024-07-22T07:50:35	22.43	Moderate	(Ca,Na)2-3(Mg,Fe,Al)5(Al,Si)8O22(OH)2	Monoclinic	2025-05-06	Inosilicate	Amphibole Group	Biaxial negative	Strong	3.0-3.4	141.54	227.14	199.83	230.82	255	255	255	25.18	105.54	232.8	1.1891	218.48	29.62	FALSE	255	0.116	39	(96, 96)	257	(96, 96)	1	(1, 1)	115752
F8-Hornblende-CN-5-48-235deg.jpg	F8	Hornblende	CN	235	Third Quadrant (235Â°)	R,G,B	3	JPEG	339	RGB	387	uint8	2025-06-12T08:35:09	.jpg	2024-07-22T07:50:49	25.3	Moderate	(Ca,Na)2-3(Mg,Fe,Al)5(Al,Si)8O22(OH)2	Monoclinic	2025-05-06	Inosilicate	Amphibole Group	Biaxial negative	Strong	3.0-3.4	140.78	225.5	198.62	229.58	255	255	255	24.89	106.43	231.22	1.1416	217.06	32.97	FALSE	255	0.131	32	(96, 96)	257	(96, 96)	1	(1, 1)	131193
F8-Hornblende-CN-5-49-240deg.jpg	F8	Hornblende	CN	240	Third Quadrant (240Â°)	R,G,B	3	JPEG	364	RGB	368	uint8	2025-06-12T08:35:08	.jpg	2024-07-22T07:51:05	26.45	Moderate	(Ca,Na)2-3(Mg,Fe,Al)5(Al,Si)8O22(OH)2	Monoclinic	2025-05-06	Inosilicate	Amphibole Group	Biaxial negative	Strong	3.0-3.4	133.52	223.48	194.31	225.94	255	255	255	25.51	112.88	227.95	1.011	213.96	35.16	FALSE	255	0.134	11	(96, 96)	257	(96, 96)	1	(1, 1)	133952
F8-Hornblende-CN-5-5-20deg.jpg	F8	Hornblende	CN	20	First Quadrant (20Â°)	R,G,B	3	JPEG	299	RGB	359	uint8	2025-06-12T08:35:08	.jpg	2024-07-22T06:57:06	19.54	Moderate	(Ca,Na)2-3(Mg,Fe,Al)5(Al,Si)8O22(OH)2	Monoclinic	2025-05-06	Inosilicate	Amphibole Group	Biaxial negative	Strong	3.0-3.4	124.99	133.99	131.82	136.49	255	255	255	19.19	69.71	137.46	1.2007	133.7	106.09	FALSE	255	0.107	10	(96, 96)	257	(96, 96)	1	(1, 1)	107341
F8-Hornblende-CN-5-50-245deg.jpg	F8	Hornblende	CN	245	Third Quadrant (245Â°)	R,G,B	3	JPEG	377	RGB	361	uint8	2025-06-12T08:35:09	.jpg	2024-07-22T07:51:21	26.85	Moderate	(Ca,Na)2-3(Mg,Fe,Al)5(Al,Si)8O22(OH)2	Monoclinic	2025-05-06	Inosilicate	Amphibole Group	Biaxial negative	Strong	3.0-3.4	133.04	221.65	192.85	223.86	255	255	255	24.57	112.74	225.88	0.9576	212.21	37.56	FALSE	255	0.136	26	(96, 96)	257	(96, 96)	1	(1, 1)	136097
F8-Hornblende-CN-5-51-250deg.jpg	F8	Hornblende	CN	250	Third Quadrant (250Â°)	R,G,B	3	JPEG	388	RGB	324	uint8	2025-06-12T08:35:08	.jpg	2024-07-22T07:51:37	25.99	Moderate	(Ca,Na)2-3(Mg,Fe,Al)5(Al,Si)8O22(OH)2	Monoclinic	2025-05-06	Inosilicate	Amphibole Group	Biaxial negative	Strong	3.0-3.4	127.75	221.11	191.2	224.75	255	255	255	25.52	118.07	226.35	0.8351	211.56	37	FALSE	255	0.126	22	(96, 96)	257	(96, 96)	1	(1, 1)	125712
F8-Hornblende-CN-5-52-255deg.jpg	F8	Hornblende	CN	255	Third Quadrant (255Â°)	R,G,B	3	JPEG	389	RGB	301	uint8	2025-06-12T08:35:08	.jpg	2024-07-22T07:51:55	25.98	Moderate	(Ca,Na)2-3(Mg,Fe,Al)5(Al,Si)8O22(OH)2	Monoclinic	2025-05-06	Inosilicate	Amphibole Group	Biaxial negative	Strong	3.0-3.4	115.62	217.54	185.06	222	255	255	255	27.17	129.6	223.71	0.7738	207.26	35.59	FALSE	255	0.117	14	(96, 96)	257	(96, 96)	1	(1, 1)	117089
F8-Hornblende-CN-5-53-260deg.jpg	F8	Hornblende	CN	260	Third Quadrant (260Â°)	R,G,B	3	JPEG	406	RGB	297	uint8	2025-06-12T08:35:08	.jpg	2024-07-22T07:52:11	26.18	Moderate	(Ca,Na)2-3(Mg,Fe,Al)5(Al,Si)8O22(OH)2	Monoclinic	2025-05-06	Inosilicate	Amphibole Group	Biaxial negative	Strong	3.0-3.4	122.23	217.38	187.39	222.55	255	255	255	26.07	123.86	224.18	0.7315	208.09	35.9	FALSE	255	0.121	33	(96, 96)	257	(96, 96)	1	(1, 1)	120582
F8-Hornblende-CN-5-54-265deg.jpg	F8	Hornblende	CN	265	Third Quadrant (265Â°)	R,G,B	3	JPEG	409	RGB	287	uint8	2025-06-12T08:35:08	.jpg	2024-07-22T07:52:30	26.63	Moderate	(Ca,Na)2-3(Mg,Fe,Al)5(Al,Si)8O22(OH)2	Monoclinic	2025-05-06	Inosilicate	Amphibole Group	Biaxial negative	Strong	3.0-3.4	111.81	204.62	175.31	209.49	255	255	255	26.97	131.81	211.27	0.7017	195.5	40.43	FALSE	255	0.117	30	(96, 96)	257	(96, 96)	1	(1, 1)	117383
F8-Hornblende-CN-5-55-270deg.jpg	F8	Hornblende	CN	270	Three-quarter (270Â°)	R,G,B	3	JPEG	412	RGB	304	uint8	2025-06-12T08:35:08	.jpg	2024-07-22T07:52:46	27.21	Moderate	(Ca,Na)2-3(Mg,Fe,Al)5(Al,Si)8O22(OH)2	Monoclinic	2025-05-06	Inosilicate	Amphibole Group	Biaxial negative	Strong	3.0-3.4	114.51	182.53	161.61	187.78	255	255	255	24.64	127.28	189.46	0.7379	176.35	60.58	FALSE	255	0.125	22	(96, 96)	257	(96, 96)	1	(1, 1)	125248
F8-Hornblende-CN-5-56-275deg.jpg	F8	Hornblende	CN	275	Fourth Quadrant (275Â°)	R,G,B	3	JPEG	404	RGB	311	uint8	2025-06-12T08:35:07	.jpg	2024-07-22T07:53:04	27.18	Moderate	(Ca,Na)2-3(Mg,Fe,Al)5(Al,Si)8O22(OH)2	Monoclinic	2025-05-06	Inosilicate	Amphibole Group	Biaxial negative	Strong	3.0-3.4	110.05	150.63	139.14	156.73	255	255	255	22.9	127.25	158.27	0.7698	147.83	84.52	FALSE	255	0.126	15	(96, 96)	257	(96, 96)	1	(1, 1)	125644
F8-Hornblende-CN-5-57-280deg.jpg	F8	Hornblende	CN	280	Fourth Quadrant (280Â°)	R,G,B	3	JPEG	442	RGB	361	uint8	2025-06-12T08:35:08	.jpg	2024-07-22T07:53:24	28.7	Moderate	(Ca,Na)2-3(Mg,Fe,Al)5(Al,Si)8O22(OH)2	Monoclinic	2025-05-06	Inosilicate	Amphibole Group	Biaxial negative	Strong	3.0-3.4	122.63	134.65	131.83	138.2	255	255	255	19.88	96.95	139.51	0.8167	134.34	107.49	FALSE	255	0.16	2	(96, 96)	257	(96, 96)	1	(1, 1)	159562
F8-Hornblende-CN-5-58-285deg.jpg	F8	Hornblende	CN	285	Fourth Quadrant (285Â°)	R,G,B	3	JPEG	442	RGB	378	uint8	2025-06-12T08:35:08	.jpg	2024-07-22T07:53:42	29.01	Moderate	(Ca,Na)2-3(Mg,Fe,Al)5(Al,Si)8O22(OH)2	Monoclinic	2025-05-06	Inosilicate	Amphibole Group	Biaxial negative	Strong	3.0-3.4	132.56	134.75	134.94	137.51	255	255	255	24.99	57.65	139.12	0.8552	135.33	113.12	FALSE	255	0.167	1	(96, 96)	257	(96, 96)	1	(1, 1)	167076
F8-Hornblende-CN-5-59-290deg.jpg	F8	Hornblende	CN	290	Fourth Quadrant (290Â°)	R,G,B	3	JPEG	430	RGB	362	uint8	2025-06-12T08:35:09	.jpg	2024-07-22T07:54:01	27.57	Moderate	(Ca,Na)2-3(Mg,Fe,Al)5(Al,Si)8O22(OH)2	Monoclinic	2025-05-06	Inosilicate	Amphibole Group	Biaxial negative	Strong	3.0-3.4	139.07	149.66	146.71	151.4	255	255	255	21.05	61.08	152.97	0.8419	148.97	100.25	FALSE	255	0.156	2	(96, 96)	257	(96, 96)	1	(1, 1)	155660
F8-Hornblende-CN-5-6-25deg.jpg	F8	Hornblende	CN	25	First Quadrant (25Â°)	R,G,B	3	JPEG	299	RGB	359	uint8	2025-06-12T08:35:09	.jpg	2024-07-22T06:57:18	19.54	Moderate	(Ca,Na)2-3(Mg,Fe,Al)5(Al,Si)8O22(OH)2	Monoclinic	2025-05-06	Inosilicate	Amphibole Group	Biaxial negative	Strong	3.0-3.4	124.99	133.99	131.82	136.49	255	255	255	19.19	69.71	137.46	1.2007	133.7	106.09	FALSE	255	0.107	10	(96, 96)	257	(96, 96)	1	(1, 1)	107341
F8-Hornblende-CN-5-60-295deg.jpg	F8	Hornblende	CN	295	Fourth Quadrant (295Â°)	R,G,B	3	JPEG	428	RGB	362	uint8	2025-06-12T08:35:08	.jpg	2024-07-22T07:54:20	27.59	Moderate	(Ca,Na)2-3(Mg,Fe,Al)5(Al,Si)8O22(OH)2	Monoclinic	2025-05-06	Inosilicate	Amphibole Group	Biaxial negative	Strong	3.0-3.4	149.11	178.77	169.27	179.94	255	255	255	21.38	73.72	181.62	0.8458	175.74	75.98	FALSE	255	0.155	8	(96, 96)	257	(96, 96)	1	(1, 1)	154936
F8-Hornblende-CN-5-61-300deg.jpg	F8	Hornblende	CN	300	Fourth Quadrant (300Â°)	R,G,B	3	JPEG	420	RGB	368	uint8	2025-06-12T08:35:09	.jpg	2024-07-22T07:54:36	26.46	Moderate	(Ca,Na)2-3(Mg,Fe,Al)5(Al,Si)8O22(OH)2	Monoclinic	2025-05-06	Inosilicate	Amphibole Group	Biaxial negative	Strong	3.0-3.4	163.87	207.63	193.39	208.67	255	255	255	21.39	71.74	210.49	0.8762	202.96	51.92	FALSE	255	0.155	36	(96, 96)	257	(96, 96)	1	(1, 1)	154560
F8-Hornblende-CN-5-62-305deg.jpg	F8	Hornblende	CN	305	Fourth Quadrant (305Â°)	R,G,B	3	JPEG	408	RGB	366	uint8	2025-06-12T08:35:09	.jpg	2024-07-22T07:54:54	24.39	Moderate	(Ca,Na)2-3(Mg,Fe,Al)5(Al,Si)8O22(OH)2	Monoclinic	2025-05-06	Inosilicate	Amphibole Group	Biaxial negative	Strong	3.0-3.4	172.82	226.4	209.17	228.29	255	255	255	21.09	71.03	229.74	0.8971	220.86	34.57	FALSE	255	0.149	46	(96, 96)	257	(96, 96)	1	(1, 1)	149328
F8-Hornblende-CN-5-63-310deg.jpg	F8	Hornblende	CN	310	Fourth Quadrant (310Â°)	R,G,B	3	JPEG	386	RGB	338	uint8	2025-06-12T08:35:07	.jpg	2024-07-22T07:55:11	22.37	Moderate	(Ca,Na)2-3(Mg,Fe,Al)5(Al,Si)8O22(OH)2	Monoclinic	2025-05-06	Inosilicate	Amphibole Group	Biaxial negative	Strong	3.0-3.4	165.02	235.56	212.4	236.62	255	255	255	24.03	83.05	238.47	0.8756	227.83	25.12	FALSE	255	0.13	53	(96, 96)	257	(96, 96)	1	(1, 1)	130468
F8-Hornblende-CN-5-64-315deg.jpg	F8	Hornblende	CN	315	Fourth Quadrant (315Â°)	R,G,B	3	JPEG	399	RGB	353	uint8	2025-06-12T08:35:07	.jpg	2024-07-22T07:55:29	23.87	Moderate	(Ca,Na)2-3(Mg,Fe,Al)5(Al,Si)8O22(OH)2	Monoclinic	2025-05-06	Inosilicate	Amphibole Group	Biaxial negative	Strong	3.0-3.4	166.27	238.44	214.47	238.69	255	255	255	23.58	83.06	240.67	0.8847	230.29	24.45	FALSE	255	0.141	48	(96, 96)	257	(96, 96)	1	(1, 1)	140847
F8-Hornblende-CN-5-65-320deg.jpg	F8	Hornblende	CN	320	Fourth Quadrant (320Â°)	R,G,B	3	JPEG	364	RGB	351	uint8	2025-06-12T08:35:08	.jpg	2024-07-22T07:55:42	22.47	Moderate	(Ca,Na)2-3(Mg,Fe,Al)5(Al,Si)8O22(OH)2	Monoclinic	2025-05-06	Inosilicate	Amphibole Group	Biaxial negative	Strong	3.0-3.4	162.05	237.93	212.79	238.38	255	255	255	24.74	87.11	240.4	0.9643	229.41	25.44	FALSE	255	0.128	45	(96, 96)	257	(96, 96)	1	(1, 1)	127764
F8-Hornblende-CN-5-66-325deg.jpg	F8	Hornblende	CN	325	Fourth Quadrant (325Â°)	R,G,B	3	JPEG	386	RGB	359	uint8	2025-06-12T08:35:08	.jpg	2024-07-22T07:55:59	23.89	Moderate	(Ca,Na)2-3(Mg,Fe,Al)5(Al,Si)8O22(OH)2	Monoclinic	2025-05-06	Inosilicate	Amphibole Group	Biaxial negative	Strong	3.0-3.4	161.58	239.7	213.83	240.22	255	255	255	23.57	88.16	241.9	0.9301	230.95	25.5	FALSE	255	0.139	43	(96, 96)	257	(96, 96)	1	(1, 1)	138574
F8-Hornblende-CN-5-67-330deg.jpg	F8	Hornblende	CN	330	Fourth Quadrant (330Â°)	R,G,B	3	JPEG	375	RGB	375	uint8	2025-06-12T08:35:07	.jpg	2024-07-22T07:56:16	24.31	Moderate	(Ca,Na)2-3(Mg,Fe,Al)5(Al,Si)8O22(OH)2	Monoclinic	2025-05-06	Inosilicate	Amphibole Group	Biaxial negative	Strong	3.0-3.4	159.84	240.34	213.71	240.94	255	255	255	23.65	89.89	242.43	1	231.34	26.3	FALSE	255	0.141	41	(96, 96)	257	(96, 96)	1	(1, 1)	140625
F8-Hornblende-CN-5-68-335deg.jpg	F8	Hornblende	CN	335	Fourth Quadrant (335Â°)	R,G,B	3	JPEG	350	RGB	421	uint8	2025-06-12T08:35:07	.jpg	2024-07-22T07:56:35	25.44	Moderate	(Ca,Na)2-3(Mg,Fe,Al)5(Al,Si)8O22(OH)2	Monoclinic	2025-05-06	Inosilicate	Amphibole Group	Biaxial negative	Strong	3.0-3.4	160.33	240.36	213.98	241.24	255	255	255	23.41	89.06	242.48	1.2029	231.5	27.29	FALSE	255	0.147	37	(96, 96)	257	(96, 96)	1	(1, 1)	147350
F8-Hornblende-CN-5-69-340deg.jpg	F8	Hornblende	CN	340	Fourth Quadrant (340Â°)	R,G,B	3	JPEG	312	RGB	407	uint8	2025-06-12T08:35:08	.jpg	2024-07-22T07:56:52	23.62	Moderate	(Ca,Na)2-3(Mg,Fe,Al)5(Al,Si)8O22(OH)2	Monoclinic	2025-05-06	Inosilicate	Amphibole Group	Biaxial negative	Strong	3.0-3.4	150.81	238.76	209.87	240.03	255	255	255	25.63	98.11	241.25	1.3045	229.11	27.99	FALSE	255	0.127	37	(96, 96)	257	(96, 96)	1	(1, 1)	126984
F8-Hornblende-CN-5-7-30deg.jpg	F8	Hornblende	CN	30	First Quadrant (30Â°)	R,G,B	3	JPEG	298	RGB	379	uint8	2025-06-12T08:35:09	.jpg	2024-07-22T06:57:30	20.6	Moderate	(Ca,Na)2-3(Mg,Fe,Al)5(Al,Si)8O22(OH)2	Monoclinic	2025-05-06	Inosilicate	Amphibole Group	Biaxial negative	Strong	3.0-3.4	146.38	196	180.66	199.62	255	255	255	20.86	88.09	200.53	1.2718	191.43	57.23	FALSE	255	0.113	34	(96, 96)	257	(96, 96)	1	(1, 1)	112942
F8-Hornblende-CN-5-70-345deg.jpg	F8	Hornblende	CN	345	Fourth Quadrant (345Â°)	R,G,B	3	JPEG	307	RGB	421	uint8	2025-06-12T08:35:08	.jpg	2024-07-22T07:57:10	24.77	Moderate	(Ca,Na)2-3(Mg,Fe,Al)5(Al,Si)8O22(OH)2	Monoclinic	2025-05-06	Inosilicate	Amphibole Group	Biaxial negative	Strong	3.0-3.4	144.1	238.48	207.17	238.93	255	255	255	26.23	105.1	240.57	1.3713	227.85	26.27	FALSE	255	0.129	45	(96, 96)	257	(96, 96)	1	(1, 1)	129247
F8-Hornblende-CN-5-71-350deg.jpg	F8	Hornblende	CN	350	Fourth Quadrant (350Â°)	R,G,B	3	JPEG	293	RGB	447	uint8	2025-06-12T08:35:08	.jpg	2024-07-22T07:57:34	26.12	Moderate	(Ca,Na)2-3(Mg,Fe,Al)5(Al,Si)8O22(OH)2	Monoclinic	2025-05-06	Inosilicate	Amphibole Group	Biaxial negative	Strong	3.0-3.4	140.55	230.34	200.89	231.8	255	255	255	25.65	106.57	233.62	1.5256	220.54	28.69	FALSE	255	0.131	41	(96, 96)	257	(96, 96)	1	(1, 1)	130971
F8-Hornblende-CN-5-72-355deg.jpg	F8	Hornblende	CN	355	Fourth Quadrant (355Â°)	R,G,B	3	JPEG	290	RGB	396	uint8	2025-06-12T08:35:08	.jpg	2024-07-22T07:57:59	25.45	Moderate	(Ca,Na)2-3(Mg,Fe,Al)5(Al,Si)8O22(OH)2	Monoclinic	2025-05-06	Inosilicate	Amphibole Group	Biaxial negative	Strong	3.0-3.4	121.67	210.28	181.3	211.96	255	255	255	27.86	120.24	213.96	1.3655	200.69	37.47	FALSE	255	0.115	33	(96, 96)	257	(96, 96)	1	(1, 1)	114840
F8-Hornblende-CN-5-8-35deg.jpg	F8	Hornblende	CN	35	First Quadrant (35Â°)	R,G,B	3	JPEG	283	RGB	374	uint8	2025-06-12T08:35:09	.jpg	2024-07-22T06:58:38	19.3	Moderate	(Ca,Na)2-3(Mg,Fe,Al)5(Al,Si)8O22(OH)2	Monoclinic	2025-05-06	Inosilicate	Amphibole Group	Biaxial negative	Strong	3.0-3.4	150.69	215.28	195	219.03	255	255	255	22.16	90.63	219.94	1.3216	209.04	39.64	FALSE	255	0.106	42	(96, 96)	257	(96, 96)	1	(1, 1)	105842
F8-Hornblende-CN-5-9-40deg.jpg	F8	Hornblende	CN	40	First Quadrant (40Â°)	R,G,B	3	JPEG	316	RGB	379	uint8	2025-06-12T08:35:07	.jpg	2024-07-22T06:58:51	18.44	Moderate	(Ca,Na)2-3(Mg,Fe,Al)5(Al,Si)8O22(OH)2	Monoclinic	2025-05-06	Inosilicate	Amphibole Group	Biaxial negative	Strong	3.0-3.4	165.16	233.99	212.15	237.3	255	255	255	20.65	82.92	238.07	1.1994	227.14	26.61	FALSE	255	0.12	51	(96, 96)	257	(96, 96)	1	(1, 1)	119764
F8-Hornblende-CN-6-1-0deg.jpg	F8	Hornblende	CN	0	Reference (0Â°)	R,G,B	3	JPEG	308	RGB	209	uint8	2025-06-12T08:35:08	.jpg	2024-07-22T07:59:22	13.8	Moderate	(Ca,Na)2-3(Mg,Fe,Al)5(Al,Si)8O22(OH)2	Monoclinic	2025-05-06	Inosilicate	Amphibole Group	Biaxial negative	Strong	3.0-3.4	135.23	237.5	202.91	235.99	255	255	255	25.78	116.02	238.86	0.6786	225.39	26.25	FALSE	255	0.064	49	(96, 96)	257	(96, 96)	1	(1, 1)	64372
F8-Hornblende-CN-6-10-45deg.jpg	F8	Hornblende	CN	45	First Quadrant (45Â°)	R,G,B	3	JPEG	233	RGB	321	uint8	2025-06-12T08:35:09	.jpg	2024-07-22T08:02:04	14.15	Moderate	(Ca,Na)2-3(Mg,Fe,Al)5(Al,Si)8O22(OH)2	Monoclinic	2025-05-06	Inosilicate	Amphibole Group	Biaxial negative	Strong	3.0-3.4	159.29	208.7	191.69	207.08	255	255	255	21.39	79.33	209.61	1.3777	202.59	54.1	FALSE	255	0.075	57	(96, 96)	257	(96, 96)	1	(1, 1)	74793
F8-Hornblende-CN-6-11-50deg.jpg	F8	Hornblende	CN	50	First Quadrant (50Â°)	R,G,B	3	JPEG	233	RGB	317	uint8	2025-06-12T08:35:07	.jpg	2024-07-22T08:02:20	14.12	Moderate	(Ca,Na)2-3(Mg,Fe,Al)5(Al,Si)8O22(OH)2	Monoclinic	2025-05-06	Inosilicate	Amphibole Group	Biaxial negative	Strong	3.0-3.4	149.53	183.83	171.84	182.16	255	255	255	21.95	77.3	184.55	1.3605	179.43	74.77	FALSE	255	0.074	54	(96, 96)	257	(96, 96)	1	(1, 1)	73861
F8-Hornblende-CN-6-12-55deg.jpg	F8	Hornblende	CN	55	First Quadrant (55Â°)	R,G,B	3	JPEG	215	RGB	331	uint8	2025-06-12T08:35:09	.jpg	2024-07-22T08:02:35	13.1	Moderate	(Ca,Na)2-3(Mg,Fe,Al)5(Al,Si)8O22(OH)2	Monoclinic	2025-05-06	Inosilicate	Amphibole Group	Biaxial negative	Strong	3.0-3.4	155.36	167.42	163.51	167.75	255	255	255	17.6	49.97	168.79	1.5395	166.14	96.29	FALSE	255	0.071	29	(96, 96)	257	(96, 96)	1	(1, 1)	71165
F8-Hornblende-CN-6-13-60deg.jpg	F8	Hornblende	CN	60	First Quadrant (60Â°)	R,G,B	3	JPEG	199	RGB	334	uint8	2025-06-12T08:35:07	.jpg	2024-07-22T08:03:00	12.71	Moderate	(Ca,Na)2-3(Mg,Fe,Al)5(Al,Si)8O22(OH)2	Monoclinic	2025-05-06	Inosilicate	Amphibole Group	Biaxial negative	Strong	3.0-3.4	146	154.38	151.86	155.21	255	255	255	18.16	48.85	156.03	1.6784	153.67	104.24	FALSE	255	0.066	22	(96, 96)	257	(96, 96)	1	(1, 1)	66466
F8-Hornblende-CN-6-14-65deg.jpg	F8	Hornblende	CN	65	First Quadrant (65Â°)	R,G,B	3	JPEG	192	RGB	330	uint8	2025-06-12T08:35:07	.jpg	2024-07-22T08:03:15	13.14	Moderate	(Ca,Na)2-3(Mg,Fe,Al)5(Al,Si)8O22(OH)2	Monoclinic	2025-05-06	Inosilicate	Amphibole Group	Biaxial negative	Strong	3.0-3.4	136.86	157.26	151.03	158.97	255	255	255	21.36	79.79	160.06	1.7188	155.44	95.09	FALSE	255	0.063	38	(96, 96)	257	(96, 96)	1	(1, 1)	63360
F8-Hornblende-CN-6-15-70deg.jpg	F8	Hornblende	CN	70	First Quadrant (70Â°)	R,G,B	3	JPEG	180	RGB	337	uint8	2025-06-12T08:35:09	.jpg	2024-07-22T08:03:29	14.32	Moderate	(Ca,Na)2-3(Mg,Fe,Al)5(Al,Si)8O22(OH)2	Monoclinic	2025-05-06	Inosilicate	Amphibole Group	Biaxial negative	Strong	3.0-3.4	118.59	172.84	155.13	173.95	255	255	255	25.35	119.05	175.58	1.8722	166.99	72.38	FALSE	255	0.061	61	(96, 96)	257	(96, 96)	1	(1, 1)	60660
F8-Hornblende-CN-6-16-75deg.jpg	F8	Hornblende	CN	75	First Quadrant (75Â°)	R,G,B	3	JPEG	164	RGB	310	uint8	2025-06-12T08:35:08	.jpg	2024-07-22T08:03:46	13.41	Moderate	(Ca,Na)2-3(Mg,Fe,Al)5(Al,Si)8O22(OH)2	Monoclinic	2025-05-06	Inosilicate	Amphibole Group	Biaxial negative	Strong	3.0-3.4	101.09	191.31	161.4	191.79	255	255	255	27.78	141.57	194.33	1.8902	181.17	50.03	FALSE	255	0.051	35	(96, 96)	257	(96, 96)	1	(1, 1)	50840
F8-Hornblende-CN-6-17-80deg.jpg	F8	Hornblende	CN	80	First Quadrant (80Â°)	R,G,B	3	JPEG	171	RGB	314	uint8	2025-06-12T08:35:08	.jpg	2024-07-22T08:04:03	13.16	Moderate	(Ca,Na)2-3(Mg,Fe,Al)5(Al,Si)8O22(OH)2	Monoclinic	2025-05-06	Inosilicate	Amphibole Group	Biaxial negative	Strong	3.0-3.4	102.62	210.72	174.47	210.06	255	255	255	30.17	144.77	212.73	1.8363	198.21	38.51	FALSE	255	0.054	99	(96, 96)	257	(96, 96)	1	(1, 1)	53694
F8-Hornblende-CN-6-18-85deg.jpg	F8	Hornblende	CN	85	First Quadrant (85Â°)	R,G,B	3	JPEG	194	RGB	313	uint8	2025-06-12T08:35:07	.jpg	2024-07-22T08:04:23	13.54	Moderate	(Ca,Na)2-3(Mg,Fe,Al)5(Al,Si)8O22(OH)2	Monoclinic	2025-05-06	Inosilicate	Amphibole Group	Biaxial negative	Strong	3.0-3.4	122.34	215.01	183.63	213.54	255	255	255	26.18	126.68	216.31	1.6134	204.01	43.18	FALSE	255	0.061	41	(96, 96)	257	(96, 96)	1	(1, 1)	60722
F8-Hornblende-CN-6-19-90deg.jpg	F8	Hornblende	CN	90	Perpendicular (90Â°)	R,G,B	3	JPEG	204	RGB	320	uint8	2025-06-12T08:35:07	.jpg	2024-07-22T08:04:42	13.52	Moderate	(Ca,Na)2-3(Mg,Fe,Al)5(Al,Si)8O22(OH)2	Monoclinic	2025-05-06	Inosilicate	Amphibole Group	Biaxial negative	Strong	3.0-3.4	117.77	217.99	183.43	214.52	255	255	255	25.15	132.09	218.58	1.5686	205.53	40.57	FALSE	255	0.065	95	(96, 96)	257	(96, 96)	1	(1, 1)	65280
F8-Hornblende-CN-6-2-5deg.jpg	F8	Hornblende	CN	5	First Quadrant (5Â°)	R,G,B	3	JPEG	315	RGB	221	uint8	2025-06-12T08:35:09	.jpg	2024-07-22T07:59:40	14.08	Moderate	(Ca,Na)2-3(Mg,Fe,Al)5(Al,Si)8O22(OH)2	Monoclinic	2025-05-06	Inosilicate	Amphibole Group	Biaxial negative	Strong	3.0-3.4	139.88	237.99	204.93	236.93	255	255	255	24.51	111.55	239.48	0.7016	226.49	26.37	FALSE	255	0.07	43	(96, 96)	257	(96, 96)	1	(1, 1)	69615
F8-Hornblende-CN-6-20-95deg.jpg	F8	Hornblende	CN	95	Second Quadrant (95Â°)	R,G,B	3	JPEG	213	RGB	315	uint8	2025-06-12T08:35:08	.jpg	2024-07-22T08:05:01	13.95	Moderate	(Ca,Na)2-3(Mg,Fe,Al)5(Al,Si)8O22(OH)2	Monoclinic	2025-05-06	Inosilicate	Amphibole Group	Biaxial negative	Strong	3.0-3.4	125.91	224.28	191.12	223.18	255	255	255	23.38	125.01	225.68	1.4789	212.74	37.33	FALSE	255	0.067	107	(96, 96)	257	(96, 96)	1	(1, 1)	67095
F8-Hornblende-CN-6-21-100deg.jpg	F8	Hornblende	CN	100	Second Quadrant (100Â°)	R,G,B	3	JPEG	209	RGB	314	uint8	2025-06-12T08:35:08	.jpg	2024-07-22T08:05:41	13.38	Moderate	(Ca,Na)2-3(Mg,Fe,Al)5(Al,Si)8O22(OH)2	Monoclinic	2025-05-06	Inosilicate	Amphibole Group	Biaxial negative	Strong	3.0-3.4	123.39	223.9	190.01	222.75	255	255	255	25.4	127.15	225.37	1.5024	212.1	36.53	FALSE	255	0.066	111	(96, 96)	257	(96, 96)	1	(1, 1)	65626
F8-Hornblende-CN-6-22-105deg.jpg	F8	Hornblende	CN	105	Second Quadrant (105Â°)	R,G,B	3	JPEG	235	RGB	304	uint8	2025-06-12T08:35:09	.jpg	2024-07-22T08:06:00	14.2	Moderate	(Ca,Na)2-3(Mg,Fe,Al)5(Al,Si)8O22(OH)2	Monoclinic	2025-05-06	Inosilicate	Amphibole Group	Biaxial negative	Strong	3.0-3.4	136.46	227.73	196.96	226.7	255	255	255	22.49	114.25	229.09	1.2936	217.02	36.03	FALSE	255	0.071	31	(96, 96)	257	(96, 96)	1	(1, 1)	71440
F8-Hornblende-CN-6-23-110deg.jpg	F8	Hornblende	CN	110	Second Quadrant (110Â°)	R,G,B	3	JPEG	249	RGB	297	uint8	2025-06-12T08:35:09	.jpg	2024-07-22T08:06:17	14.59	Moderate	(Ca,Na)2-3(Mg,Fe,Al)5(Al,Si)8O22(OH)2	Monoclinic	2025-05-06	Inosilicate	Amphibole Group	Biaxial negative	Strong	3.0-3.4	140.1	228.97	199.1	228.21	255	255	255	22.22	110.86	230.39	1.1928	218.62	35.53	FALSE	255	0.074	69	(96, 96)	257	(96, 96)	1	(1, 1)	73953
F8-Hornblende-CN-6-24-115deg.jpg	F8	Hornblende	CN	115	Second Quadrant (115Â°)	R,G,B	3	JPEG	259	RGB	311	uint8	2025-06-12T08:35:07	.jpg	2024-07-22T08:06:34	14.18	Moderate	(Ca,Na)2-3(Mg,Fe,Al)5(Al,Si)8O22(OH)2	Monoclinic	2025-05-06	Inosilicate	Amphibole Group	Biaxial negative	Strong	3.0-3.4	150.13	235.73	206.77	234.46	255	255	255	21.61	101.18	236.85	1.2008	225.59	30.12	FALSE	255	0.081	97	(96, 96)	257	(96, 96)	1	(1, 1)	80549
F8-Hornblende-CN-6-25-120deg.jpg	F8	Hornblende	CN	120	Second Quadrant (120Â°)	R,G,B	3	JPEG	275	RGB	283	uint8	2025-06-12T08:35:08	.jpg	2024-07-22T08:06:52	14.71	Moderate	(Ca,Na)2-3(Mg,Fe,Al)5(Al,Si)8O22(OH)2	Monoclinic	2025-05-06	Inosilicate	Amphibole Group	Biaxial negative	Strong	3.0-3.4	147.46	230.73	202.91	230.54	255	255	255	22.84	102.31	232.51	1.0291	221.18	33.05	FALSE	255	0.078	63	(96, 96)	257	(96, 96)	1	(1, 1)	77825
F8-Hornblende-CN-6-26-125deg.jpg	F8	Hornblende	CN	125	Second Quadrant (125Â°)	R,G,B	3	JPEG	288	RGB	272	uint8	2025-06-12T08:35:08	.jpg	2024-07-22T08:07:08	13.88	Moderate	(Ca,Na)2-3(Mg,Fe,Al)5(Al,Si)8O22(OH)2	Monoclinic	2025-05-06	Inosilicate	Amphibole Group	Biaxial negative	Strong	3.0-3.4	154.87	232.75	206.73	232.57	255	255	255	21.57	94.65	234.46	0.9444	223.82	31.48	FALSE	255	0.078	97	(96, 96)	257	(96, 96)	1	(1, 1)	78336
F8-Hornblende-CN-6-27-130deg.jpg	F8	Hornblende	CN	130	Second Quadrant (130Â°)	R,G,B	3	JPEG	290	RGB	256	uint8	2025-06-12T08:35:08	.jpg	2024-07-22T08:07:22	14.39	Moderate	(Ca,Na)2-3(Mg,Fe,Al)5(Al,Si)8O22(OH)2	Monoclinic	2025-05-06	Inosilicate	Amphibole Group	Biaxial negative	Strong	3.0-3.4	153.45	224.16	200.61	224.21	255	255	255	22.24	92.74	225.96	0.8828	216.12	37.78	FALSE	255	0.074	94	(96, 96)	257	(96, 96)	1	(1, 1)	74240
F8-Hornblende-CN-6-28-135deg.jpg	F8	Hornblende	CN	135	Second Quadrant (135Â°)	R,G,B	3	JPEG	314	RGB	247	uint8	2025-06-12T08:35:08	.jpg	2024-07-22T08:08:06	15.7	Moderate	(Ca,Na)2-3(Mg,Fe,Al)5(Al,Si)8O22(OH)2	Monoclinic	2025-05-06	Inosilicate	Amphibole Group	Biaxial negative	Strong	3.0-3.4	149.73	204.7	186.27	204.4	255	255	255	21.73	90.04	206.53	0.7866	198.35	55.18	FALSE	255	0.078	59	(96, 96)	257	(96, 96)	1	(1, 1)	77558
F8-Hornblende-CN-6-29-140deg.jpg	F8	Hornblende	CN	140	Second Quadrant (140Â°)	R,G,B	3	JPEG	313	RGB	242	uint8	2025-06-12T08:35:08	.jpg	2024-07-22T08:08:23	15.11	Moderate	(Ca,Na)2-3(Mg,Fe,Al)5(Al,Si)8O22(OH)2	Monoclinic	2025-05-06	Inosilicate	Amphibole Group	Biaxial negative	Strong	3.0-3.4	142.65	177.68	165.95	177.53	255	255	255	21.19	87.38	179.27	0.7732	173.64	79.43	FALSE	255	0.076	45	(96, 96)	257	(96, 96)	1	(1, 1)	75746
F8-Hornblende-CN-6-3-10deg.jpg	F8	Hornblende	CN	10	First Quadrant (10Â°)	R,G,B	3	JPEG	299	RGB	224	uint8	2025-06-12T08:35:08	.jpg	2024-07-22T08:00:02	12.77	Moderate	(Ca,Na)2-3(Mg,Fe,Al)5(Al,Si)8O22(OH)2	Monoclinic	2025-05-06	Inosilicate	Amphibole Group	Biaxial negative	Strong	3.0-3.4	145.02	239.48	207.5	238	255	255	255	23.37	106.69	240.65	0.7492	228.28	26.12	FALSE	255	0.067	38	(96, 96)	257	(96, 96)	1	(1, 1)	66976
F8-Hornblende-CN-6-30-145deg.jpg	F8	Hornblende	CN	145	Second Quadrant (145Â°)	R,G,B	3	JPEG	308	RGB	217	uint8	2025-06-12T08:35:08	.jpg	2024-07-22T08:08:41	13.06	Moderate	(Ca,Na)2-3(Mg,Fe,Al)5(Al,Si)8O22(OH)2	Monoclinic	2025-05-06	Inosilicate	Amphibole Group	Biaxial negative	Strong	3.0-3.4	141.43	156.05	151.43	156.8	255	255	255	19.72	65.18	158.06	0.7045	154.6	98.49	FALSE	255	0.067	32	(96, 96)	257	(96, 96)	1	(1, 1)	66836
F8-Hornblende-CN-6-31-150deg.jpg	F8	Hornblende	CN	150	Second Quadrant (150Â°)	R,G,B	3	JPEG	319	RGB	223	uint8	2025-06-12T08:35:08	.jpg	2024-07-22T08:08:59	14.37	Moderate	(Ca,Na)2-3(Mg,Fe,Al)5(Al,Si)8O22(OH)2	Monoclinic	2025-05-06	Inosilicate	Amphibole Group	Biaxial negative	Strong	3.0-3.4	134.16	145.36	141.52	145.03	255	255	255	21.56	61.08	146.58	0.6991	143.98	104.02	FALSE	255	0.071	26	(96, 96)	257	(96, 96)	1	(1, 1)	71137
F8-Hornblende-CN-6-32-155deg.jpg	F8	Hornblende	CN	155	Second Quadrant (155Â°)	R,G,B	3	JPEG	298	RGB	202	uint8	2025-06-12T08:35:09	.jpg	2024-07-22T08:09:24	14.33	Moderate	(Ca,Na)2-3(Mg,Fe,Al)5(Al,Si)8O22(OH)2	Monoclinic	2025-05-06	Inosilicate	Amphibole Group	Biaxial negative	Strong	3.0-3.4	119.21	146.89	137.64	146.83	255	255	255	24.56	95.29	148.72	0.6779	143.72	90.7	FALSE	255	0.06	39	(96, 96)	257	(96, 96)	1	(1, 1)	60196
F8-Hornblende-CN-6-33-160deg.jpg	F8	Hornblende	CN	160	Second Quadrant (160Â°)	R,G,B	3	JPEG	317	RGB	202	uint8	2025-06-12T08:35:08	.jpg	2024-07-22T08:09:42	15.14	Moderate	(Ca,Na)2-3(Mg,Fe,Al)5(Al,Si)8O22(OH)2	Monoclinic	2025-05-06	Inosilicate	Amphibole Group	Biaxial negative	Strong	3.0-3.4	116.03	173.92	153.91	171.77	255	255	255	27.49	118.8	174.87	0.6372	166.68	68.6	FALSE	255	0.064	55	(96, 96)	257	(96, 96)	1	(1, 1)	64034
F8-Hornblende-CN-6-34-165deg.jpg	F8	Hornblende	CN	165	Second Quadrant (165Â°)	R,G,B	3	JPEG	317	RGB	200	uint8	2025-06-12T08:35:07	.jpg	2024-07-22T08:10:04	14.77	Moderate	(Ca,Na)2-3(Mg,Fe,Al)5(Al,Si)8O22(OH)2	Monoclinic	2025-05-06	Inosilicate	Amphibole Group	Biaxial negative	Strong	3.0-3.4	119.31	202.76	174.21	200.56	255	255	255	28.23	122.9	203.83	0.6309	192.59	46.86	FALSE	255	0.063	63	(96, 96)	257	(96, 96)	1	(1, 1)	63400
F8-Hornblende-CN-6-35-170deg.jpg	F8	Hornblende	CN	170	Second Quadrant (170Â°)	R,G,B	3	JPEG	305	RGB	191	uint8	2025-06-12T08:35:08	.jpg	2024-07-22T08:10:21	13.75	Moderate	(Ca,Na)2-3(Mg,Fe,Al)5(Al,Si)8O22(OH)2	Monoclinic	2025-05-06	Inosilicate	Amphibole Group	Biaxial negative	Strong	3.0-3.4	118.74	210.85	179.31	208.34	255	255	255	27.82	127.78	211.6	0.6262	199.59	43.38	FALSE	255	0.058	86	(96, 96)	257	(96, 96)	1	(1, 1)	58255
F8-Hornblende-CN-6-36-175deg.jpg	F8	Hornblende	CN	175	Second Quadrant (175Â°)	R,G,B	3	JPEG	306	RGB	190	uint8	2025-06-12T08:35:08	.jpg	2024-07-22T08:10:38	13.94	Moderate	(Ca,Na)2-3(Mg,Fe,Al)5(Al,Si)8O22(OH)2	Monoclinic	2025-05-06	Inosilicate	Amphibole Group	Biaxial negative	Strong	3.0-3.4	116.06	217.31	182.8	215.03	255	255	255	28.6	132.26	218.09	0.6209	205.08	38.42	FALSE	255	0.058	31	(96, 96)	257	(96, 96)	1	(1, 1)	58140
F8-Hornblende-CN-6-37-180deg.jpg	F8	Hornblende	CN	180	Opposite (180Â°)	R,G,B	3	JPEG	305	RGB	205	uint8	2025-06-12T08:35:08	.jpg	2024-07-22T08:10:57	14.95	Moderate	(Ca,Na)2-3(Mg,Fe,Al)5(Al,Si)8O22(OH)2	Monoclinic	2025-05-06	Inosilicate	Amphibole Group	Biaxial negative	Strong	3.0-3.4	110.12	214.91	178.59	210.73	255	255	255	28.53	138.07	215.27	0.6721	201.71	39.69	FALSE	255	0.063	8	(96, 96)	257	(96, 96)	1	(1, 1)	62525
F8-Hornblende-CN-6-38-185deg.jpg	F8	Hornblende	CN	185	Third Quadrant (185Â°)	R,G,B	3	JPEG	309	RGB	219	uint8	2025-06-12T08:35:09	.jpg	2024-07-22T08:11:14	14.6	Moderate	(Ca,Na)2-3(Mg,Fe,Al)5(Al,Si)8O22(OH)2	Monoclinic	2025-05-06	Inosilicate	Amphibole Group	Biaxial negative	Strong	3.0-3.4	130.5	224.01	192.1	221.77	255	255	255	25.21	119.03	224.75	0.7087	212.68	37.18	FALSE	255	0.068	94	(96, 96)	257	(96, 96)	1	(1, 1)	67671
F8-Hornblende-CN-6-39-190deg.jpg	F8	Hornblende	CN	190	Third Quadrant (190Â°)	R,G,B	3	JPEG	316	RGB	224	uint8	2025-06-12T08:35:08	.jpg	2024-07-22T08:11:33	14.73	Moderate	(Ca,Na)2-3(Mg,Fe,Al)5(Al,Si)8O22(OH)2	Monoclinic	2025-05-06	Inosilicate	Amphibole Group	Biaxial negative	Strong	3.0-3.4	134.25	228.55	196.54	226.82	255	255	255	24.03	115.88	229.6	0.7089	217.28	33.87	FALSE	255	0.071	61	(96, 96)	257	(96, 96)	1	(1, 1)	70784
F8-Hornblende-CN-6-4-15deg.jpg	F8	Hornblende	CN	15	First Quadrant (15Â°)	R,G,B	3	JPEG	300	RGB	232	uint8	2025-06-12T08:35:09	.jpg	2024-07-22T08:00:18	13.23	Moderate	(Ca,Na)2-3(Mg,Fe,Al)5(Al,Si)8O22(OH)2	Monoclinic	2025-05-06	Inosilicate	Amphibole Group	Biaxial negative	Strong	3.0-3.4	147.36	240.59	208.94	238.88	255	255	255	23.69	104.46	241.62	0.7733	229.46	24.75	FALSE	255	0.07	116	(96, 96)	257	(96, 96)	1	(1, 1)	69600
F8-Hornblende-CN-6-40-195deg.jpg	F8	Hornblende	CN	195	Third Quadrant (195Â°)	R,G,B	3	JPEG	292	RGB	245	uint8	2025-06-12T08:35:07	.jpg	2024-07-22T08:11:53	14.35	Moderate	(Ca,Na)2-3(Mg,Fe,Al)5(Al,Si)8O22(OH)2	Monoclinic	2025-05-06	Inosilicate	Amphibole Group	Biaxial negative	Strong	3.0-3.4	142.86	231.15	201.22	229.64	255	255	255	23.45	107.67	232.19	0.839	220.64	33.32	FALSE	255	0.072	65	(96, 96)	257	(96, 96)	1	(1, 1)	71540
F8-Hornblende-CN-6-41-200deg.jpg	F8	Hornblende	CN	200	Third Quadrant (200Â°)	R,G,B	3	JPEG	302	RGB	260	uint8	2025-06-12T08:35:07	.jpg	2024-07-22T08:12:31	15.54	Moderate	(Ca,Na)2-3(Mg,Fe,Al)5(Al,Si)8O22(OH)2	Monoclinic	2025-05-06	Inosilicate	Amphibole Group	Biaxial negative	Strong	3.0-3.4	145.62	229.44	200.89	227.61	255	255	255	23.27	104	230.36	0.8609	219.34	35	FALSE	255	0.079	27	(96, 96)	257	(96, 96)	1	(1, 1)	78520
F8-Hornblende-CN-6-42-205deg.jpg	F8	Hornblende	CN	205	Third Quadrant (205Â°)	R,G,B	3	JPEG	298	RGB	261	uint8	2025-06-12T08:35:07	.jpg	2024-07-22T08:13:13	15.16	Moderate	(Ca,Na)2-3(Mg,Fe,Al)5(Al,Si)8O22(OH)2	Monoclinic	2025-05-06	Inosilicate	Amphibole Group	Biaxial negative	Strong	3.0-3.4	149.62	234.93	205.79	232.82	255	255	255	23.7	100.65	235.77	0.8758	224.57	29.64	FALSE	255	0.078	82	(96, 96)	257	(96, 96)	1	(1, 1)	77778
F8-Hornblende-CN-6-43-210deg.jpg	F8	Hornblende	CN	210	Third Quadrant (210Â°)	R,G,B	3	JPEG	277	RGB	263	uint8	2025-06-12T08:35:09	.jpg	2024-07-22T08:13:32	14.42	Moderate	(Ca,Na)2-3(Mg,Fe,Al)5(Al,Si)8O22(OH)2	Monoclinic	2025-05-06	Inosilicate	Amphibole Group	Biaxial negative	Strong	3.0-3.4	148.13	226.93	199.96	224.82	255	255	255	23.17	100.17	227.56	0.9495	217.31	36.56	FALSE	255	0.073	102	(96, 96)	257	(96, 96)	1	(1, 1)	72851
F8-Hornblende-CN-6-44-215deg.jpg	F8	Hornblende	CN	215	Third Quadrant (215Â°)	R,G,B	3	JPEG	273	RGB	279	uint8	2025-06-12T08:35:08	.jpg	2024-07-22T08:13:50	13.92	Moderate	(Ca,Na)2-3(Mg,Fe,Al)5(Al,Si)8O22(OH)2	Monoclinic	2025-05-06	Inosilicate	Amphibole Group	Biaxial negative	Strong	3.0-3.4	157.7	228.6	204.69	227.75	255	255	255	22.53	90.22	229.65	1.022	220.27	35.82	FALSE	255	0.076	108	(96, 96)	257	(96, 96)	1	(1, 1)	76167
F8-Hornblende-CN-6-45-220deg.jpg	F8	Hornblende	CN	220	Third Quadrant (220Â°)	R,G,B	3	JPEG	248	RGB	308	uint8	2025-06-12T08:35:08	.jpg	2024-07-22T08:14:06	14.02	Moderate	(Ca,Na)2-3(Mg,Fe,Al)5(Al,Si)8O22(OH)2	Monoclinic	2025-05-06	Inosilicate	Amphibole Group	Biaxial negative	Strong	3.0-3.4	158.22	226.7	203.78	226.42	255	255	255	22.57	87.85	228.11	1.2419	218.81	35.52	FALSE	255	0.076	109	(96, 96)	257	(96, 96)	1	(1, 1)	76384
F8-Hornblende-CN-6-46-225deg.jpg	F8	Hornblende	CN	225	Third Quadrant (225Â°)	R,G,B	3	JPEG	250	RGB	297	uint8	2025-06-12T08:35:07	.jpg	2024-07-22T08:14:23	14.27	Moderate	(Ca,Na)2-3(Mg,Fe,Al)5(Al,Si)8O22(OH)2	Monoclinic	2025-05-06	Inosilicate	Amphibole Group	Biaxial negative	Strong	3.0-3.4	153.54	206.53	188.57	205.65	255	255	255	22.4	84.94	207.73	1.188	200.23	53.73	FALSE	255	0.074	74	(96, 96)	257	(96, 96)	1	(1, 1)	74250
F8-Hornblende-CN-6-47-230deg.jpg	F8	Hornblende	CN	230	Third Quadrant (230Â°)	R,G,B	3	JPEG	231	RGB	333	uint8	2025-06-12T08:35:08	.jpg	2024-07-22T08:14:39	14.47	Moderate	(Ca,Na)2-3(Mg,Fe,Al)5(Al,Si)8O22(OH)2	Monoclinic	2025-05-06	Inosilicate	Amphibole Group	Biaxial negative	Strong	3.0-3.4	154.22	185.12	174.4	183.86	255	255	255	20.57	73.89	185.8	1.4416	181.23	77.6	FALSE	255	0.077	46	(96, 96)	257	(96, 96)	1	(1, 1)	76923
F8-Hornblende-CN-6-48-235deg.jpg	F8	Hornblende	CN	235	Third Quadrant (235Â°)	R,G,B	3	JPEG	223	RGB	314	uint8	2025-06-12T08:35:09	.jpg	2024-07-22T08:15:03	13.98	Moderate	(Ca,Na)2-3(Mg,Fe,Al)5(Al,Si)8O22(OH)2	Monoclinic	2025-05-06	Inosilicate	Amphibole Group	Biaxial negative	Strong	3.0-3.4	139.76	153.77	149.35	154.52	255	255	255	20.4	59.24	155.68	1.4081	152.39	96.74	FALSE	255	0.07	32	(96, 96)	257	(96, 96)	1	(1, 1)	70022
F8-Hornblende-CN-6-49-240deg.jpg	F8	Hornblende	CN	240	Third Quadrant (240Â°)	R,G,B	3	JPEG	217	RGB	316	uint8	2025-06-12T08:35:08	.jpg	2024-07-22T08:15:19	14.19	Moderate	(Ca,Na)2-3(Mg,Fe,Al)5(Al,Si)8O22(OH)2	Monoclinic	2025-05-06	Inosilicate	Amphibole Group	Biaxial negative	Strong	3.0-3.4	135.67	144.58	141.93	145.53	255	255	255	19.89	52.26	146.49	1.4562	143.84	103.88	FALSE	255	0.069	24	(96, 96)	257	(96, 96)	1	(1, 1)	68572
F8-Hornblende-CN-6-5-20deg.jpg	F8	Hornblende	CN	20	First Quadrant (20Â°)	R,G,B	3	JPEG	295	RGB	238	uint8	2025-06-12T08:35:09	.jpg	2024-07-22T08:00:34	12.79	Moderate	(Ca,Na)2-3(Mg,Fe,Al)5(Al,Si)8O22(OH)2	Monoclinic	2025-05-06	Inosilicate	Amphibole Group	Biaxial negative	Strong	3.0-3.4	154.21	238.78	210.16	237.5	255	255	255	22.03	97.39	239.91	0.8068	228.76	27.4	FALSE	255	0.07	115	(96, 96)	257	(96, 96)	1	(1, 1)	70210
F8-Hornblende-CN-6-50-245deg.jpg	F8	Hornblende	CN	245	Third Quadrant (245Â°)	R,G,B	3	JPEG	199	RGB	313	uint8	2025-06-12T08:35:08	.jpg	2024-07-22T08:15:37	14.42	Moderate	(Ca,Na)2-3(Mg,Fe,Al)5(Al,Si)8O22(OH)2	Monoclinic	2025-05-06	Inosilicate	Amphibole Group	Biaxial negative	Strong	3.0-3.4	117.64	144.38	136.44	147.3	255	255	255	23.41	97.5	148.36	1.5729	142.21	90.62	FALSE	255	0.062	41	(96, 96)	257	(96, 96)	1	(1, 1)	62287
F8-Hornblende-CN-6-51-250deg.jpg	F8	Hornblende	CN	250	Third Quadrant (250Â°)	R,G,B	3	JPEG	177	RGB	329	uint8	2025-06-12T08:35:07	.jpg	2024-07-22T08:15:55	13.83	Moderate	(Ca,Na)2-3(Mg,Fe,Al)5(Al,Si)8O22(OH)2	Monoclinic	2025-05-06	Inosilicate	Amphibole Group	Biaxial negative	Strong	3.0-3.4	116.32	174.16	155.56	176.21	255	255	255	27.02	121.26	177.53	1.8588	168.18	69	FALSE	255	0.058	51	(96, 96)	257	(96, 96)	1	(1, 1)	58233
F8-Hornblende-CN-6-52-255deg.jpg	F8	Hornblende	CN	255	Third Quadrant (255Â°)	R,G,B	3	JPEG	192	RGB	313	uint8	2025-06-12T08:35:09	.jpg	2024-07-22T08:16:29	14.04	Moderate	(Ca,Na)2-3(Mg,Fe,Al)5(Al,Si)8O22(OH)2	Monoclinic	2025-05-06	Inosilicate	Amphibole Group	Biaxial negative	Strong	3.0-3.4	114.44	196.58	169.86	198.56	255	255	255	28.84	128.36	200.21	1.6302	187.81	49.96	FALSE	255	0.06	94	(96, 96)	257	(96, 96)	1	(1, 1)	60096
F8-Hornblende-CN-6-53-260deg.jpg	F8	Hornblende	CN	260	Third Quadrant (260Â°)	R,G,B	3	JPEG	187	RGB	315	uint8	2025-06-12T08:35:08	.jpg	2024-07-22T08:16:48	14.03	Moderate	(Ca,Na)2-3(Mg,Fe,Al)5(Al,Si)8O22(OH)2	Monoclinic	2025-05-06	Inosilicate	Amphibole Group	Biaxial negative	Strong	3.0-3.4	115.97	222.96	188.25	225.82	255	255	255	29.25	132.65	227.22	1.6845	211.63	31	FALSE	255	0.059	117	(96, 96)	257	(96, 96)	1	(1, 1)	58905
F8-Hornblende-CN-6-54-265deg.jpg	F8	Hornblende	CN	265	Third Quadrant (265Â°)	R,G,B	3	JPEG	190	RGB	306	uint8	2025-06-12T08:35:08	.jpg	2024-07-22T08:17:05	13.28	Moderate	(Ca,Na)2-3(Mg,Fe,Al)5(Al,Si)8O22(OH)2	Monoclinic	2025-05-06	Inosilicate	Amphibole Group	Biaxial negative	Strong	3.0-3.4	119.63	238.25	199.18	239.66	255	255	255	30.15	132.07	241.09	1.6105	225.15	21.85	FALSE	255	0.058	76	(96, 96)	257	(96, 96)	1	(1, 1)	58140
F8-Hornblende-CN-6-55-270deg.jpg	F8	Hornblende	CN	270	Three-quarter (270Â°)	R,G,B	3	JPEG	185	RGB	309	uint8	2025-06-12T08:35:09	.jpg	2024-07-22T08:17:21	12.58	Moderate	(Ca,Na)2-3(Mg,Fe,Al)5(Al,Si)8O22(OH)2	Monoclinic	2025-05-06	Inosilicate	Amphibole Group	Biaxial negative	Strong	3.0-3.4	124.19	247.46	206.93	249.14	255	255	255	29.41	129.41	250.13	1.6703	233.91	16.47	FALSE	255	0.057	61	(96, 96)	257	(96, 96)	1	(1, 1)	57165
F8-Hornblende-CN-6-56-275deg.jpg	F8	Hornblende	CN	275	Fourth Quadrant (275Â°)	R,G,B	3	JPEG	196	RGB	316	uint8	2025-06-12T08:35:07	.jpg	2024-07-22T08:17:39	12.79	Moderate	(Ca,Na)2-3(Mg,Fe,Al)5(Al,Si)8O22(OH)2	Monoclinic	2025-05-06	Inosilicate	Amphibole Group	Biaxial negative	Strong	3.0-3.4	130.07	246.47	208.15	247.91	255	255	255	26.97	123.42	248.94	1.6122	233.63	18.24	FALSE	255	0.062	41	(96, 96)	257	(96, 96)	1	(1, 1)	61936
F8-Hornblende-CN-6-57-280deg.jpg	F8	Hornblende	CN	280	Fourth Quadrant (280Â°)	R,G,B	3	JPEG	213	RGB	311	uint8	2025-06-12T08:35:07	.jpg	2024-07-22T08:17:57	12.77	Moderate	(Ca,Na)2-3(Mg,Fe,Al)5(Al,Si)8O22(OH)2	Monoclinic	2025-05-06	Inosilicate	Amphibole Group	Biaxial negative	Strong	3.0-3.4	137.34	246.07	209.94	246.41	255	255	255	24.59	116.25	247.76	1.4601	233.78	19.32	FALSE	255	0.066	64	(96, 96)	257	(96, 96)	1	(1, 1)	66243
F8-Hornblende-CN-6-58-285deg.jpg	F8	Hornblende	CN	285	Fourth Quadrant (285Â°)	R,G,B	3	JPEG	227	RGB	293	uint8	2025-06-12T08:35:09	.jpg	2024-07-22T08:18:14	12.92	Moderate	(Ca,Na)2-3(Mg,Fe,Al)5(Al,Si)8O22(OH)2	Monoclinic	2025-05-06	Inosilicate	Amphibole Group	Biaxial negative	Strong	3.0-3.4	140.01	244.25	209.75	244.99	255	255	255	24.45	113.12	246.28	1.2907	232.59	20.6	FALSE	255	0.067	78	(96, 96)	257	(96, 96)	1	(1, 1)	66511
F8-Hornblende-CN-6-59-290deg.jpg	F8	Hornblende	CN	290	Fourth Quadrant (290Â°)	R,G,B	3	JPEG	236	RGB	290	uint8	2025-06-12T08:35:08	.jpg	2024-07-22T08:18:43	12.19	Moderate	(Ca,Na)2-3(Mg,Fe,Al)5(Al,Si)8O22(OH)2	Monoclinic	2025-05-06	Inosilicate	Amphibole Group	Biaxial negative	Strong	3.0-3.4	149.96	243.75	212.69	244.37	255	255	255	22.16	103.08	245.56	1.2288	233.24	21.92	FALSE	255	0.068	126	(96, 96)	257	(96, 96)	1	(1, 1)	68440
F8-Hornblende-CN-6-6-25deg.jpg	F8	Hornblende	CN	25	First Quadrant (25Â°)	R,G,B	3	JPEG	268	RGB	253	uint8	2025-06-12T08:35:08	.jpg	2024-07-22T08:00:48	12.45	Moderate	(Ca,Na)2-3(Mg,Fe,Al)5(Al,Si)8O22(OH)2	Monoclinic	2025-05-06	Inosilicate	Amphibole Group	Biaxial negative	Strong	3.0-3.4	154.34	237.76	209.77	237.21	255	255	255	21.78	96.62	239.26	0.944	228.09	27.24	FALSE	255	0.068	118	(96, 96)	257	(96, 96)	1	(1, 1)	67804
F8-Hornblende-CN-6-60-295deg.jpg	F8	Hornblende	CN	295	Fourth Quadrant (295Â°)	R,G,B	3	JPEG	263	RGB	298	uint8	2025-06-12T08:35:08	.jpg	2024-07-22T08:19:02	13.93	Moderate	(Ca,Na)2-3(Mg,Fe,Al)5(Al,Si)8O22(OH)2	Monoclinic	2025-05-06	Inosilicate	Amphibole Group	Biaxial negative	Strong	3.0-3.4	152.64	240.37	211.21	240.61	255	255	255	22.24	99.59	242.21	1.1331	230.44	25.29	FALSE	255	0.078	121	(96, 96)	257	(96, 96)	1	(1, 1)	78374
F8-Hornblende-CN-6-61-300deg.jpg	F8	Hornblende	CN	300	Fourth Quadrant (300Â°)	R,G,B	3	JPEG	270	RGB	287	uint8	2025-06-12T08:35:08	.jpg	2024-07-22T08:19:18	13.88	Moderate	(Ca,Na)2-3(Mg,Fe,Al)5(Al,Si)8O22(OH)2	Monoclinic	2025-05-06	Inosilicate	Amphibole Group	Biaxial negative	Strong	3.0-3.4	154.38	233.93	207.72	234.85	255	255	255	21.03	96.51	236.34	1.063	225.14	31.38	FALSE	255	0.077	107	(96, 96)	257	(96, 96)	1	(1, 1)	77490
F8-Hornblende-CN-6-62-305deg.jpg	F8	Hornblende	CN	305	Fourth Quadrant (305Â°)	R,G,B	3	JPEG	286	RGB	273	uint8	2025-06-12T08:35:08	.jpg	2024-07-22T08:19:34	14.65	Moderate	(Ca,Na)2-3(Mg,Fe,Al)5(Al,Si)8O22(OH)2	Monoclinic	2025-05-06	Inosilicate	Amphibole Group	Biaxial negative	Strong	3.0-3.4	151.94	230.19	204.3	230.76	255	255	255	21.83	97.65	232.51	0.9545	221.44	33.86	FALSE	255	0.078	102	(96, 96)	257	(96, 96)	1	(1, 1)	78078
F8-Hornblende-CN-6-63-310deg.jpg	F8	Hornblende	CN	310	Fourth Quadrant (310Â°)	R,G,B	3	JPEG	303	RGB	260	uint8	2025-06-12T08:35:08	.jpg	2024-07-22T08:19:56	15.37	Moderate	(Ca,Na)2-3(Mg,Fe,Al)5(Al,Si)8O22(OH)2	Monoclinic	2025-05-06	Inosilicate	Amphibole Group	Biaxial negative	Strong	3.0-3.4	145.87	214.43	191.5	214.22	255	255	255	21.54	100.1	216.34	0.8581	206.55	47.61	FALSE	255	0.079	74	(96, 96)	257	(96, 96)	1	(1, 1)	78780
F8-Hornblende-CN-6-64-315deg.jpg	F8	Hornblende	CN	315	Fourth Quadrant (315Â°)	R,G,B	3	JPEG	308	RGB	244	uint8	2025-06-12T08:35:09	.jpg	2024-07-22T08:20:33	15.02	Moderate	(Ca,Na)2-3(Mg,Fe,Al)5(Al,Si)8O22(OH)2	Monoclinic	2025-05-06	Inosilicate	Amphibole Group	Biaxial negative	Strong	3.0-3.4	146.28	179.86	169.17	181.37	255	255	255	20.05	85.42	182.38	0.7922	176.48	79.56	FALSE	255	0.075	41	(96, 96)	257	(96, 96)	1	(1, 1)	75152
F8-Hornblende-CN-6-65-320deg.jpg	F8	Hornblende	CN	320	Fourth Quadrant (320Â°)	R,G,B	3	JPEG	322	RGB	222	uint8	2025-06-12T08:35:07	.jpg	2024-07-22T08:20:53	14.16	Moderate	(Ca,Na)2-3(Mg,Fe,Al)5(Al,Si)8O22(OH)2	Monoclinic	2025-05-06	Inosilicate	Amphibole Group	Biaxial negative	Strong	3.0-3.4	141.3	155.48	151.39	157.4	255	255	255	18.15	67.02	158.12	0.6894	154.43	99.16	FALSE	255	0.071	32	(96, 96)	257	(96, 96)	1	(1, 1)	71484
F8-Hornblende-CN-6-66-325deg.jpg	F8	Hornblende	CN	325	Fourth Quadrant (325Â°)	R,G,B	3	JPEG	314	RGB	210	uint8	2025-06-12T08:35:09	.jpg	2024-07-22T08:21:10	14.37	Moderate	(Ca,Na)2-3(Mg,Fe,Al)5(Al,Si)8O22(OH)2	Monoclinic	2025-05-06	Inosilicate	Amphibole Group	Biaxial negative	Strong	3.0-3.4	126.2	138.5	134.53	138.88	255	255	255	22.65	68.39	140.07	0.6688	137.2	103.2	FALSE	255	0.066	25	(96, 96)	257	(96, 96)	1	(1, 1)	65940
F8-Hornblende-CN-6-67-330deg.jpg	F8	Hornblende	CN	330	Fourth Quadrant (330Â°)	R,G,B	3	JPEG	329	RGB	201	uint8	2025-06-12T08:35:09	.jpg	2024-07-22T08:21:30	15.69	Moderate	(Ca,Na)2-3(Mg,Fe,Al)5(Al,Si)8O22(OH)2	Monoclinic	2025-05-06	Inosilicate	Amphibole Group	Biaxial negative	Strong	3.0-3.4	116.98	150.31	139.12	150.08	255	255	255	25.07	103.97	152.25	0.6109	146.44	87.21	FALSE	255	0.066	42	(96, 96)	257	(96, 96)	1	(1, 1)	66129
F8-Hornblende-CN-6-68-335deg.jpg	F8	Hornblende	CN	335	Fourth Quadrant (335Â°)	R,G,B	3	JPEG	303	RGB	201	uint8	2025-06-12T08:35:09	.jpg	2024-07-22T08:21:55	14.85	Moderate	(Ca,Na)2-3(Mg,Fe,Al)5(Al,Si)8O22(OH)2	Monoclinic	2025-05-06	Inosilicate	Amphibole Group	Biaxial negative	Strong	3.0-3.4	113.93	174.6	153.93	173.26	255	255	255	27.81	121.91	176.15	0.6634	167.28	67.14	FALSE	255	0.061	46	(96, 96)	257	(96, 96)	1	(1, 1)	60903
F8-Hornblende-CN-6-69-340deg.jpg	F8	Hornblende	CN	340	Fourth Quadrant (340Â°)	R,G,B	3	JPEG	331	RGB	188	uint8	2025-06-12T08:35:09	.jpg	2024-07-22T08:22:14	15.16	Moderate	(Ca,Na)2-3(Mg,Fe,Al)5(Al,Si)8O22(OH)2	Monoclinic	2025-05-06	Inosilicate	Amphibole Group	Biaxial negative	Strong	3.0-3.4	120.6	205.53	176.82	204.31	255	255	255	28.56	123.2	207.35	0.568	195.49	46.08	FALSE	255	0.062	66	(96, 96)	257	(96, 96)	1	(1, 1)	62228
F8-Hornblende-CN-6-7-30deg.jpg	F8	Hornblende	CN	30	First Quadrant (30Â°)	R,G,B	3	JPEG	274	RGB	283	uint8	2025-06-12T08:35:08	.jpg	2024-07-22T08:01:16	13.51	Moderate	(Ca,Na)2-3(Mg,Fe,Al)5(Al,Si)8O22(OH)2	Monoclinic	2025-05-06	Inosilicate	Amphibole Group	Biaxial negative	Strong	3.0-3.4	161.63	232.12	208.48	231.69	255	255	255	20.48	87.68	233.55	1.0328	223.96	33.77	FALSE	255	0.078	111	(96, 96)	257	(96, 96)	1	(1, 1)	77542
F8-Hornblende-CN-6-70-345deg.jpg	F8	Hornblende	CN	345	Fourth Quadrant (345Â°)	R,G,B	3	JPEG	325	RGB	187	uint8	2025-06-12T08:35:08	.jpg	2024-07-22T08:22:35	14.81	Moderate	(Ca,Na)2-3(Mg,Fe,Al)5(Al,Si)8O22(OH)2	Monoclinic	2025-05-06	Inosilicate	Amphibole Group	Biaxial negative	Strong	3.0-3.4	123.43	227.62	192.81	227.37	255	255	255	28.68	125.23	229.97	0.5754	215.67	29.72	FALSE	255	0.061	30	(96, 96)	257	(96, 96)	1	(1, 1)	60775
F8-Hornblende-CN-6-71-350deg.jpg	F8	Hornblende	CN	350	Fourth Quadrant (350Â°)	R,G,B	3	JPEG	322	RGB	210	uint8	2025-06-12T08:35:09	.jpg	2024-07-22T08:22:58	14.56	Moderate	(Ca,Na)2-3(Mg,Fe,Al)5(Al,Si)8O22(OH)2	Monoclinic	2025-05-06	Inosilicate	Amphibole Group	Biaxial negative	Strong	3.0-3.4	134.38	236.59	202	235.03	255	255	255	25.94	116.69	238.02	0.6522	224.48	26.17	FALSE	255	0.068	71	(96, 96)	257	(96, 96)	1	(1, 1)	67620
F8-Hornblende-CN-6-72-355deg.jpg	F8	Hornblende	CN	355	Fourth Quadrant (355Â°)	R,G,B	3	JPEG	329	RGB	212	uint8	2025-06-12T08:35:09	.jpg	2024-07-22T08:23:19	15.08	Moderate	(Ca,Na)2-3(Mg,Fe,Al)5(Al,Si)8O22(OH)2	Monoclinic	2025-05-06	Inosilicate	Amphibole Group	Biaxial negative	Strong	3.0-3.4	136.8	241.28	206.15	240.38	255	255	255	27.11	114.64	242.75	0.6444	229.1	23.99	FALSE	255	0.07	35	(96, 96)	257	(96, 96)	1	(1, 1)	69748
F8-Hornblende-CN-6-8-35deg.jpg	F8	Hornblende	CN	35	First Quadrant (35Â°)	R,G,B	3	JPEG	272	RGB	282	uint8	2025-06-12T08:35:08	.jpg	2024-07-22T08:01:34	13.97	Moderate	(Ca,Na)2-3(Mg,Fe,Al)5(Al,Si)8O22(OH)2	Monoclinic	2025-05-06	Inosilicate	Amphibole Group	Biaxial negative	Strong	3.0-3.4	161.14	230.07	206.7	228.89	255	255	255	21.69	86.89	231.19	1.0368	221.86	35.19	FALSE	255	0.077	74	(96, 96)	257	(96, 96)	1	(1, 1)	76704
F8-Hornblende-CN-6-9-40deg.jpg	F8	Hornblende	CN	40	First Quadrant (40Â°)	R,G,B	3	JPEG	250	RGB	309	uint8	2025-06-12T08:35:09	.jpg	2024-07-22T08:01:49	13.38	Moderate	(Ca,Na)2-3(Mg,Fe,Al)5(Al,Si)8O22(OH)2	Monoclinic	2025-05-06	Inosilicate	Amphibole Group	Biaxial negative	Strong	3.0-3.4	166.38	227.91	207.07	226.92	255	255	255	20.86	79.49	229.03	1.236	220.6	36.23	FALSE	255	0.077	64	(96, 96)	257	(96, 96)	1	(1, 1)	77250
F8-Hornblende-CN-7-1-0deg.jpg	F8	Hornblende	CN	0	Reference (0Â°)	R,G,B	3	JPEG	241	RGB	239	uint8	2025-06-12T08:35:07	.jpg	2024-07-22T08:25:12	11.74	Moderate	(Ca,Na)2-3(Mg,Fe,Al)5(Al,Si)8O22(OH)2	Monoclinic	2025-05-06	Inosilicate	Amphibole Group	Biaxial negative	Strong	3.0-3.4	137.89	217.27	191.99	220.81	255	255	255	22.8	109.66	221.6	0.9917	209.29	42.49	FALSE	255	0.058	30	(96, 96)	257	(96, 96)	1	(1, 1)	57599
F8-Hornblende-CN-7-10-45deg.jpg	F8	Hornblende	CN	45	First Quadrant (45Â°)	R,G,B	3	JPEG	249	RGB	169	uint8	2025-06-12T08:35:08	.jpg	2024-07-22T08:27:43	9.71	Moderate	(Ca,Na)2-3(Mg,Fe,Al)5(Al,Si)8O22(OH)2	Monoclinic	2025-05-06	Inosilicate	Amphibole Group	Biaxial negative	Strong	3.0-3.4	132.08	235.74	203.21	241.82	255	255	255	28.41	119.9	242.24	0.6787	225.75	24.47	FALSE	255	0.042	94	(96, 96)	257	(96, 96)	1	(1, 1)	42081
F8-Hornblende-CN-7-11-50deg.jpg	F8	Hornblende	CN	50	First Quadrant (50Â°)	R,G,B	3	JPEG	252	RGB	185	uint8	2025-06-12T08:35:07	.jpg	2024-07-22T08:28:00	9.18	Moderate	(Ca,Na)2-3(Mg,Fe,Al)5(Al,Si)8O22(OH)2	Monoclinic	2025-05-06	Inosilicate	Amphibole Group	Biaxial negative	Strong	3.0-3.4	139.3	241.26	208.62	245.29	255	255	255	26.67	113.78	245.76	0.7341	230.85	22.02	FALSE	255	0.047	176	(96, 96)	257	(96, 96)	1	(1, 1)	46620
F8-Hornblende-CN-7-12-55deg.jpg	F8	Hornblende	CN	55	First Quadrant (55Â°)	R,G,B	3	JPEG	254	RGB	172	uint8	2025-06-12T08:35:09	.jpg	2024-07-22T08:28:15	10.39	Moderate	(Ca,Na)2-3(Mg,Fe,Al)5(Al,Si)8O22(OH)2	Monoclinic	2025-05-06	Inosilicate	Amphibole Group	Biaxial negative	Strong	3.0-3.4	118.53	228.56	194.04	235.04	255	255	255	28	132.39	235.64	0.6772	217.96	28.23	FALSE	255	0.044	88	(96, 96)	257	(96, 96)	1	(1, 1)	43688
F8-Hornblende-CN-7-13-60deg.jpg	F8	Hornblende	CN	60	First Quadrant (60Â°)	R,G,B	3	JPEG	253	RGB	183	uint8	2025-06-12T08:35:08	.jpg	2024-07-22T08:28:31	10.75	Moderate	(Ca,Na)2-3(Mg,Fe,Al)5(Al,Si)8O22(OH)2	Monoclinic	2025-05-06	Inosilicate	Amphibole Group	Biaxial negative	Strong	3.0-3.4	114.47	228.33	191.92	232.97	255	255	255	29.54	136.25	234.01	0.7233	216.74	28.42	FALSE	255	0.046	56	(96, 96)	257	(96, 96)	1	(1, 1)	46299
F8-Hornblende-CN-7-14-65deg.jpg	F8	Hornblende	CN	65	First Quadrant (65Â°)	R,G,B	3	JPEG	268	RGB	189	uint8	2025-06-12T08:35:08	.jpg	2024-07-22T08:28:55	12.07	Moderate	(Ca,Na)2-3(Mg,Fe,Al)5(Al,Si)8O22(OH)2	Monoclinic	2025-05-06	Inosilicate	Amphibole Group	Biaxial negative	Strong	3.0-3.4	116.06	226.44	190.96	230.37	255	255	255	27.31	134.1	231.72	0.7052	215.03	30.28	FALSE	255	0.051	61	(96, 96)	257	(96, 96)	1	(1, 1)	50652
F8-Hornblende-CN-7-15-70deg.jpg	F8	Hornblende	CN	70	First Quadrant (70Â°)	R,G,B	3	JPEG	256	RGB	207	uint8	2025-06-12T08:35:08	.jpg	2024-07-22T08:29:13	11.3	Moderate	(Ca,Na)2-3(Mg,Fe,Al)5(Al,Si)8O22(OH)2	Monoclinic	2025-05-06	Inosilicate	Amphibole Group	Biaxial negative	Strong	3.0-3.4	127.6	227.44	195.48	231.41	255	255	255	25.55	123.24	232.34	0.8086	217.25	32.6	FALSE	255	0.053	81	(96, 96)	257	(96, 96)	1	(1, 1)	52992
F8-Hornblende-CN-7-16-75deg.jpg	F8	Hornblende	CN	75	First Quadrant (75Â°)	R,G,B	3	JPEG	269	RGB	220	uint8	2025-06-12T08:35:08	.jpg	2024-07-22T08:29:31	12.19	Moderate	(Ca,Na)2-3(Mg,Fe,Al)5(Al,Si)8O22(OH)2	Monoclinic	2025-05-06	Inosilicate	Amphibole Group	Biaxial negative	Strong	3.0-3.4	135.64	229.34	199.38	233.15	255	255	255	24.9	115.16	234.1	0.8178	219.8	32.23	FALSE	255	0.059	82	(96, 96)	257	(96, 96)	1	(1, 1)	59180
F8-Hornblende-CN-7-17-80deg.jpg	F8	Hornblende	CN	80	First Quadrant (80Â°)	R,G,B	3	JPEG	260	RGB	236	uint8	2025-06-12T08:35:09	.jpg	2024-07-22T08:29:52	11.66	Moderate	(Ca,Na)2-3(Mg,Fe,Al)5(Al,Si)8O22(OH)2	Monoclinic	2025-05-06	Inosilicate	Amphibole Group	Biaxial negative	Strong	3.0-3.4	144.75	229.87	202.65	233.34	255	255	255	22.3	106.25	234.19	0.9077	221.21	33.93	FALSE	255	0.061	100	(96, 96)	257	(96, 96)	1	(1, 1)	61360
F8-Hornblende-CN-7-18-85deg.jpg	F8	Hornblende	CN	85	First Quadrant (85Â°)	R,G,B	3	JPEG	299	RGB	238	uint8	2025-06-12T08:35:08	.jpg	2024-07-22T08:30:12	12.42	Moderate	(Ca,Na)2-3(Mg,Fe,Al)5(Al,Si)8O22(OH)2	Monoclinic	2025-05-06	Inosilicate	Amphibole Group	Biaxial negative	Strong	3.0-3.4	157.58	229.52	206.89	233.56	255	255	255	21.13	93.33	234.11	0.796	222.53	36.82	FALSE	255	0.071	21	(96, 96)	257	(96, 96)	1	(1, 1)	71162
F8-Hornblende-CN-7-19-90deg.jpg	F8	Hornblende	CN	90	Perpendicular (90Â°)	R,G,B	3	JPEG	288	RGB	251	uint8	2025-06-12T08:35:09	.jpg	2024-07-22T08:30:29	12.01	Moderate	(Ca,Na)2-3(Mg,Fe,Al)5(Al,Si)8O22(OH)2	Monoclinic	2025-05-06	Inosilicate	Amphibole Group	Biaxial negative	Strong	3.0-3.4	160.12	223.83	203.83	227.53	255	255	255	18.24	90.5	228	0.8715	217.67	44.18	FALSE	255	0.072	95	(96, 96)	257	(96, 96)	1	(1, 1)	72288
F8-Hornblende-CN-7-2-5deg.jpg	F8	Hornblende	CN	5	First Quadrant (5Â°)	R,G,B	3	JPEG	230	RGB	269	uint8	2025-06-12T08:35:08	.jpg	2024-07-22T08:25:25	11.39	Moderate	(Ca,Na)2-3(Mg,Fe,Al)5(Al,Si)8O22(OH)2	Monoclinic	2025-05-06	Inosilicate	Amphibole Group	Biaxial negative	Strong	3.0-3.4	149.48	209.36	190.76	213.43	255	255	255	20.35	97.52	213.96	1.1696	203.76	54.39	FALSE	255	0.062	37	(96, 96)	257	(96, 96)	1	(1, 1)	61870
F8-Hornblende-CN-7-20-95deg.jpg	F8	Hornblende	CN	95	Second Quadrant (95Â°)	R,G,B	3	JPEG	296	RGB	250	uint8	2025-06-12T08:35:07	.jpg	2024-07-22T08:30:48	13.27	Moderate	(Ca,Na)2-3(Mg,Fe,Al)5(Al,Si)8O22(OH)2	Monoclinic	2025-05-06	Inosilicate	Amphibole Group	Biaxial negative	Strong	3.0-3.4	156.2	209.27	193.3	214.42	255	255	255	19.07	91.8	214.8	0.8446	204.76	57.78	FALSE	255	0.074	62	(96, 96)	257	(96, 96)	1	(1, 1)	74000
F8-Hornblende-CN-7-21-100deg.jpg	F8	Hornblende	CN	100	Second Quadrant (100Â°)	R,G,B	3	JPEG	295	RGB	258	uint8	2025-06-12T08:35:08	.jpg	2024-07-22T08:31:10	13.9	Moderate	(Ca,Na)2-3(Mg,Fe,Al)5(Al,Si)8O22(OH)2	Monoclinic	2025-05-06	Inosilicate	Amphibole Group	Biaxial negative	Strong	3.0-3.4	155.52	188.31	179.35	194.22	255	255	255	16.38	89.79	194.51	0.8746	186.34	81.07	FALSE	255	0.076	43	(96, 96)	257	(96, 96)	1	(1, 1)	76110
F8-Hornblende-CN-7-22-105deg.jpg	F8	Hornblende	CN	105	Second Quadrant (105Â°)	R,G,B	3	JPEG	283	RGB	275	uint8	2025-06-12T08:35:07	.jpg	2024-07-22T08:31:29	13.94	Moderate	(Ca,Na)2-3(Mg,Fe,Al)5(Al,Si)8O22(OH)2	Monoclinic	2025-05-06	Inosilicate	Amphibole Group	Biaxial negative	Strong	3.0-3.4	157.23	169.21	167.04	174.7	255	255	255	14.72	77.46	174.88	0.9717	169.49	103.09	FALSE	255	0.078	18	(96, 96)	257	(96, 96)	1	(1, 1)	77825
F8-Hornblende-CN-7-23-110deg.jpg	F8	Hornblende	CN	110	Second Quadrant (110Â°)	R,G,B	3	JPEG	258	RGB	296	uint8	2025-06-12T08:35:08	.jpg	2024-07-22T08:31:46	14.5	Moderate	(Ca,Na)2-3(Mg,Fe,Al)5(Al,Si)8O22(OH)2	Monoclinic	2025-05-06	Inosilicate	Amphibole Group	Biaxial negative	Strong	3.0-3.4	152.67	157.19	157.77	163.46	255	255	255	17.44	63.78	163.69	1.1473	158.55	109.66	FALSE	255	0.076	9	(96, 96)	257	(96, 96)	1	(1, 1)	76368
F8-Hornblende-CN-7-24-115deg.jpg	F8	Hornblende	CN	115	Second Quadrant (115Â°)	R,G,B	3	JPEG	241	RGB	227	uint8	2025-06-12T08:35:08	.jpg	2024-07-22T08:32:13	10.26	Moderate	(Ca,Na)2-3(Mg,Fe,Al)5(Al,Si)8O22(OH)2	Monoclinic	2025-05-06	Inosilicate	Amphibole Group	Biaxial negative	Strong	3.0-3.4	162.07	174.82	172.41	180.33	255	255	255	16.27	64.29	180.49	0.9419	175.02	95.7	FALSE	255	0.055	20	(96, 96)	257	(96, 96)	1	(1, 1)	54707
F8-Hornblende-CN-7-25-120deg.jpg	F8	Hornblende	CN	120	Second Quadrant (120Â°)	R,G,B	3	JPEG	260	RGB	272	uint8	2025-06-12T08:35:07	.jpg	2024-07-22T08:32:31	12.5	Moderate	(Ca,Na)2-3(Mg,Fe,Al)5(Al,Si)8O22(OH)2	Monoclinic	2025-05-06	Inosilicate	Amphibole Group	Biaxial negative	Strong	3.0-3.4	168.22	199.18	190.34	203.63	255	255	255	17.65	69.47	203.88	1.0462	196.98	69.43	FALSE	255	0.071	46	(96, 96)	257	(96, 96)	1	(1, 1)	70720
F8-Hornblende-CN-7-26-125deg.jpg	F8	Hornblende	CN	125	Second Quadrant (125Â°)	R,G,B	3	JPEG	279	RGB	299	uint8	2025-06-12T08:35:09	.jpg	2024-07-22T08:32:50	14.35	Moderate	(Ca,Na)2-3(Mg,Fe,Al)5(Al,Si)8O22(OH)2	Monoclinic	2025-05-06	Inosilicate	Amphibole Group	Biaxial negative	Strong	3.0-3.4	175.78	219.25	205.9	222.67	255	255	255	18.96	67.72	223.08	1.0717	215.32	47.66	FALSE	255	0.083	50	(96, 96)	257	(96, 96)	1	(1, 1)	83421
F8-Hornblende-CN-7-27-130deg.jpg	F8	Hornblende	CN	130	Second Quadrant (130Â°)	R,G,B	3	JPEG	250	RGB	300	uint8	2025-06-12T08:35:09	.jpg	2024-07-22T08:33:12	13.48	Moderate	(Ca,Na)2-3(Mg,Fe,Al)5(Al,Si)8O22(OH)2	Monoclinic	2025-05-06	Inosilicate	Amphibole Group	Biaxial negative	Strong	3.0-3.4	171.59	227.65	210.05	230.9	255	255	255	21.38	74.89	231.47	1.2	222.23	36.21	FALSE	255	0.075	77	(96, 96)	257	(96, 96)	1	(1, 1)	75000
F8-Hornblende-CN-7-28-135deg.jpg	F8	Hornblende	CN	135	Second Quadrant (135Â°)	R,G,B	3	JPEG	242	RGB	289	uint8	2025-06-12T08:35:09	.jpg	2024-07-22T08:33:38	12.9	Moderate	(Ca,Na)2-3(Mg,Fe,Al)5(Al,Si)8O22(OH)2	Monoclinic	2025-05-06	Inosilicate	Amphibole Group	Biaxial negative	Strong	3.0-3.4	166.44	233.65	212.38	237.04	255	255	255	22.02	83.05	237.73	1.1942	227.01	30.44	FALSE	255	0.07	47	(96, 96)	257	(96, 96)	1	(1, 1)	69938
F8-Hornblende-CN-7-29-140deg.jpg	F8	Hornblende	CN	140	Second Quadrant (140Â°)	R,G,B	3	JPEG	221	RGB	295	uint8	2025-06-12T08:35:08	.jpg	2024-07-22T08:34:13	12.58	Moderate	(Ca,Na)2-3(Mg,Fe,Al)5(Al,Si)8O22(OH)2	Monoclinic	2025-05-06	Inosilicate	Amphibole Group	Biaxial negative	Strong	3.0-3.4	156.54	232.67	207.98	234.73	255	255	255	23.31	92.99	235.81	1.3348	224.61	30.77	FALSE	255	0.065	104	(96, 96)	257	(96, 96)	1	(1, 1)	65195
F8-Hornblende-CN-7-3-10deg.jpg	F8	Hornblende	CN	10	First Quadrant (10Â°)	R,G,B	3	JPEG	264	RGB	231	uint8	2025-06-12T08:35:08	.jpg	2024-07-22T08:25:38	12.67	Moderate	(Ca,Na)2-3(Mg,Fe,Al)5(Al,Si)8O22(OH)2	Monoclinic	2025-05-06	Inosilicate	Amphibole Group	Biaxial negative	Strong	3.0-3.4	133.22	177.5	164.12	181.64	255	255	255	21.47	106.9	182.23	0.875	173.7	77.19	FALSE	255	0.061	27	(96, 96)	257	(96, 96)	1	(1, 1)	60984
F8-Hornblende-CN-7-30-145deg.jpg	F8	Hornblende	CN	145	Second Quadrant (145Â°)	R,G,B	3	JPEG	222	RGB	297	uint8	2025-06-12T08:35:09	.jpg	2024-07-22T08:34:37	13.02	Moderate	(Ca,Na)2-3(Mg,Fe,Al)5(Al,Si)8O22(OH)2	Monoclinic	2025-05-06	Inosilicate	Amphibole Group	Biaxial negative	Strong	3.0-3.4	153.24	236.92	209.52	238.39	255	255	255	24.71	97.14	239.58	1.3378	227.82	26.28	FALSE	255	0.066	98	(96, 96)	257	(96, 96)	1	(1, 1)	65934
F8-Hornblende-CN-7-31-150deg.jpg	F8	Hornblende	CN	150	Second Quadrant (150Â°)	R,G,B	3	JPEG	192	RGB	283	uint8	2025-06-12T08:35:09	.jpg	2024-07-22T08:34:57	11.46	Moderate	(Ca,Na)2-3(Mg,Fe,Al)5(Al,Si)8O22(OH)2	Monoclinic	2025-05-06	Inosilicate	Amphibole Group	Biaxial negative	Strong	3.0-3.4	144.39	239.68	208.47	241.35	255	255	255	28.15	107.2	242.3	1.474	229.32	23.31	FALSE	255	0.054	118	(96, 96)	257	(96, 96)	1	(1, 1)	54336
F8-Hornblende-CN-7-32-155deg.jpg	F8	Hornblende	CN	155	Second Quadrant (155Â°)	R,G,B	3	JPEG	213	RGB	284	uint8	2025-06-12T08:35:08	.jpg	2024-07-22T08:35:21	13.31	Moderate	(Ca,Na)2-3(Mg,Fe,Al)5(Al,Si)8O22(OH)2	Monoclinic	2025-05-06	Inosilicate	Amphibole Group	Biaxial negative	Strong	3.0-3.4	144.91	240.91	209.6	242.99	255	255	255	27.54	106.39	244.01	1.3333	230.59	22.28	FALSE	255	0.06	63	(96, 96)	257	(96, 96)	1	(1, 1)	60492
F8-Hornblende-CN-7-33-160deg.jpg	F8	Hornblende	CN	160	Second Quadrant (160Â°)	R,G,B	3	JPEG	221	RGB	292	uint8	2025-06-12T08:35:09	.jpg	2024-07-22T08:35:45	12.99	Moderate	(Ca,Na)2-3(Mg,Fe,Al)5(Al,Si)8O22(OH)2	Monoclinic	2025-05-06	Inosilicate	Amphibole Group	Biaxial negative	Strong	3.0-3.4	149.58	245.14	213.95	247.11	255	255	255	27	103.02	247.95	1.3213	234.84	20.02	FALSE	255	0.065	38	(96, 96)	257	(96, 96)	1	(1, 1)	64532
F8-Hornblende-CN-7-34-165deg.jpg	F8	Hornblende	CN	165	Second Quadrant (165Â°)	R,G,B	3	JPEG	223	RGB	300	uint8	2025-06-12T08:35:08	.jpg	2024-07-22T08:36:08	12	Moderate	(Ca,Na)2-3(Mg,Fe,Al)5(Al,Si)8O22(OH)2	Monoclinic	2025-05-06	Inosilicate	Amphibole Group	Biaxial negative	Strong	3.0-3.4	161.35	246.64	219.01	249.06	255	255	255	24.02	91.83	249.55	1.3453	237.65	18.74	FALSE	255	0.067	62	(96, 96)	257	(96, 96)	1	(1, 1)	66900
F8-Hornblende-CN-7-35-170deg.jpg	F8	Hornblende	CN	170	Second Quadrant (170Â°)	R,G,B	3	JPEG	239	RGB	294	uint8	2025-06-12T08:35:08	.jpg	2024-07-22T08:36:34	12.89	Moderate	(Ca,Na)2-3(Mg,Fe,Al)5(Al,Si)8O22(OH)2	Monoclinic	2025-05-06	Inosilicate	Amphibole Group	Biaxial negative	Strong	3.0-3.4	158.71	243.38	216.07	246.11	255	255	255	23.72	93.76	246.77	1.2301	234.56	21.43	FALSE	255	0.07	74	(96, 96)	257	(96, 96)	1	(1, 1)	70266
F8-Hornblende-CN-7-36-175deg.jpg	F8	Hornblende	CN	175	Second Quadrant (175Â°)	R,G,B	3	JPEG	254	RGB	313	uint8	2025-06-12T08:35:09	.jpg	2024-07-22T08:37:10	14.91	Moderate	(Ca,Na)2-3(Mg,Fe,Al)5(Al,Si)8O22(OH)2	Monoclinic	2025-05-06	Inosilicate	Amphibole Group	Biaxial negative	Strong	3.0-3.4	160.89	235.68	211.69	238.5	255	255	255	23.61	89.44	239.58	1.2323	228	28.96	FALSE	255	0.08	52	(96, 96)	257	(96, 96)	1	(1, 1)	79502
F8-Hornblende-CN-7-37-180deg.jpg	F8	Hornblende	CN	180	Opposite (180Â°)	R,G,B	3	JPEG	263	RGB	319	uint8	2025-06-12T08:35:08	.jpg	2024-07-22T08:37:37	15.77	Moderate	(Ca,Na)2-3(Mg,Fe,Al)5(Al,Si)8O22(OH)2	Monoclinic	2025-05-06	Inosilicate	Amphibole Group	Biaxial negative	Strong	3.0-3.4	157.2	221.4	200.3	222.29	255	255	255	21.88	90.41	223.86	1.2129	214.35	44.36	FALSE	255	0.084	38	(96, 96)	257	(96, 96)	1	(1, 1)	83897
F8-Hornblende-CN-7-38-185deg.jpg	F8	Hornblende	CN	185	Third Quadrant (185Â°)	R,G,B	3	JPEG	280	RGB	307	uint8	2025-06-12T08:35:09	.jpg	2024-07-22T08:38:05	16.54	Moderate	(Ca,Na)2-3(Mg,Fe,Al)5(Al,Si)8O22(OH)2	Monoclinic	2025-05-06	Inosilicate	Amphibole Group	Biaxial negative	Strong	3.0-3.4	150.67	199.62	183.79	201.08	255	255	255	20.23	93.64	202.58	1.0964	194.48	65.7	FALSE	255	0.086	27	(96, 96)	257	(96, 96)	1	(1, 1)	85960
F8-Hornblende-CN-7-39-190deg.jpg	F8	Hornblende	CN	190	Third Quadrant (190Â°)	R,G,B	3	JPEG	286	RGB	309	uint8	2025-06-12T08:35:08	.jpg	2024-07-22T08:38:28	17.14	Moderate	(Ca,Na)2-3(Mg,Fe,Al)5(Al,Si)8O22(OH)2	Monoclinic	2025-05-06	Inosilicate	Amphibole Group	Biaxial negative	Strong	3.0-3.4	147.52	175.07	166.74	177.61	255	255	255	20.15	91.9	178.69	1.0804	172.69	90.23	FALSE	255	0.088	20	(96, 96)	257	(96, 96)	1	(1, 1)	88374
F8-Hornblende-CN-7-4-15deg.jpg	F8	Hornblende	CN	15	First Quadrant (15Â°)	R,G,B	3	JPEG	274	RGB	242	uint8	2025-06-12T08:35:09	.jpg	2024-07-22T08:25:54	12.8	Moderate	(Ca,Na)2-3(Mg,Fe,Al)5(Al,Si)8O22(OH)2	Monoclinic	2025-05-06	Inosilicate	Amphibole Group	Biaxial negative	Strong	3.0-3.4	141.86	156.59	153.21	161.18	255	255	255	16.78	86.04	161.47	0.8832	156.29	103.56	FALSE	255	0.066	20	(96, 96)	257	(96, 96)	1	(1, 1)	66308
F8-Hornblende-CN-7-41-200deg.jpg	F8	Hornblende	CN	200	Third Quadrant (200Â°)	R,G,B	3	JPEG	293	RGB	295	uint8	2025-06-12T08:35:08	.jpg	2024-07-22T08:38:57	15.52	Moderate	(Ca,Na)2-3(Mg,Fe,Al)5(Al,Si)8O22(OH)2	Monoclinic	2025-05-06	Inosilicate	Amphibole Group	Biaxial negative	Strong	3.0-3.4	155.07	167.78	164.34	170.18	255	255	255	16.58	79.56	170.58	1.0068	167.04	104.92	FALSE	255	0.086	8	(96, 96)	257	(96, 96)	1	(1, 1)	86435
F8-Hornblende-CN-7-42-205deg.jpg	F8	Hornblende	CN	205	Third Quadrant (205Â°)	R,G,B	3	JPEG	312	RGB	298	uint8	2025-06-12T08:35:07	.jpg	2024-07-22T08:39:25	16.85	Moderate	(Ca,Na)2-3(Mg,Fe,Al)5(Al,Si)8O22(OH)2	Monoclinic	2025-05-06	Inosilicate	Amphibole Group	Biaxial negative	Strong	3.0-3.4	158.99	163.19	163.37	167.94	255	255	255	16.67	61.32	168.23	0.9551	164.13	110.24	FALSE	255	0.093	5	(96, 96)	257	(96, 96)	1	(1, 1)	92976
F8-Hornblende-CN-7-43-210deg.jpg	F8	Hornblende	CN	210	Third Quadrant (210Â°)	R,G,B	3	JPEG	311	RGB	224	uint8	2025-06-12T08:35:08	.jpg	2024-07-22T08:39:40	14.38	Moderate	(Ca,Na)2-3(Mg,Fe,Al)5(Al,Si)8O22(OH)2	Monoclinic	2025-05-06	Inosilicate	Amphibole Group	Biaxial negative	Strong	3.0-3.4	146.73	160.27	157.82	166.47	255	255	255	18.75	75.51	166.96	0.7203	160.58	98.92	FALSE	255	0.07	12	(96, 96)	257	(96, 96)	1	(1, 1)	69664
F8-Hornblende-CN-7-44-215deg.jpg	F8	Hornblende	CN	215	Third Quadrant (215Â°)	R,G,B	3	JPEG	289	RGB	223	uint8	2025-06-12T08:35:09	.jpg	2024-07-22T08:40:05	13.73	Moderate	(Ca,Na)2-3(Mg,Fe,Al)5(Al,Si)8O22(OH)2	Monoclinic	2025-05-06	Inosilicate	Amphibole Group	Biaxial negative	Strong	3.0-3.4	144.86	181.82	171.64	188.23	255	255	255	20.7	93.25	188.61	0.7716	179.53	77.04	FALSE	255	0.064	31	(96, 96)	257	(96, 96)	1	(1, 1)	64447
F8-Hornblende-CN-7-45-220deg.jpg	F8	Hornblende	CN	220	Third Quadrant (220Â°)	R,G,B	3	JPEG	286	RGB	272	uint8	2025-06-12T08:35:07	.jpg	2024-07-22T08:40:27	14.39	Moderate	(Ca,Na)2-3(Mg,Fe,Al)5(Al,Si)8O22(OH)2	Monoclinic	2025-05-06	Inosilicate	Amphibole Group	Biaxial negative	Strong	3.0-3.4	161.03	208.29	194.29	213.54	255	255	255	19.61	83.5	213.99	0.951	204.48	57.34	FALSE	255	0.078	40	(96, 96)	257	(96, 96)	1	(1, 1)	77792
F8-Hornblende-CN-7-46-225deg.jpg	F8	Hornblende	CN	225	Third Quadrant (225Â°)	R,G,B	3	JPEG	283	RGB	247	uint8	2025-06-12T08:35:09	.jpg	2024-07-22T08:40:47	13.92	Moderate	(Ca,Na)2-3(Mg,Fe,Al)5(Al,Si)8O22(OH)2	Monoclinic	2025-05-06	Inosilicate	Amphibole Group	Biaxial negative	Strong	3.0-3.4	151.17	208.16	190.48	212.1	255	255	255	21.08	95.15	212.9	0.8728	202.84	55.76	FALSE	255	0.07	54	(96, 96)	257	(96, 96)	1	(1, 1)	69901
F8-Hornblende-CN-7-47-230deg.jpg	F8	Hornblende	CN	230	Third Quadrant (230Â°)	R,G,B	3	JPEG	291	RGB	237	uint8	2025-06-12T08:35:07	.jpg	2024-07-22T08:41:07	14.2	Moderate	(Ca,Na)2-3(Mg,Fe,Al)5(Al,Si)8O22(OH)2	Monoclinic	2025-05-06	Inosilicate	Amphibole Group	Biaxial negative	Strong	3.0-3.4	145.36	214.12	192.59	218.3	255	255	255	22.4	102.46	219.06	0.8144	207.54	48.05	FALSE	255	0.069	21	(96, 96)	257	(96, 96)	1	(1, 1)	68967
F8-Hornblende-CN-7-48-235deg.jpg	F8	Hornblende	CN	235	Third Quadrant (235Â°)	R,G,B	3	JPEG	289	RGB	208	uint8	2025-06-12T08:35:08	.jpg	2024-07-22T08:41:46	13.38	Moderate	(Ca,Na)2-3(Mg,Fe,Al)5(Al,Si)8O22(OH)2	Monoclinic	2025-05-06	Inosilicate	Amphibole Group	Biaxial negative	Strong	3.0-3.4	133.99	224.83	196.2	229.78	255	255	255	26.69	115.17	230.78	0.7197	215.95	34.34	FALSE	255	0.06	35	(96, 96)	257	(96, 96)	1	(1, 1)	60112
F8-Hornblende-CN-7-49-240deg.jpg	F8	Hornblende	CN	240	Third Quadrant (240Â°)	R,G,B	3	JPEG	288	RGB	205	uint8	2025-06-12T08:35:07	.jpg	2024-07-22T08:42:11	13.61	Moderate	(Ca,Na)2-3(Mg,Fe,Al)5(Al,Si)8O22(OH)2	Monoclinic	2025-05-06	Inosilicate	Amphibole Group	Biaxial negative	Strong	3.0-3.4	133.32	228.38	198.23	232.99	255	255	255	27.64	116.4	234.18	0.7118	218.92	31.69	FALSE	255	0.059	49	(96, 96)	257	(96, 96)	1	(1, 1)	59040
F8-Hornblende-CN-7-5-20deg.jpg	F8	Hornblende	CN	20	First Quadrant (20Â°)	R,G,B	3	JPEG	247	RGB	227	uint8	2025-06-12T08:35:08	.jpg	2024-07-22T08:26:26	12.2	Moderate	(Ca,Na)2-3(Mg,Fe,Al)5(Al,Si)8O22(OH)2	Monoclinic	2025-05-06	Inosilicate	Amphibole Group	Biaxial negative	Strong	3.0-3.4	126.4	131.81	132.49	139.26	255	255	255	19.72	84.1	139.54	0.919	133.42	112.13	FALSE	255	0.056	3	(96, 96)	257	(96, 96)	1	(1, 1)	56069
F8-Hornblende-CN-7-50-245deg.jpg	F8	Hornblende	CN	245	Third Quadrant (245Â°)	R,G,B	3	JPEG	278	RGB	213	uint8	2025-06-12T08:35:08	.jpg	2024-07-22T08:42:37	14.13	Moderate	(Ca,Na)2-3(Mg,Fe,Al)5(Al,Si)8O22(OH)2	Monoclinic	2025-05-06	Inosilicate	Amphibole Group	Biaxial negative	Strong	3.0-3.4	126.41	228.3	195.96	233.18	255	255	255	27.81	123.52	234.23	0.7662	218.14	30.43	FALSE	255	0.059	58	(96, 96)	257	(96, 96)	1	(1, 1)	59214
F8-Hornblende-CN-7-51-250deg.jpg	F8	Hornblende	CN	250	Third Quadrant (250Â°)	R,G,B	3	JPEG	262	RGB	205	uint8	2025-06-12T08:35:08	.jpg	2024-07-22T08:42:53	12.14	Moderate	(Ca,Na)2-3(Mg,Fe,Al)5(Al,Si)8O22(OH)2	Monoclinic	2025-05-06	Inosilicate	Amphibole Group	Biaxial negative	Strong	3.0-3.4	124.77	230.12	196.07	233.31	255	255	255	27.49	126.35	234.72	0.7824	219.06	29.91	FALSE	255	0.054	94	(96, 96)	257	(96, 96)	1	(1, 1)	53710
F8-Hornblende-CN-7-52-255deg.jpg	F8	Hornblende	CN	255	Third Quadrant (255Â°)	R,G,B	3	JPEG	272	RGB	233	uint8	2025-06-12T08:35:09	.jpg	2024-07-22T08:43:14	13.11	Moderate	(Ca,Na)2-3(Mg,Fe,Al)5(Al,Si)8O22(OH)2	Monoclinic	2025-05-06	Inosilicate	Amphibole Group	Biaxial negative	Strong	3.0-3.4	139.42	228.76	200.75	234.07	255	255	255	24.55	111.26	234.85	0.8566	220.16	33	FALSE	255	0.063	75	(96, 96)	257	(96, 96)	1	(1, 1)	63376
F8-Hornblende-CN-7-53-260deg.jpg	F8	Hornblende	CN	260	Third Quadrant (260Â°)	R,G,B	3	JPEG	272	RGB	229	uint8	2025-06-12T08:35:09	.jpg	2024-07-22T08:43:34	12.48	Moderate	(Ca,Na)2-3(Mg,Fe,Al)5(Al,Si)8O22(OH)2	Monoclinic	2025-05-06	Inosilicate	Amphibole Group	Biaxial negative	Strong	3.0-3.4	142.4	226.94	200.02	230.72	255	255	255	23.07	108.24	231.57	0.8419	218.44	36.14	FALSE	255	0.062	113	(96, 96)	257	(96, 96)	1	(1, 1)	62288
F8-Hornblende-CN-7-54-265deg.jpg	F8	Hornblende	CN	265	Third Quadrant (265Â°)	R,G,B	3	JPEG	279	RGB	244	uint8	2025-06-12T08:35:09	.jpg	2024-07-22T08:43:54	13.86	Moderate	(Ca,Na)2-3(Mg,Fe,Al)5(Al,Si)8O22(OH)2	Monoclinic	2025-05-06	Inosilicate	Amphibole Group	Biaxial negative	Strong	3.0-3.4	138.29	217.22	191.79	219.85	255	255	255	23.97	110.48	221.11	0.8746	209.01	44.24	FALSE	255	0.068	40	(96, 96)	257	(96, 96)	1	(1, 1)	68076
F8-Hornblende-CN-7-55-270deg.jpg	F8	Hornblende	CN	270	Three-quarter (270Â°)	R,G,B	3	JPEG	277	RGB	253	uint8	2025-06-12T08:35:07	.jpg	2024-07-22T08:44:15	13.4	Moderate	(Ca,Na)2-3(Mg,Fe,Al)5(Al,Si)8O22(OH)2	Monoclinic	2025-05-06	Inosilicate	Amphibole Group	Biaxial negative	Strong	3.0-3.4	149.53	215.53	194.62	218.79	255	255	255	21.97	99.51	219.83	0.9134	208.98	49.5	FALSE	255	0.07	56	(96, 96)	257	(96, 96)	1	(1, 1)	70081
F8-Hornblende-CN-7-56-275deg.jpg	F8	Hornblende	CN	275	Fourth Quadrant (275Â°)	R,G,B	3	JPEG	302	RGB	242	uint8	2025-06-12T08:35:08	.jpg	2024-07-22T08:44:36	14.21	Moderate	(Ca,Na)2-3(Mg,Fe,Al)5(Al,Si)8O22(OH)2	Monoclinic	2025-05-06	Inosilicate	Amphibole Group	Biaxial negative	Strong	3.0-3.4	148.04	205.49	188.09	210.75	255	255	255	21.1	98.77	211.47	0.8013	200.51	57.42	FALSE	255	0.073	62	(96, 96)	257	(96, 96)	1	(1, 1)	73084
F8-Hornblende-CN-7-57-280deg.jpg	F8	Hornblende	CN	280	Fourth Quadrant (280Â°)	R,G,B	3	JPEG	258	RGB	266	uint8	2025-06-12T08:35:09	.jpg	2024-07-22T08:44:54	13.38	Moderate	(Ca,Na)2-3(Mg,Fe,Al)5(Al,Si)8O22(OH)2	Monoclinic	2025-05-06	Inosilicate	Amphibole Group	Biaxial negative	Strong	3.0-3.4	148.49	183.08	173.71	189.56	255	255	255	18.6	95.21	189.89	1.031	181.08	81.54	FALSE	255	0.069	46	(96, 96)	257	(96, 96)	1	(1, 1)	68628
F8-Hornblende-CN-7-58-285deg.jpg	F8	Hornblende	CN	285	Fourth Quadrant (285Â°)	R,G,B	3	JPEG	247	RGB	284	uint8	2025-06-12T08:35:08	.jpg	2024-07-22T08:45:13	13.85	Moderate	(Ca,Na)2-3(Mg,Fe,Al)5(Al,Si)8O22(OH)2	Monoclinic	2025-05-06	Inosilicate	Amphibole Group	Biaxial negative	Strong	3.0-3.4	142.13	155.98	153.45	162.22	255	255	255	16.89	85.57	162.45	1.1498	156.28	103.23	FALSE	255	0.07	22	(96, 96)	257	(96, 96)	1	(1, 1)	70148
F8-Hornblende-CN-7-59-290deg.jpg	F8	Hornblende	CN	290	Fourth Quadrant (290Â°)	R,G,B	3	JPEG	237	RGB	294	uint8	2025-06-12T08:35:08	.jpg	2024-07-22T08:45:32	14.38	Moderate	(Ca,Na)2-3(Mg,Fe,Al)5(Al,Si)8O22(OH)2	Monoclinic	2025-05-06	Inosilicate	Amphibole Group	Biaxial negative	Strong	3.0-3.4	139.33	145	145.23	151.37	255	255	255	21.21	66.09	151.88	1.2405	146.26	107.5	FALSE	255	0.07	6	(96, 96)	257	(96, 96)	1	(1, 1)	69678
F8-Hornblende-CN-7-6-25deg.jpg	F8	Hornblende	CN	25	First Quadrant (25Â°)	R,G,B	3	JPEG	285	RGB	216	uint8	2025-06-12T08:35:07	.jpg	2024-07-22T08:26:45	12.43	Moderate	(Ca,Na)2-3(Mg,Fe,Al)5(Al,Si)8O22(OH)2	Monoclinic	2025-05-06	Inosilicate	Amphibole Group	Biaxial negative	Strong	3.0-3.4	144.45	159.25	156.52	165.86	255	255	255	16.56	82.18	166.02	0.7579	159.55	100.54	FALSE	255	0.062	11	(96, 96)	257	(96, 96)	1	(1, 1)	61560
F8-Hornblende-CN-7-60-295deg.jpg	F8	Hornblende	CN	295	Fourth Quadrant (295Â°)	R,G,B	3	JPEG	235	RGB	294	uint8	2025-06-12T08:35:07	.jpg	2024-07-22T08:45:52	14.57	Moderate	(Ca,Na)2-3(Mg,Fe,Al)5(Al,Si)8O22(OH)2	Monoclinic	2025-05-06	Inosilicate	Amphibole Group	Biaxial negative	Strong	3.0-3.4	147.66	163.76	160.41	169.81	255	255	255	18.64	71.31	170.04	1.2511	163.74	93.98	FALSE	255	0.069	19	(96, 96)	257	(96, 96)	1	(1, 1)	69090
F8-Hornblende-CN-7-61-300deg.jpg	F8	Hornblende	CN	300	Fourth Quadrant (300Â°)	R,G,B	3	JPEG	256	RGB	291	uint8	2025-06-12T08:35:08	.jpg	2024-07-22T08:46:11	13.89	Moderate	(Ca,Na)2-3(Mg,Fe,Al)5(Al,Si)8O22(OH)2	Monoclinic	2025-05-06	Inosilicate	Amphibole Group	Biaxial negative	Strong	3.0-3.4	162.18	196.25	186.44	200.88	255	255	255	19.14	73.39	201.23	1.1367	193.76	68.13	FALSE	255	0.074	47	(96, 96)	257	(96, 96)	1	(1, 1)	74496
F8-Hornblende-CN-7-62-305deg.jpg	F8	Hornblende	CN	305	Fourth Quadrant (305Â°)	R,G,B	3	JPEG	263	RGB	296	uint8	2025-06-12T08:35:09	.jpg	2024-07-22T08:46:32	14.57	Moderate	(Ca,Na)2-3(Mg,Fe,Al)5(Al,Si)8O22(OH)2	Monoclinic	2025-05-06	Inosilicate	Amphibole Group	Biaxial negative	Strong	3.0-3.4	166.24	216.95	201.39	220.99	255	255	255	20.44	76.08	221.53	1.1255	212.38	46.05	FALSE	255	0.078	44	(96, 96)	257	(96, 96)	1	(1, 1)	77848
F8-Hornblende-CN-7-63-310deg.jpg	F8	Hornblende	CN	310	Fourth Quadrant (310Â°)	R,G,B	3	JPEG	251	RGB	295	uint8	2025-06-12T08:35:07	.jpg	2024-07-22T08:47:11	13.08	Moderate	(Ca,Na)2-3(Mg,Fe,Al)5(Al,Si)8O22(OH)2	Monoclinic	2025-05-06	Inosilicate	Amphibole Group	Biaxial negative	Strong	3.0-3.4	171.74	234.45	214.83	238.31	255	255	255	21.93	77.06	238.92	1.1753	228.46	29.67	FALSE	255	0.074	56	(96, 96)	257	(96, 96)	1	(1, 1)	74045
F8-Hornblende-CN-7-64-315deg.jpg	F8	Hornblende	CN	315	Fourth Quadrant (315Â°)	R,G,B	3	JPEG	239	RGB	290	uint8	2025-06-12T08:35:08	.jpg	2024-07-22T08:47:38	12.7	Moderate	(Ca,Na)2-3(Mg,Fe,Al)5(Al,Si)8O22(OH)2	Monoclinic	2025-05-06	Inosilicate	Amphibole Group	Biaxial negative	Strong	3.0-3.4	167.62	241.32	217.77	244.36	255	255	255	23.04	83.78	244.94	1.2134	233.84	23.66	FALSE	255	0.069	77	(96, 96)	257	(96, 96)	1	(1, 1)	69310
F8-Hornblende-CN-7-65-320deg.jpg	F8	Hornblende	CN	320	Fourth Quadrant (320Â°)	R,G,B	3	JPEG	219	RGB	302	uint8	2025-06-12T08:35:08	.jpg	2024-07-22T08:48:00	12.77	Moderate	(Ca,Na)2-3(Mg,Fe,Al)5(Al,Si)8O22(OH)2	Monoclinic	2025-05-06	Inosilicate	Amphibole Group	Biaxial negative	Strong	3.0-3.4	157.76	241.63	214.66	244.59	255	255	255	25.21	94.17	245.32	1.379	232.96	22.87	FALSE	255	0.066	79	(96, 96)	257	(96, 96)	1	(1, 1)	66138
F8-Hornblende-CN-7-66-325deg.jpg	F8	Hornblende	CN	325	Fourth Quadrant (325Â°)	R,G,B	3	JPEG	214	RGB	296	uint8	2025-06-12T08:35:09	.jpg	2024-07-22T08:48:20	13.03	Moderate	(Ca,Na)2-3(Mg,Fe,Al)5(Al,Si)8O22(OH)2	Monoclinic	2025-05-06	Inosilicate	Amphibole Group	Biaxial negative	Strong	3.0-3.4	152.79	236.51	209.95	240.54	255	255	255	26.38	98.11	241.24	1.3832	228.18	26.86	FALSE	255	0.063	62	(96, 96)	257	(96, 96)	1	(1, 1)	63344
F8-Hornblende-CN-7-67-330deg.jpg	F8	Hornblende	CN	330	Fourth Quadrant (330Â°)	R,G,B	3	JPEG	210	RGB	286	uint8	2025-06-12T08:35:07	.jpg	2024-07-22T08:48:39	13.49	Moderate	(Ca,Na)2-3(Mg,Fe,Al)5(Al,Si)8O22(OH)2	Monoclinic	2025-05-06	Inosilicate	Amphibole Group	Biaxial negative	Strong	3.0-3.4	140.17	233.73	203.53	236.68	255	255	255	27.51	109.77	237.86	1.3619	223.95	27.7	FALSE	255	0.06	31	(96, 96)	257	(96, 96)	1	(1, 1)	60060
F8-Hornblende-CN-7-68-335deg.jpg	F8	Hornblende	CN	335	Fourth Quadrant (335Â°)	R,G,B	3	JPEG	217	RGB	282	uint8	2025-06-12T08:35:07	.jpg	2024-07-22T08:49:01	14.48	Moderate	(Ca,Na)2-3(Mg,Fe,Al)5(Al,Si)8O22(OH)2	Monoclinic	2025-05-06	Inosilicate	Amphibole Group	Biaxial negative	Strong	3.0-3.4	135.13	233.5	201.6	236.16	255	255	255	29.11	114.47	237.53	1.2995	223.08	27	FALSE	255	0.061	39	(96, 96)	257	(96, 96)	1	(1, 1)	61194
F8-Hornblende-CN-7-69-340deg.jpg	F8	Hornblende	CN	340	Fourth Quadrant (340Â°)	R,G,B	3	JPEG	214	RGB	289	uint8	2025-06-12T08:35:08	.jpg	2024-07-22T08:49:22	14.48	Moderate	(Ca,Na)2-3(Mg,Fe,Al)5(Al,Si)8O22(OH)2	Monoclinic	2025-05-06	Inosilicate	Amphibole Group	Biaxial negative	Strong	3.0-3.4	131.15	227.69	197	232.17	255	255	255	26.14	117.54	233.13	1.3505	218.03	31.28	FALSE	255	0.062	35	(96, 96)	257	(96, 96)	1	(1, 1)	61846
F8-Hornblende-CN-7-7-30deg.jpg	F8	Hornblende	CN	30	First Quadrant (30Â°)	R,G,B	3	JPEG	249	RGB	215	uint8	2025-06-12T08:35:08	.jpg	2024-07-22T08:26:59	11.15	Moderate	(Ca,Na)2-3(Mg,Fe,Al)5(Al,Si)8O22(OH)2	Monoclinic	2025-05-06	Inosilicate	Amphibole Group	Biaxial negative	Strong	3.0-3.4	140.96	180.23	169.59	187.57	255	255	255	20.27	98.38	187.8	0.8635	177.96	76.77	FALSE	255	0.054	42	(96, 96)	257	(96, 96)	1	(1, 1)	53535
F8-Hornblende-CN-7-70-345deg.jpg	F8	Hornblende	CN	345	Fourth Quadrant (345Â°)	R,G,B	3	JPEG	221	RGB	295	uint8	2025-06-12T08:35:08	.jpg	2024-07-22T08:49:44	13.56	Moderate	(Ca,Na)2-3(Mg,Fe,Al)5(Al,Si)8O22(OH)2	Monoclinic	2025-05-06	Inosilicate	Amphibole Group	Biaxial negative	Strong	3.0-3.4	142.14	226.47	199.74	230.62	255	255	255	23.87	106.93	231.45	1.3348	218.1	34.68	FALSE	255	0.065	38	(96, 96)	257	(96, 96)	1	(1, 1)	65195
F8-Hornblende-CN-7-71-350deg.jpg	F8	Hornblende	CN	350	Fourth Quadrant (350Â°)	R,G,B	3	JPEG	243	RGB	293	uint8	2025-06-12T08:35:09	.jpg	2024-07-22T08:50:06	14.5	Moderate	(Ca,Na)2-3(Mg,Fe,Al)5(Al,Si)8O22(OH)2	Monoclinic	2025-05-06	Inosilicate	Amphibole Group	Biaxial negative	Strong	3.0-3.4	144.14	225.57	199.31	228.2	255	255	255	24.11	104.43	229.38	1.2058	217.08	36.81	FALSE	255	0.071	7	(96, 96)	257	(96, 96)	1	(1, 1)	71199
F8-Hornblende-CN-7-72-355deg.jpg	F8	Hornblende	CN	355	Fourth Quadrant (355Â°)	R,G,B	3	JPEG	247	RGB	298	uint8	2025-06-12T08:35:09	.jpg	2024-07-22T08:50:25	14.34	Moderate	(Ca,Na)2-3(Mg,Fe,Al)5(Al,Si)8O22(OH)2	Monoclinic	2025-05-06	Inosilicate	Amphibole Group	Biaxial negative	Strong	3.0-3.4	148.8	220.52	197.11	222.01	255	255	255	23.14	98.79	223.3	1.2065	212.79	43.56	FALSE	255	0.074	20	(96, 96)	257	(96, 96)	1	(1, 1)	73606
F8-Hornblende-CN-7-8-35deg.jpg	F8	Hornblende	CN	35	First Quadrant (35Â°)	R,G,B	3	JPEG	254	RGB	209	uint8	2025-06-12T08:35:08	.jpg	2024-07-22T08:27:15	10.46	Moderate	(Ca,Na)2-3(Mg,Fe,Al)5(Al,Si)8O22(OH)2	Monoclinic	2025-05-06	Inosilicate	Amphibole Group	Biaxial negative	Strong	3.0-3.4	147.44	209.67	191.08	216.14	255	255	255	21.76	98.47	216.41	0.8228	204.51	50.42	FALSE	255	0.053	102	(96, 96)	257	(96, 96)	1	(1, 1)	53086
F8-Hornblende-CN-7-9-40deg.jpg	F8	Hornblende	CN	40	First Quadrant (40Â°)	R,G,B	3	JPEG	269	RGB	194	uint8	2025-06-12T08:35:09	.jpg	2024-07-22T08:27:28	10.45	Moderate	(Ca,Na)2-3(Mg,Fe,Al)5(Al,Si)8O22(OH)2	Monoclinic	2025-05-06	Inosilicate	Amphibole Group	Biaxial negative	Strong	3.0-3.4	153.44	228.09	205.3	234.36	255	255	255	23	96.49	234.66	0.7212	221.46	33.97	FALSE	255	0.052	145	(96, 96)	257	(96, 96)	1	(1, 1)	52186
