# Supplementary material for: A Photomicrographic Dataset of Rocks for the Accurate Classification of Minerals
Source: Sci Data. 2025 Nov 11;12:1775. doi: 10.1038/s41597-025-05879-9 (PMC12606340; doi:10.1038/s41597-025-05879-9)
Supplement: Supplementary file 5 — Dataset 1C [file 41597_2025_5879_MOESM5_ESM.xlsx]

## Sheet: MUMDMC2025_metadata_dataframeP
file_name	filename_sample_id	filename_mineral_class	lighting_type	filename_rotation_angle_deg	rotation_category	image_bands	image_channels	image_format	image_height	image_mode	image_width	opencv_dtype	file_created	file_extension	file_modified	file_size_kb	mineral_birefringence	mineral_chemical_formula	mineral_crystal_system	mineral_hardness_mohs	mineral_mineral_class	mineral_mineral_group	mineral_optical_character	mineral_pleochroism	mineral_specific_gravity	color_mean_blue	color_mean_green	color_mean_overall	color_mean_red	histogram_peak_blue	histogram_peak_green	histogram_peak_red	hsv_hue_mean	hsv_saturation_mean	hsv_value_mean	aspect_ratio	brightness	contrast_std	has_transparency	max_intensity	megapixels	min_intensity	pil_info_dpi	pil_info_jfif	pil_info_jfif_density	pil_info_jfif_unit	pil_info_jfif_version	total_pixels
F52-Plagioclase-CN-1-1-0deg.jpg	F52	Plagioclase	CN	0	Reference (0Â°)	R,G,B	3	JPEG	654	RGB	396	uint8	2025-02-22T00:32:52	.jpg	2024-07-29T18:39:06	65	Low	(Na,Ca)(Al,Si)4O8	Triclinic	6-6.5	Tectosilicate	Feldspar Group	Biaxial positive	None	2.62-2.76	190.27	178.66	172.35	148.13	255	255	255	87.66	62.34	190.84	0.6055	170.85	45.13	FALSE	255	0.259	21	(96, 96)	257	(96, 96)	1	(1, 1)	258984
F52-Plagioclase-CN-1-10-45deg.jpg	F52	Plagioclase	CN	45	First Quadrant (45Â°)	R,G,B	3	JPEG	557	RGB	540	uint8	2025-02-22T00:32:48	.jpg	2024-07-29T18:42:14	59.33	Low	(Na,Ca)(Al,Si)4O8	Triclinic	6-6.5	Tectosilicate	Feldspar Group	Biaxial positive	None	2.62-2.76	145.91	141.37	138.63	128.61	255	255	255	62.77	64.14	147.17	0.9695	138.07	94.93	FALSE	255	0.301	12	(96, 96)	257	(96, 96)	1	(1, 1)	300780
F52-Plagioclase-CN-1-11-50deg.jpg	F52	Plagioclase	CN	50	First Quadrant (50Â°)	R,G,B	3	JPEG	601	RGB	561	uint8	2025-02-22T00:32:51	.jpg	2024-07-29T18:42:32	65.23	Low	(Na,Ca)(Al,Si)4O8	Triclinic	6-6.5	Tectosilicate	Feldspar Group	Biaxial positive	None	2.62-2.76	165.32	158.9	155.64	142.72	255	255	255	62.06	58.43	166.13	0.9334	154.79	84.03	FALSE	255	0.337	16	(96, 96)	257	(96, 96)	1	(1, 1)	337161
F52-Plagioclase-CN-1-12-55deg.jpg	F52	Plagioclase	CN	55	First Quadrant (55Â°)	R,G,B	3	JPEG	562	RGB	592	uint8	2025-02-22T00:32:49	.jpg	2024-07-29T18:42:56	62.94	Low	(Na,Ca)(Al,Si)4O8	Triclinic	6-6.5	Tectosilicate	Feldspar Group	Biaxial positive	None	2.62-2.76	182.51	175.14	171.42	156.6	255	255	255	61.82	52.12	183.15	1.0534	170.44	72.52	FALSE	255	0.333	18	(96, 96)	257	(96, 96)	1	(1, 1)	332704
F52-Plagioclase-CN-1-13-60deg.jpg	F52	Plagioclase	CN	60	First Quadrant (60Â°)	R,G,B	3	JPEG	536	RGB	610	uint8	2025-02-22T00:32:49	.jpg	2024-07-29T18:43:14	60.92	Low	(Na,Ca)(Al,Si)4O8	Triclinic	6-6.5	Tectosilicate	Feldspar Group	Biaxial positive	None	2.62-2.76	195.51	187.87	183.3	166.52	255	255	255	62.89	49.19	196	1.1381	182.36	62.43	FALSE	255	0.327	24	(96, 96)	257	(96, 96)	1	(1, 1)	326960
F52-Plagioclase-CN-1-14-65deg.jpg	F52	Plagioclase	CN	65	First Quadrant (65Â°)	R,G,B	3	JPEG	456	RGB	637	uint8	2025-02-22T00:32:52	.jpg	2024-07-29T18:43:28	51.52	Low	(Na,Ca)(Al,Si)4O8	Triclinic	6-6.5	Tectosilicate	Feldspar Group	Biaxial positive	None	2.62-2.76	208.73	201.31	196.19	178.55	255	255	255	63.3	44.64	209.19	1.3969	195.35	52.41	FALSE	255	0.29	31	(96, 96)	257	(96, 96)	1	(1, 1)	290472
F52-Plagioclase-CN-1-15-70deg.jpg	F52	Plagioclase	CN	70	First Quadrant (70Â°)	R,G,B	3	JPEG	446	RGB	607	uint8	2025-06-12T08:38:49	.jpg	2024-07-29T18:45:06	52.86	Low	(Na,Ca)(Al,Si)4O8	Triclinic	6-6.5	Tectosilicate	Feldspar Group	Biaxial positive	None	2.62-2.76	210.9	201.8	196.44	176.6	255	255	255	71.14	47.48	211.18	1.361	195.3	47.27	FALSE	255	0.271	28	(96, 96)	257	(96, 96)	1	(1, 1)	270722
F52-Plagioclase-CN-1-16-75deg.jpg	F52	Plagioclase	CN	75	First Quadrant (75Â°)	R,G,B	3	JPEG	434	RGB	634	uint8	2025-06-12T08:38:49	.jpg	2024-07-29T18:45:25	54.24	Low	(Na,Ca)(Al,Si)4O8	Triclinic	6-6.5	Tectosilicate	Feldspar Group	Biaxial positive	None	2.62-2.76	208.67	201.45	194.32	172.85	255	255	255	71.53	50.11	209.12	1.4608	193.72	46.86	FALSE	255	0.275	32	(96, 96)	257	(96, 96)	1	(1, 1)	275156
F52-Plagioclase-CN-1-17-80deg.jpg	F52	Plagioclase	CN	80	First Quadrant (80Â°)	R,G,B	3	JPEG	384	RGB	643	uint8	2025-06-12T08:38:49	.jpg	2024-07-29T18:45:36	52.49	Low	(Na,Ca)(Al,Si)4O8	Triclinic	6-6.5	Tectosilicate	Feldspar Group	Biaxial positive	None	2.62-2.76	206.52	198.33	190.57	166.87	255	255	255	79.12	54.37	206.93	1.6745	189.85	43.47	FALSE	255	0.247	24	(96, 96)	257	(96, 96)	1	(1, 1)	246912
F52-Plagioclase-CN-1-18-85deg.jpg	F52	Plagioclase	CN	85	First Quadrant (85Â°)	R,G,B	3	JPEG	313	RGB	650	uint8	2025-06-12T08:38:49	.jpg	2024-07-29T18:45:47	45.45	Low	(Na,Ca)(Al,Si)4O8	Triclinic	6-6.5	Tectosilicate	Feldspar Group	Biaxial positive	None	2.62-2.76	207.75	198.05	191.04	167.33	255	255	255	86.39	53.47	208.16	2.0767	189.97	38.37	FALSE	255	0.203	40	(96, 96)	257	(96, 96)	1	(1, 1)	203450
F52-Plagioclase-CN-1-19-90deg.jpg	F52	Plagioclase	CN	90	Perpendicular (90Â°)	R,G,B	3	JPEG	320	RGB	649	uint8	2025-06-12T08:38:49	.jpg	2024-07-29T18:46:00	46.87	Low	(Na,Ca)(Al,Si)4O8	Triclinic	6-6.5	Tectosilicate	Feldspar Group	Biaxial positive	None	2.62-2.76	210.15	200.89	193.73	170.15	255	255	255	86.23	52.3	210.77	2.0281	192.75	36.45	FALSE	255	0.208	76	(96, 96)	257	(96, 96)	1	(1, 1)	207680
F52-Plagioclase-CN-1-2-5deg.jpg	F52	Plagioclase	CN	5	First Quadrant (5Â°)	R,G,B	3	JPEG	660	RGB	396	uint8	2025-06-12T08:38:49	.jpg	2024-07-29T18:39:24	64.79	Low	(Na,Ca)(Al,Si)4O8	Triclinic	6-6.5	Tectosilicate	Feldspar Group	Biaxial positive	None	2.62-2.76	185.2	174.27	168.27	145.33	255	255	255	85.22	62.07	185.87	0.6	166.86	48.61	FALSE	255	0.261	17	(96, 96)	257	(96, 96)	1	(1, 1)	261360
F52-Plagioclase-CN-1-20-95deg.jpg	F52	Plagioclase	CN	95	Second Quadrant (95Â°)	R,G,B	3	JPEG	369	RGB	605	uint8	2025-06-12T08:38:48	.jpg	2024-07-29T18:46:13	46.46	Low	(Na,Ca)(Al,Si)4O8	Triclinic	6-6.5	Tectosilicate	Feldspar Group	Biaxial positive	None	2.62-2.76	206.17	197.15	190.66	168.65	255	255	255	80.05	51.2	206.57	1.6396	189.66	41.59	FALSE	255	0.223	57	(96, 96)	257	(96, 96)	1	(1, 1)	223245
F52-Plagioclase-CN-1-21-100deg.jpg	F52	Plagioclase	CN	100	Second Quadrant (100Â°)	R,G,B	3	JPEG	357	RGB	622	uint8	2025-06-12T08:38:49	.jpg	2024-07-29T18:46:23	49.31	Low	(Na,Ca)(Al,Si)4O8	Triclinic	6-6.5	Tectosilicate	Feldspar Group	Biaxial positive	None	2.62-2.76	197.18	188.55	182.37	161.38	255	255	255	77.81	52.84	197.73	1.7423	181.41	47.48	FALSE	255	0.222	64	(96, 96)	257	(96, 96)	1	(1, 1)	222054
F52-Plagioclase-CN-1-22-105deg.jpg	F52	Plagioclase	CN	105	Second Quadrant (105Â°)	R,G,B	3	JPEG	398	RGB	655	uint8	2025-06-12T08:38:49	.jpg	2024-07-29T18:46:35	57.4	Low	(Na,Ca)(Al,Si)4O8	Triclinic	6-6.5	Tectosilicate	Feldspar Group	Biaxial positive	None	2.62-2.76	183.98	175.84	170.2	150.78	255	255	255	75.36	55.47	184.72	1.6457	169.28	55.77	FALSE	255	0.261	51	(96, 96)	257	(96, 96)	1	(1, 1)	260690
F52-Plagioclase-CN-1-23-110deg.jpg	F52	Plagioclase	CN	110	Second Quadrant (110Â°)	R,G,B	3	JPEG	426	RGB	640	uint8	2025-06-12T08:38:49	.jpg	2024-07-29T18:46:46	58.52	Low	(Na,Ca)(Al,Si)4O8	Triclinic	6-6.5	Tectosilicate	Feldspar Group	Biaxial positive	None	2.62-2.76	172.87	165.73	161.44	145.73	255	255	255	69.18	55.02	173.82	1.5023	160.56	69.24	FALSE	255	0.273	41	(96, 96)	257	(96, 96)	1	(1, 1)	272640
F52-Plagioclase-CN-1-24-115deg.jpg	F52	Plagioclase	CN	115	Second Quadrant (115Â°)	R,G,B	3	JPEG	467	RGB	614	uint8	2025-06-12T08:38:50	.jpg	2024-07-29T18:46:57	62.97	Low	(Na,Ca)(Al,Si)4O8	Triclinic	6-6.5	Tectosilicate	Feldspar Group	Biaxial positive	None	2.62-2.76	153.05	147.25	143.78	131.04	255	255	255	68.2	59.57	154.31	1.3148	143.06	81.64	FALSE	255	0.287	26	(96, 96)	257	(96, 96)	1	(1, 1)	286738
F52-Plagioclase-CN-1-25-120deg.jpg	F52	Plagioclase	CN	120	Second Quadrant (120Â°)	R,G,B	3	JPEG	488	RGB	598	uint8	2025-06-12T08:38:49	.jpg	2024-07-29T18:47:09	61.45	Low	(Na,Ca)(Al,Si)4O8	Triclinic	6-6.5	Tectosilicate	Feldspar Group	Biaxial positive	None	2.62-2.76	138.21	134.47	131.68	122.35	255	255	255	64.59	63.78	139.82	1.2254	131.27	94.92	FALSE	255	0.292	9	(96, 96)	257	(96, 96)	1	(1, 1)	291824
F52-Plagioclase-CN-1-26-125deg.jpg	F52	Plagioclase	CN	125	Second Quadrant (125Â°)	R,G,B	3	JPEG	480	RGB	587	uint8	2025-06-12T08:38:48	.jpg	2024-07-29T18:47:20	61.31	Low	(Na,Ca)(Al,Si)4O8	Triclinic	6-6.5	Tectosilicate	Feldspar Group	Biaxial positive	None	2.62-2.76	121.87	119.12	116.54	108.62	255	255	255	67.19	72.95	123.89	1.2229	116.29	99.32	FALSE	255	0.282	4	(96, 96)	257	(96, 96)	1	(1, 1)	281760
F52-Plagioclase-CN-1-27-130deg.jpg	F52	Plagioclase	CN	130	Second Quadrant (130Â°)	R,G,B	3	JPEG	507	RGB	570	uint8	2025-06-12T08:38:46	.jpg	2024-07-29T18:47:32	61.05	Low	(Na,Ca)(Al,Si)4O8	Triclinic	6-6.5	Tectosilicate	Feldspar Group	Biaxial positive	None	2.62-2.76	124.65	121.92	119.59	112.2	255	255	255	64.22	75.42	126.56	1.1243	119.32	103.28	FALSE	255	0.289	2	(96, 96)	257	(96, 96)	1	(1, 1)	288990
F52-Plagioclase-CN-1-28-135deg.jpg	F52	Plagioclase	CN	135	Second Quadrant (135Â°)	R,G,B	3	JPEG	501	RGB	588	uint8	2025-06-12T08:38:45	.jpg	2024-07-29T18:47:45	59.15	Low	(Na,Ca)(Al,Si)4O8	Triclinic	6-6.5	Tectosilicate	Feldspar Group	Biaxial positive	None	2.62-2.76	139.26	134.76	132.5	123.46	255	255	255	62.82	70.06	140.63	1.1737	131.89	100.09	FALSE	255	0.295	13	(96, 96)	257	(96, 96)	1	(1, 1)	294588
F52-Plagioclase-CN-1-29-140deg.jpg	F52	Plagioclase	CN	140	Second Quadrant (140Â°)	R,G,B	3	JPEG	558	RGB	582	uint8	2025-06-12T08:38:50	.jpg	2024-07-29T18:47:58	65.71	Low	(Na,Ca)(Al,Si)4O8	Triclinic	6-6.5	Tectosilicate	Feldspar Group	Biaxial positive	None	2.62-2.76	154.94	148.6	145.82	133.93	255	255	255	62.38	65.58	156.04	1.043	144.94	91.51	FALSE	255	0.325	23	(96, 96)	257	(96, 96)	1	(1, 1)	324756
F52-Plagioclase-CN-1-3-10deg.jpg	F52	Plagioclase	CN	10	First Quadrant (10Â°)	R,G,B	3	JPEG	631	RGB	433	uint8	2025-06-12T08:38:45	.jpg	2024-07-29T18:39:43	59.4	Low	(Na,Ca)(Al,Si)4O8	Triclinic	6-6.5	Tectosilicate	Feldspar Group	Biaxial positive	None	2.62-2.76	184.82	175.91	170.38	150.41	255	255	255	75.67	57.33	185.61	0.6862	169.3	55.96	FALSE	255	0.273	21	(96, 96)	257	(96, 96)	1	(1, 1)	273223
F52-Plagioclase-CN-1-30-145deg.jpg	F52	Plagioclase	CN	145	Second Quadrant (145Â°)	R,G,B	3	JPEG	530	RGB	579	uint8	2025-06-12T08:38:46	.jpg	2024-07-29T18:48:14	62.16	Low	(Na,Ca)(Al,Si)4O8	Triclinic	6-6.5	Tectosilicate	Feldspar Group	Biaxial positive	None	2.62-2.76	171.67	163.56	160.18	145.31	255	255	255	62.67	61.14	172.46	1.0925	159.03	80.38	FALSE	255	0.307	26	(96, 96)	257	(96, 96)	1	(1, 1)	306870
F52-Plagioclase-CN-1-31-150deg.jpg	F52	Plagioclase	CN	150	Second Quadrant (150Â°)	R,G,B	3	JPEG	515	RGB	564	uint8	2025-06-12T08:38:49	.jpg	2024-07-29T18:48:39	60.68	Low	(Na,Ca)(Al,Si)4O8	Triclinic	6-6.5	Tectosilicate	Feldspar Group	Biaxial positive	None	2.62-2.76	182.75	173.34	168.86	150.49	255	255	255	67.04	59.83	183.4	1.0951	167.58	67.56	FALSE	255	0.29	27	(96, 96)	257	(96, 96)	1	(1, 1)	290460
F52-Plagioclase-CN-1-32-155deg.jpg	F52	Plagioclase	CN	155	Second Quadrant (155Â°)	R,G,B	3	JPEG	556	RGB	539	uint8	2025-06-12T08:38:49	.jpg	2024-07-29T18:48:56	59.13	Low	(Na,Ca)(Al,Si)4O8	Triclinic	6-6.5	Tectosilicate	Feldspar Group	Biaxial positive	None	2.62-2.76	197.32	187.95	183.22	164.39	255	255	255	65.46	53.31	197.81	0.9694	181.97	59.6	FALSE	255	0.3	33	(96, 96)	257	(96, 96)	1	(1, 1)	299684
F52-Plagioclase-CN-1-33-160deg.jpg	F52	Plagioclase	CN	160	Second Quadrant (160Â°)	R,G,B	3	JPEG	554	RGB	499	uint8	2025-06-12T08:38:45	.jpg	2024-07-29T18:49:11	56.02	Low	(Na,Ca)(Al,Si)4O8	Triclinic	6-6.5	Tectosilicate	Feldspar Group	Biaxial positive	None	2.62-2.76	204.23	194.53	189.19	168.82	255	255	255	68.38	52.52	204.65	0.9007	187.94	52.89	FALSE	255	0.276	35	(96, 96)	257	(96, 96)	1	(1, 1)	276446
F52-Plagioclase-CN-1-34-165deg.jpg	F52	Plagioclase	CN	165	Second Quadrant (165Â°)	R,G,B	3	JPEG	598	RGB	518	uint8	2025-06-12T08:38:49	.jpg	2024-07-29T18:49:23	61.26	Low	(Na,Ca)(Al,Si)4O8	Triclinic	6-6.5	Tectosilicate	Feldspar Group	Biaxial positive	None	2.62-2.76	210.13	200.65	195.21	174.85	255	255	255	68.41	49.85	210.49	0.8662	194.01	49.38	FALSE	255	0.31	41	(96, 96)	257	(96, 96)	1	(1, 1)	309764
F52-Plagioclase-CN-1-35-170deg.jpg	F52	Plagioclase	CN	170	Second Quadrant (170Â°)	R,G,B	3	JPEG	590	RGB	448	uint8	2025-06-12T08:38:45	.jpg	2024-07-29T18:49:36	55.17	Low	(Na,Ca)(Al,Si)4O8	Triclinic	6-6.5	Tectosilicate	Feldspar Group	Biaxial positive	None	2.62-2.76	209.25	199.23	193.25	171.29	255	255	255	72.42	52.82	209.65	0.7593	192.01	47.28	FALSE	255	0.264	42	(96, 96)	257	(96, 96)	1	(1, 1)	264320
F52-Plagioclase-CN-1-36-175deg.jpg	F52	Plagioclase	CN	175	Second Quadrant (175Â°)	R,G,B	3	JPEG	591	RGB	409	uint8	2025-06-12T08:38:49	.jpg	2024-07-29T18:49:49	56.08	Low	(Na,Ca)(Al,Si)4O8	Triclinic	6-6.5	Tectosilicate	Feldspar Group	Biaxial positive	None	2.62-2.76	203.11	191.95	185.24	160.66	255	255	255	81.61	59.12	203.56	0.692	183.86	44.03	FALSE	255	0.242	42	(96, 96)	257	(96, 96)	1	(1, 1)	241719
F52-Plagioclase-CN-1-37-180deg.jpg	F52	Plagioclase	CN	180	Opposite (180Â°)	R,G,B	3	JPEG	652	RGB	387	uint8	2025-06-12T08:38:50	.jpg	2024-07-29T18:50:14	59.35	Low	(Na,Ca)(Al,Si)4O8	Triclinic	6-6.5	Tectosilicate	Feldspar Group	Biaxial positive	None	2.62-2.76	197.49	186.57	179.97	155.84	255	255	255	79.94	60.91	198.03	0.5936	178.62	47.96	FALSE	255	0.252	46	(96, 96)	257	(96, 96)	1	(1, 1)	252324
F52-Plagioclase-CN-1-38-185deg.jpg	F52	Plagioclase	CN	185	Third Quadrant (185Â°)	R,G,B	3	JPEG	640	RGB	366	uint8	2025-06-12T08:38:49	.jpg	2024-07-29T18:50:33	59.19	Low	(Na,Ca)(Al,Si)4O8	Triclinic	6-6.5	Tectosilicate	Feldspar Group	Biaxial positive	None	2.62-2.76	184.25	172.62	165.67	140.13	255	255	255	86.3	68.48	184.97	0.5719	164.22	46.84	FALSE	255	0.234	29	(96, 96)	257	(96, 96)	1	(1, 1)	234240
F52-Plagioclase-CN-1-39-190deg.jpg	F52	Plagioclase	CN	190	Third Quadrant (190Â°)	R,G,B	3	JPEG	595	RGB	394	uint8	2025-06-12T08:38:49	.jpg	2024-07-29T18:50:45	57.66	Low	(Na,Ca)(Al,Si)4O8	Triclinic	6-6.5	Tectosilicate	Feldspar Group	Biaxial positive	None	2.62-2.76	178.06	167.96	161.91	139.72	255	255	255	80.35	65.5	178.94	0.6622	160.66	55.5	FALSE	255	0.234	31	(96, 96)	257	(96, 96)	1	(1, 1)	234430
F52-Plagioclase-CN-1-4-15deg.jpg	F52	Plagioclase	CN	15	First Quadrant (15Â°)	R,G,B	3	JPEG	666	RGB	430	uint8	2025-06-12T08:38:49	.jpg	2024-07-29T18:40:01	67.4	Low	(Na,Ca)(Al,Si)4O8	Triclinic	6-6.5	Tectosilicate	Feldspar Group	Biaxial positive	None	2.62-2.76	169.28	160.59	155.84	137.65	255	255	255	75.82	61.23	170.24	0.6456	154.72	63.83	FALSE	255	0.286	21	(96, 96)	257	(96, 96)	1	(1, 1)	286380
F52-Plagioclase-CN-1-40-195deg.jpg	F52	Plagioclase	CN	195	Third Quadrant (195Â°)	R,G,B	3	JPEG	659	RGB	429	uint8	2025-06-12T08:38:49	.jpg	2024-07-29T18:51:04	68.35	Low	(Na,Ca)(Al,Si)4O8	Triclinic	6-6.5	Tectosilicate	Feldspar Group	Biaxial positive	None	2.62-2.76	164.95	156.11	150.83	131.41	255	255	255	76.28	67.45	166.06	0.651	149.73	65.35	FALSE	255	0.283	30	(96, 96)	257	(96, 96)	1	(1, 1)	282711
F52-Plagioclase-CN-1-41-200deg.jpg	F52	Plagioclase	CN	200	Third Quadrant (200Â°)	R,G,B	3	JPEG	638	RGB	456	uint8	2025-06-12T08:38:49	.jpg	2024-07-29T18:51:21	69.21	Low	(Na,Ca)(Al,Si)4O8	Triclinic	6-6.5	Tectosilicate	Feldspar Group	Biaxial positive	None	2.62-2.76	148.43	141.41	137.07	121.36	255	255	255	72.82	70.4	149.81	0.7147	136.21	77.8	FALSE	255	0.291	22	(96, 96)	257	(96, 96)	1	(1, 1)	290928
F52-Plagioclase-CN-1-42-205deg.jpg	F52	Plagioclase	CN	205	Third Quadrant (205Â°)	R,G,B	3	JPEG	622	RGB	490	uint8	2025-06-12T08:38:48	.jpg	2024-07-29T18:51:35	69.13	Low	(Na,Ca)(Al,Si)4O8	Triclinic	6-6.5	Tectosilicate	Feldspar Group	Biaxial positive	None	2.62-2.76	133.54	129.25	125.69	114.28	255	255	255	68.41	72.16	135.28	0.7878	125.26	90.91	FALSE	255	0.305	17	(96, 96)	257	(96, 96)	1	(1, 1)	304780
F52-Plagioclase-CN-1-43-210deg.jpg	F52	Plagioclase	CN	210	Third Quadrant (210Â°)	R,G,B	3	JPEG	629	RGB	504	uint8	2025-06-12T08:38:46	.jpg	2024-07-29T18:52:31	68.44	Low	(Na,Ca)(Al,Si)4O8	Triclinic	6-6.5	Tectosilicate	Feldspar Group	Biaxial positive	None	2.62-2.76	124.96	122.4	119.45	110.99	255	255	255	65.8	73.47	126.99	0.8013	119.28	99.03	FALSE	255	0.317	11	(96, 96)	257	(96, 96)	1	(1, 1)	317016
F52-Plagioclase-CN-1-44-215deg.jpg	F52	Plagioclase	CN	215	Third Quadrant (215Â°)	R,G,B	3	JPEG	640	RGB	501	uint8	2025-06-12T08:38:49	.jpg	2024-07-29T18:52:52	63.64	Low	(Na,Ca)(Al,Si)4O8	Triclinic	6-6.5	Tectosilicate	Feldspar Group	Biaxial positive	None	2.62-2.76	132.59	130.53	128.13	121.28	255	255	255	59.82	70.48	134.39	0.7828	127.99	105.77	FALSE	255	0.321	7	(96, 96)	257	(96, 96)	1	(1, 1)	320640
F52-Plagioclase-CN-1-45-220deg.jpg	F52	Plagioclase	CN	220	Third Quadrant (220Â°)	R,G,B	3	JPEG	574	RGB	551	uint8	2025-06-12T08:38:49	.jpg	2024-07-29T18:53:05	59.72	Low	(Na,Ca)(Al,Si)4O8	Triclinic	6-6.5	Tectosilicate	Feldspar Group	Biaxial positive	None	2.62-2.76	148	145.19	142.82	135.27	255	255	255	56.23	62.15	149.37	0.9599	142.54	103.05	FALSE	255	0.316	12	(96, 96)	257	(96, 96)	1	(1, 1)	316274
F52-Plagioclase-CN-1-46-225deg.jpg	F52	Plagioclase	CN	225	Third Quadrant (225Â°)	R,G,B	3	JPEG	549	RGB	569	uint8	2025-06-12T08:38:50	.jpg	2024-07-29T18:53:46	59.49	Low	(Na,Ca)(Al,Si)4O8	Triclinic	6-6.5	Tectosilicate	Feldspar Group	Biaxial positive	None	2.62-2.76	160.26	155	152.66	142.71	255	255	255	58.41	56.36	161.2	1.0364	151.92	92.93	FALSE	255	0.312	20	(96, 96)	257	(96, 96)	1	(1, 1)	312381
F52-Plagioclase-CN-1-47-230deg.jpg	F52	Plagioclase	CN	230	Third Quadrant (230Â°)	R,G,B	3	JPEG	549	RGB	565	uint8	2025-06-12T08:38:49	.jpg	2024-07-29T18:53:58	62.57	Low	(Na,Ca)(Al,Si)4O8	Triclinic	6-6.5	Tectosilicate	Feldspar Group	Biaxial positive	None	2.62-2.76	171	163.1	160.28	146.75	255	255	255	64.19	55.4	171.78	1.0291	159.11	78.11	FALSE	255	0.31	28	(96, 96)	257	(96, 96)	1	(1, 1)	310185
F52-Plagioclase-CN-1-48-235deg.jpg	F52	Plagioclase	CN	235	Third Quadrant (235Â°)	R,G,B	3	JPEG	530	RGB	538	uint8	2025-06-12T08:38:48	.jpg	2024-07-29T18:54:15	56.36	Low	(Na,Ca)(Al,Si)4O8	Triclinic	6-6.5	Tectosilicate	Feldspar Group	Biaxial positive	None	2.62-2.76	186.23	177.41	173.85	157.9	255	255	255	65.39	51.86	186.79	1.0151	172.58	66.54	FALSE	255	0.285	33	(96, 96)	257	(96, 96)	1	(1, 1)	285140
F52-Plagioclase-CN-1-49-240deg.jpg	F52	Plagioclase	CN	240	Third Quadrant (240Â°)	R,G,B	3	JPEG	482	RGB	587	uint8	2025-06-12T08:38:49	.jpg	2024-07-29T18:54:28	51.84	Low	(Na,Ca)(Al,Si)4O8	Triclinic	6-6.5	Tectosilicate	Feldspar Group	Biaxial positive	None	2.62-2.76	204.77	196.42	192.43	176.11	255	255	255	62.79	44.21	205.21	1.2178	191.3	55.48	FALSE	255	0.283	44	(96, 96)	257	(96, 96)	1	(1, 1)	282934
F52-Plagioclase-CN-1-5-20deg.jpg	F52	Plagioclase	CN	20	First Quadrant (20Â°)	R,G,B	3	JPEG	668	RGB	478	uint8	2025-06-12T08:38:49	.jpg	2024-07-29T18:40:28	70.49	Low	(Na,Ca)(Al,Si)4O8	Triclinic	6-6.5	Tectosilicate	Feldspar Group	Biaxial positive	None	2.62-2.76	159.24	152.31	148.52	134	255	255	255	68.6	61.33	160.31	0.7156	147.62	77.88	FALSE	255	0.319	20	(96, 96)	257	(96, 96)	1	(1, 1)	319304
F52-Plagioclase-CN-1-50-245deg.jpg	F52	Plagioclase	CN	245	Third Quadrant (245Â°)	R,G,B	3	JPEG	482	RGB	601	uint8	2025-06-12T08:38:45	.jpg	2024-07-29T18:54:42	54.44	Low	(Na,Ca)(Al,Si)4O8	Triclinic	6-6.5	Tectosilicate	Feldspar Group	Biaxial positive	None	2.62-2.76	211.77	203.21	198.68	181.07	255	255	255	66.4	43.21	212.16	1.2469	197.56	47.82	FALSE	255	0.29	45	(96, 96)	257	(96, 96)	1	(1, 1)	289682
F52-Plagioclase-CN-1-51-250deg.jpg	F52	Plagioclase	CN	250	Third Quadrant (250Â°)	R,G,B	3	JPEG	452	RGB	591	uint8	2025-06-12T08:38:48	.jpg	2024-07-29T18:54:55	53.5	Low	(Na,Ca)(Al,Si)4O8	Triclinic	6-6.5	Tectosilicate	Feldspar Group	Biaxial positive	None	2.62-2.76	205.49	195.78	190.47	170.14	255	255	255	72.8	50.43	205.83	1.3075	189.22	48.23	FALSE	255	0.267	35	(96, 96)	257	(96, 96)	1	(1, 1)	267132
F52-Plagioclase-CN-1-52-255deg.jpg	F52	Plagioclase	CN	255	Third Quadrant (255Â°)	R,G,B	3	JPEG	407	RGB	640	uint8	2025-06-12T08:38:50	.jpg	2024-07-29T18:55:09	51.1	Low	(Na,Ca)(Al,Si)4O8	Triclinic	6-6.5	Tectosilicate	Feldspar Group	Biaxial positive	None	2.62-2.76	211.25	201.99	196.7	176.84	255	255	255	72.24	47.03	211.61	1.5725	195.53	44.89	FALSE	255	0.26	46	(96, 96)	257	(96, 96)	1	(1, 1)	260480
F52-Plagioclase-CN-1-53-260deg.jpg	F52	Plagioclase	CN	260	Third Quadrant (260Â°)	R,G,B	3	JPEG	398	RGB	647	uint8	2025-06-12T08:38:45	.jpg	2024-07-29T18:55:22	54.79	Low	(Na,Ca)(Al,Si)4O8	Triclinic	6-6.5	Tectosilicate	Feldspar Group	Biaxial positive	None	2.62-2.76	198.48	188.26	182.16	159.74	255	255	255	79.09	56.21	198.88	1.6256	180.9	47.09	FALSE	255	0.258	40	(96, 96)	257	(96, 96)	1	(1, 1)	257506
F52-Plagioclase-CN-1-54-265deg.jpg	F52	Plagioclase	CN	265	Third Quadrant (265Â°)	R,G,B	3	JPEG	360	RGB	651	uint8	2025-06-12T08:38:48	.jpg	2024-07-29T18:55:35	49.73	Low	(Na,Ca)(Al,Si)4O8	Triclinic	6-6.5	Tectosilicate	Feldspar Group	Biaxial positive	None	2.62-2.76	200.46	190.77	184.38	161.91	255	255	255	78.58	55.16	200.89	1.8083	183.25	45.78	FALSE	255	0.234	47	(96, 96)	257	(96, 96)	1	(1, 1)	234360
F52-Plagioclase-CN-1-55-270deg.jpg	F52	Plagioclase	CN	270	Three-quarter (270Â°)	R,G,B	3	JPEG	373	RGB	638	uint8	2025-06-12T08:38:48	.jpg	2024-07-29T18:55:47	54.85	Low	(Na,Ca)(Al,Si)4O8	Triclinic	6-6.5	Tectosilicate	Feldspar Group	Biaxial positive	None	2.62-2.76	188.62	178.01	171.12	146.74	255	255	255	85.24	62.94	189.09	1.7105	169.86	45.32	FALSE	255	0.238	26	(96, 96)	257	(96, 96)	1	(1, 1)	237974
F52-Plagioclase-CN-1-56-275deg.jpg	F52	Plagioclase	CN	275	Fourth Quadrant (275Â°)	R,G,B	3	JPEG	409	RGB	650	uint8	2025-06-12T08:38:48	.jpg	2024-07-29T18:55:59	58.57	Low	(Na,Ca)(Al,Si)4O8	Triclinic	6-6.5	Tectosilicate	Feldspar Group	Biaxial positive	None	2.62-2.76	192.87	185.03	177.72	155.25	255	255	255	78.8	56.95	193.6	1.5892	177.01	47.82	FALSE	255	0.266	28	(96, 96)	257	(96, 96)	1	(1, 1)	265850
F52-Plagioclase-CN-1-57-280deg.jpg	F52	Plagioclase	CN	280	Fourth Quadrant (280Â°)	R,G,B	3	JPEG	402	RGB	660	uint8	2025-06-12T08:38:48	.jpg	2024-07-29T18:56:20	58.99	Low	(Na,Ca)(Al,Si)4O8	Triclinic	6-6.5	Tectosilicate	Feldspar Group	Biaxial positive	None	2.62-2.76	186.8	178.41	171.83	150.27	255	255	255	78.1	58.34	187.53	1.6418	170.95	51.72	FALSE	255	0.265	43	(96, 96)	257	(96, 96)	1	(1, 1)	265320
F52-Plagioclase-CN-1-58-285deg.jpg	F52	Plagioclase	CN	285	Fourth Quadrant (285Â°)	R,G,B	3	JPEG	450	RGB	661	uint8	2025-06-12T08:38:48	.jpg	2024-07-29T18:56:34	62.97	Low	(Na,Ca)(Al,Si)4O8	Triclinic	6-6.5	Tectosilicate	Feldspar Group	Biaxial positive	None	2.62-2.76	186.69	179.06	173.86	155.82	255	255	255	71.42	52.36	187.42	1.4689	172.98	58.24	FALSE	255	0.297	38	(96, 96)	257	(96, 96)	1	(1, 1)	297450
F52-Plagioclase-CN-1-59-290deg.jpg	F52	Plagioclase	CN	290	Fourth Quadrant (290Â°)	R,G,B	3	JPEG	471	RGB	712	uint8	2025-06-12T08:38:48	.jpg	2024-07-29T18:56:49	70.21	Low	(Na,Ca)(Al,Si)4O8	Triclinic	6-6.5	Tectosilicate	Feldspar Group	Biaxial positive	None	2.62-2.76	174.06	167.68	163.25	148	255	255	255	66.52	53.65	175.08	1.5117	162.52	70.2	FALSE	255	0.335	17	(96, 96)	257	(96, 96)	1	(1, 1)	335352
F52-Plagioclase-CN-1-6-25deg.jpg	F52	Plagioclase	CN	25	First Quadrant (25Â°)	R,G,B	3	JPEG	667	RGB	509	uint8	2025-06-12T08:38:49	.jpg	2024-07-29T18:40:50	66.56	Low	(Na,Ca)(Al,Si)4O8	Triclinic	6-6.5	Tectosilicate	Feldspar Group	Biaxial positive	None	2.62-2.76	149.51	144.72	141.92	131.54	255	255	255	62.63	60.02	150.7	0.7631	141.32	91.58	FALSE	255	0.34	21	(96, 96)	257	(96, 96)	1	(1, 1)	339503
F52-Plagioclase-CN-1-60-295deg.jpg	F52	Plagioclase	CN	295	Fourth Quadrant (295Â°)	R,G,B	3	JPEG	476	RGB	679	uint8	2025-06-12T08:38:48	.jpg	2024-07-29T18:57:07	69.11	Low	(Na,Ca)(Al,Si)4O8	Triclinic	6-6.5	Tectosilicate	Feldspar Group	Biaxial positive	None	2.62-2.76	157.29	151.77	147.92	134.71	255	255	255	66.73	58.44	158.52	1.4265	147.3	80.12	FALSE	255	0.323	26	(96, 96)	257	(96, 96)	1	(1, 1)	323204
F52-Plagioclase-CN-1-61-300deg.jpg	F52	Plagioclase	CN	300	Fourth Quadrant (300Â°)	R,G,B	3	JPEG	499	RGB	673	uint8	2025-06-12T08:38:48	.jpg	2024-07-29T18:57:23	69.76	Low	(Na,Ca)(Al,Si)4O8	Triclinic	6-6.5	Tectosilicate	Feldspar Group	Biaxial positive	None	2.62-2.76	141.24	137.39	134.42	124.62	255	255	255	64.08	62.59	142.78	1.3487	134.01	93.53	FALSE	255	0.336	18	(96, 96)	257	(96, 96)	1	(1, 1)	335827
F52-Plagioclase-CN-1-62-305deg.jpg	F52	Plagioclase	CN	305	Fourth Quadrant (305Â°)	R,G,B	3	JPEG	538	RGB	659	uint8	2025-06-12T08:38:45	.jpg	2024-07-29T18:57:39	68.56	Low	(Na,Ca)(Al,Si)4O8	Triclinic	6-6.5	Tectosilicate	Feldspar Group	Biaxial positive	None	2.62-2.76	138.4	136.03	133.72	126.74	255	255	255	58.62	64.34	140.09	1.2249	133.52	104.12	FALSE	255	0.355	9	(96, 96)	257	(96, 96)	1	(1, 1)	354542
F52-Plagioclase-CN-1-63-310deg.jpg	F52	Plagioclase	CN	310	Fourth Quadrant (310Â°)	R,G,B	3	JPEG	517	RGB	654	uint8	2025-06-12T08:38:49	.jpg	2024-07-29T18:57:53	67.25	Low	(Na,Ca)(Al,Si)4O8	Triclinic	6-6.5	Tectosilicate	Feldspar Group	Biaxial positive	None	2.62-2.76	131.77	128.64	126.87	120.19	255	255	255	61.48	72.54	133.44	1.265	126.47	106.76	FALSE	255	0.338	5	(96, 96)	257	(96, 96)	1	(1, 1)	338118
F52-Plagioclase-CN-1-64-315deg.jpg	F52	Plagioclase	CN	315	Fourth Quadrant (315Â°)	R,G,B	3	JPEG	554	RGB	647	uint8	2025-06-12T08:38:46	.jpg	2024-07-29T18:58:07	67.14	Low	(Na,Ca)(Al,Si)4O8	Triclinic	6-6.5	Tectosilicate	Feldspar Group	Biaxial positive	None	2.62-2.76	144.78	140.48	138.63	130.62	255	255	255	59.4	66.21	146.07	1.1679	138.02	102.69	FALSE	255	0.358	6	(96, 96)	257	(96, 96)	1	(1, 1)	358438
F52-Plagioclase-CN-1-65-320deg.jpg	F52	Plagioclase	CN	320	Fourth Quadrant (320Â°)	R,G,B	3	JPEG	590	RGB	599	uint8	2025-06-12T08:38:50	.jpg	2024-07-29T18:58:25	68.82	Low	(Na,Ca)(Al,Si)4O8	Triclinic	6-6.5	Tectosilicate	Feldspar Group	Biaxial positive	None	2.62-2.76	160.44	153.57	151.35	140.03	255	255	255	61.04	61.04	161.38	1.0153	150.31	90.95	FALSE	255	0.353	15	(96, 96)	257	(96, 96)	1	(1, 1)	353410
F52-Plagioclase-CN-1-66-325deg.jpg	F52	Plagioclase	CN	325	Fourth Quadrant (325Â°)	R,G,B	3	JPEG	602	RGB	582	uint8	2025-06-12T08:38:50	.jpg	2024-07-29T18:58:41	67.53	Low	(Na,Ca)(Al,Si)4O8	Triclinic	6-6.5	Tectosilicate	Feldspar Group	Biaxial positive	None	2.62-2.76	176.94	168.74	166.06	152.49	255	255	255	60.92	55.34	177.64	0.9668	164.82	80.02	FALSE	255	0.35	25	(96, 96)	257	(96, 96)	1	(1, 1)	350364
F52-Plagioclase-CN-1-67-330deg.jpg	F52	Plagioclase	CN	330	Fourth Quadrant (330Â°)	R,G,B	3	JPEG	563	RGB	587	uint8	2025-06-12T08:38:49	.jpg	2024-07-29T18:58:56	63.78	Low	(Na,Ca)(Al,Si)4O8	Triclinic	6-6.5	Tectosilicate	Feldspar Group	Biaxial positive	None	2.62-2.76	187.84	178.94	175.64	160.13	255	255	255	61.79	52.71	188.4	1.0426	174.33	71.15	FALSE	255	0.33	24	(96, 96)	257	(96, 96)	1	(1, 1)	330481
F52-Plagioclase-CN-1-68-335deg.jpg	F52	Plagioclase	CN	335	Fourth Quadrant (335Â°)	R,G,B	3	JPEG	600	RGB	518	uint8	2025-06-12T08:38:49	.jpg	2024-07-29T18:59:12	58.04	Low	(Na,Ca)(Al,Si)4O8	Triclinic	6-6.5	Tectosilicate	Feldspar Group	Biaxial positive	None	2.62-2.76	198.34	188.81	184.68	166.89	255	255	255	66.25	50.45	198.77	0.8633	183.34	59.28	FALSE	255	0.311	30	(96, 96)	257	(96, 96)	1	(1, 1)	310800
F52-Plagioclase-CN-1-69-340deg.jpg	F52	Plagioclase	CN	340	Fourth Quadrant (340Â°)	R,G,B	3	JPEG	618	RGB	486	uint8	2025-06-12T08:38:49	.jpg	2024-07-29T18:59:26	60.08	Low	(Na,Ca)(Al,Si)4O8	Triclinic	6-6.5	Tectosilicate	Feldspar Group	Biaxial positive	None	2.62-2.76	206.21	196.75	192.01	173.08	255	255	255	68.34	48.51	206.6	0.7864	190.75	52.2	FALSE	255	0.3	31	(96, 96)	257	(96, 96)	1	(1, 1)	300348
F52-Plagioclase-CN-1-7-30deg.jpg	F52	Plagioclase	CN	30	First Quadrant (30Â°)	R,G,B	3	JPEG	625	RGB	502	uint8	2025-06-12T08:38:47	.jpg	2024-07-29T18:41:16	62.24	Low	(Na,Ca)(Al,Si)4O8	Triclinic	6-6.5	Tectosilicate	Feldspar Group	Biaxial positive	None	2.62-2.76	136.91	134.17	131.62	123.8	255	255	255	60.8	65.53	138.47	0.8032	131.38	101.52	FALSE	255	0.314	13	(96, 96)	257	(96, 96)	1	(1, 1)	313750
F52-Plagioclase-CN-1-70-345deg.jpg	F52	Plagioclase	CN	345	Fourth Quadrant (345Â°)	R,G,B	3	JPEG	631	RGB	496	uint8	2025-06-12T08:38:46	.jpg	2024-07-29T18:59:56	62.95	Low	(Na,Ca)(Al,Si)4O8	Triclinic	6-6.5	Tectosilicate	Feldspar Group	Biaxial positive	None	2.62-2.76	202.85	192.63	188.22	169.17	255	255	255	70.51	50.38	203.21	0.7861	186.78	54.22	FALSE	255	0.313	22	(96, 96)	257	(96, 96)	1	(1, 1)	312976
F52-Plagioclase-CN-1-71-350deg.jpg	F52	Plagioclase	CN	350	Fourth Quadrant (350Â°)	R,G,B	3	JPEG	612	RGB	435	uint8	2025-06-12T08:38:45	.jpg	2024-07-29T19:00:15	55.76	Low	(Na,Ca)(Al,Si)4O8	Triclinic	6-6.5	Tectosilicate	Feldspar Group	Biaxial positive	None	2.62-2.76	202.52	193.8	187.21	165.32	255	255	255	72.89	54.21	203.02	0.7108	186.28	50.19	FALSE	255	0.266	27	(96, 96)	257	(96, 96)	1	(1, 1)	266220
F52-Plagioclase-CN-1-72-355deg.jpg	F52	Plagioclase	CN	355	Fourth Quadrant (355Â°)	R,G,B	3	JPEG	629	RGB	416	uint8	2025-06-12T08:38:49	.jpg	2024-07-29T19:00:31	57.9	Low	(Na,Ca)(Al,Si)4O8	Triclinic	6-6.5	Tectosilicate	Feldspar Group	Biaxial positive	None	2.62-2.76	198.56	189.63	182.26	158.6	255	255	255	78.28	58.39	199.19	0.6614	181.36	48.35	FALSE	255	0.262	31	(96, 96)	257	(96, 96)	1	(1, 1)	261664
F52-Plagioclase-CN-1-8-35deg.jpg	F52	Plagioclase	CN	35	First Quadrant (35Â°)	R,G,B	3	JPEG	615	RGB	525	uint8	2025-06-12T08:38:44	.jpg	2024-07-29T18:41:37	62.5	Low	(Na,Ca)(Al,Si)4O8	Triclinic	6-6.5	Tectosilicate	Feldspar Group	Biaxial positive	None	2.62-2.76	133.54	131.32	129.16	122.61	255	255	255	59.65	67.6	135.16	0.8537	128.96	105.89	FALSE	255	0.323	5	(96, 96)	257	(96, 96)	1	(1, 1)	322875
F52-Plagioclase-CN-1-9-40deg.jpg	F52	Plagioclase	CN	40	First Quadrant (40Â°)	R,G,B	3	JPEG	615	RGB	529	uint8	2025-06-12T08:38:49	.jpg	2024-07-29T18:41:58	64.87	Low	(Na,Ca)(Al,Si)4O8	Triclinic	6-6.5	Tectosilicate	Feldspar Group	Biaxial positive	None	2.62-2.76	132.59	129.89	127.31	119.46	255	255	255	61.89	70.54	134.21	0.8602	127.08	102.61	FALSE	255	0.325	7	(96, 96)	257	(96, 96)	1	(1, 1)	325335
F52-Plagioclase-CN-2-1-0deg.jpg	F52	Plagioclase	CN	0	Reference (0Â°)	R,G,B	3	JPEG	953	RGB	573	uint8	2025-06-12T08:38:50	.jpg	2024-07-30T06:07:03	125.02	Low	(Na,Ca)(Al,Si)4O8	Triclinic	6-6.5	Tectosilicate	Feldspar Group	Biaxial positive	None	2.62-2.76	96.5	89.26	87.63	77.13	255	255	255	85.83	81.4	97.31	0.6013	86.45	77.9	FALSE	255	0.546	0	(96, 96)	257	(96, 96)	1	(1, 1)	546069
F52-Plagioclase-CN-2-10-45deg.jpg	F52	Plagioclase	CN	45	First Quadrant (45Â°)	R,G,B	3	JPEG	840	RGB	1004	uint8	2025-06-12T08:38:49	.jpg	2024-07-30T06:09:08	121.76	Low	(Na,Ca)(Al,Si)4O8	Triclinic	6-6.5	Tectosilicate	Feldspar Group	Biaxial positive	None	2.62-2.76	220.5	205.22	204.08	186.5	255	255	255	62.6	45.28	220.54	1.1952	201.36	50.45	FALSE	255	0.843	14	(96, 96)	257	(96, 96)	1	(1, 1)	843360
F52-Plagioclase-CN-2-11-50deg.jpg	F52	Plagioclase	CN	50	First Quadrant (50Â°)	R,G,B	3	JPEG	832	RGB	970	uint8	2025-06-12T08:38:49	.jpg	2024-07-30T06:09:19	115.53	Low	(Na,Ca)(Al,Si)4O8	Triclinic	6-6.5	Tectosilicate	Feldspar Group	Biaxial positive	None	2.62-2.76	224.18	209.85	208.23	190.66	255	255	255	59.71	43.56	224.23	1.1659	205.74	47.9	FALSE	255	0.807	35	(96, 96)	257	(96, 96)	1	(1, 1)	807040
F52-Plagioclase-CN-2-12-55deg.jpg	F52	Plagioclase	CN	55	First Quadrant (55Â°)	R,G,B	3	JPEG	744	RGB	1061	uint8	2025-06-12T08:38:45	.jpg	2024-07-30T06:09:33	117.05	Low	(Na,Ca)(Al,Si)4O8	Triclinic	6-6.5	Tectosilicate	Feldspar Group	Biaxial positive	None	2.62-2.76	221.41	207.46	205.96	189.02	255	255	255	60.03	43.44	221.46	1.4261	203.53	51.21	FALSE	255	0.789	37	(96, 96)	257	(96, 96)	1	(1, 1)	789384
F52-Plagioclase-CN-2-13-60deg.jpg	F52	Plagioclase	CN	60	First Quadrant (60Â°)	R,G,B	3	JPEG	765	RGB	1095	uint8	2025-06-12T08:38:48	.jpg	2024-07-30T06:10:15	136.29	Low	(Na,Ca)(Al,Si)4O8	Triclinic	6-6.5	Tectosilicate	Feldspar Group	Biaxial positive	None	2.62-2.76	217.51	202.32	200.86	182.75	255	255	255	63.22	47.76	217.57	1.4314	198.2	54.37	FALSE	255	0.838	2	(96, 96)	257	(96, 96)	1	(1, 1)	837675
F52-Plagioclase-CN-2-14-65deg.jpg	F52	Plagioclase	CN	65	First Quadrant (65Â°)	R,G,B	3	JPEG	719	RGB	1087	uint8	2025-06-12T08:38:47	.jpg	2024-07-30T06:10:28	144.71	Low	(Na,Ca)(Al,Si)4O8	Triclinic	6-6.5	Tectosilicate	Feldspar Group	Biaxial positive	None	2.62-2.76	214.71	197.18	196.75	178.37	255	255	255	69.17	50.38	214.78	1.5118	193.55	56.4	FALSE	255	0.782	1	(96, 96)	257	(96, 96)	1	(1, 1)	781553
F52-Plagioclase-CN-2-15-70deg.jpg	F52	Plagioclase	CN	70	First Quadrant (70Â°)	R,G,B	3	JPEG	707	RGB	1044	uint8	2025-06-12T08:38:49	.jpg	2024-07-30T06:10:42	155.8	Low	(Na,Ca)(Al,Si)4O8	Triclinic	6-6.5	Tectosilicate	Feldspar Group	Biaxial positive	None	2.62-2.76	188.69	170.02	169.97	151.18	255	255	255	73.58	64.35	188.82	1.4767	166.51	70.25	FALSE	255	0.738	0	(96, 96)	257	(96, 96)	1	(1, 1)	738108
F52-Plagioclase-CN-2-16-75deg.jpg	F52	Plagioclase	CN	75	First Quadrant (75Â°)	R,G,B	3	JPEG	694	RGB	1165	uint8	2025-06-12T08:38:49	.jpg	2024-07-30T06:10:58	170.97	Low	(Na,Ca)(Al,Si)4O8	Triclinic	6-6.5	Tectosilicate	Feldspar Group	Biaxial positive	None	2.62-2.76	158.96	144.38	144.55	130.32	255	255	255	71.07	75.62	159.28	1.6787	141.84	90.45	FALSE	255	0.809	0	(96, 96)	257	(96, 96)	1	(1, 1)	808510
F52-Plagioclase-CN-2-17-80deg.jpg	F52	Plagioclase	CN	80	First Quadrant (80Â°)	R,G,B	3	JPEG	624	RGB	1141	uint8	2025-06-12T08:38:46	.jpg	2024-07-30T06:11:13	160.25	Low	(Na,Ca)(Al,Si)4O8	Triclinic	6-6.5	Tectosilicate	Feldspar Group	Biaxial positive	None	2.62-2.76	118.65	108.48	108.57	98.57	255	255	255	79.24	95.87	119.43	1.8285	106.68	99.04	FALSE	255	0.712	0	(96, 96)	257	(96, 96)	1	(1, 1)	711984
F52-Plagioclase-CN-2-18-85deg.jpg	F52	Plagioclase	CN	85	First Quadrant (85Â°)	R,G,B	3	JPEG	606	RGB	1036	uint8	2025-06-12T08:38:45	.jpg	2024-07-30T06:11:26	139.01	Low	(Na,Ca)(Al,Si)4O8	Triclinic	6-6.5	Tectosilicate	Feldspar Group	Biaxial positive	None	2.62-2.76	91.8	85.88	85.38	78.47	255	255	255	81.48	96.81	93.19	1.7096	84.34	96.39	FALSE	255	0.628	0	(96, 96)	257	(96, 96)	1	(1, 1)	627816
F52-Plagioclase-CN-2-19-90deg.jpg	F52	Plagioclase	CN	90	Perpendicular (90Â°)	R,G,B	3	JPEG	554	RGB	1069	uint8	2025-06-12T08:38:49	.jpg	2024-07-30T06:11:40	129.26	Low	(Na,Ca)(Al,Si)4O8	Triclinic	6-6.5	Tectosilicate	Feldspar Group	Biaxial positive	None	2.62-2.76	91.86	85.81	84.33	75.31	255	255	255	83.51	85.07	92.87	1.9296	83.36	85.07	FALSE	255	0.592	0	(96, 96)	257	(96, 96)	1	(1, 1)	592226
F52-Plagioclase-CN-2-2-5deg.jpg	F52	Plagioclase	CN	5	First Quadrant (5Â°)	R,G,B	3	JPEG	1025	RGB	679	uint8	2025-06-12T08:38:49	.jpg	2024-07-30T06:07:15	162.88	Low	(Na,Ca)(Al,Si)4O8	Triclinic	6-6.5	Tectosilicate	Feldspar Group	Biaxial positive	None	2.62-2.76	150.27	138	137.14	123.15	255	255	255	78.54	66.83	151.16	0.6624	134.96	75.94	FALSE	255	0.696	4	(96, 96)	257	(96, 96)	1	(1, 1)	695975
F52-Plagioclase-CN-2-20-95deg.jpg	F52	Plagioclase	CN	95	Second Quadrant (95Â°)	R,G,B	3	JPEG	651	RGB	1128	uint8	2025-06-12T08:38:49	.jpg	2024-07-30T06:11:57	159.34	Low	(Na,Ca)(Al,Si)4O8	Triclinic	6-6.5	Tectosilicate	Feldspar Group	Biaxial positive	None	2.62-2.76	128.79	119.6	117.87	105.22	255	255	255	77.84	75.04	129.37	1.7327	116.35	84.58	FALSE	255	0.734	0	(96, 96)	257	(96, 96)	1	(1, 1)	734328
F52-Plagioclase-CN-2-21-100deg.jpg	F52	Plagioclase	CN	100	Second Quadrant (100Â°)	R,G,B	3	JPEG	788	RGB	1165	uint8	2025-06-12T08:38:45	.jpg	2024-07-30T06:12:10	183.57	Low	(Na,Ca)(Al,Si)4O8	Triclinic	6-6.5	Tectosilicate	Feldspar Group	Biaxial positive	None	2.62-2.76	168.58	156.01	155.17	140.93	255	255	255	71.77	60.69	168.82	1.4784	152.94	79.19	FALSE	255	0.918	0	(96, 96)	257	(96, 96)	1	(1, 1)	918020
F52-Plagioclase-CN-2-22-105deg.jpg	F52	Plagioclase	CN	105	Second Quadrant (105Â°)	R,G,B	3	JPEG	752	RGB	1100	uint8	2025-06-12T08:38:49	.jpg	2024-07-30T06:12:26	169.53	Low	(Na,Ca)(Al,Si)4O8	Triclinic	6-6.5	Tectosilicate	Feldspar Group	Biaxial positive	None	2.62-2.76	191.88	176.54	175.66	158.56	255	255	255	73.46	55.74	192.01	1.4628	172.91	66.24	FALSE	255	0.827	0	(96, 96)	257	(96, 96)	1	(1, 1)	827200
F52-Plagioclase-CN-2-23-110deg.jpg	F52	Plagioclase	CN	110	Second Quadrant (110Â°)	R,G,B	3	JPEG	791	RGB	1108	uint8	2025-06-12T08:38:49	.jpg	2024-07-30T06:12:43	155.81	Low	(Na,Ca)(Al,Si)4O8	Triclinic	6-6.5	Tectosilicate	Feldspar Group	Biaxial positive	None	2.62-2.76	217.02	202.22	201.24	184.47	255	255	255	66.32	44.82	217.07	1.4008	198.59	55.12	FALSE	255	0.876	9	(96, 96)	257	(96, 96)	1	(1, 1)	876428
F52-Plagioclase-CN-2-24-115deg.jpg	F52	Plagioclase	CN	115	Second Quadrant (115Â°)	R,G,B	3	JPEG	788	RGB	1049	uint8	2025-06-12T08:38:45	.jpg	2024-07-30T06:13:02	143.16	Low	(Na,Ca)(Al,Si)4O8	Triclinic	6-6.5	Tectosilicate	Feldspar Group	Biaxial positive	None	2.62-2.76	217.44	203.31	201.19	182.83	255	255	255	68.57	46.14	217.5	1.3312	198.79	50.66	FALSE	255	0.827	4	(96, 96)	257	(96, 96)	1	(1, 1)	826612
F52-Plagioclase-CN-2-25-120deg.jpg	F52	Plagioclase	CN	120	Second Quadrant (120Â°)	R,G,B	3	JPEG	801	RGB	1024	uint8	2025-06-12T08:38:49	.jpg	2024-07-30T06:13:15	145.13	Low	(Na,Ca)(Al,Si)4O8	Triclinic	6-6.5	Tectosilicate	Feldspar Group	Biaxial positive	None	2.62-2.76	217.85	201.58	200.39	181.73	255	255	255	70.05	47.45	217.9	1.2784	197.5	49.27	FALSE	255	0.82	5	(96, 96)	257	(96, 96)	1	(1, 1)	820224
F52-Plagioclase-CN-2-26-125deg.jpg	F52	Plagioclase	CN	125	Second Quadrant (125Â°)	R,G,B	3	JPEG	883	RGB	987	uint8	2025-06-12T08:38:49	.jpg	2024-07-30T06:13:29	138.76	Low	(Na,Ca)(Al,Si)4O8	Triclinic	6-6.5	Tectosilicate	Feldspar Group	Biaxial positive	None	2.62-2.76	221.25	206.95	205.32	187.75	255	255	255	65.27	43.33	221.3	1.1178	202.83	47.62	FALSE	255	0.872	6	(96, 96)	257	(96, 96)	1	(1, 1)	871521
F52-Plagioclase-CN-2-27-130deg.jpg	F52	Plagioclase	CN	130	Second Quadrant (130Â°)	R,G,B	3	JPEG	925	RGB	992	uint8	2025-06-12T08:38:45	.jpg	2024-07-30T06:13:43	135.16	Low	(Na,Ca)(Al,Si)4O8	Triclinic	6-6.5	Tectosilicate	Feldspar Group	Biaxial positive	None	2.62-2.76	223.52	208.36	207.76	191.4	255	255	255	62.36	41.28	223.56	1.0724	205.01	47.46	FALSE	255	0.918	3	(96, 96)	257	(96, 96)	1	(1, 1)	917600
F52-Plagioclase-CN-2-28-135deg.jpg	F52	Plagioclase	CN	135	Second Quadrant (135Â°)	R,G,B	3	JPEG	910	RGB	948	uint8	2025-06-12T08:38:48	.jpg	2024-07-30T06:13:56	133.04	Low	(Na,Ca)(Al,Si)4O8	Triclinic	6-6.5	Tectosilicate	Feldspar Group	Biaxial positive	None	2.62-2.76	220.48	203.85	203.44	186	255	255	255	67.05	44.48	220.55	1.0418	200.4	46.83	FALSE	255	0.863	5	(96, 96)	257	(96, 96)	1	(1, 1)	862680
F52-Plagioclase-CN-2-29-140deg.jpg	F52	Plagioclase	CN	140	Second Quadrant (140Â°)	R,G,B	3	JPEG	876	RGB	887	uint8	2025-06-12T08:38:49	.jpg	2024-07-30T06:14:10	122.84	Low	(Na,Ca)(Al,Si)4O8	Triclinic	6-6.5	Tectosilicate	Feldspar Group	Biaxial positive	None	2.62-2.76	224.11	208.32	206.22	186.23	255	255	255	66.55	47.23	224.16	1.0126	203.51	42.81	FALSE	255	0.777	41	(96, 96)	257	(96, 96)	1	(1, 1)	777012
F52-Plagioclase-CN-2-3-10deg.jpg	F52	Plagioclase	CN	10	First Quadrant (10Â°)	R,G,B	3	JPEG	918	RGB	734	uint8	2025-06-12T08:38:49	.jpg	2024-07-30T06:07:27	152.9	Low	(Na,Ca)(Al,Si)4O8	Triclinic	6-6.5	Tectosilicate	Feldspar Group	Biaxial positive	None	2.62-2.76	185.22	169.84	169.08	152.17	255	255	255	75.34	59.04	185.91	0.7996	166.31	66.51	FALSE	255	0.674	10	(96, 96)	257	(96, 96)	1	(1, 1)	673812
F52-Plagioclase-CN-2-30-145deg.jpg	F52	Plagioclase	CN	145	Second Quadrant (145Â°)	R,G,B	3	JPEG	913	RGB	857	uint8	2025-06-12T08:38:50	.jpg	2024-07-30T06:14:25	129.5	Low	(Na,Ca)(Al,Si)4O8	Triclinic	6-6.5	Tectosilicate	Feldspar Group	Biaxial positive	None	2.62-2.76	223.44	207.74	206	186.81	255	255	255	67.17	45.94	223.49	0.9387	203.27	42.76	FALSE	255	0.782	41	(96, 96)	257	(96, 96)	1	(1, 1)	782441
F52-Plagioclase-CN-2-31-150deg.jpg	F52	Plagioclase	CN	150	Second Quadrant (150Â°)	R,G,B	3	JPEG	936	RGB	796	uint8	2025-06-12T08:38:48	.jpg	2024-07-30T06:14:46	135.74	Low	(Na,Ca)(Al,Si)4O8	Triclinic	6-6.5	Tectosilicate	Feldspar Group	Biaxial positive	None	2.62-2.76	211.69	195.07	193.67	174.25	255	255	255	69.69	51.36	211.77	0.8504	190.73	50.86	FALSE	255	0.745	6	(96, 96)	257	(96, 96)	1	(1, 1)	745056
F52-Plagioclase-CN-2-32-155deg.jpg	F52	Plagioclase	CN	155	Second Quadrant (155Â°)	R,G,B	3	JPEG	957	RGB	734	uint8	2025-06-12T08:38:49	.jpg	2024-07-30T06:14:56	130.05	Low	(Na,Ca)(Al,Si)4O8	Triclinic	6-6.5	Tectosilicate	Feldspar Group	Biaxial positive	None	2.62-2.76	213.54	195.27	195.29	177.05	255	255	255	66.63	50.84	213.59	0.767	191.9	55.15	FALSE	255	0.702	14	(96, 96)	257	(96, 96)	1	(1, 1)	702438
F52-Plagioclase-CN-2-33-160deg.jpg	F52	Plagioclase	CN	160	Second Quadrant (160Â°)	R,G,B	3	JPEG	982	RGB	720	uint8	2025-06-12T08:38:48	.jpg	2024-07-30T06:15:14	156.85	Low	(Na,Ca)(Al,Si)4O8	Triclinic	6-6.5	Tectosilicate	Feldspar Group	Biaxial positive	None	2.62-2.76	182.17	162.5	162.99	144.3	255	255	255	73.67	69.05	182.34	0.7332	159.3	72.67	FALSE	255	0.707	23	(96, 96)	257	(96, 96)	1	(1, 1)	707040
F52-Plagioclase-CN-2-34-165deg.jpg	F52	Plagioclase	CN	165	Second Quadrant (165Â°)	R,G,B	3	JPEG	896	RGB	680	uint8	2025-06-12T08:38:44	.jpg	2024-07-30T06:15:27	146.71	Low	(Na,Ca)(Al,Si)4O8	Triclinic	6-6.5	Tectosilicate	Feldspar Group	Biaxial positive	None	2.62-2.76	143.44	126.57	127.9	113.69	255	255	255	78.89	85.88	144	0.7589	124.64	89.18	FALSE	255	0.609	8	(96, 96)	257	(96, 96)	1	(1, 1)	609280
F52-Plagioclase-CN-2-35-170deg.jpg	F52	Plagioclase	CN	170	Second Quadrant (170Â°)	R,G,B	3	JPEG	1003	RGB	635	uint8	2025-06-12T08:38:49	.jpg	2024-07-30T06:15:41	149.87	Low	(Na,Ca)(Al,Si)4O8	Triclinic	6-6.5	Tectosilicate	Feldspar Group	Biaxial positive	None	2.62-2.76	113.14	102.04	103.24	94.54	255	255	255	81.48	98.35	114.47	0.6331	101.06	98.68	FALSE	255	0.637	0	(96, 96)	257	(96, 96)	1	(1, 1)	636905
F52-Plagioclase-CN-2-36-175deg.jpg	F52	Plagioclase	CN	175	Second Quadrant (175Â°)	R,G,B	3	JPEG	991	RGB	518	uint8	2025-06-12T08:38:50	.jpg	2024-07-30T06:15:51	125.84	Low	(Na,Ca)(Al,Si)4O8	Triclinic	6-6.5	Tectosilicate	Feldspar Group	Biaxial positive	None	2.62-2.76	85.2	77.75	77.9	70.75	255	255	255	87.32	95.22	87.09	0.5227	76.5	87.2	FALSE	255	0.513	0	(96, 96)	257	(96, 96)	1	(1, 1)	513338
F52-Plagioclase-CN-2-37-180deg.jpg	F52	Plagioclase	CN	180	Opposite (180Â°)	R,G,B	3	JPEG	894	RGB	513	uint8	2025-06-12T08:38:49	.jpg	2024-07-30T06:16:05	97.12	Low	(Na,Ca)(Al,Si)4O8	Triclinic	6-6.5	Tectosilicate	Feldspar Group	Biaxial positive	None	2.62-2.76	108.94	101.95	100.5	90.6	255	255	255	82.14	70.35	109.64	0.5738	99.35	82.18	FALSE	255	0.459	6	(96, 96)	257	(96, 96)	1	(1, 1)	458622
F52-Plagioclase-CN-2-38-185deg.jpg	F52	Plagioclase	CN	185	Third Quadrant (185Â°)	R,G,B	3	JPEG	914	RGB	675	uint8	2025-06-12T08:38:45	.jpg	2024-07-30T06:16:17	133.24	Low	(Na,Ca)(Al,Si)4O8	Triclinic	6-6.5	Tectosilicate	Feldspar Group	Biaxial positive	None	2.62-2.76	145.84	136.28	134.53	121.46	255	255	255	75.14	65.7	146.42	0.7385	132.94	80.8	FALSE	255	0.617	0	(96, 96)	257	(96, 96)	1	(1, 1)	616950
F52-Plagioclase-CN-2-39-190deg.jpg	F52	Plagioclase	CN	190	Third Quadrant (190Â°)	R,G,B	3	JPEG	914	RGB	743	uint8	2025-06-12T08:38:49	.jpg	2024-07-30T06:16:28	132.48	Low	(Na,Ca)(Al,Si)4O8	Triclinic	6-6.5	Tectosilicate	Feldspar Group	Biaxial positive	None	2.62-2.76	188.43	176.06	175.72	162.65	255	255	255	65.57	50.27	188.75	0.8129	173.46	73.47	FALSE	255	0.679	1	(96, 96)	257	(96, 96)	1	(1, 1)	679102
F52-Plagioclase-CN-2-4-15deg.jpg	F52	Plagioclase	CN	15	First Quadrant (15Â°)	R,G,B	3	JPEG	848	RGB	756	uint8	2025-06-12T08:38:48	.jpg	2024-07-30T06:07:39	132.64	Low	(Na,Ca)(Al,Si)4O8	Triclinic	6-6.5	Tectosilicate	Feldspar Group	Biaxial positive	None	2.62-2.76	213.37	197.45	196.68	179.22	255	255	255	69.83	48.48	213.73	0.8915	193.81	55.35	FALSE	255	0.641	16	(96, 96)	257	(96, 96)	1	(1, 1)	641088
F52-Plagioclase-CN-2-40-195deg.jpg	F52	Plagioclase	CN	195	Third Quadrant (195Â°)	R,G,B	3	JPEG	980	RGB	823	uint8	2025-06-12T08:38:48	.jpg	2024-07-30T06:16:55	155.44	Low	(Na,Ca)(Al,Si)4O8	Triclinic	6-6.5	Tectosilicate	Feldspar Group	Biaxial positive	None	2.62-2.76	215.34	200.47	199.78	183.51	255	255	255	68.97	44.31	215.47	0.8398	197.09	53.64	FALSE	255	0.807	17	(96, 96)	257	(96, 96)	1	(1, 1)	806540
F52-Plagioclase-CN-2-41-200deg.jpg	F52	Plagioclase	CN	200	Third Quadrant (200Â°)	R,G,B	3	JPEG	974	RGB	827	uint8	2025-06-12T08:38:49	.jpg	2024-07-30T06:17:11	149.13	Low	(Na,Ca)(Al,Si)4O8	Triclinic	6-6.5	Tectosilicate	Feldspar Group	Biaxial positive	None	2.62-2.76	222.47	208.46	207.53	191.67	255	255	255	65.52	40.67	222.57	0.8491	205.04	49.54	FALSE	255	0.805	25	(96, 96)	257	(96, 96)	1	(1, 1)	805498
F52-Plagioclase-CN-2-42-205deg.jpg	F52	Plagioclase	CN	205	Third Quadrant (205Â°)	R,G,B	3	JPEG	943	RGB	875	uint8	2025-06-12T08:38:49	.jpg	2024-07-30T06:17:26	140.8	Low	(Na,Ca)(Al,Si)4O8	Triclinic	6-6.5	Tectosilicate	Feldspar Group	Biaxial positive	None	2.62-2.76	221.86	207.92	206.71	190.36	255	255	255	63.21	41.54	221.92	0.9279	204.26	48.68	FALSE	255	0.825	17	(96, 96)	257	(96, 96)	1	(1, 1)	825125
F52-Plagioclase-CN-2-43-210deg.jpg	F52	Plagioclase	CN	210	Third Quadrant (210Â°)	R,G,B	3	JPEG	946	RGB	923	uint8	2025-06-12T08:38:48	.jpg	2024-07-30T06:17:39	138.6	Low	(Na,Ca)(Al,Si)4O8	Triclinic	6-6.5	Tectosilicate	Feldspar Group	Biaxial positive	None	2.62-2.76	222.4	210.34	207.84	190.78	255	255	255	60	41.65	222.46	0.9757	205.86	47.72	FALSE	255	0.873	13	(96, 96)	257	(96, 96)	1	(1, 1)	873158
F52-Plagioclase-CN-2-44-215deg.jpg	F52	Plagioclase	CN	215	Third Quadrant (215Â°)	R,G,B	3	JPEG	870	RGB	1012	uint8	2025-06-12T08:38:46	.jpg	2024-07-30T06:17:54	138.92	Low	(Na,Ca)(Al,Si)4O8	Triclinic	6-6.5	Tectosilicate	Feldspar Group	Biaxial positive	None	2.62-2.76	222.43	208.25	206.83	189.8	255	255	255	63.43	42.31	222.49	1.1632	204.35	46.37	FALSE	255	0.88	11	(96, 96)	257	(96, 96)	1	(1, 1)	880440
F52-Plagioclase-CN-2-45-220deg.jpg	F52	Plagioclase	CN	220	Third Quadrant (220Â°)	R,G,B	3	JPEG	951	RGB	1029	uint8	2025-06-12T08:38:44	.jpg	2024-07-30T06:18:08	128.12	Low	(Na,Ca)(Al,Si)4O8	Triclinic	6-6.5	Tectosilicate	Feldspar Group	Biaxial positive	None	2.62-2.76	225.51	212.15	210.67	194.35	255	255	255	59.02	40.01	225.55	1.082	208.35	45.75	FALSE	255	0.979	12	(96, 96)	257	(96, 96)	1	(1, 1)	978579
F52-Plagioclase-CN-2-46-225deg.jpg	F52	Plagioclase	CN	225	Third Quadrant (225Â°)	R,G,B	3	JPEG	885	RGB	1094	uint8	2025-06-12T08:38:49	.jpg	2024-07-30T06:18:30	136.64	Low	(Na,Ca)(Al,Si)4O8	Triclinic	6-6.5	Tectosilicate	Feldspar Group	Biaxial positive	None	2.62-2.76	219.29	205.8	204.3	187.81	255	255	255	59.95	42.86	219.34	1.2362	201.96	51.35	FALSE	255	0.968	8	(96, 96)	257	(96, 96)	1	(1, 1)	968190
F52-Plagioclase-CN-2-47-230deg.jpg	F52	Plagioclase	CN	230	Third Quadrant (230Â°)	R,G,B	3	JPEG	825	RGB	1171	uint8	2025-06-12T08:38:49	.jpg	2024-07-30T06:18:48	140.68	Low	(Na,Ca)(Al,Si)4O8	Triclinic	6-6.5	Tectosilicate	Feldspar Group	Biaxial positive	None	2.62-2.76	216.61	203.66	201.63	184.61	255	255	255	59.85	44.66	216.69	1.4194	199.44	53.07	FALSE	255	0.966	8	(96, 96)	257	(96, 96)	1	(1, 1)	966075
F52-Plagioclase-CN-2-48-235deg.jpg	F52	Plagioclase	CN	235	Third Quadrant (235Â°)	R,G,B	3	JPEG	771	RGB	1150	uint8	2025-06-12T08:38:49	.jpg	2024-07-30T06:19:02	127.8	Low	(Na,Ca)(Al,Si)4O8	Triclinic	6-6.5	Tectosilicate	Feldspar Group	Biaxial positive	None	2.62-2.76	209.45	196.39	194.12	176.53	255	255	255	60.82	49.03	209.52	1.4916	191.93	58.53	FALSE	255	0.887	5	(96, 96)	257	(96, 96)	1	(1, 1)	886650
F52-Plagioclase-CN-2-49-240deg.jpg	F52	Plagioclase	CN	240	Third Quadrant (240Â°)	R,G,B	3	JPEG	728	RGB	1188	uint8	2025-06-12T08:38:49	.jpg	2024-07-30T06:19:20	135.08	Low	(Na,Ca)(Al,Si)4O8	Triclinic	6-6.5	Tectosilicate	Feldspar Group	Biaxial positive	None	2.62-2.76	207.5	193.06	192.37	176.54	255	255	255	60.72	47.84	207.57	1.6319	189.77	62.35	FALSE	255	0.865	5	(96, 96)	257	(96, 96)	1	(1, 1)	864864
F52-Plagioclase-CN-2-5-20deg.jpg	F52	Plagioclase	CN	20	First Quadrant (20Â°)	R,G,B	3	JPEG	904	RGB	734	uint8	2025-06-12T08:38:49	.jpg	2024-07-30T06:07:51	101.53	Low	(Na,Ca)(Al,Si)4O8	Triclinic	6-6.5	Tectosilicate	Feldspar Group	Biaxial positive	None	2.62-2.76	235.18	222.11	221.28	206.57	255	255	255	62.46	34.18	235.24	0.8119	218.95	39	FALSE	255	0.664	37	(96, 96)	257	(96, 96)	1	(1, 1)	663536
F52-Plagioclase-CN-2-50-245deg.jpg	F52	Plagioclase	CN	245	Third Quadrant (245Â°)	R,G,B	3	JPEG	676	RGB	1130	uint8	2025-06-12T08:38:45	.jpg	2024-07-30T06:19:34	141.73	Low	(Na,Ca)(Al,Si)4O8	Triclinic	6-6.5	Tectosilicate	Feldspar Group	Biaxial positive	None	2.62-2.76	198.1	180.34	180.05	161.72	255	255	255	69.61	58.28	198.18	1.6716	176.79	65.59	FALSE	255	0.764	16	(96, 96)	257	(96, 96)	1	(1, 1)	763880
F52-Plagioclase-CN-2-51-250deg.jpg	F52	Plagioclase	CN	250	Third Quadrant (250Â°)	R,G,B	3	JPEG	613	RGB	1150	uint8	2025-06-12T08:38:46	.jpg	2024-07-30T06:19:47	146.87	Low	(Na,Ca)(Al,Si)4O8	Triclinic	6-6.5	Tectosilicate	Feldspar Group	Biaxial positive	None	2.62-2.76	192.87	174.61	174.61	156.36	255	255	255	72.56	61.39	192.98	1.876	171.23	69.29	FALSE	255	0.705	17	(96, 96)	257	(96, 96)	1	(1, 1)	704950
F52-Plagioclase-CN-2-52-255deg.jpg	F52	Plagioclase	CN	255	Third Quadrant (255Â°)	R,G,B	3	JPEG	566	RGB	1112	uint8	2025-06-12T08:38:44	.jpg	2024-07-30T06:20:02	149.95	Low	(Na,Ca)(Al,Si)4O8	Triclinic	6-6.5	Tectosilicate	Feldspar Group	Biaxial positive	None	2.62-2.76	151.46	134.22	134.59	118.1	255	255	255	81.02	84.09	151.78	1.9647	131.36	84.84	FALSE	255	0.629	2	(96, 96)	257	(96, 96)	1	(1, 1)	629392
F52-Plagioclase-CN-2-53-260deg.jpg	F52	Plagioclase	CN	260	Third Quadrant (260Â°)	R,G,B	3	JPEG	535	RGB	1062	uint8	2025-06-12T08:38:48	.jpg	2024-07-30T06:20:16	133.85	Low	(Na,Ca)(Al,Si)4O8	Triclinic	6-6.5	Tectosilicate	Feldspar Group	Biaxial positive	None	2.62-2.76	114.38	102.91	103.43	92.99	255	255	255	84.73	96.76	115.14	1.985	101.25	94.82	FALSE	255	0.568	0	(96, 96)	257	(96, 96)	1	(1, 1)	568170
F52-Plagioclase-CN-2-54-265deg.jpg	F52	Plagioclase	CN	265	Third Quadrant (265Â°)	R,G,B	3	JPEG	500	RGB	1144	uint8	2025-06-12T08:38:50	.jpg	2024-07-30T06:20:32	129.57	Low	(Na,Ca)(Al,Si)4O8	Triclinic	6-6.5	Tectosilicate	Feldspar Group	Biaxial positive	None	2.62-2.76	95.38	88.55	88.18	80.61	255	255	255	83.15	94.17	96.98	2.288	86.95	94.45	FALSE	255	0.572	0	(96, 96)	257	(96, 96)	1	(1, 1)	572000
F52-Plagioclase-CN-2-55-270deg.jpg	F52	Plagioclase	CN	270	Three-quarter (270Â°)	R,G,B	3	JPEG	525	RGB	1114	uint8	2025-06-12T08:38:45	.jpg	2024-07-30T06:20:54	127.41	Low	(Na,Ca)(Al,Si)4O8	Triclinic	6-6.5	Tectosilicate	Feldspar Group	Biaxial positive	None	2.62-2.76	96.92	89.74	88.42	78.61	255	255	255	84.35	84.02	97.99	2.1219	87.22	83.37	FALSE	255	0.585	1	(96, 96)	257	(96, 96)	1	(1, 1)	584850
F52-Plagioclase-CN-2-56-275deg.jpg	F52	Plagioclase	CN	275	Fourth Quadrant (275Â°)	R,G,B	3	JPEG	636	RGB	966	uint8	2025-06-12T08:38:49	.jpg	2024-07-30T06:21:14	126.81	Low	(Na,Ca)(Al,Si)4O8	Triclinic	6-6.5	Tectosilicate	Feldspar Group	Biaxial positive	None	2.62-2.76	141.09	131.24	129.46	116.06	255	255	255	74.06	70.76	141.58	1.5189	127.82	84.13	FALSE	255	0.614	3	(96, 96)	257	(96, 96)	1	(1, 1)	614376
F52-Plagioclase-CN-2-57-280deg.jpg	F52	Plagioclase	CN	280	Fourth Quadrant (280Â°)	R,G,B	3	JPEG	740	RGB	1083	uint8	2025-06-12T08:38:49	.jpg	2024-07-30T06:21:27	164.28	Low	(Na,Ca)(Al,Si)4O8	Triclinic	6-6.5	Tectosilicate	Feldspar Group	Biaxial positive	None	2.62-2.76	174.02	160.39	159.17	143.1	255	255	255	72.49	61.5	174.24	1.4635	156.77	73.93	FALSE	255	0.801	1	(96, 96)	257	(96, 96)	1	(1, 1)	801420
F52-Plagioclase-CN-2-58-285deg.jpg	F52	Plagioclase	CN	285	Fourth Quadrant (285Â°)	R,G,B	3	JPEG	772	RGB	995	uint8	2025-06-12T08:38:49	.jpg	2024-07-30T06:21:47	153.95	Low	(Na,Ca)(Al,Si)4O8	Triclinic	6-6.5	Tectosilicate	Feldspar Group	Biaxial positive	None	2.62-2.76	202.31	186.7	185.36	167.07	255	255	255	71.19	53.58	202.43	1.2889	182.61	59.34	FALSE	255	0.768	7	(96, 96)	257	(96, 96)	1	(1, 1)	768140
F52-Plagioclase-CN-2-59-290deg.jpg	F52	Plagioclase	CN	290	Fourth Quadrant (290Â°)	R,G,B	3	JPEG	857	RGB	1070	uint8	2025-06-12T08:38:49	.jpg	2024-07-30T06:22:04	173.32	Low	(Na,Ca)(Al,Si)4O8	Triclinic	6-6.5	Tectosilicate	Feldspar Group	Biaxial positive	None	2.62-2.76	219.29	203.49	202.33	184.2	255	255	255	69.43	46.16	219.36	1.2485	199.52	49.32	FALSE	255	0.917	26	(96, 96)	257	(96, 96)	1	(1, 1)	916990
F52-Plagioclase-CN-2-6-25deg.jpg	F52	Plagioclase	CN	25	First Quadrant (25Â°)	R,G,B	3	JPEG	903	RGB	915	uint8	2025-06-12T08:38:45	.jpg	2024-07-30T06:08:21	137.47	Low	(Na,Ca)(Al,Si)4O8	Triclinic	6-6.5	Tectosilicate	Feldspar Group	Biaxial positive	None	2.62-2.76	219.83	206.61	204.45	186.91	255	255	255	60.99	44.64	219.91	1.0133	202.22	51.33	FALSE	255	0.826	15	(96, 96)	257	(96, 96)	1	(1, 1)	826245
F52-Plagioclase-CN-2-60-295deg.jpg	F52	Plagioclase	CN	295	Fourth Quadrant (295Â°)	R,G,B	3	JPEG	877	RGB	1131	uint8	2025-06-12T08:38:48	.jpg	2024-07-30T06:22:21	172.52	Low	(Na,Ca)(Al,Si)4O8	Triclinic	6-6.5	Tectosilicate	Feldspar Group	Biaxial positive	None	2.62-2.76	221.9	207.71	205.51	186.92	255	255	255	65.13	45.41	221.97	1.2896	203.11	47.79	FALSE	255	0.992	25	(96, 96)	257	(96, 96)	1	(1, 1)	991887
F52-Plagioclase-CN-2-61-300deg.jpg	F52	Plagioclase	CN	300	Fourth Quadrant (300Â°)	R,G,B	3	JPEG	865	RGB	1091	uint8	2025-06-12T08:38:46	.jpg	2024-07-30T06:22:35	159.26	Low	(Na,Ca)(Al,Si)4O8	Triclinic	6-6.5	Tectosilicate	Feldspar Group	Biaxial positive	None	2.62-2.76	219.67	204.89	202.77	183.76	255	255	255	65.97	47.02	219.73	1.2613	200.25	48.23	FALSE	255	0.944	27	(96, 96)	257	(96, 96)	1	(1, 1)	943715
F52-Plagioclase-CN-2-62-305deg.jpg	F52	Plagioclase	CN	305	Fourth Quadrant (305Â°)	R,G,B	3	JPEG	906	RGB	966	uint8	2025-06-12T08:38:49	.jpg	2024-07-30T06:22:49	140.57	Low	(Na,Ca)(Al,Si)4O8	Triclinic	6-6.5	Tectosilicate	Feldspar Group	Biaxial positive	None	2.62-2.76	222.69	207.12	205.77	187.5	255	255	255	65.05	45.01	222.73	1.0662	203.02	45.39	FALSE	255	0.875	28	(96, 96)	257	(96, 96)	1	(1, 1)	875196
F52-Plagioclase-CN-2-63-310deg.jpg	F52	Plagioclase	CN	310	Fourth Quadrant (310Â°)	R,G,B	3	JPEG	910	RGB	975	uint8	2025-06-12T08:38:45	.jpg	2024-07-30T06:23:04	134.96	Low	(Na,Ca)(Al,Si)4O8	Triclinic	6-6.5	Tectosilicate	Feldspar Group	Biaxial positive	None	2.62-2.76	221.89	206.46	205.07	186.86	255	255	255	64.32	45.2	221.94	1.0714	202.36	46.26	FALSE	255	0.887	29	(96, 96)	257	(96, 96)	1	(1, 1)	887250
F52-Plagioclase-CN-2-64-315deg.jpg	F52	Plagioclase	CN	315	Fourth Quadrant (315Â°)	R,G,B	3	JPEG	950	RGB	1000	uint8	2025-06-12T08:38:48	.jpg	2024-07-30T06:23:18	137.29	Low	(Na,Ca)(Al,Si)4O8	Triclinic	6-6.5	Tectosilicate	Feldspar Group	Biaxial positive	None	2.62-2.76	221.62	206.63	205.52	188.29	255	255	255	61.82	43.69	221.66	1.0526	202.86	48.41	FALSE	255	0.95	31	(96, 96)	257	(96, 96)	1	(1, 1)	950000
F52-Plagioclase-CN-2-65-320deg.jpg	F52	Plagioclase	CN	320	Fourth Quadrant (320Â°)	R,G,B	3	JPEG	922	RGB	929	uint8	2025-06-12T08:38:50	.jpg	2024-07-30T06:23:45	129.26	Low	(Na,Ca)(Al,Si)4O8	Triclinic	6-6.5	Tectosilicate	Feldspar Group	Biaxial positive	None	2.62-2.76	219.11	203.21	202.26	184.44	255	255	255	63.8	46.14	219.15	1.0076	199.41	50.04	FALSE	255	0.857	36	(96, 96)	257	(96, 96)	1	(1, 1)	856538
F52-Plagioclase-CN-2-66-325deg.jpg	F52	Plagioclase	CN	325	Fourth Quadrant (325Â°)	R,G,B	3	JPEG	815	RGB	864	uint8	2025-06-12T08:38:49	.jpg	2024-07-30T06:24:06	116.76	Low	(Na,Ca)(Al,Si)4O8	Triclinic	6-6.5	Tectosilicate	Feldspar Group	Biaxial positive	None	2.62-2.76	212.5	195.77	194.33	174.71	255	255	255	66.85	52.56	212.55	1.0601	191.38	53.48	FALSE	255	0.704	31	(96, 96)	257	(96, 96)	1	(1, 1)	704160
F52-Plagioclase-CN-2-67-330deg.jpg	F52	Plagioclase	CN	330	Fourth Quadrant (330Â°)	R,G,B	3	JPEG	871	RGB	845	uint8	2025-06-12T08:38:50	.jpg	2024-07-30T06:24:23	139.63	Low	(Na,Ca)(Al,Si)4O8	Triclinic	6-6.5	Tectosilicate	Feldspar Group	Biaxial positive	None	2.62-2.76	200.1	183.51	181.07	159.6	255	255	255	70.84	61.36	200.17	0.9701	178.24	59.81	FALSE	255	0.736	18	(96, 96)	257	(96, 96)	1	(1, 1)	735995
F52-Plagioclase-CN-2-68-335deg.jpg	F52	Plagioclase	CN	335	Fourth Quadrant (335Â°)	R,G,B	3	JPEG	998	RGB	808	uint8	2025-06-12T08:38:49	.jpg	2024-07-30T06:24:42	161.14	Low	(Na,Ca)(Al,Si)4O8	Triclinic	6-6.5	Tectosilicate	Feldspar Group	Biaxial positive	None	2.62-2.76	208.34	189.87	189.68	170.83	255	255	255	69.96	54.32	208.41	0.8096	186.28	59.02	FALSE	255	0.806	27	(96, 96)	257	(96, 96)	1	(1, 1)	806384
F52-Plagioclase-CN-2-69-340deg.jpg	F52	Plagioclase	CN	340	Fourth Quadrant (340Â°)	R,G,B	3	JPEG	986	RGB	766	uint8	2025-06-12T08:38:48	.jpg	2024-07-30T06:24:57	165.62	Low	(Na,Ca)(Al,Si)4O8	Triclinic	6-6.5	Tectosilicate	Feldspar Group	Biaxial positive	None	2.62-2.76	182.87	163.97	164.18	145.69	255	255	255	72.81	68.72	183.04	0.7769	160.65	75.25	FALSE	255	0.755	18	(96, 96)	257	(96, 96)	1	(1, 1)	755276
F52-Plagioclase-CN-2-7-30deg.jpg	F52	Plagioclase	CN	30	First Quadrant (30Â°)	R,G,B	3	JPEG	830	RGB	1018	uint8	2025-06-12T08:38:49	.jpg	2024-07-30T06:08:33	137.01	Low	(Na,Ca)(Al,Si)4O8	Triclinic	6-6.5	Tectosilicate	Feldspar Group	Biaxial positive	None	2.62-2.76	220.79	207.58	205.46	187.99	255	255	255	61.24	43.96	220.86	1.2265	203.23	50.45	FALSE	255	0.845	15	(96, 96)	257	(96, 96)	1	(1, 1)	844940
F52-Plagioclase-CN-2-70-345deg.jpg	F52	Plagioclase	CN	345	Fourth Quadrant (345Â°)	R,G,B	3	JPEG	1005	RGB	707	uint8	2025-06-12T08:38:45	.jpg	2024-07-30T06:25:19	180.33	Low	(Na,Ca)(Al,Si)4O8	Triclinic	6-6.5	Tectosilicate	Feldspar Group	Biaxial positive	None	2.62-2.76	131.83	116.03	116.92	102.9	255	255	255	82.36	94.48	132.54	0.7035	113.91	90.54	FALSE	255	0.711	1	(96, 96)	257	(96, 96)	1	(1, 1)	710535
F52-Plagioclase-CN-2-71-350deg.jpg	F52	Plagioclase	CN	350	Fourth Quadrant (350Â°)	R,G,B	3	JPEG	931	RGB	640	uint8	2025-06-12T08:38:49	.jpg	2024-07-30T06:25:41	147.08	Low	(Na,Ca)(Al,Si)4O8	Triclinic	6-6.5	Tectosilicate	Feldspar Group	Biaxial positive	None	2.62-2.76	102.24	92.07	92.63	83.57	255	255	255	86.17	101.93	103.68	0.6874	90.68	94.72	FALSE	255	0.596	0	(96, 96)	257	(96, 96)	1	(1, 1)	595840
F52-Plagioclase-CN-2-72-355deg.jpg	F52	Plagioclase	CN	355	Fourth Quadrant (355Â°)	R,G,B	3	JPEG	949	RGB	672	uint8	2025-06-12T08:38:50	.jpg	2024-07-30T06:25:56	149.92	Low	(Na,Ca)(Al,Si)4O8	Triclinic	6-6.5	Tectosilicate	Feldspar Group	Biaxial positive	None	2.62-2.76	87.74	81.49	80.59	72.53	255	255	255	85.29	88.09	89.16	0.7081	79.52	86.05	FALSE	255	0.638	0	(96, 96)	257	(96, 96)	1	(1, 1)	637728
F52-Plagioclase-CN-2-8-35deg.jpg	F52	Plagioclase	CN	35	First Quadrant (35Â°)	R,G,B	3	JPEG	796	RGB	896	uint8	2025-06-12T08:38:49	.jpg	2024-07-30T06:08:44	114.91	Low	(Na,Ca)(Al,Si)4O8	Triclinic	6-6.5	Tectosilicate	Feldspar Group	Biaxial positive	None	2.62-2.76	219.06	203.47	202.02	183.54	255	255	255	65.64	47.19	219.09	1.1256	199.29	49.53	FALSE	255	0.713	13	(96, 96)	257	(96, 96)	1	(1, 1)	713216
F52-Plagioclase-CN-2-9-40deg.jpg	F52	Plagioclase	CN	40	First Quadrant (40Â°)	R,G,B	3	JPEG	825	RGB	1002	uint8	2025-06-12T08:38:49	.jpg	2024-07-30T06:08:55	121.08	Low	(Na,Ca)(Al,Si)4O8	Triclinic	6-6.5	Tectosilicate	Feldspar Group	Biaxial positive	None	2.62-2.76	221.35	206.65	205.41	188.24	255	255	255	61.43	44.15	221.39	1.2145	202.82	50.74	FALSE	255	0.827	13	(96, 96)	257	(96, 96)	1	(1, 1)	826650
F52-Plagioclase-CN-3-1-0deg.jpg	F52	Plagioclase	CN	0	Reference (0Â°)	R,G,B	3	JPEG	694	RGB	585	uint8	2025-06-12T08:38:49	.jpg	2024-07-30T06:27:13	97.2	Low	(Na,Ca)(Al,Si)4O8	Triclinic	6-6.5	Tectosilicate	Feldspar Group	Biaxial positive	None	2.62-2.76	86.77	83.02	78.32	65.19	255	255	255	81.66	120.2	88.93	0.8429	78.11	82.79	FALSE	255	0.406	1	(96, 96)	257	(96, 96)	1	(1, 1)	405990
F52-Plagioclase-CN-3-10-45deg.jpg	F52	Plagioclase	CN	45	First Quadrant (45Â°)	R,G,B	3	JPEG	818	RGB	712	uint8	2025-06-12T08:38:49	.jpg	2024-07-30T06:28:56	96.09	Low	(Na,Ca)(Al,Si)4O8	Triclinic	6-6.5	Tectosilicate	Feldspar Group	Biaxial positive	None	2.62-2.76	218.75	209.09	203.79	183.53	255	255	255	59.47	47.54	218.91	0.8704	202.54	48.48	FALSE	255	0.582	36	(96, 96)	257	(96, 96)	1	(1, 1)	582416
F52-Plagioclase-CN-3-11-50deg.jpg	F52	Plagioclase	CN	50	First Quadrant (50Â°)	R,G,B	3	JPEG	795	RGB	714	uint8	2025-06-12T08:38:48	.jpg	2024-07-30T06:29:08	98.56	Low	(Na,Ca)(Al,Si)4O8	Triclinic	6-6.5	Tectosilicate	Feldspar Group	Biaxial positive	None	2.62-2.76	213.15	203.52	198.11	177.65	255	255	255	59.76	50.48	213.32	0.8981	196.88	52.87	FALSE	255	0.568	30	(96, 96)	257	(96, 96)	1	(1, 1)	567630
F52-Plagioclase-CN-3-12-55deg.jpg	F52	Plagioclase	CN	55	First Quadrant (55Â°)	R,G,B	3	JPEG	824	RGB	727	uint8	2025-06-12T08:38:48	.jpg	2024-07-30T06:29:27	99.65	Low	(Na,Ca)(Al,Si)4O8	Triclinic	6-6.5	Tectosilicate	Feldspar Group	Biaxial positive	None	2.62-2.76	205.27	196.11	190.85	171.18	255	255	255	59.08	52.91	205.49	0.8823	189.69	59.47	FALSE	255	0.599	30	(96, 96)	257	(96, 96)	1	(1, 1)	599048
F52-Plagioclase-CN-3-13-60deg.jpg	F52	Plagioclase	CN	60	First Quadrant (60Â°)	R,G,B	3	JPEG	820	RGB	741	uint8	2025-06-12T08:38:45	.jpg	2024-07-30T06:29:38	109.88	Low	(Na,Ca)(Al,Si)4O8	Triclinic	6-6.5	Tectosilicate	Feldspar Group	Biaxial positive	None	2.62-2.76	191.22	182.51	177.48	158.71	255	255	255	59.4	59.54	191.58	0.9037	176.38	70.54	FALSE	255	0.608	22	(96, 96)	257	(96, 96)	1	(1, 1)	607620
F52-Plagioclase-CN-3-14-65deg.jpg	F52	Plagioclase	CN	65	First Quadrant (65Â°)	R,G,B	3	JPEG	789	RGB	779	uint8	2025-06-12T08:38:49	.jpg	2024-07-30T06:29:50	115.7	Low	(Na,Ca)(Al,Si)4O8	Triclinic	6-6.5	Tectosilicate	Feldspar Group	Biaxial positive	None	2.62-2.76	175.33	167.61	162.89	145.72	255	255	255	60.03	67.39	175.86	0.9873	161.94	81.72	FALSE	255	0.615	10	(96, 96)	257	(96, 96)	1	(1, 1)	614631
F52-Plagioclase-CN-3-15-70deg.jpg	F52	Plagioclase	CN	70	First Quadrant (70Â°)	R,G,B	3	JPEG	741	RGB	780	uint8	2025-06-12T08:38:49	.jpg	2024-07-30T06:30:03	112.63	Low	(Na,Ca)(Al,Si)4O8	Triclinic	6-6.5	Tectosilicate	Feldspar Group	Biaxial positive	None	2.62-2.76	154.96	149.32	144.85	130.27	255	255	255	61.42	77.81	155.94	1.0526	144.27	92.58	FALSE	255	0.578	1	(96, 96)	257	(96, 96)	1	(1, 1)	577980
F52-Plagioclase-CN-3-16-75deg.jpg	F52	Plagioclase	CN	75	First Quadrant (75Â°)	R,G,B	3	JPEG	688	RGB	748	uint8	2025-06-12T08:38:44	.jpg	2024-07-30T06:30:13	101.01	Low	(Na,Ca)(Al,Si)4O8	Triclinic	6-6.5	Tectosilicate	Feldspar Group	Biaxial positive	None	2.62-2.76	131.43	127.92	124.06	112.82	255	255	255	64.07	87.22	132.82	1.0872	123.8	100.54	FALSE	255	0.515	0	(96, 96)	257	(96, 96)	1	(1, 1)	514624
F52-Plagioclase-CN-3-17-80deg.jpg	F52	Plagioclase	CN	80	First Quadrant (80Â°)	R,G,B	3	JPEG	651	RGB	713	uint8	2025-06-12T08:38:48	.jpg	2024-07-30T06:30:27	86.55	Low	(Na,Ca)(Al,Si)4O8	Triclinic	6-6.5	Tectosilicate	Feldspar Group	Biaxial positive	None	2.62-2.76	108.95	107.07	103.22	93.65	255	255	255	67.95	98.31	110.84	1.0952	103.27	101.43	FALSE	255	0.464	0	(96, 96)	257	(96, 96)	1	(1, 1)	464163
F52-Plagioclase-CN-3-18-85deg.jpg	F52	Plagioclase	CN	85	First Quadrant (85Â°)	R,G,B	3	JPEG	609	RGB	728	uint8	2025-06-12T08:38:49	.jpg	2024-07-30T06:30:39	89.05	Low	(Na,Ca)(Al,Si)4O8	Triclinic	6-6.5	Tectosilicate	Feldspar Group	Biaxial positive	None	2.62-2.76	103.12	101.08	97.08	87.03	255	255	255	70.46	103.5	105.37	1.1954	97.11	98.89	FALSE	255	0.443	0	(96, 96)	257	(96, 96)	1	(1, 1)	443352
F52-Plagioclase-CN-3-19-90deg.jpg	F52	Plagioclase	CN	90	Perpendicular (90Â°)	R,G,B	3	JPEG	595	RGB	747	uint8	2025-06-12T08:38:50	.jpg	2024-07-30T06:30:50	96.04	Low	(Na,Ca)(Al,Si)4O8	Triclinic	6-6.5	Tectosilicate	Feldspar Group	Biaxial positive	None	2.62-2.76	106.33	102.1	97.85	85.11	255	255	255	75.65	103.38	108.67	1.2555	97.5	91.33	FALSE	255	0.444	0	(96, 96)	257	(96, 96)	1	(1, 1)	444465
F52-Plagioclase-CN-3-2-5deg.jpg	F52	Plagioclase	CN	5	First Quadrant (5Â°)	R,G,B	3	JPEG	733	RGB	550	uint8	2025-06-12T08:38:49	.jpg	2024-07-30T06:27:22	99.41	Low	(Na,Ca)(Al,Si)4O8	Triclinic	6-6.5	Tectosilicate	Feldspar Group	Biaxial positive	None	2.62-2.76	103.46	96.09	91.28	74.29	255	255	255	85.03	115.84	104.94	0.7503	90.41	79.26	FALSE	255	0.403	3	(96, 96)	257	(96, 96)	1	(1, 1)	403150
F52-Plagioclase-CN-3-20-95deg.jpg	F52	Plagioclase	CN	95	Second Quadrant (95Â°)	R,G,B	3	JPEG	560	RGB	764	uint8	2025-06-12T08:38:48	.jpg	2024-07-30T06:31:08	102.66	Low	(Na,Ca)(Al,Si)4O8	Triclinic	6-6.5	Tectosilicate	Feldspar Group	Biaxial positive	None	2.62-2.76	117.95	110.08	105.22	87.64	255	255	255	81.99	104.91	119.91	1.3643	104.26	81.4	FALSE	255	0.428	0	(96, 96)	257	(96, 96)	1	(1, 1)	427840
F52-Plagioclase-CN-3-21-100deg.jpg	F52	Plagioclase	CN	100	Second Quadrant (100Â°)	R,G,B	3	JPEG	543	RGB	790	uint8	2025-06-12T08:38:46	.jpg	2024-07-30T06:31:25	108.49	Low	(Na,Ca)(Al,Si)4O8	Triclinic	6-6.5	Tectosilicate	Feldspar Group	Biaxial positive	None	2.62-2.76	141.12	129.16	123.49	100.19	255	255	255	85.44	97.16	142.47	1.4549	121.86	70.54	FALSE	255	0.429	4	(96, 96)	257	(96, 96)	1	(1, 1)	428970
F52-Plagioclase-CN-3-22-105deg.jpg	F52	Plagioclase	CN	105	Second Quadrant (105Â°)	R,G,B	3	JPEG	534	RGB	755	uint8	2025-06-12T08:38:47	.jpg	2024-07-30T06:31:44	101.06	Low	(Na,Ca)(Al,Si)4O8	Triclinic	6-6.5	Tectosilicate	Feldspar Group	Biaxial positive	None	2.62-2.76	165.8	152.12	145.69	119.16	255	255	255	85.44	86.49	166.74	1.4139	143.82	62.04	FALSE	255	0.403	29	(96, 96)	257	(96, 96)	1	(1, 1)	403170
F52-Plagioclase-CN-3-23-110deg.jpg	F52	Plagioclase	CN	110	Second Quadrant (110Â°)	R,G,B	3	JPEG	554	RGB	803	uint8	2025-06-12T08:38:49	.jpg	2024-07-30T06:32:06	95.98	Low	(Na,Ca)(Al,Si)4O8	Triclinic	6-6.5	Tectosilicate	Feldspar Group	Biaxial positive	None	2.62-2.76	190.28	177.69	172.06	148.21	255	255	255	74.22	68.52	190.82	1.4495	170.31	61.58	FALSE	255	0.445	41	(96, 96)	257	(96, 96)	1	(1, 1)	444862
F52-Plagioclase-CN-3-24-115deg.jpg	F52	Plagioclase	CN	115	Second Quadrant (115Â°)	R,G,B	3	JPEG	612	RGB	822	uint8	2025-06-12T08:38:49	.jpg	2024-07-30T06:32:19	99.6	Low	(Na,Ca)(Al,Si)4O8	Triclinic	6-6.5	Tectosilicate	Feldspar Group	Biaxial positive	None	2.62-2.76	198.23	186.27	181.05	158.64	255	255	255	69.42	61.64	198.6	1.3431	179.37	59.67	FALSE	255	0.503	40	(96, 96)	257	(96, 96)	1	(1, 1)	503064
F52-Plagioclase-CN-3-25-120deg.jpg	F52	Plagioclase	CN	120	Second Quadrant (120Â°)	R,G,B	3	JPEG	664	RGB	809	uint8	2025-06-12T08:38:45	.jpg	2024-07-30T06:32:36	101.06	Low	(Na,Ca)(Al,Si)4O8	Triclinic	6-6.5	Tectosilicate	Feldspar Group	Biaxial positive	None	2.62-2.76	203.36	192.67	186.41	163.18	255	255	255	65.66	60.63	203.69	1.2184	185.07	57.91	FALSE	255	0.537	36	(96, 96)	257	(96, 96)	1	(1, 1)	537176
F52-Plagioclase-CN-3-26-125deg.jpg	F52	Plagioclase	CN	125	Second Quadrant (125Â°)	R,G,B	3	JPEG	663	RGB	777	uint8	2025-06-12T08:38:49	.jpg	2024-07-30T06:32:48	97.11	Low	(Na,Ca)(Al,Si)4O8	Triclinic	6-6.5	Tectosilicate	Feldspar Group	Biaxial positive	None	2.62-2.76	203.84	194.36	187.7	164.9	255	255	255	66	57.91	204.19	1.1719	186.63	55.08	FALSE	255	0.515	34	(96, 96)	257	(96, 96)	1	(1, 1)	515151
F52-Plagioclase-CN-3-27-130deg.jpg	F52	Plagioclase	CN	130	Second Quadrant (130Â°)	R,G,B	3	JPEG	672	RGB	800	uint8	2025-06-12T08:38:49	.jpg	2024-07-30T06:33:01	95.18	Low	(Na,Ca)(Al,Si)4O8	Triclinic	6-6.5	Tectosilicate	Feldspar Group	Biaxial positive	None	2.62-2.76	207.83	198.94	192.62	171.09	255	255	255	62.51	53.81	208.13	1.1905	191.62	54.26	FALSE	255	0.538	35	(96, 96)	257	(96, 96)	1	(1, 1)	537600
F52-Plagioclase-CN-3-28-135deg.jpg	F52	Plagioclase	CN	135	Second Quadrant (135Â°)	R,G,B	3	JPEG	726	RGB	797	uint8	2025-06-12T08:38:49	.jpg	2024-07-30T06:33:16	93.88	Low	(Na,Ca)(Al,Si)4O8	Triclinic	6-6.5	Tectosilicate	Feldspar Group	Biaxial positive	None	2.62-2.76	214.98	206.37	201.05	181.82	255	255	255	56.95	47.16	215.18	1.0978	200	52.74	FALSE	255	0.579	33	(96, 96)	257	(96, 96)	1	(1, 1)	578622
F52-Plagioclase-CN-3-29-140deg.jpg	F52	Plagioclase	CN	140	Second Quadrant (140Â°)	R,G,B	3	JPEG	707	RGB	734	uint8	2025-06-12T08:38:46	.jpg	2024-07-30T06:33:29	88.6	Low	(Na,Ca)(Al,Si)4O8	Triclinic	6-6.5	Tectosilicate	Feldspar Group	Biaxial positive	None	2.62-2.76	216.41	208.73	202.06	181.05	255	255	255	58.73	48.76	216.71	1.0382	201.32	49.19	FALSE	255	0.519	36	(96, 96)	257	(96, 96)	1	(1, 1)	518938
F52-Plagioclase-CN-3-3-10deg.jpg	F52	Plagioclase	CN	10	First Quadrant (10Â°)	R,G,B	3	JPEG	738	RGB	523	uint8	2025-06-12T08:38:49	.jpg	2024-07-30T06:27:32	99.37	Low	(Na,Ca)(Al,Si)4O8	Triclinic	6-6.5	Tectosilicate	Feldspar Group	Biaxial positive	None	2.62-2.76	123.09	111.85	106.5	84.57	255	255	255	88.03	106.71	124.12	0.7087	104.98	70.49	FALSE	255	0.386	12	(96, 96)	257	(96, 96)	1	(1, 1)	385974
F52-Plagioclase-CN-3-30-145deg.jpg	F52	Plagioclase	CN	145	Second Quadrant (145Â°)	R,G,B	3	JPEG	726	RGB	774	uint8	2025-06-12T08:38:49	.jpg	2024-07-30T06:33:45	94.3	Low	(Na,Ca)(Al,Si)4O8	Triclinic	6-6.5	Tectosilicate	Feldspar Group	Biaxial positive	None	2.62-2.76	215.5	206.51	201.5	182.48	255	255	255	57.11	46.79	215.72	1.0661	200.35	52.51	FALSE	255	0.562	35	(96, 96)	257	(96, 96)	1	(1, 1)	561924
F52-Plagioclase-CN-3-31-150deg.jpg	F52	Plagioclase	CN	150	Second Quadrant (150Â°)	R,G,B	3	JPEG	732	RGB	797	uint8	2025-06-12T08:38:49	.jpg	2024-07-30T06:33:59	104.51	Low	(Na,Ca)(Al,Si)4O8	Triclinic	6-6.5	Tectosilicate	Feldspar Group	Biaxial positive	None	2.62-2.76	201.63	192.33	187.16	167.53	255	255	255	60.05	54.58	201.95	1.0888	185.97	61.8	FALSE	255	0.583	29	(96, 96)	257	(96, 96)	1	(1, 1)	583404
F52-Plagioclase-CN-3-32-155deg.jpg	F52	Plagioclase	CN	155	Second Quadrant (155Â°)	R,G,B	3	JPEG	782	RGB	754	uint8	2025-06-12T08:38:46	.jpg	2024-07-30T06:34:16	109.07	Low	(Na,Ca)(Al,Si)4O8	Triclinic	6-6.5	Tectosilicate	Feldspar Group	Biaxial positive	None	2.62-2.76	186.62	178.39	173.39	155.15	255	255	255	59.59	61.17	187.13	0.9642	172.38	73.77	FALSE	255	0.59	20	(96, 96)	257	(96, 96)	1	(1, 1)	589628
F52-Plagioclase-CN-3-33-160deg.jpg	F52	Plagioclase	CN	160	Second Quadrant (160Â°)	R,G,B	3	JPEG	769	RGB	733	uint8	2025-06-12T08:38:50	.jpg	2024-07-30T06:34:40	108.4	Low	(Na,Ca)(Al,Si)4O8	Triclinic	6-6.5	Tectosilicate	Feldspar Group	Biaxial positive	None	2.62-2.76	164.95	158.21	153.59	137.6	255	255	255	61.32	71.82	165.78	0.9532	152.81	86.7	FALSE	255	0.564	9	(96, 96)	257	(96, 96)	1	(1, 1)	563677
F52-Plagioclase-CN-3-34-165deg.jpg	F52	Plagioclase	CN	165	Second Quadrant (165Â°)	R,G,B	3	JPEG	783	RGB	722	uint8	2025-06-12T08:38:49	.jpg	2024-07-30T06:34:58	109.93	Low	(Na,Ca)(Al,Si)4O8	Triclinic	6-6.5	Tectosilicate	Feldspar Group	Biaxial positive	None	2.62-2.76	142.52	138.04	134.02	121.51	255	255	255	63.1	81.24	143.78	0.9221	133.61	97.14	FALSE	255	0.565	0	(96, 96)	257	(96, 96)	1	(1, 1)	565326
F52-Plagioclase-CN-3-35-170deg.jpg	F52	Plagioclase	CN	170	Second Quadrant (170Â°)	R,G,B	3	JPEG	721	RGB	669	uint8	2025-06-12T08:38:49	.jpg	2024-07-30T06:35:12	95.26	Low	(Na,Ca)(Al,Si)4O8	Triclinic	6-6.5	Tectosilicate	Feldspar Group	Biaxial positive	None	2.62-2.76	118.83	116.32	112.53	102.44	255	255	255	66.29	90.47	120.58	0.9279	112.45	101.19	FALSE	255	0.482	0	(96, 96)	257	(96, 96)	1	(1, 1)	482349
F52-Plagioclase-CN-3-36-175deg.jpg	F52	Plagioclase	CN	175	Second Quadrant (175Â°)	R,G,B	3	JPEG	718	RGB	620	uint8	2025-06-12T08:38:48	.jpg	2024-07-30T06:35:27	91.5	Low	(Na,Ca)(Al,Si)4O8	Triclinic	6-6.5	Tectosilicate	Feldspar Group	Biaxial positive	None	2.62-2.76	105.28	103.24	99.38	89.62	255	255	255	69.73	99.59	107.33	0.8635	99.39	99.78	FALSE	255	0.445	0	(96, 96)	257	(96, 96)	1	(1, 1)	445160
F52-Plagioclase-CN-3-37-180deg.jpg	F52	Plagioclase	CN	180	Opposite (180Â°)	R,G,B	3	JPEG	706	RGB	556	uint8	2025-06-12T08:38:45	.jpg	2024-07-30T06:35:45	90.49	Low	(Na,Ca)(Al,Si)4O8	Triclinic	6-6.5	Tectosilicate	Feldspar Group	Biaxial positive	None	2.62-2.76	96.74	92.24	88.16	75.51	255	255	255	79.33	111.69	98.58	0.7875	87.74	88.76	FALSE	255	0.393	0	(96, 96)	257	(96, 96)	1	(1, 1)	392536
F52-Plagioclase-CN-3-38-185deg.jpg	F52	Plagioclase	CN	185	Third Quadrant (185Â°)	R,G,B	3	JPEG	717	RGB	503	uint8	2025-06-12T08:38:47	.jpg	2024-07-30T06:35:59	89.43	Low	(Na,Ca)(Al,Si)4O8	Triclinic	6-6.5	Tectosilicate	Feldspar Group	Biaxial positive	None	2.62-2.76	108.45	100.96	96.21	79.22	255	255	255	84.3	110.75	109.98	0.7015	95.31	80.28	FALSE	255	0.361	0	(96, 96)	257	(96, 96)	1	(1, 1)	360651
F52-Plagioclase-CN-3-39-190deg.jpg	F52	Plagioclase	CN	190	Third Quadrant (190Â°)	R,G,B	3	JPEG	736	RGB	522	uint8	2025-06-12T08:38:49	.jpg	2024-07-30T06:36:14	95.86	Low	(Na,Ca)(Al,Si)4O8	Triclinic	6-6.5	Tectosilicate	Feldspar Group	Biaxial positive	None	2.62-2.76	132.85	121.69	116.56	95.14	255	255	255	85.52	99.89	133.8	0.7092	115.02	74.41	FALSE	255	0.384	8	(96, 96)	257	(96, 96)	1	(1, 1)	384192
F52-Plagioclase-CN-3-4-15deg.jpg	F52	Plagioclase	CN	15	First Quadrant (15Â°)	R,G,B	3	JPEG	751	RGB	543	uint8	2025-06-12T08:38:49	.jpg	2024-07-30T06:27:47	97.24	Low	(Na,Ca)(Al,Si)4O8	Triclinic	6-6.5	Tectosilicate	Feldspar Group	Biaxial positive	None	2.62-2.76	153.8	141.08	135.03	110.2	255	255	255	83.61	92.06	154.42	0.723	133.29	68.89	FALSE	255	0.408	25	(96, 96)	257	(96, 96)	1	(1, 1)	407793
F52-Plagioclase-CN-3-40-195deg.jpg	F52	Plagioclase	CN	195	Third Quadrant (195Â°)	R,G,B	3	JPEG	764	RGB	566	uint8	2025-06-12T08:38:44	.jpg	2024-07-30T06:36:39	99.42	Low	(Na,Ca)(Al,Si)4O8	Triclinic	6-6.5	Tectosilicate	Feldspar Group	Biaxial positive	None	2.62-2.76	165.22	152.97	147.57	124.51	255	255	255	78.81	82.03	165.75	0.7408	145.85	71.56	FALSE	255	0.432	21	(96, 96)	257	(96, 96)	1	(1, 1)	432424
F52-Plagioclase-CN-3-41-200deg.jpg	F52	Plagioclase	CN	200	Third Quadrant (200Â°)	R,G,B	3	JPEG	746	RGB	578	uint8	2025-06-12T08:38:49	.jpg	2024-07-30T06:37:10	94.31	Low	(Na,Ca)(Al,Si)4O8	Triclinic	6-6.5	Tectosilicate	Feldspar Group	Biaxial positive	None	2.62-2.76	189.2	176.64	171.26	147.94	255	255	255	74.17	68.73	189.55	0.7748	169.49	64.26	FALSE	255	0.431	24	(96, 96)	257	(96, 96)	1	(1, 1)	431188
F52-Plagioclase-CN-3-42-205deg.jpg	F52	Plagioclase	CN	205	Third Quadrant (205Â°)	R,G,B	3	JPEG	807	RGB	634	uint8	2025-06-12T08:38:44	.jpg	2024-07-30T06:37:28	100.05	Low	(Na,Ca)(Al,Si)4O8	Triclinic	6-6.5	Tectosilicate	Feldspar Group	Biaxial positive	None	2.62-2.76	206.71	195.3	190.15	168.44	255	255	255	67.05	56.78	206.96	0.7856	188.56	57.83	FALSE	255	0.512	30	(96, 96)	257	(96, 96)	1	(1, 1)	511638
F52-Plagioclase-CN-3-43-210deg.jpg	F52	Plagioclase	CN	210	Third Quadrant (210Â°)	R,G,B	3	JPEG	778	RGB	675	uint8	2025-06-12T08:38:44	.jpg	2024-07-30T06:37:44	97.32	Low	(Na,Ca)(Al,Si)4O8	Triclinic	6-6.5	Tectosilicate	Feldspar Group	Biaxial positive	None	2.62-2.76	214.51	203.38	198.26	176.89	255	255	255	65.78	52.09	214.68	0.8676	196.72	52.6	FALSE	255	0.525	35	(96, 96)	257	(96, 96)	1	(1, 1)	525150
F52-Plagioclase-CN-3-44-215deg.jpg	F52	Plagioclase	CN	215	Third Quadrant (215Â°)	R,G,B	3	JPEG	762	RGB	649	uint8	2025-06-12T08:38:50	.jpg	2024-07-30T06:37:59	87.17	Low	(Na,Ca)(Al,Si)4O8	Triclinic	6-6.5	Tectosilicate	Feldspar Group	Biaxial positive	None	2.62-2.76	220.82	211.45	205.98	185.68	255	255	255	61.26	46.79	221.01	0.8517	204.81	48.19	FALSE	255	0.495	35	(96, 96)	257	(96, 96)	1	(1, 1)	494538
F52-Plagioclase-CN-3-45-220deg.jpg	F52	Plagioclase	CN	220	Third Quadrant (220Â°)	R,G,B	3	JPEG	798	RGB	686	uint8	2025-06-12T08:38:49	.jpg	2024-07-30T06:38:18	96.43	Low	(Na,Ca)(Al,Si)4O8	Triclinic	6-6.5	Tectosilicate	Feldspar Group	Biaxial positive	None	2.62-2.76	218.81	208.68	203.25	182.25	255	255	255	61.89	49.16	218.96	0.8596	201.92	49.3	FALSE	255	0.547	25	(96, 96)	257	(96, 96)	1	(1, 1)	547428
F52-Plagioclase-CN-3-46-225deg.jpg	F52	Plagioclase	CN	225	Third Quadrant (225Â°)	R,G,B	3	JPEG	797	RGB	691	uint8	2025-06-12T08:38:50	.jpg	2024-07-30T06:38:33	96.69	Low	(Na,Ca)(Al,Si)4O8	Triclinic	6-6.5	Tectosilicate	Feldspar Group	Biaxial positive	None	2.62-2.76	217.47	207.21	201.71	180.44	255	255	255	62.32	50.07	217.61	0.867	200.37	49.47	FALSE	255	0.551	24	(96, 96)	257	(96, 96)	1	(1, 1)	550727
F52-Plagioclase-CN-3-47-230deg.jpg	F52	Plagioclase	CN	230	Third Quadrant (230Â°)	R,G,B	3	JPEG	816	RGB	742	uint8	2025-06-12T08:38:49	.jpg	2024-07-30T06:38:53	99.78	Low	(Na,Ca)(Al,Si)4O8	Triclinic	6-6.5	Tectosilicate	Feldspar Group	Biaxial positive	None	2.62-2.76	220.17	210.67	205.9	186.85	255	255	255	57.67	45.1	220.32	0.9093	204.62	49.34	FALSE	255	0.605	28	(96, 96)	257	(96, 96)	1	(1, 1)	605472
F52-Plagioclase-CN-3-48-235deg.jpg	F52	Plagioclase	CN	235	Third Quadrant (235Â°)	R,G,B	3	JPEG	769	RGB	692	uint8	2025-06-12T08:38:46	.jpg	2024-07-30T06:39:05	93.32	Low	(Na,Ca)(Al,Si)4O8	Triclinic	6-6.5	Tectosilicate	Feldspar Group	Biaxial positive	None	2.62-2.76	210.05	200.37	195.27	175.38	255	255	255	59.96	51.05	210.26	0.8999	194	56.03	FALSE	255	0.532	24	(96, 96)	257	(96, 96)	1	(1, 1)	532148
F52-Plagioclase-CN-3-49-240deg.jpg	F52	Plagioclase	CN	240	Third Quadrant (240Â°)	R,G,B	3	JPEG	730	RGB	726	uint8	2025-06-12T08:38:45	.jpg	2024-07-30T06:39:26	95.45	Low	(Na,Ca)(Al,Si)4O8	Triclinic	6-6.5	Tectosilicate	Feldspar Group	Biaxial positive	None	2.62-2.76	197.37	187.84	183.09	164.05	255	255	255	59.58	56.75	197.66	0.9945	181.81	66.61	FALSE	255	0.53	17	(96, 96)	257	(96, 96)	1	(1, 1)	529980
F52-Plagioclase-CN-3-5-20deg.jpg	F52	Plagioclase	CN	20	First Quadrant (20Â°)	R,G,B	3	JPEG	767	RGB	577	uint8	2025-06-12T08:38:50	.jpg	2024-07-30T06:28:00	101.24	Low	(Na,Ca)(Al,Si)4O8	Triclinic	6-6.5	Tectosilicate	Feldspar Group	Biaxial positive	None	2.62-2.76	181.68	168.89	162.71	137.55	255	255	255	77.22	75.5	182.09	0.7523	160.97	63.45	FALSE	255	0.443	32	(96, 96)	257	(96, 96)	1	(1, 1)	442559
F52-Plagioclase-CN-3-50-245deg.jpg	F52	Plagioclase	CN	245	Third Quadrant (245Â°)	R,G,B	3	JPEG	669	RGB	738	uint8	2025-06-12T08:38:48	.jpg	2024-07-30T06:39:48	92.11	Low	(Na,Ca)(Al,Si)4O8	Triclinic	6-6.5	Tectosilicate	Feldspar Group	Biaxial positive	None	2.62-2.76	181.95	173.76	169.18	151.83	255	255	255	58.85	63.85	182.53	1.1031	168.14	78.8	FALSE	255	0.494	14	(96, 96)	257	(96, 96)	1	(1, 1)	493722
F52-Plagioclase-CN-3-51-250deg.jpg	F52	Plagioclase	CN	250	Third Quadrant (250Â°)	R,G,B	3	JPEG	674	RGB	753	uint8	2025-06-12T08:38:49	.jpg	2024-07-30T06:40:05	99	Low	(Na,Ca)(Al,Si)4O8	Triclinic	6-6.5	Tectosilicate	Feldspar Group	Biaxial positive	None	2.62-2.76	159.64	152.78	148.62	133.44	255	255	255	61.7	75.03	160.61	1.1172	147.78	90.06	FALSE	255	0.508	5	(96, 96)	257	(96, 96)	1	(1, 1)	507522
F52-Plagioclase-CN-3-52-255deg.jpg	F52	Plagioclase	CN	255	Third Quadrant (255Â°)	R,G,B	3	JPEG	682	RGB	756	uint8	2025-06-12T08:38:49	.jpg	2024-07-30T06:40:25	104.09	Low	(Na,Ca)(Al,Si)4O8	Triclinic	6-6.5	Tectosilicate	Feldspar Group	Biaxial positive	None	2.62-2.76	131.43	126.98	123.12	110.97	255	255	255	65.85	88.1	133.02	1.1085	122.69	97.93	FALSE	255	0.516	0	(96, 96)	257	(96, 96)	1	(1, 1)	515592
F52-Plagioclase-CN-3-53-260deg.jpg	F52	Plagioclase	CN	260	Third Quadrant (260Â°)	R,G,B	3	JPEG	604	RGB	712	uint8	2025-06-12T08:38:49	.jpg	2024-07-30T06:40:40	87.22	Low	(Na,Ca)(Al,Si)4O8	Triclinic	6-6.5	Tectosilicate	Feldspar Group	Biaxial positive	None	2.62-2.76	112.11	110.03	105.94	95.69	255	255	255	67.68	95.46	114.12	1.1788	105.97	99.74	FALSE	255	0.43	1	(96, 96)	257	(96, 96)	1	(1, 1)	430048
F52-Plagioclase-CN-3-54-265deg.jpg	F52	Plagioclase	CN	265	Third Quadrant (265Â°)	R,G,B	3	JPEG	605	RGB	702	uint8	2025-06-12T08:38:50	.jpg	2024-07-30T06:40:58	88.62	Low	(Na,Ca)(Al,Si)4O8	Triclinic	6-6.5	Tectosilicate	Feldspar Group	Biaxial positive	None	2.62-2.76	104.32	102.35	98.44	88.66	255	255	255	69.93	99.92	106.44	1.1603	98.48	98.86	FALSE	255	0.425	0	(96, 96)	257	(96, 96)	1	(1, 1)	424710
F52-Plagioclase-CN-3-55-270deg.jpg	F52	Plagioclase	CN	270	Three-quarter (270Â°)	R,G,B	3	JPEG	582	RGB	758	uint8	2025-06-12T08:38:46	.jpg	2024-07-30T06:41:25	99.49	Low	(Na,Ca)(Al,Si)4O8	Triclinic	6-6.5	Tectosilicate	Feldspar Group	Biaxial positive	None	2.62-2.76	101.92	97.47	93.63	81.49	255	255	255	77.47	106.28	104.09	1.3024	93.2	91.16	FALSE	255	0.441	0	(96, 96)	257	(96, 96)	1	(1, 1)	441156
F52-Plagioclase-CN-3-56-275deg.jpg	F52	Plagioclase	CN	275	Fourth Quadrant (275Â°)	R,G,B	3	JPEG	520	RGB	735	uint8	2025-06-12T08:38:49	.jpg	2024-07-30T06:41:41	94.51	Low	(Na,Ca)(Al,Si)4O8	Triclinic	6-6.5	Tectosilicate	Feldspar Group	Biaxial positive	None	2.62-2.76	116.82	108.12	103.63	85.95	255	255	255	84.05	105.08	118.6	1.4135	102.48	80.31	FALSE	255	0.382	0	(96, 96)	257	(96, 96)	1	(1, 1)	382200
F52-Plagioclase-CN-3-57-280deg.jpg	F52	Plagioclase	CN	280	Fourth Quadrant (280Â°)	R,G,B	3	JPEG	509	RGB	749	uint8	2025-06-12T08:38:48	.jpg	2024-07-30T06:42:01	96.05	Low	(Na,Ca)(Al,Si)4O8	Triclinic	6-6.5	Tectosilicate	Feldspar Group	Biaxial positive	None	2.62-2.76	141.99	130.13	124.71	102	255	255	255	85.77	95.19	143.19	1.4715	123.06	72.08	FALSE	255	0.381	7	(96, 96)	257	(96, 96)	1	(1, 1)	381241
F52-Plagioclase-CN-3-58-285deg.jpg	F52	Plagioclase	CN	285	Fourth Quadrant (285Â°)	R,G,B	3	JPEG	562	RGB	792	uint8	2025-06-12T08:38:48	.jpg	2024-07-30T06:42:23	100.57	Low	(Na,Ca)(Al,Si)4O8	Triclinic	6-6.5	Tectosilicate	Feldspar Group	Biaxial positive	None	2.62-2.76	178.41	165.91	160.88	138.34	255	255	255	75.88	73.46	179.12	1.4093	159.08	69.91	FALSE	255	0.445	12	(96, 96)	257	(96, 96)	1	(1, 1)	445104
F52-Plagioclase-CN-3-59-290deg.jpg	F52	Plagioclase	CN	290	Fourth Quadrant (290Â°)	R,G,B	3	JPEG	593	RGB	770	uint8	2025-06-12T08:38:49	.jpg	2024-07-30T06:42:39	99.01	Low	(Na,Ca)(Al,Si)4O8	Triclinic	6-6.5	Tectosilicate	Feldspar Group	Biaxial positive	None	2.62-2.76	194.81	182.3	176.96	153.78	255	255	255	73.81	65.15	195.25	1.2985	175.19	62.49	FALSE	255	0.457	14	(96, 96)	257	(96, 96)	1	(1, 1)	456610
F52-Plagioclase-CN-3-6-25deg.jpg	F52	Plagioclase	CN	25	First Quadrant (25Â°)	R,G,B	3	JPEG	763	RGB	636	uint8	2025-06-12T08:38:44	.jpg	2024-07-30T06:28:12	99.82	Low	(Na,Ca)(Al,Si)4O8	Triclinic	6-6.5	Tectosilicate	Feldspar Group	Biaxial positive	None	2.62-2.76	201.05	189.21	183.51	160.26	255	255	255	69.49	61.72	201.3	0.8336	181.9	57.87	FALSE	255	0.485	31	(96, 96)	257	(96, 96)	1	(1, 1)	485268
F52-Plagioclase-CN-3-60-295deg.jpg	F52	Plagioclase	CN	295	Fourth Quadrant (295Â°)	R,G,B	3	JPEG	583	RGB	798	uint8	2025-06-12T08:38:48	.jpg	2024-07-30T06:42:56	94.71	Low	(Na,Ca)(Al,Si)4O8	Triclinic	6-6.5	Tectosilicate	Feldspar Group	Biaxial positive	None	2.62-2.76	202.52	192.3	185.73	162.37	255	255	255	69.68	60.41	202.96	1.3688	184.51	58.34	FALSE	255	0.465	23	(96, 96)	257	(96, 96)	1	(1, 1)	465234
F52-Plagioclase-CN-3-61-300deg.jpg	F52	Plagioclase	CN	300	Fourth Quadrant (300Â°)	R,G,B	3	JPEG	651	RGB	791	uint8	2025-06-12T08:38:48	.jpg	2024-07-30T06:43:11	93.51	Low	(Na,Ca)(Al,Si)4O8	Triclinic	6-6.5	Tectosilicate	Feldspar Group	Biaxial positive	None	2.62-2.76	211.6	202.46	196.86	176.5	255	255	255	62.85	50.36	211.91	1.2151	195.74	54.44	FALSE	255	0.515	19	(96, 96)	257	(96, 96)	1	(1, 1)	514941
F52-Plagioclase-CN-3-62-305deg.jpg	F52	Plagioclase	CN	305	Fourth Quadrant (305Â°)	R,G,B	3	JPEG	594	RGB	797	uint8	2025-06-12T08:38:49	.jpg	2024-07-30T06:43:28	84.61	Low	(Na,Ca)(Al,Si)4O8	Triclinic	6-6.5	Tectosilicate	Feldspar Group	Biaxial positive	None	2.62-2.76	213.99	204.78	199.41	179.45	255	255	255	61.82	48.55	214.24	1.3418	198.25	52.55	FALSE	255	0.473	25	(96, 96)	257	(96, 96)	1	(1, 1)	473418
F52-Plagioclase-CN-3-63-310deg.jpg	F52	Plagioclase	CN	310	Fourth Quadrant (310Â°)	R,G,B	3	JPEG	659	RGB	821	uint8	2025-06-12T08:38:49	.jpg	2024-07-30T06:43:42	95.23	Low	(Na,Ca)(Al,Si)4O8	Triclinic	6-6.5	Tectosilicate	Feldspar Group	Biaxial positive	None	2.62-2.76	214.03	204.87	199.39	179.27	255	255	255	61.96	48.51	214.24	1.2458	198.26	51.79	FALSE	255	0.541	21	(96, 96)	257	(96, 96)	1	(1, 1)	541039
F52-Plagioclase-CN-3-64-315deg.jpg	F52	Plagioclase	CN	315	Fourth Quadrant (315Â°)	R,G,B	3	JPEG	695	RGB	761	uint8	2025-06-12T08:38:49	.jpg	2024-07-30T06:43:57	90.33	Low	(Na,Ca)(Al,Si)4O8	Triclinic	6-6.5	Tectosilicate	Feldspar Group	Biaxial positive	None	2.62-2.76	220	210.24	204.98	184.68	255	255	255	60.19	46.96	220.15	1.095	203.71	47.94	FALSE	255	0.529	23	(96, 96)	257	(96, 96)	1	(1, 1)	528895
F52-Plagioclase-CN-3-65-320deg.jpg	F52	Plagioclase	CN	320	Fourth Quadrant (320Â°)	R,G,B	3	JPEG	715	RGB	823	uint8	2025-06-12T08:38:50	.jpg	2024-07-30T06:44:15	99.27	Low	(Na,Ca)(Al,Si)4O8	Triclinic	6-6.5	Tectosilicate	Feldspar Group	Biaxial positive	None	2.62-2.76	221.16	212.04	206.89	187.46	255	255	255	58.91	44.76	221.34	1.151	205.72	47.38	FALSE	255	0.588	5	(96, 96)	257	(96, 96)	1	(1, 1)	588445
F52-Plagioclase-CN-3-66-325deg.jpg	F52	Plagioclase	CN	325	Fourth Quadrant (325Â°)	R,G,B	3	JPEG	723	RGB	822	uint8	2025-06-12T08:38:45	.jpg	2024-07-30T06:44:32	97.46	Low	(Na,Ca)(Al,Si)4O8	Triclinic	6-6.5	Tectosilicate	Feldspar Group	Biaxial positive	None	2.62-2.76	219.74	210.83	206.16	187.92	255	255	255	55.68	43.73	219.92	1.1369	204.99	50.51	FALSE	255	0.594	23	(96, 96)	257	(96, 96)	1	(1, 1)	594306
F52-Plagioclase-CN-3-67-330deg.jpg	F52	Plagioclase	CN	330	Fourth Quadrant (330Â°)	R,G,B	3	JPEG	735	RGB	757	uint8	2025-06-12T08:38:50	.jpg	2024-07-30T06:44:59	95.38	Low	(Na,Ca)(Al,Si)4O8	Triclinic	6-6.5	Tectosilicate	Feldspar Group	Biaxial positive	None	2.62-2.76	208.95	200	195.22	176.72	255	255	255	56.79	49.4	209.21	1.0299	194.06	59.05	FALSE	255	0.556	20	(96, 96)	257	(96, 96)	1	(1, 1)	556395
F52-Plagioclase-CN-3-68-335deg.jpg	F52	Plagioclase	CN	335	Fourth Quadrant (335Â°)	R,G,B	3	JPEG	750	RGB	752	uint8	2025-06-12T08:38:48	.jpg	2024-07-30T06:45:15	106.52	Low	(Na,Ca)(Al,Si)4O8	Triclinic	6-6.5	Tectosilicate	Feldspar Group	Biaxial positive	None	2.62-2.76	190.11	181.24	176.42	157.92	255	255	255	61.21	59.06	190.59	1.0027	175.27	70.17	FALSE	255	0.564	13	(96, 96)	257	(96, 96)	1	(1, 1)	564000
F52-Plagioclase-CN-3-69-340deg.jpg	F52	Plagioclase	CN	340	Fourth Quadrant (340Â°)	R,G,B	3	JPEG	771	RGB	749	uint8	2025-06-12T08:38:49	.jpg	2024-07-30T06:45:30	112.94	Low	(Na,Ca)(Al,Si)4O8	Triclinic	6-6.5	Tectosilicate	Feldspar Group	Biaxial positive	None	2.62-2.76	167.47	160.31	155.81	139.65	255	255	255	62.24	69.69	168.35	0.9715	154.95	84.22	FALSE	255	0.577	3	(96, 96)	257	(96, 96)	1	(1, 1)	577479
F52-Plagioclase-CN-3-7-30deg.jpg	F52	Plagioclase	CN	30	First Quadrant (30Â°)	R,G,B	3	JPEG	824	RGB	635	uint8	2025-06-12T08:38:49	.jpg	2024-07-30T06:28:23	95.62	Low	(Na,Ca)(Al,Si)4O8	Triclinic	6-6.5	Tectosilicate	Feldspar Group	Biaxial positive	None	2.62-2.76	213.68	203.21	197.83	176.61	255	255	255	62.91	51.98	213.87	0.7706	196.45	52.38	FALSE	255	0.523	35	(96, 96)	257	(96, 96)	1	(1, 1)	523240
F52-Plagioclase-CN-3-70-345deg.jpg	F52	Plagioclase	CN	345	Fourth Quadrant (345Â°)	R,G,B	3	JPEG	743	RGB	699	uint8	2025-06-12T08:38:50	.jpg	2024-07-30T06:45:49	106.24	Low	(Na,Ca)(Al,Si)4O8	Triclinic	6-6.5	Tectosilicate	Feldspar Group	Biaxial positive	None	2.62-2.76	141.88	137.02	132.58	118.83	255	255	255	65.37	83.65	143.34	0.9408	132.13	93.76	FALSE	255	0.519	0	(96, 96)	257	(96, 96)	1	(1, 1)	519357
F52-Plagioclase-CN-3-71-350deg.jpg	F52	Plagioclase	CN	350	Fourth Quadrant (350Â°)	R,G,B	3	JPEG	752	RGB	704	uint8	2025-06-12T08:38:49	.jpg	2024-07-30T06:46:07	106.76	Low	(Na,Ca)(Al,Si)4O8	Triclinic	6-6.5	Tectosilicate	Feldspar Group	Biaxial positive	None	2.62-2.76	121.34	118.43	114.42	103.48	255	255	255	66.5	90.95	123.2	0.9362	114.29	99.09	FALSE	255	0.529	1	(96, 96)	257	(96, 96)	1	(1, 1)	529408
F52-Plagioclase-CN-3-72-355deg.jpg	F52	Plagioclase	CN	355	Fourth Quadrant (355Â°)	R,G,B	3	JPEG	729	RGB	626	uint8	2025-06-12T08:38:49	.jpg	2024-07-30T06:46:23	95.94	Low	(Na,Ca)(Al,Si)4O8	Triclinic	6-6.5	Tectosilicate	Feldspar Group	Biaxial positive	None	2.62-2.76	105.87	103.24	99.17	88.4	255	255	255	70.94	101.76	107.82	0.8587	99.1	97.14	FALSE	255	0.456	2	(96, 96)	257	(96, 96)	1	(1, 1)	456354
F52-Plagioclase-CN-3-8-35deg.jpg	F52	Plagioclase	CN	35	First Quadrant (35Â°)	R,G,B	3	JPEG	850	RGB	665	uint8	2025-06-12T08:38:49	.jpg	2024-07-30T06:28:33	98.07	Low	(Na,Ca)(Al,Si)4O8	Triclinic	6-6.5	Tectosilicate	Feldspar Group	Biaxial positive	None	2.62-2.76	218.33	208.14	202.68	181.58	255	255	255	61.66	49.42	218.48	0.7824	201.36	48.58	FALSE	255	0.565	38	(96, 96)	257	(96, 96)	1	(1, 1)	565250
F52-Plagioclase-CN-3-9-40deg.jpg	F52	Plagioclase	CN	40	First Quadrant (40Â°)	R,G,B	3	JPEG	794	RGB	709	uint8	2025-06-12T08:38:49	.jpg	2024-07-30T06:28:44	98.49	Low	(Na,Ca)(Al,Si)4O8	Triclinic	6-6.5	Tectosilicate	Feldspar Group	Biaxial positive	None	2.62-2.76	219.34	209.29	203.71	182.49	255	255	255	61.96	48.89	219.5	0.8929	202.41	46.94	FALSE	255	0.563	36	(96, 96)	257	(96, 96)	1	(1, 1)	562946
F52-Plagioclase-CN-4-1-0deg.jpg	F52	Plagioclase	CN	0	Reference (0Â°)	R,G,B	3	JPEG	770	RGB	911	uint8	2025-06-12T08:38:50	.jpg	2024-07-29T19:02:44	144.72	Low	(Na,Ca)(Al,Si)4O8	Triclinic	6-6.5	Tectosilicate	Feldspar Group	Biaxial positive	None	2.62-2.76	148.89	143	142.97	137.01	255	255	255	67.73	45.1	150.66	1.1831	141.88	89.28	FALSE	255	0.701	1	(96, 96)	257	(96, 96)	1	(1, 1)	701470
F52-Plagioclase-CN-4-10-45deg.jpg	F52	Plagioclase	CN	45	First Quadrant (45Â°)	R,G,B	3	JPEG	982	RGB	821	uint8	2025-06-12T08:38:48	.jpg	2024-07-29T19:05:10	138.3	Low	(Na,Ca)(Al,Si)4O8	Triclinic	6-6.5	Tectosilicate	Feldspar Group	Biaxial positive	None	2.62-2.76	190.92	189.23	188.06	184.04	255	255	255	56.53	19.23	193.03	0.836	187.87	65.67	FALSE	255	0.806	7	(96, 96)	257	(96, 96)	1	(1, 1)	806222
F52-Plagioclase-CN-4-11-50deg.jpg	F52	Plagioclase	CN	50	First Quadrant (50Â°)	R,G,B	3	JPEG	955	RGB	803	uint8	2025-06-12T08:38:49	.jpg	2024-07-29T19:05:28	143.82	Low	(Na,Ca)(Al,Si)4O8	Triclinic	6-6.5	Tectosilicate	Feldspar Group	Biaxial positive	None	2.62-2.76	178.13	176.58	175.3	171.2	255	255	255	59.05	23.33	180.64	0.8408	175.14	72.24	FALSE	255	0.767	5	(96, 96)	257	(96, 96)	1	(1, 1)	766865
F52-Plagioclase-CN-4-12-55deg.jpg	F52	Plagioclase	CN	55	First Quadrant (55Â°)	R,G,B	3	JPEG	871	RGB	753	uint8	2025-06-12T08:38:49	.jpg	2024-07-29T19:05:48	132.04	Low	(Na,Ca)(Al,Si)4O8	Triclinic	6-6.5	Tectosilicate	Feldspar Group	Biaxial positive	None	2.62-2.76	159.02	158.33	156.62	152.52	255	255	255	62.32	29.27	162.15	0.8645	156.67	78.65	FALSE	255	0.656	2	(96, 96)	257	(96, 96)	1	(1, 1)	655863
F52-Plagioclase-CN-4-13-60deg.jpg	F52	Plagioclase	CN	60	First Quadrant (60Â°)	R,G,B	3	JPEG	819	RGB	740	uint8	2025-06-12T08:38:49	.jpg	2024-07-29T19:06:02	123.62	Low	(Na,Ca)(Al,Si)4O8	Triclinic	6-6.5	Tectosilicate	Feldspar Group	Biaxial positive	None	2.62-2.76	145.73	145.87	144.1	140.69	255	255	255	60.84	32.84	149.26	0.9035	144.3	85.48	FALSE	255	0.606	0	(96, 96)	257	(96, 96)	1	(1, 1)	606060
F52-Plagioclase-CN-4-14-65deg.jpg	F52	Plagioclase	CN	65	First Quadrant (65Â°)	R,G,B	3	JPEG	833	RGB	709	uint8	2025-06-12T08:38:46	.jpg	2024-07-29T19:06:35	121.72	Low	(Na,Ca)(Al,Si)4O8	Triclinic	6-6.5	Tectosilicate	Feldspar Group	Biaxial positive	None	2.62-2.76	123.56	124.67	122.74	119.99	255	255	255	61.07	38.58	127.49	0.8511	123.14	91.46	FALSE	255	0.591	1	(96, 96)	257	(96, 96)	1	(1, 1)	590597
F52-Plagioclase-CN-4-15-70deg.jpg	F52	Plagioclase	CN	70	First Quadrant (70Â°)	R,G,B	3	JPEG	890	RGB	665	uint8	2025-06-12T08:38:49	.jpg	2024-07-29T19:06:52	117.02	Low	(Na,Ca)(Al,Si)4O8	Triclinic	6-6.5	Tectosilicate	Feldspar Group	Biaxial positive	None	2.62-2.76	106.86	108.02	106.37	104.22	255	255	255	60.8	44	110.57	0.7472	106.75	96.5	FALSE	255	0.592	0	(96, 96)	257	(96, 96)	1	(1, 1)	591850
F52-Plagioclase-CN-4-16-75deg.jpg	F52	Plagioclase	CN	75	First Quadrant (75Â°)	R,G,B	3	JPEG	856	RGB	634	uint8	2025-06-12T08:38:49	.jpg	2024-07-29T19:07:16	125.38	Low	(Na,Ca)(Al,Si)4O8	Triclinic	6-6.5	Tectosilicate	Feldspar Group	Biaxial positive	None	2.62-2.76	61.61	62.08	60.69	58.39	255	255	255	76.53	64.24	65.43	0.7407	60.93	74.28	FALSE	255	0.543	0	(96, 96)	257	(96, 96)	1	(1, 1)	542704
F52-Plagioclase-CN-4-17-80deg.jpg	F52	Plagioclase	CN	80	First Quadrant (80Â°)	R,G,B	3	JPEG	916	RGB	699	uint8	2025-06-12T08:38:46	.jpg	2024-07-29T19:07:40	136.74	Low	(Na,Ca)(Al,Si)4O8	Triclinic	6-6.5	Tectosilicate	Feldspar Group	Biaxial positive	None	2.62-2.76	77.77	76.85	76.24	74.09	255	255	255	76.36	69.83	80.63	0.7631	76.13	91.33	FALSE	255	0.64	0	(96, 96)	257	(96, 96)	1	(1, 1)	640284
F52-Plagioclase-CN-4-18-85deg.jpg	F52	Plagioclase	CN	85	First Quadrant (85Â°)	R,G,B	3	JPEG	864	RGB	720	uint8	2025-06-12T08:38:49	.jpg	2024-07-29T19:08:07	134.97	Low	(Na,Ca)(Al,Si)4O8	Triclinic	6-6.5	Tectosilicate	Feldspar Group	Biaxial positive	None	2.62-2.76	87.93	85.35	85.08	81.97	255	255	255	83.1	72.82	90.09	0.8333	84.63	92.76	FALSE	255	0.622	0	(96, 96)	257	(96, 96)	1	(1, 1)	622080
F52-Plagioclase-CN-4-19-90deg.jpg	F52	Plagioclase	CN	90	Perpendicular (90Â°)	R,G,B	3	JPEG	866	RGB	760	uint8	2025-06-12T08:38:49	.jpg	2024-07-29T19:08:24	145.29	Low	(Na,Ca)(Al,Si)4O8	Triclinic	6-6.5	Tectosilicate	Feldspar Group	Biaxial positive	None	2.62-2.76	106.97	102.87	102.45	97.5	255	255	255	79.18	66.77	108.74	0.8776	101.73	92.26	FALSE	255	0.658	0	(96, 96)	257	(96, 96)	1	(1, 1)	658160
F52-Plagioclase-CN-4-2-5deg.jpg	F52	Plagioclase	CN	5	First Quadrant (5Â°)	R,G,B	3	JPEG	828	RGB	907	uint8	2025-06-12T08:38:49	.jpg	2024-07-29T19:02:58	146.38	Low	(Na,Ca)(Al,Si)4O8	Triclinic	6-6.5	Tectosilicate	Feldspar Group	Biaxial positive	None	2.62-2.76	167.37	161.74	161.41	155.11	255	255	255	64.96	34.02	168.8	1.0954	160.4	78.47	FALSE	255	0.751	1	(96, 96)	257	(96, 96)	1	(1, 1)	750996
F52-Plagioclase-CN-4-20-95deg.jpg	F52	Plagioclase	CN	95	Second Quadrant (95Â°)	R,G,B	3	JPEG	892	RGB	833	uint8	2025-06-12T08:38:45	.jpg	2024-07-29T19:08:43	155.11	Low	(Na,Ca)(Al,Si)4O8	Triclinic	6-6.5	Tectosilicate	Feldspar Group	Biaxial positive	None	2.62-2.76	133.92	129.39	128.8	123.09	255	255	255	72.52	47.56	135.41	0.9339	128.02	88.3	FALSE	255	0.743	1	(96, 96)	257	(96, 96)	1	(1, 1)	743036
F52-Plagioclase-CN-4-21-100deg.jpg	F52	Plagioclase	CN	100	Second Quadrant (100Â°)	R,G,B	3	JPEG	857	RGB	918	uint8	2025-06-12T08:38:49	.jpg	2024-07-29T19:09:07	154.63	Low	(Na,Ca)(Al,Si)4O8	Triclinic	6-6.5	Tectosilicate	Feldspar Group	Biaxial positive	None	2.62-2.76	151.11	145.95	145.24	138.67	255	255	255	68.8	40.52	152.25	1.0712	144.36	83.75	FALSE	255	0.787	1	(96, 96)	257	(96, 96)	1	(1, 1)	786726
F52-Plagioclase-CN-4-22-105deg.jpg	F52	Plagioclase	CN	105	Second Quadrant (105Â°)	R,G,B	3	JPEG	835	RGB	951	uint8	2025-06-12T08:38:45	.jpg	2024-07-29T19:09:30	155.23	Low	(Na,Ca)(Al,Si)4O8	Triclinic	6-6.5	Tectosilicate	Feldspar Group	Biaxial positive	None	2.62-2.76	161.7	156.98	156.06	149.52	255	255	255	70.04	33.01	162.9	1.1389	155.28	74.72	FALSE	255	0.794	2	(96, 96)	257	(96, 96)	1	(1, 1)	794085
F52-Plagioclase-CN-4-23-110deg.jpg	F52	Plagioclase	CN	110	Second Quadrant (110Â°)	R,G,B	3	JPEG	727	RGB	959	uint8	2025-06-12T08:38:49	.jpg	2024-07-29T19:09:49	119.25	Low	(Na,Ca)(Al,Si)4O8	Triclinic	6-6.5	Tectosilicate	Feldspar Group	Biaxial positive	None	2.62-2.76	174.14	169.54	168.54	161.93	255	255	255	64.17	28.44	174.93	1.3191	167.79	71.44	FALSE	255	0.697	3	(96, 96)	257	(96, 96)	1	(1, 1)	697193
F52-Plagioclase-CN-4-24-115deg.jpg	F52	Plagioclase	CN	115	Second Quadrant (115Â°)	R,G,B	3	JPEG	806	RGB	959	uint8	2025-06-12T08:38:50	.jpg	2024-07-29T19:10:05	138.4	Low	(Na,Ca)(Al,Si)4O8	Triclinic	6-6.5	Tectosilicate	Feldspar Group	Biaxial positive	None	2.62-2.76	178.01	173.82	173	167.16	255	255	255	67.1	24.74	179.04	1.1898	172.3	66.55	FALSE	255	0.773	1	(96, 96)	257	(96, 96)	1	(1, 1)	772954
F52-Plagioclase-CN-4-25-120deg.jpg	F52	Plagioclase	CN	120	Second Quadrant (120Â°)	R,G,B	3	JPEG	689	RGB	1050	uint8	2025-06-12T08:38:45	.jpg	2024-07-29T19:10:30	134.21	Low	(Na,Ca)(Al,Si)4O8	Triclinic	6-6.5	Tectosilicate	Feldspar Group	Biaxial positive	None	2.62-2.76	173.29	169.41	168.41	162.54	255	255	255	66.78	25.66	174.31	1.5239	167.79	69.26	FALSE	255	0.723	3	(96, 96)	257	(96, 96)	1	(1, 1)	723450
F52-Plagioclase-CN-4-26-125deg.jpg	F52	Plagioclase	CN	125	Second Quadrant (125Â°)	R,G,B	3	JPEG	684	RGB	1046	uint8	2025-06-12T08:38:50	.jpg	2024-07-29T19:10:58	138.12	Low	(Na,Ca)(Al,Si)4O8	Triclinic	6-6.5	Tectosilicate	Feldspar Group	Biaxial positive	None	2.62-2.76	170.7	167.46	166.35	160.88	255	255	255	66.76	25.02	171.94	1.5292	165.86	70.13	FALSE	255	0.715	4	(96, 96)	257	(96, 96)	1	(1, 1)	715464
F52-Plagioclase-CN-4-27-130deg.jpg	F52	Plagioclase	CN	130	Second Quadrant (130Â°)	R,G,B	3	JPEG	733	RGB	1073	uint8	2025-06-12T08:38:49	.jpg	2024-07-29T19:11:20	150.44	Low	(Na,Ca)(Al,Si)4O8	Triclinic	6-6.5	Tectosilicate	Feldspar Group	Biaxial positive	None	2.62-2.76	168.86	166.31	165.32	160.79	255	255	255	63.49	24.42	170.42	1.4638	164.95	75.07	FALSE	255	0.787	2	(96, 96)	257	(96, 96)	1	(1, 1)	786509
F52-Plagioclase-CN-4-28-135deg.jpg	F52	Plagioclase	CN	135	Second Quadrant (135Â°)	R,G,B	3	JPEG	708	RGB	1114	uint8	2025-06-12T08:38:49	.jpg	2024-07-29T19:11:49	151.18	Low	(Na,Ca)(Al,Si)4O8	Triclinic	6-6.5	Tectosilicate	Feldspar Group	Biaxial positive	None	2.62-2.76	163.15	161.29	160.22	156.24	255	255	255	61.23	26.3	165.06	1.5734	159.99	81.03	FALSE	255	0.789	0	(96, 96)	257	(96, 96)	1	(1, 1)	788712
F52-Plagioclase-CN-4-29-140deg.jpg	F52	Plagioclase	CN	140	Second Quadrant (140Â°)	R,G,B	3	JPEG	763	RGB	1101	uint8	2025-06-12T08:38:49	.jpg	2024-07-29T19:12:13	150.06	Low	(Na,Ca)(Al,Si)4O8	Triclinic	6-6.5	Tectosilicate	Feldspar Group	Biaxial positive	None	2.62-2.76	160.77	159.55	158.6	155.48	255	255	255	56.52	27.46	162.89	1.443	158.47	87.67	FALSE	255	0.84	0	(96, 96)	257	(96, 96)	1	(1, 1)	840063
F52-Plagioclase-CN-4-3-10deg.jpg	F52	Plagioclase	CN	10	First Quadrant (10Â°)	R,G,B	3	JPEG	886	RGB	853	uint8	2025-06-12T08:38:49	.jpg	2024-07-29T19:03:12	138.74	Low	(Na,Ca)(Al,Si)4O8	Triclinic	6-6.5	Tectosilicate	Feldspar Group	Biaxial positive	None	2.62-2.76	182.06	176.67	176.12	169.63	255	255	255	63.58	27.47	183.11	0.9628	175.18	68.05	FALSE	255	0.756	3	(96, 96)	257	(96, 96)	1	(1, 1)	755758
F52-Plagioclase-CN-4-30-145deg.jpg	F52	Plagioclase	CN	145	Second Quadrant (145Â°)	R,G,B	3	JPEG	751	RGB	1114	uint8	2025-06-12T08:38:49	.jpg	2024-07-29T19:12:42	151.89	Low	(Na,Ca)(Al,Si)4O8	Triclinic	6-6.5	Tectosilicate	Feldspar Group	Biaxial positive	None	2.62-2.76	147.35	146.77	145.81	143.32	255	255	255	56.78	33.03	149.92	1.4834	145.8	95.01	FALSE	255	0.837	0	(96, 96)	257	(96, 96)	1	(1, 1)	836614
F52-Plagioclase-CN-4-31-150deg.jpg	F52	Plagioclase	CN	150	Second Quadrant (150Â°)	R,G,B	3	JPEG	729	RGB	1146	uint8	2025-06-12T08:38:49	.jpg	2024-07-29T19:13:03	154	Low	(Na,Ca)(Al,Si)4O8	Triclinic	6-6.5	Tectosilicate	Feldspar Group	Biaxial positive	None	2.62-2.76	132.53	132.49	131.46	129.37	255	255	255	58.23	38.73	135.5	1.572	131.56	99.84	FALSE	255	0.835	0	(96, 96)	257	(96, 96)	1	(1, 1)	835434
F52-Plagioclase-CN-4-32-155deg.jpg	F52	Plagioclase	CN	155	Second Quadrant (155Â°)	R,G,B	3	JPEG	705	RGB	1141	uint8	2025-06-12T08:38:45	.jpg	2024-07-29T19:13:22	156.78	Low	(Na,Ca)(Al,Si)4O8	Triclinic	6-6.5	Tectosilicate	Feldspar Group	Biaxial positive	None	2.62-2.76	106.55	107.15	106.16	104.78	255	255	255	62.91	50.52	110.3	1.6184	106.37	100.66	FALSE	255	0.804	0	(96, 96)	257	(96, 96)	1	(1, 1)	804405
F52-Plagioclase-CN-4-33-160deg.jpg	F52	Plagioclase	CN	160	Second Quadrant (160Â°)	R,G,B	3	JPEG	655	RGB	1127	uint8	2025-06-12T08:38:48	.jpg	2024-07-29T19:13:51	158.13	Low	(Na,Ca)(Al,Si)4O8	Triclinic	6-6.5	Tectosilicate	Feldspar Group	Biaxial positive	None	2.62-2.76	82.62	82.84	81.87	80.14	255	255	255	72.89	65.5	86.48	1.7206	82.01	92.02	FALSE	255	0.738	0	(96, 96)	257	(96, 96)	1	(1, 1)	738185
F52-Plagioclase-CN-4-34-165deg.jpg	F52	Plagioclase	CN	165	Second Quadrant (165Â°)	R,G,B	3	JPEG	642	RGB	1047	uint8	2025-06-12T08:38:48	.jpg	2024-07-29T19:14:08	150.93	Low	(Na,Ca)(Al,Si)4O8	Triclinic	6-6.5	Tectosilicate	Feldspar Group	Biaxial positive	None	2.62-2.76	71.48	70.53	69.89	67.65	255	255	255	81.66	78.84	74.99	1.6308	69.78	85.66	FALSE	255	0.672	0	(96, 96)	257	(96, 96)	1	(1, 1)	672174
F52-Plagioclase-CN-4-35-170deg.jpg	F52	Plagioclase	CN	170	Second Quadrant (170Â°)	R,G,B	3	JPEG	680	RGB	1005	uint8	2025-06-12T08:38:44	.jpg	2024-07-29T19:14:26	148.3	Low	(Na,Ca)(Al,Si)4O8	Triclinic	6-6.5	Tectosilicate	Feldspar Group	Biaxial positive	None	2.62-2.76	86.64	84.2	83.85	80.71	255	255	255	82.14	80.24	89.43	1.4779	83.43	93.58	FALSE	255	0.683	0	(96, 96)	257	(96, 96)	1	(1, 1)	683400
F52-Plagioclase-CN-4-36-175deg.jpg	F52	Plagioclase	CN	175	Second Quadrant (175Â°)	R,G,B	3	JPEG	705	RGB	1033	uint8	2025-06-12T08:38:50	.jpg	2024-07-29T19:14:45	166.98	Low	(Na,Ca)(Al,Si)4O8	Triclinic	6-6.5	Tectosilicate	Feldspar Group	Biaxial positive	None	2.62-2.76	103.59	98.78	98.75	93.88	255	255	255	82.06	73.28	105.96	1.4652	97.86	91.89	FALSE	255	0.728	0	(96, 96)	257	(96, 96)	1	(1, 1)	728265
F52-Plagioclase-CN-4-37-180deg.jpg	F52	Plagioclase	CN	180	Opposite (180Â°)	R,G,B	3	JPEG	757	RGB	1000	uint8	2025-06-12T08:38:50	.jpg	2024-07-29T19:15:18	165.08	Low	(Na,Ca)(Al,Si)4O8	Triclinic	6-6.5	Tectosilicate	Feldspar Group	Biaxial positive	None	2.62-2.76	129.44	123.78	123.45	117.13	255	255	255	75.17	55.97	131.27	1.321	122.43	89.26	FALSE	255	0.757	0	(96, 96)	257	(96, 96)	1	(1, 1)	757000
F52-Plagioclase-CN-4-38-185deg.jpg	F52	Plagioclase	CN	185	Third Quadrant (185Â°)	R,G,B	3	JPEG	777	RGB	1044	uint8	2025-06-12T08:38:49	.jpg	2024-07-29T19:15:39	164.45	Low	(Na,Ca)(Al,Si)4O8	Triclinic	6-6.5	Tectosilicate	Feldspar Group	Biaxial positive	None	2.62-2.76	154.05	147.97	147.66	140.97	255	255	255	70.66	40.71	155.42	1.3436	146.57	82.03	FALSE	255	0.811	1	(96, 96)	257	(96, 96)	1	(1, 1)	811188
F52-Plagioclase-CN-4-39-190deg.jpg	F52	Plagioclase	CN	190	Third Quadrant (190Â°)	R,G,B	3	JPEG	756	RGB	992	uint8	2025-06-12T08:38:48	.jpg	2024-07-29T19:15:57	147.91	Low	(Na,Ca)(Al,Si)4O8	Triclinic	6-6.5	Tectosilicate	Feldspar Group	Biaxial positive	None	2.62-2.76	165.85	159.77	159.12	151.75	255	255	255	71.79	34.45	166.95	1.3122	158.06	72.33	FALSE	255	0.75	1	(96, 96)	257	(96, 96)	1	(1, 1)	749952
F52-Plagioclase-CN-4-4-15deg.jpg	F52	Plagioclase	CN	15	First Quadrant (15Â°)	R,G,B	3	JPEG	910	RGB	878	uint8	2025-06-12T08:38:50	.jpg	2024-07-29T19:03:27	131.66	Low	(Na,Ca)(Al,Si)4O8	Triclinic	6-6.5	Tectosilicate	Feldspar Group	Biaxial positive	None	2.62-2.76	192.7	187.92	187.38	181.51	255	255	255	61.83	22.29	193.59	0.9648	186.55	60.77	FALSE	255	0.799	4	(96, 96)	257	(96, 96)	1	(1, 1)	798980
F52-Plagioclase-CN-4-40-195deg.jpg	F52	Plagioclase	CN	195	Third Quadrant (195Â°)	R,G,B	3	JPEG	805	RGB	1001	uint8	2025-06-12T08:38:48	.jpg	2024-07-29T19:16:16	148	Low	(Na,Ca)(Al,Si)4O8	Triclinic	6-6.5	Tectosilicate	Feldspar Group	Biaxial positive	None	2.62-2.76	177.95	172.3	171.79	165.13	255	255	255	70.09	27.87	178.93	1.2435	170.8	66.05	FALSE	255	0.806	2	(96, 96)	257	(96, 96)	1	(1, 1)	805805
F52-Plagioclase-CN-4-41-200deg.jpg	F52	Plagioclase	CN	200	Third Quadrant (200Â°)	R,G,B	3	JPEG	766	RGB	970	uint8	2025-06-12T08:38:49	.jpg	2024-07-29T19:16:36	130.51	Low	(Na,Ca)(Al,Si)4O8	Triclinic	6-6.5	Tectosilicate	Feldspar Group	Biaxial positive	None	2.62-2.76	184.76	179.48	178.81	172.2	255	255	255	70.71	24.83	185.61	1.2663	177.9	60.7	FALSE	255	0.743	2	(96, 96)	257	(96, 96)	1	(1, 1)	743020
F52-Plagioclase-CN-4-42-205deg.jpg	F52	Plagioclase	CN	205	Third Quadrant (205Â°)	R,G,B	3	JPEG	769	RGB	919	uint8	2025-06-12T08:38:48	.jpg	2024-07-29T19:16:55	126.03	Low	(Na,Ca)(Al,Si)4O8	Triclinic	6-6.5	Tectosilicate	Feldspar Group	Biaxial positive	None	2.62-2.76	187.42	182.57	181.93	175.8	255	255	255	72.21	22.43	188.3	1.1951	181.09	57.33	FALSE	255	0.707	4	(96, 96)	257	(96, 96)	1	(1, 1)	706711
F52-Plagioclase-CN-4-43-210deg.jpg	F52	Plagioclase	CN	210	Third Quadrant (210Â°)	R,G,B	3	JPEG	797	RGB	913	uint8	2025-06-12T08:38:50	.jpg	2024-07-29T19:17:14	130.77	Low	(Na,Ca)(Al,Si)4O8	Triclinic	6-6.5	Tectosilicate	Feldspar Group	Biaxial positive	None	2.62-2.76	190.28	185.85	185.21	179.51	255	255	255	70.63	20.83	191.2	1.1455	184.45	56.54	FALSE	255	0.728	4	(96, 96)	257	(96, 96)	1	(1, 1)	727661
F52-Plagioclase-CN-4-44-215deg.jpg	F52	Plagioclase	CN	215	Third Quadrant (215Â°)	R,G,B	3	JPEG	783	RGB	897	uint8	2025-06-12T08:38:48	.jpg	2024-07-29T19:17:34	123.52	Low	(Na,Ca)(Al,Si)4O8	Triclinic	6-6.5	Tectosilicate	Feldspar Group	Biaxial positive	None	2.62-2.76	188.74	184.88	184.16	178.87	255	255	255	70.03	20.13	189.79	1.1456	183.52	58.35	FALSE	255	0.702	3	(96, 96)	257	(96, 96)	1	(1, 1)	702351
F52-Plagioclase-CN-4-45-220deg.jpg	F52	Plagioclase	CN	220	Third Quadrant (220Â°)	R,G,B	3	JPEG	854	RGB	865	uint8	2025-06-12T08:38:48	.jpg	2024-07-29T19:17:51	140.61	Low	(Na,Ca)(Al,Si)4O8	Triclinic	6-6.5	Tectosilicate	Feldspar Group	Biaxial positive	None	2.62-2.76	183.44	180.31	179.42	174.51	255	255	255	68.99	20.79	184.83	1.0129	178.93	62.84	FALSE	255	0.739	2	(96, 96)	257	(96, 96)	1	(1, 1)	738710
F52-Plagioclase-CN-4-46-225deg.jpg	F52	Plagioclase	CN	225	Third Quadrant (225Â°)	R,G,B	3	JPEG	853	RGB	837	uint8	2025-06-12T08:38:49	.jpg	2024-07-29T19:18:13	145.05	Low	(Na,Ca)(Al,Si)4O8	Triclinic	6-6.5	Tectosilicate	Feldspar Group	Biaxial positive	None	2.62-2.76	172.49	169.71	168.78	164.13	255	255	255	70.73	23.24	174.23	0.9812	168.36	67.98	FALSE	255	0.714	3	(96, 96)	257	(96, 96)	1	(1, 1)	713961
F52-Plagioclase-CN-4-47-230deg.jpg	F52	Plagioclase	CN	230	Third Quadrant (230Â°)	R,G,B	3	JPEG	893	RGB	770	uint8	2025-06-12T08:38:44	.jpg	2024-07-29T19:18:38	137.09	Low	(Na,Ca)(Al,Si)4O8	Triclinic	6-6.5	Tectosilicate	Feldspar Group	Biaxial positive	None	2.62-2.76	163.9	161.98	161.1	157.4	255	255	255	66.61	24.06	165.83	0.8623	160.83	75.24	FALSE	255	0.688	2	(96, 96)	257	(96, 96)	1	(1, 1)	687610
F52-Plagioclase-CN-4-48-235deg.jpg	F52	Plagioclase	CN	235	Third Quadrant (235Â°)	R,G,B	3	JPEG	885	RGB	727	uint8	2025-06-12T08:38:49	.jpg	2024-07-29T19:18:58	135.24	Low	(Na,Ca)(Al,Si)4O8	Triclinic	6-6.5	Tectosilicate	Feldspar Group	Biaxial positive	None	2.62-2.76	144.14	142.91	142	138.94	255	255	255	69.28	29.03	146.54	0.8215	141.86	80.97	FALSE	255	0.643	1	(96, 96)	257	(96, 96)	1	(1, 1)	643395
F52-Plagioclase-CN-4-49-240deg.jpg	F52	Plagioclase	CN	240	Third Quadrant (240Â°)	R,G,B	3	JPEG	863	RGB	730	uint8	2025-06-12T08:38:46	.jpg	2024-07-29T19:19:30	144.75	Low	(Na,Ca)(Al,Si)4O8	Triclinic	6-6.5	Tectosilicate	Feldspar Group	Biaxial positive	None	2.62-2.76	120.64	120.61	118.88	115.4	255	255	255	72.87	37.22	123.93	0.8459	119.05	80.69	FALSE	255	0.63	0	(96, 96)	257	(96, 96)	1	(1, 1)	629990
F52-Plagioclase-CN-4-5-20deg.jpg	F52	Plagioclase	CN	20	First Quadrant (20Â°)	R,G,B	3	JPEG	916	RGB	833	uint8	2025-06-12T08:38:49	.jpg	2024-07-29T19:03:41	123.95	Low	(Na,Ca)(Al,Si)4O8	Triclinic	6-6.5	Tectosilicate	Feldspar Group	Biaxial positive	None	2.62-2.76	198.04	193.73	192.88	186.88	255	255	255	62.68	20.43	198.91	0.9094	192.17	54.35	FALSE	255	0.763	6	(96, 96)	257	(96, 96)	1	(1, 1)	763028
F52-Plagioclase-CN-4-50-245deg.jpg	F52	Plagioclase	CN	245	Third Quadrant (245Â°)	R,G,B	3	JPEG	891	RGB	687	uint8	2025-06-12T08:38:50	.jpg	2024-07-29T19:19:51	144.27	Low	(Na,Ca)(Al,Si)4O8	Triclinic	6-6.5	Tectosilicate	Feldspar Group	Biaxial positive	None	2.62-2.76	97.12	97.72	96.11	93.5	255	255	255	73.58	43.15	101.05	0.771	96.39	80.8	FALSE	255	0.612	0	(96, 96)	257	(96, 96)	1	(1, 1)	612117
F52-Plagioclase-CN-4-51-250deg.jpg	F52	Plagioclase	CN	250	Third Quadrant (250Â°)	R,G,B	3	JPEG	913	RGB	633	uint8	2025-06-12T08:38:48	.jpg	2024-07-29T19:20:11	137.88	Low	(Na,Ca)(Al,Si)4O8	Triclinic	6-6.5	Tectosilicate	Feldspar Group	Biaxial positive	None	2.62-2.76	65.9	66.25	64.88	62.48	255	255	255	78.65	57.84	69.85	0.6933	65.09	71.92	FALSE	255	0.578	0	(96, 96)	257	(96, 96)	1	(1, 1)	577929
F52-Plagioclase-CN-4-52-255deg.jpg	F52	Plagioclase	CN	255	Third Quadrant (255Â°)	R,G,B	3	JPEG	885	RGB	652	uint8	2025-06-12T08:38:46	.jpg	2024-07-29T19:20:33	134.12	Low	(Na,Ca)(Al,Si)4O8	Triclinic	6-6.5	Tectosilicate	Feldspar Group	Biaxial positive	None	2.62-2.76	64.1	63.58	62.96	61.18	255	255	255	80.04	72.11	67.76	0.7367	62.92	81	FALSE	255	0.577	0	(96, 96)	257	(96, 96)	1	(1, 1)	577020
F52-Plagioclase-CN-4-53-260deg.jpg	F52	Plagioclase	CN	260	Third Quadrant (260Â°)	R,G,B	3	JPEG	903	RGB	706	uint8	2025-06-12T08:38:49	.jpg	2024-07-29T19:20:54	132.86	Low	(Na,Ca)(Al,Si)4O8	Triclinic	6-6.5	Tectosilicate	Feldspar Group	Biaxial positive	None	2.62-2.76	82.35	80.81	80.68	78.87	255	255	255	79.18	76.78	85.08	0.7818	80.41	96.53	FALSE	255	0.638	0	(96, 96)	257	(96, 96)	1	(1, 1)	637518
F52-Plagioclase-CN-4-54-265deg.jpg	F52	Plagioclase	CN	265	Third Quadrant (265Â°)	R,G,B	3	JPEG	899	RGB	748	uint8	2025-06-12T08:38:49	.jpg	2024-07-29T19:21:13	139.01	Low	(Na,Ca)(Al,Si)4O8	Triclinic	6-6.5	Tectosilicate	Feldspar Group	Biaxial positive	None	2.62-2.76	104.02	100.9	100.87	97.68	255	255	255	76.77	68.01	106.04	0.832	100.29	99.79	FALSE	255	0.672	0	(96, 96)	257	(96, 96)	1	(1, 1)	672452
F52-Plagioclase-CN-4-55-270deg.jpg	F52	Plagioclase	CN	270	Three-quarter (270Â°)	R,G,B	3	JPEG	932	RGB	820	uint8	2025-06-12T08:38:49	.jpg	2024-07-29T19:21:38	155.4	Low	(Na,Ca)(Al,Si)4O8	Triclinic	6-6.5	Tectosilicate	Feldspar Group	Biaxial positive	None	2.62-2.76	127.51	123.26	123.23	118.91	255	255	255	71.31	54.4	129.17	0.8798	122.44	97.56	FALSE	255	0.764	0	(96, 96)	257	(96, 96)	1	(1, 1)	764240
F52-Plagioclase-CN-4-56-275deg.jpg	F52	Plagioclase	CN	275	Fourth Quadrant (275Â°)	R,G,B	3	JPEG	942	RGB	778	uint8	2025-06-12T08:38:50	.jpg	2024-07-29T19:21:58	158.42	Low	(Na,Ca)(Al,Si)4O8	Triclinic	6-6.5	Tectosilicate	Feldspar Group	Biaxial positive	None	2.62-2.76	136.85	131.6	131.28	125.39	255	255	255	73.87	46.06	138.44	0.8259	130.34	86.38	FALSE	255	0.733	1	(96, 96)	257	(96, 96)	1	(1, 1)	732876
F52-Plagioclase-CN-4-57-280deg.jpg	F52	Plagioclase	CN	280	Fourth Quadrant (280Â°)	R,G,B	3	JPEG	916	RGB	849	uint8	2025-06-12T08:38:48	.jpg	2024-07-29T19:23:10	151.27	Low	(Na,Ca)(Al,Si)4O8	Triclinic	6-6.5	Tectosilicate	Feldspar Group	Biaxial positive	None	2.62-2.76	158.88	153.49	153.23	147.31	255	255	255	68.53	34.64	160.05	0.9269	152.25	80.64	FALSE	255	0.778	0	(96, 96)	257	(96, 96)	1	(1, 1)	777684
F52-Plagioclase-CN-4-58-285deg.jpg	F52	Plagioclase	CN	285	Fourth Quadrant (285Â°)	R,G,B	3	JPEG	933	RGB	919	uint8	2025-06-12T08:38:45	.jpg	2024-07-29T19:23:30	152.36	Low	(Na,Ca)(Al,Si)4O8	Triclinic	6-6.5	Tectosilicate	Feldspar Group	Biaxial positive	None	2.62-2.76	175.29	170.41	170.15	164.75	255	255	255	64.6	26.6	176.38	0.985	169.27	72.9	FALSE	255	0.857	1	(96, 96)	257	(96, 96)	1	(1, 1)	857427
F52-Plagioclase-CN-4-59-290deg.jpg	F52	Plagioclase	CN	290	Fourth Quadrant (290Â°)	R,G,B	3	JPEG	832	RGB	919	uint8	2025-06-12T08:38:48	.jpg	2024-07-29T19:23:49	139.36	Low	(Na,Ca)(Al,Si)4O8	Triclinic	6-6.5	Tectosilicate	Feldspar Group	Biaxial positive	None	2.62-2.76	176.38	171.38	171.1	165.54	255	255	255	68.39	24.75	177.45	1.1046	170.2	66.11	FALSE	255	0.765	2	(96, 96)	257	(96, 96)	1	(1, 1)	764608
F52-Plagioclase-CN-4-6-25deg.jpg	F52	Plagioclase	CN	25	First Quadrant (25Â°)	R,G,B	3	JPEG	919	RGB	830	uint8	2025-06-12T08:38:44	.jpg	2024-07-29T19:03:56	123.79	Low	(Na,Ca)(Al,Si)4O8	Triclinic	6-6.5	Tectosilicate	Feldspar Group	Biaxial positive	None	2.62-2.76	201.2	197.24	196.41	190.79	255	255	255	62.89	18.7	202.09	0.9032	195.76	51.58	FALSE	255	0.763	7	(96, 96)	257	(96, 96)	1	(1, 1)	762770
F52-Plagioclase-CN-4-60-295deg.jpg	F52	Plagioclase	CN	295	Fourth Quadrant (295Â°)	R,G,B	3	JPEG	817	RGB	976	uint8	2025-06-12T08:38:49	.jpg	2024-07-29T19:24:10	131.38	Low	(Na,Ca)(Al,Si)4O8	Triclinic	6-6.5	Tectosilicate	Feldspar Group	Biaxial positive	None	2.62-2.76	184.39	180.21	179.79	174.77	255	255	255	64.61	21.13	185.49	1.1946	179.06	62.92	FALSE	255	0.797	3	(96, 96)	257	(96, 96)	1	(1, 1)	797392
F52-Plagioclase-CN-4-61-300deg.jpg	F52	Plagioclase	CN	300	Fourth Quadrant (300Â°)	R,G,B	3	JPEG	769	RGB	949	uint8	2025-06-12T08:38:49	.jpg	2024-07-29T19:24:29	122.18	Low	(Na,Ca)(Al,Si)4O8	Triclinic	6-6.5	Tectosilicate	Feldspar Group	Biaxial positive	None	2.62-2.76	189.81	186.07	185.53	180.72	255	255	255	60.23	19.67	190.82	1.2341	184.89	63.72	FALSE	255	0.73	3	(96, 96)	257	(96, 96)	1	(1, 1)	729781
F52-Plagioclase-CN-4-62-305deg.jpg	F52	Plagioclase	CN	305	Fourth Quadrant (305Â°)	R,G,B	3	JPEG	762	RGB	1034	uint8	2025-06-12T08:38:49	.jpg	2024-07-29T19:25:00	140.71	Low	(Na,Ca)(Al,Si)4O8	Triclinic	6-6.5	Tectosilicate	Feldspar Group	Biaxial positive	None	2.62-2.76	182.76	179.46	178.87	174.39	255	255	255	62.61	20.47	184.15	1.357	178.32	66.44	FALSE	255	0.788	4	(96, 96)	257	(96, 96)	1	(1, 1)	787908
F52-Plagioclase-CN-4-63-310deg.jpg	F52	Plagioclase	CN	310	Fourth Quadrant (310Â°)	R,G,B	3	JPEG	778	RGB	1065	uint8	2025-06-12T08:38:45	.jpg	2024-07-29T19:25:22	146.67	Low	(Na,Ca)(Al,Si)4O8	Triclinic	6-6.5	Tectosilicate	Feldspar Group	Biaxial positive	None	2.62-2.76	181.62	179.01	178.25	174.14	255	255	255	58.19	21.45	183.41	1.3689	177.85	71.22	FALSE	255	0.829	4	(96, 96)	257	(96, 96)	1	(1, 1)	828570
F52-Plagioclase-CN-4-64-315deg.jpg	F52	Plagioclase	CN	315	Fourth Quadrant (315Â°)	R,G,B	3	JPEG	720	RGB	1078	uint8	2025-06-12T08:38:45	.jpg	2024-07-29T19:25:41	144.29	Low	(Na,Ca)(Al,Si)4O8	Triclinic	6-6.5	Tectosilicate	Feldspar Group	Biaxial positive	None	2.62-2.76	171.85	169.53	168.89	165.28	255	255	255	59.87	23.75	174.09	1.4972	168.52	75.62	FALSE	255	0.776	2	(96, 96)	257	(96, 96)	1	(1, 1)	776160
F52-Plagioclase-CN-4-65-320deg.jpg	F52	Plagioclase	CN	320	Fourth Quadrant (320Â°)	R,G,B	3	JPEG	713	RGB	1031	uint8	2025-06-12T08:38:48	.jpg	2024-07-29T19:26:10	140.37	Low	(Na,Ca)(Al,Si)4O8	Triclinic	6-6.5	Tectosilicate	Feldspar Group	Biaxial positive	None	2.62-2.76	160.8	159.52	158.56	155.37	255	255	255	58.33	28.62	163.68	1.446	158.42	83.2	FALSE	255	0.735	0	(96, 96)	257	(96, 96)	1	(1, 1)	735103
F52-Plagioclase-CN-4-66-325deg.jpg	F52	Plagioclase	CN	325	Fourth Quadrant (325Â°)	R,G,B	3	JPEG	669	RGB	1001	uint8	2025-06-12T08:38:48	.jpg	2024-07-29T19:26:33	133.3	Low	(Na,Ca)(Al,Si)4O8	Triclinic	6-6.5	Tectosilicate	Feldspar Group	Biaxial positive	None	2.62-2.76	139.02	138.29	137.08	133.93	255	255	255	63.5	35.74	142.4	1.4963	137.07	86.74	FALSE	255	0.67	0	(96, 96)	257	(96, 96)	1	(1, 1)	669669
F52-Plagioclase-CN-4-67-330deg.jpg	F52	Plagioclase	CN	330	Fourth Quadrant (330Â°)	R,G,B	3	JPEG	667	RGB	1028	uint8	2025-06-12T08:38:45	.jpg	2024-07-29T19:27:05	144.3	Low	(Na,Ca)(Al,Si)4O8	Triclinic	6-6.5	Tectosilicate	Feldspar Group	Biaxial positive	None	2.62-2.76	120.25	120.5	119.02	116.3	255	255	255	64.03	42.54	124.13	1.5412	119.22	92.01	FALSE	255	0.686	0	(96, 96)	257	(96, 96)	1	(1, 1)	685676
F52-Plagioclase-CN-4-68-335deg.jpg	F52	Plagioclase	CN	335	Fourth Quadrant (335Â°)	R,G,B	3	JPEG	651	RGB	988	uint8	2025-06-12T08:38:49	.jpg	2024-07-29T19:27:25	138.33	Low	(Na,Ca)(Al,Si)4O8	Triclinic	6-6.5	Tectosilicate	Feldspar Group	Biaxial positive	None	2.62-2.76	92.26	92.87	91.23	88.55	255	255	255	71.53	47.45	96.15	1.5177	91.51	85.33	FALSE	255	0.643	0	(96, 96)	257	(96, 96)	1	(1, 1)	643188
F52-Plagioclase-CN-4-69-340deg.jpg	F52	Plagioclase	CN	340	Fourth Quadrant (340Â°)	R,G,B	3	JPEG	627	RGB	1003	uint8	2025-06-12T08:38:48	.jpg	2024-07-29T19:27:49	146.38	Low	(Na,Ca)(Al,Si)4O8	Triclinic	6-6.5	Tectosilicate	Feldspar Group	Biaxial positive	None	2.62-2.76	75.19	74.35	73.45	70.82	255	255	255	78.18	63.28	78.64	1.5997	73.39	84.16	FALSE	255	0.629	0	(96, 96)	257	(96, 96)	1	(1, 1)	628881
F52-Plagioclase-CN-4-7-30deg.jpg	F52	Plagioclase	CN	30	First Quadrant (30Â°)	R,G,B	3	JPEG	928	RGB	839	uint8	2025-06-12T08:38:49	.jpg	2024-07-29T19:04:13	128.73	Low	(Na,Ca)(Al,Si)4O8	Triclinic	6-6.5	Tectosilicate	Feldspar Group	Biaxial positive	None	2.62-2.76	203.86	200.42	199.59	194.48	255	255	255	60.29	17.34	204.92	0.9041	199.03	51.83	FALSE	255	0.779	8	(96, 96)	257	(96, 96)	1	(1, 1)	778592
F52-Plagioclase-CN-4-70-345deg.jpg	F52	Plagioclase	CN	345	Fourth Quadrant (345Â°)	R,G,B	3	JPEG	609	RGB	995	uint8	2025-06-12T08:38:45	.jpg	2024-07-29T19:28:18	139.68	Low	(Na,Ca)(Al,Si)4O8	Triclinic	6-6.5	Tectosilicate	Feldspar Group	Biaxial positive	None	2.62-2.76	71.03	68.92	68.81	66.48	255	255	255	84.68	75.34	74.35	1.6338	68.43	84.09	FALSE	255	0.606	0	(96, 96)	257	(96, 96)	1	(1, 1)	605955
F52-Plagioclase-CN-4-71-350deg.jpg	F52	Plagioclase	CN	350	Fourth Quadrant (350Â°)	R,G,B	3	JPEG	664	RGB	938	uint8	2025-06-12T08:38:49	.jpg	2024-07-29T19:28:35	143.1	Low	(Na,Ca)(Al,Si)4O8	Triclinic	6-6.5	Tectosilicate	Feldspar Group	Biaxial positive	None	2.62-2.76	90.19	85.9	86.25	82.66	255	255	255	85.19	81.41	93.14	1.4127	85.42	92.22	FALSE	255	0.623	0	(96, 96)	257	(96, 96)	1	(1, 1)	622832
F52-Plagioclase-CN-4-72-355deg.jpg	F52	Plagioclase	CN	355	Fourth Quadrant (355Â°)	R,G,B	3	JPEG	734	RGB	976	uint8	2025-06-12T08:38:49	.jpg	2024-07-29T19:30:52	153.59	Low	(Na,Ca)(Al,Si)4O8	Triclinic	6-6.5	Tectosilicate	Feldspar Group	Biaxial positive	None	2.62-2.76	119.14	113.95	114.13	109.29	255	255	255	75.98	63.46	121.43	1.3297	113.14	95.37	FALSE	255	0.716	0	(96, 96)	257	(96, 96)	1	(1, 1)	716384
F52-Plagioclase-CN-4-8-35deg.jpg	F52	Plagioclase	CN	35	First Quadrant (35Â°)	R,G,B	3	JPEG	945	RGB	807	uint8	2025-06-12T08:38:45	.jpg	2024-07-29T19:04:29	124.7	Low	(Na,Ca)(Al,Si)4O8	Triclinic	6-6.5	Tectosilicate	Feldspar Group	Biaxial positive	None	2.62-2.76	200.21	197.07	196.19	191.3	255	255	255	62.8	17.43	201.46	0.854	195.7	53.1	FALSE	255	0.763	8	(96, 96)	257	(96, 96)	1	(1, 1)	762615
F52-Plagioclase-CN-4-9-40deg.jpg	F52	Plagioclase	CN	40	First Quadrant (40Â°)	R,G,B	3	JPEG	925	RGB	844	uint8	2025-06-12T08:38:50	.jpg	2024-07-29T19:04:48	132.4	Low	(Na,Ca)(Al,Si)4O8	Triclinic	6-6.5	Tectosilicate	Feldspar Group	Biaxial positive	None	2.62-2.76	198.24	195.6	194.62	190.03	255	255	255	58.62	18.17	199.84	0.9124	194.23	58.34	FALSE	255	0.781	9	(96, 96)	257	(96, 96)	1	(1, 1)	780700
F52-Plagioclase-CN-5-1-0deg.jpg	F52	Plagioclase	CN	0	Reference (0Â°)	R,G,B	3	JPEG	306	RGB	609	uint8	2025-06-12T08:38:49	.jpg	2024-07-29T21:57:40	41.84	Low	(Na,Ca)(Al,Si)4O8	Triclinic	6-6.5	Tectosilicate	Feldspar Group	Biaxial positive	None	2.62-2.76	174.29	172.32	170.67	165.39	255	255	255	66.96	23.32	176.51	1.9902	170.47	64.05	FALSE	255	0.186	20	(96, 96)	257	(96, 96)	1	(1, 1)	186354
F52-Plagioclase-CN-5-10-45deg.jpg	F52	Plagioclase	CN	45	First Quadrant (45Â°)	R,G,B	3	JPEG	366	RGB	480	uint8	2025-06-12T08:38:45	.jpg	2024-07-29T22:01:36	33.61	Low	(Na,Ca)(Al,Si)4O8	Triclinic	6-6.5	Tectosilicate	Feldspar Group	Biaxial positive	None	2.62-2.76	142.77	138.31	138.94	135.75	255	255	255	61.75	48.39	144	1.3115	138.05	107.15	FALSE	255	0.176	2	(96, 96)	257	(96, 96)	1	(1, 1)	175680
F52-Plagioclase-CN-5-11-50deg.jpg	F52	Plagioclase	CN	50	First Quadrant (50Â°)	R,G,B	3	JPEG	372	RGB	474	uint8	2025-06-12T08:38:48	.jpg	2024-07-29T22:01:47	33.72	Low	(Na,Ca)(Al,Si)4O8	Triclinic	6-6.5	Tectosilicate	Feldspar Group	Biaxial positive	None	2.62-2.76	130.54	127.09	128.1	126.68	255	255	255	63.82	61.18	132.04	1.2742	127.36	115.22	FALSE	255	0.176	0	(96, 96)	257	(96, 96)	1	(1, 1)	176328
F52-Plagioclase-CN-5-12-55deg.jpg	F52	Plagioclase	CN	55	First Quadrant (55Â°)	R,G,B	3	JPEG	410	RGB	420	uint8	2025-06-12T08:38:48	.jpg	2024-07-29T22:02:03	31.77	Low	(Na,Ca)(Al,Si)4O8	Triclinic	6-6.5	Tectosilicate	Feldspar Group	Biaxial positive	None	2.62-2.76	124.68	123.11	123.82	123.66	255	255	255	62.17	68.3	126.61	1.0244	123.44	118.97	FALSE	255	0.172	0	(96, 96)	257	(96, 96)	1	(1, 1)	172200
F52-Plagioclase-CN-5-13-60deg.jpg	F52	Plagioclase	CN	60	First Quadrant (60Â°)	R,G,B	3	JPEG	433	RGB	419	uint8	2025-06-12T08:38:49	.jpg	2024-07-29T22:02:15	30.95	Low	(Na,Ca)(Al,Si)4O8	Triclinic	6-6.5	Tectosilicate	Feldspar Group	Biaxial positive	None	2.62-2.76	134.26	133.55	134.08	134.43	255	255	255	56.02	60.41	136.4	0.9677	133.89	119.69	FALSE	255	0.181	0	(96, 96)	257	(96, 96)	1	(1, 1)	181427
F52-Plagioclase-CN-5-14-65deg.jpg	F52	Plagioclase	CN	65	First Quadrant (65Â°)	R,G,B	3	JPEG	418	RGB	434	uint8	2025-06-12T08:38:49	.jpg	2024-07-29T22:02:29	33.84	Low	(Na,Ca)(Al,Si)4O8	Triclinic	6-6.5	Tectosilicate	Feldspar Group	Biaxial positive	None	2.62-2.76	126.99	127.01	126.94	126.82	255	255	255	54.99	48.33	129.64	1.0383	126.95	114.7	FALSE	255	0.181	0	(96, 96)	257	(96, 96)	1	(1, 1)	181412
F52-Plagioclase-CN-5-15-70deg.jpg	F52	Plagioclase	CN	70	First Quadrant (70Â°)	R,G,B	3	JPEG	448	RGB	420	uint8	2025-06-12T08:38:49	.jpg	2024-07-29T22:02:44	34.3	Low	(Na,Ca)(Al,Si)4O8	Triclinic	6-6.5	Tectosilicate	Feldspar Group	Biaxial positive	None	2.62-2.76	133.33	132.89	132.93	132.57	255	255	255	57.41	34.97	135.74	0.9375	132.84	108.08	FALSE	255	0.188	0	(96, 96)	257	(96, 96)	1	(1, 1)	188160
F52-Plagioclase-CN-5-16-75deg.jpg	F52	Plagioclase	CN	75	First Quadrant (75Â°)	R,G,B	3	JPEG	469	RGB	446	uint8	2025-06-12T08:38:49	.jpg	2024-07-29T22:02:57	38.41	Low	(Na,Ca)(Al,Si)4O8	Triclinic	6-6.5	Tectosilicate	Feldspar Group	Biaxial positive	None	2.62-2.76	143.68	142.96	142.61	141.17	255	255	255	56.91	29.38	145.89	0.951	142.51	100.45	FALSE	255	0.209	2	(96, 96)	257	(96, 96)	1	(1, 1)	209174
F52-Plagioclase-CN-5-17-80deg.jpg	F52	Plagioclase	CN	80	First Quadrant (80Â°)	R,G,B	3	JPEG	478	RGB	394	uint8	2025-06-12T08:38:49	.jpg	2024-07-29T22:03:10	37.3	Low	(Na,Ca)(Al,Si)4O8	Triclinic	6-6.5	Tectosilicate	Feldspar Group	Biaxial positive	None	2.62-2.76	144.61	144.58	143.18	140.33	255	255	255	60.21	27.38	147.21	0.8243	143.31	89.58	FALSE	255	0.188	4	(96, 96)	257	(96, 96)	1	(1, 1)	188332
F52-Plagioclase-CN-5-18-85deg.jpg	F52	Plagioclase	CN	85	First Quadrant (85Â°)	R,G,B	3	JPEG	490	RGB	376	uint8	2025-06-12T08:38:49	.jpg	2024-07-29T22:03:22	38.87	Low	(Na,Ca)(Al,Si)4O8	Triclinic	6-6.5	Tectosilicate	Feldspar Group	Biaxial positive	None	2.62-2.76	147.95	146.68	145.44	141.69	255	255	255	65.81	27.56	150.21	0.7673	145.33	82.19	FALSE	255	0.184	7	(96, 96)	257	(96, 96)	1	(1, 1)	184240
F52-Plagioclase-CN-5-19-90deg.jpg	F52	Plagioclase	CN	90	Perpendicular (90Â°)	R,G,B	3	JPEG	457	RGB	344	uint8	2025-06-12T08:38:49	.jpg	2024-07-29T22:03:38	34.03	Low	(Na,Ca)(Al,Si)4O8	Triclinic	6-6.5	Tectosilicate	Feldspar Group	Biaxial positive	None	2.62-2.76	154.27	152.54	151.21	146.81	255	255	255	67.35	27.23	156.46	0.7527	151.02	77.52	FALSE	255	0.157	8	(96, 96)	257	(96, 96)	1	(1, 1)	157208
F52-Plagioclase-CN-5-2-5deg.jpg	F52	Plagioclase	CN	5	First Quadrant (5Â°)	R,G,B	3	JPEG	302	RGB	564	uint8	2025-06-12T08:38:48	.jpg	2024-07-29T21:58:12	37.5	Low	(Na,Ca)(Al,Si)4O8	Triclinic	6-6.5	Tectosilicate	Feldspar Group	Biaxial positive	None	2.62-2.76	178.88	176.58	174.65	168.5	255	255	255	68.86	23.81	180.74	1.8675	174.42	60.65	FALSE	255	0.17	22	(96, 96)	257	(96, 96)	1	(1, 1)	170328
F52-Plagioclase-CN-5-20-95deg.jpg	F52	Plagioclase	CN	95	Second Quadrant (95Â°)	R,G,B	3	JPEG	466	RGB	300	uint8	2025-06-12T08:38:50	.jpg	2024-07-29T22:03:52	31.14	Low	(Na,Ca)(Al,Si)4O8	Triclinic	6-6.5	Tectosilicate	Feldspar Group	Biaxial positive	None	2.62-2.76	152.26	149.51	148.1	142.52	255	255	255	73.22	29.96	154.2	0.6438	147.73	71.88	FALSE	255	0.14	7	(96, 96)	257	(96, 96)	1	(1, 1)	139800
F52-Plagioclase-CN-5-21-100deg.jpg	F52	Plagioclase	CN	100	Second Quadrant (100Â°)	R,G,B	3	JPEG	465	RGB	316	uint8	2025-06-12T08:38:50	.jpg	2024-07-29T22:04:03	36.37	Low	(Na,Ca)(Al,Si)4O8	Triclinic	6-6.5	Tectosilicate	Feldspar Group	Biaxial positive	None	2.62-2.76	146.53	143.24	141.58	134.97	255	255	255	80.25	33.4	148.75	0.6796	141.14	65.02	FALSE	255	0.147	12	(96, 96)	257	(96, 96)	1	(1, 1)	146940
F52-Plagioclase-CN-5-22-105deg.jpg	F52	Plagioclase	CN	105	Second Quadrant (105Â°)	R,G,B	3	JPEG	487	RGB	271	uint8	2025-06-12T08:38:49	.jpg	2024-07-29T22:04:15	30.87	Low	(Na,Ca)(Al,Si)4O8	Triclinic	6-6.5	Tectosilicate	Feldspar Group	Biaxial positive	None	2.62-2.76	141.87	137.73	136.26	129.19	255	255	255	83.85	34.34	143.52	0.5565	135.64	61.37	FALSE	255	0.132	16	(96, 96)	257	(96, 96)	1	(1, 1)	131977
F52-Plagioclase-CN-5-23-110deg.jpg	F52	Plagioclase	CN	110	Second Quadrant (110Â°)	R,G,B	3	JPEG	464	RGB	306	uint8	2025-06-12T08:38:46	.jpg	2024-07-29T22:04:27	35.16	Low	(Na,Ca)(Al,Si)4O8	Triclinic	6-6.5	Tectosilicate	Feldspar Group	Biaxial positive	None	2.62-2.76	141.31	135.98	134.94	127.54	255	255	255	83.11	38.17	142.88	0.6595	134.06	66.07	FALSE	255	0.142	16	(96, 96)	257	(96, 96)	1	(1, 1)	141984
F52-Plagioclase-CN-5-24-115deg.jpg	F52	Plagioclase	CN	115	Second Quadrant (115Â°)	R,G,B	3	JPEG	475	RGB	336	uint8	2025-06-12T08:38:48	.jpg	2024-07-29T22:04:47	34.99	Low	(Na,Ca)(Al,Si)4O8	Triclinic	6-6.5	Tectosilicate	Feldspar Group	Biaxial positive	None	2.62-2.76	153.92	148.98	148.39	142.26	255	255	255	70.49	35	155.11	0.7074	147.53	79.9	FALSE	255	0.16	12	(96, 96)	257	(96, 96)	1	(1, 1)	159600
F52-Plagioclase-CN-5-25-120deg.jpg	F52	Plagioclase	CN	120	Second Quadrant (120Â°)	R,G,B	3	JPEG	440	RGB	338	uint8	2025-06-12T08:38:49	.jpg	2024-07-29T22:05:04	33.05	Low	(Na,Ca)(Al,Si)4O8	Triclinic	6-6.5	Tectosilicate	Feldspar Group	Biaxial positive	None	2.62-2.76	144.84	139.3	139.22	133.51	255	255	255	71.27	39.75	145.95	0.7682	138.2	86.74	FALSE	255	0.149	6	(96, 96)	257	(96, 96)	1	(1, 1)	148720
F52-Plagioclase-CN-5-26-125deg.jpg	F52	Plagioclase	CN	125	Second Quadrant (125Â°)	R,G,B	3	JPEG	466	RGB	414	uint8	2025-06-12T08:38:45	.jpg	2024-07-29T22:05:18	38.68	Low	(Na,Ca)(Al,Si)4O8	Triclinic	6-6.5	Tectosilicate	Feldspar Group	Biaxial positive	None	2.62-2.76	146.48	140.8	141.71	137.85	255	255	255	66.45	39.55	147.56	0.8884	140.56	97.23	FALSE	255	0.193	4	(96, 96)	257	(96, 96)	1	(1, 1)	192924
F52-Plagioclase-CN-5-27-130deg.jpg	F52	Plagioclase	CN	130	Second Quadrant (130Â°)	R,G,B	3	JPEG	445	RGB	446	uint8	2025-06-12T08:38:45	.jpg	2024-07-29T22:07:24	35.35	Low	(Na,Ca)(Al,Si)4O8	Triclinic	6-6.5	Tectosilicate	Feldspar Group	Biaxial positive	None	2.62-2.76	151.82	147.34	148.23	145.52	255	255	255	57.6	42.85	152.78	1.0022	147.31	107.45	FALSE	255	0.198	1	(96, 96)	257	(96, 96)	1	(1, 1)	198470
F52-Plagioclase-CN-5-28-135deg.jpg	F52	Plagioclase	CN	135	Second Quadrant (135Â°)	R,G,B	3	JPEG	406	RGB	494	uint8	2025-06-12T08:38:50	.jpg	2024-07-29T22:07:41	35.11	Low	(Na,Ca)(Al,Si)4O8	Triclinic	6-6.5	Tectosilicate	Feldspar Group	Biaxial positive	None	2.62-2.76	143.48	140.09	141.01	139.47	255	255	255	57.77	53.78	144.62	1.2167	140.29	115.48	FALSE	255	0.201	0	(96, 96)	257	(96, 96)	1	(1, 1)	200564
F52-Plagioclase-CN-5-29-140deg.jpg	F52	Plagioclase	CN	140	Second Quadrant (140Â°)	R,G,B	3	JPEG	423	RGB	468	uint8	2025-06-12T08:38:49	.jpg	2024-07-29T22:07:54	32.76	Low	(Na,Ca)(Al,Si)4O8	Triclinic	6-6.5	Tectosilicate	Feldspar Group	Biaxial positive	None	2.62-2.76	137.87	135.85	136.73	136.48	255	255	255	59.1	58.54	139.34	1.1064	136.26	118.87	FALSE	255	0.198	0	(96, 96)	257	(96, 96)	1	(1, 1)	197964
F52-Plagioclase-CN-5-3-10deg.jpg	F52	Plagioclase	CN	10	First Quadrant (10Â°)	R,G,B	3	JPEG	283	RGB	553	uint8	2025-06-12T08:38:49	.jpg	2024-07-29T21:58:33	34.4	Low	(Na,Ca)(Al,Si)4O8	Triclinic	6-6.5	Tectosilicate	Feldspar Group	Biaxial positive	None	2.62-2.76	179.98	177	175.18	168.55	255	255	255	72.66	24.4	181.59	1.9541	174.81	57.89	FALSE	255	0.156	22	(96, 96)	257	(96, 96)	1	(1, 1)	156499
F52-Plagioclase-CN-5-30-145deg.jpg	F52	Plagioclase	CN	145	Second Quadrant (145Â°)	R,G,B	3	JPEG	434	RGB	422	uint8	2025-06-12T08:38:47	.jpg	2024-07-29T22:08:24	33.01	Low	(Na,Ca)(Al,Si)4O8	Triclinic	6-6.5	Tectosilicate	Feldspar Group	Biaxial positive	None	2.62-2.76	125.26	124.32	124.94	125.24	255	255	255	61.55	64.68	127.49	0.9724	124.7	118.96	FALSE	255	0.183	0	(96, 96)	257	(96, 96)	1	(1, 1)	183148
F52-Plagioclase-CN-5-31-150deg.jpg	F52	Plagioclase	CN	150	Second Quadrant (150Â°)	R,G,B	3	JPEG	388	RGB	521	uint8	2025-06-12T08:38:45	.jpg	2024-07-29T22:08:39	35.52	Low	(Na,Ca)(Al,Si)4O8	Triclinic	6-6.5	Tectosilicate	Feldspar Group	Biaxial positive	None	2.62-2.76	136.54	136.41	136.45	136.4	255	255	255	52.23	46.64	139.01	1.3428	136.42	115.52	FALSE	255	0.202	0	(96, 96)	257	(96, 96)	1	(1, 1)	202148
F52-Plagioclase-CN-5-32-155deg.jpg	F52	Plagioclase	CN	155	Second Quadrant (155Â°)	R,G,B	3	JPEG	365	RGB	527	uint8	2025-06-12T08:38:48	.jpg	2024-07-29T22:08:54	34.03	Low	(Na,Ca)(Al,Si)4O8	Triclinic	6-6.5	Tectosilicate	Feldspar Group	Biaxial positive	None	2.62-2.76	147.32	147.21	147.15	146.93	255	255	255	49.78	30.49	149.69	1.4438	147.13	108.31	FALSE	255	0.192	0	(96, 96)	257	(96, 96)	1	(1, 1)	192355
F52-Plagioclase-CN-5-33-160deg.jpg	F52	Plagioclase	CN	160	Second Quadrant (160Â°)	R,G,B	3	JPEG	385	RGB	483	uint8	2025-06-12T08:38:49	.jpg	2024-07-29T22:09:11	35.52	Low	(Na,Ca)(Al,Si)4O8	Triclinic	6-6.5	Tectosilicate	Feldspar Group	Biaxial positive	None	2.62-2.76	144.85	144.77	144.25	143.11	255	255	255	54.8	26.55	147.3	1.2545	144.28	100.22	FALSE	255	0.186	0	(96, 96)	257	(96, 96)	1	(1, 1)	185955
F52-Plagioclase-CN-5-34-165deg.jpg	F52	Plagioclase	CN	165	Second Quadrant (165Â°)	R,G,B	3	JPEG	408	RGB	528	uint8	2025-06-12T08:38:49	.jpg	2024-07-29T22:09:27	40.56	Low	(Na,Ca)(Al,Si)4O8	Triclinic	6-6.5	Tectosilicate	Feldspar Group	Biaxial positive	None	2.62-2.76	158.35	158.14	157.22	155.17	255	255	255	54.74	22.12	160.6	1.2941	157.27	90.85	FALSE	255	0.215	1	(96, 96)	257	(96, 96)	1	(1, 1)	215424
F52-Plagioclase-CN-5-35-170deg.jpg	F52	Plagioclase	CN	170	Second Quadrant (170Â°)	R,G,B	3	JPEG	349	RGB	541	uint8	2025-06-12T08:38:49	.jpg	2024-07-29T22:09:43	36.1	Low	(Na,Ca)(Al,Si)4O8	Triclinic	6-6.5	Tectosilicate	Feldspar Group	Biaxial positive	None	2.62-2.76	165.95	165.51	164.06	160.72	255	255	255	57.72	20.66	168	1.5501	164.12	79.86	FALSE	255	0.189	12	(96, 96)	257	(96, 96)	1	(1, 1)	188809
F52-Plagioclase-CN-5-36-175deg.jpg	F52	Plagioclase	CN	175	Second Quadrant (175Â°)	R,G,B	3	JPEG	347	RGB	522	uint8	2025-06-12T08:38:50	.jpg	2024-07-29T22:09:55	35.1	Low	(Na,Ca)(Al,Si)4O8	Triclinic	6-6.5	Tectosilicate	Feldspar Group	Biaxial positive	None	2.62-2.76	172.43	171.19	169.75	165.64	255	255	255	60.9	20.44	174.12	1.5043	169.67	72.91	FALSE	255	0.181	20	(96, 96)	257	(96, 96)	1	(1, 1)	181134
F52-Plagioclase-CN-5-37-180deg.jpg	F52	Plagioclase	CN	180	Opposite (180Â°)	R,G,B	3	JPEG	307	RGB	535	uint8	2025-06-12T08:38:44	.jpg	2024-07-29T22:10:08	35.12	Low	(Na,Ca)(Al,Si)4O8	Triclinic	6-6.5	Tectosilicate	Feldspar Group	Biaxial positive	None	2.62-2.76	170.84	168.67	167.14	161.91	255	255	255	68.03	22.99	172.42	1.7427	166.89	67.4	FALSE	255	0.164	24	(96, 96)	257	(96, 96)	1	(1, 1)	164245
F52-Plagioclase-CN-5-38-185deg.jpg	F52	Plagioclase	CN	185	Third Quadrant (185Â°)	R,G,B	3	JPEG	281	RGB	485	uint8	2025-06-12T08:38:44	.jpg	2024-07-29T22:10:22	30	Low	(Na,Ca)(Al,Si)4O8	Triclinic	6-6.5	Tectosilicate	Feldspar Group	Biaxial positive	None	2.62-2.76	171.78	168.91	167.31	161.25	255	255	255	71.29	24.38	173.14	1.726	166.94	63.31	FALSE	255	0.136	24	(96, 96)	257	(96, 96)	1	(1, 1)	136285
F52-Plagioclase-CN-5-39-190deg.jpg	F52	Plagioclase	CN	190	Third Quadrant (190Â°)	R,G,B	3	JPEG	284	RGB	517	uint8	2025-06-12T08:38:49	.jpg	2024-07-29T22:10:34	33.28	Low	(Na,Ca)(Al,Si)4O8	Triclinic	6-6.5	Tectosilicate	Feldspar Group	Biaxial positive	None	2.62-2.76	166.62	163.22	161.37	154.27	255	255	255	79.56	26.8	168.12	1.8204	160.92	56.24	FALSE	255	0.147	24	(96, 96)	257	(96, 96)	1	(1, 1)	146828
F52-Plagioclase-CN-5-4-15deg.jpg	F52	Plagioclase	CN	15	First Quadrant (15Â°)	R,G,B	3	JPEG	267	RGB	530	uint8	2025-06-12T08:38:49	.jpg	2024-07-29T21:58:53	34.35	Low	(Na,Ca)(Al,Si)4O8	Triclinic	6-6.5	Tectosilicate	Feldspar Group	Biaxial positive	None	2.62-2.76	167.01	162.83	160.99	153.12	255	255	255	82.13	29.52	168.58	1.985	160.4	54.6	FALSE	255	0.142	26	(96, 96)	257	(96, 96)	1	(1, 1)	141510
F52-Plagioclase-CN-5-40-195deg.jpg	F52	Plagioclase	CN	195	Third Quadrant (195Â°)	R,G,B	3	JPEG	261	RGB	513	uint8	2025-06-12T08:38:48	.jpg	2024-07-29T22:10:47	32.84	Low	(Na,Ca)(Al,Si)4O8	Triclinic	6-6.5	Tectosilicate	Feldspar Group	Biaxial positive	None	2.62-2.76	163.04	158.42	156.83	149.03	255	255	255	83.24	29.46	164.37	1.9655	156.13	54.02	FALSE	255	0.134	31	(96, 96)	257	(96, 96)	1	(1, 1)	133893
F52-Plagioclase-CN-5-41-200deg.jpg	F52	Plagioclase	CN	200	Third Quadrant (200Â°)	R,G,B	3	JPEG	315	RGB	500	uint8	2025-06-12T08:38:49	.jpg	2024-07-29T22:10:59	33.27	Low	(Na,Ca)(Al,Si)4O8	Triclinic	6-6.5	Tectosilicate	Feldspar Group	Biaxial positive	None	2.62-2.76	175.26	170.89	169.64	162.75	255	255	255	70.69	26.58	176.28	1.5873	168.95	63.4	FALSE	255	0.158	28	(96, 96)	257	(96, 96)	1	(1, 1)	157500
F52-Plagioclase-CN-5-42-205deg.jpg	F52	Plagioclase	CN	205	Third Quadrant (205Â°)	R,G,B	3	JPEG	293	RGB	514	uint8	2025-06-12T08:38:49	.jpg	2024-07-29T22:11:22	32.12	Low	(Na,Ca)(Al,Si)4O8	Triclinic	6-6.5	Tectosilicate	Feldspar Group	Biaxial positive	None	2.62-2.76	167.86	162.65	161.88	155.12	255	255	255	73.26	28.82	168.79	1.7543	160.99	66.54	FALSE	255	0.151	31	(96, 96)	257	(96, 96)	1	(1, 1)	150602
F52-Plagioclase-CN-5-43-210deg.jpg	F52	Plagioclase	CN	210	Third Quadrant (210Â°)	R,G,B	3	JPEG	316	RGB	488	uint8	2025-06-12T08:38:45	.jpg	2024-07-29T22:11:53	32.45	Low	(Na,Ca)(Al,Si)4O8	Triclinic	6-6.5	Tectosilicate	Feldspar Group	Biaxial positive	None	2.62-2.76	162.72	157.68	156.85	150.15	255	255	255	69.53	31.85	163.72	1.5443	156	73.79	FALSE	255	0.154	19	(96, 96)	257	(96, 96)	1	(1, 1)	154208
F52-Plagioclase-CN-5-44-215deg.jpg	F52	Plagioclase	CN	215	Third Quadrant (215Â°)	R,G,B	3	JPEG	324	RGB	480	uint8	2025-06-12T08:38:45	.jpg	2024-07-29T22:12:11	32.42	Low	(Na,Ca)(Al,Si)4O8	Triclinic	6-6.5	Tectosilicate	Feldspar Group	Biaxial positive	None	2.62-2.76	157.27	151.28	151.55	146.08	255	255	255	67.42	35.33	158.3	1.4815	150.41	85.54	FALSE	255	0.156	8	(96, 96)	257	(96, 96)	1	(1, 1)	155520
F52-Plagioclase-CN-5-45-220deg.jpg	F52	Plagioclase	CN	220	Third Quadrant (220Â°)	R,G,B	3	JPEG	339	RGB	485	uint8	2025-06-12T08:38:48	.jpg	2024-07-29T22:12:27	31.09	Low	(Na,Ca)(Al,Si)4O8	Triclinic	6-6.5	Tectosilicate	Feldspar Group	Biaxial positive	None	2.62-2.76	157.08	151.45	152.67	149.48	255	255	255	62.76	34.19	158.05	1.4307	151.5	97.46	FALSE	255	0.164	5	(96, 96)	257	(96, 96)	1	(1, 1)	164415
F52-Plagioclase-CN-5-46-225deg.jpg	F52	Plagioclase	CN	225	Third Quadrant (225Â°)	R,G,B	3	JPEG	376	RGB	473	uint8	2025-06-12T08:38:48	.jpg	2024-07-29T22:13:00	34.06	Low	(Na,Ca)(Al,Si)4O8	Triclinic	6-6.5	Tectosilicate	Feldspar Group	Biaxial positive	None	2.62-2.76	142.65	138.16	139.04	136.29	255	255	255	63.09	45.13	143.93	1.258	138.12	106.66	FALSE	255	0.178	1	(96, 96)	257	(96, 96)	1	(1, 1)	177848
F52-Plagioclase-CN-5-47-230deg.jpg	F52	Plagioclase	CN	230	Third Quadrant (230Â°)	R,G,B	3	JPEG	338	RGB	416	uint8	2025-06-12T08:38:48	.jpg	2024-07-29T22:13:19	27.15	Low	(Na,Ca)(Al,Si)4O8	Triclinic	6-6.5	Tectosilicate	Feldspar Group	Biaxial positive	None	2.62-2.76	137.81	134.95	135.78	134.58	255	255	255	61.7	54.08	139.45	1.2308	135.16	114.78	FALSE	255	0.141	0	(96, 96)	257	(96, 96)	1	(1, 1)	140608
F52-Plagioclase-CN-5-48-235deg.jpg	F52	Plagioclase	CN	235	Third Quadrant (235Â°)	R,G,B	3	JPEG	369	RGB	396	uint8	2025-06-12T08:38:44	.jpg	2024-07-29T22:13:31	26.91	Low	(Na,Ca)(Al,Si)4O8	Triclinic	6-6.5	Tectosilicate	Feldspar Group	Biaxial positive	None	2.62-2.76	134.03	132.85	133.46	133.51	255	255	255	59.86	58.68	136.16	1.0732	133.17	118.1	FALSE	255	0.146	0	(96, 96)	257	(96, 96)	1	(1, 1)	146124
F52-Plagioclase-CN-5-49-240deg.jpg	F52	Plagioclase	CN	240	Third Quadrant (240Â°)	R,G,B	3	JPEG	378	RGB	426	uint8	2025-06-12T08:38:48	.jpg	2024-07-29T22:13:43	27.91	Low	(Na,Ca)(Al,Si)4O8	Triclinic	6-6.5	Tectosilicate	Feldspar Group	Biaxial positive	None	2.62-2.76	141.29	141.27	141.49	141.91	255	255	255	49.86	50.71	143.95	1.127	141.46	117.52	FALSE	255	0.161	0	(96, 96)	257	(96, 96)	1	(1, 1)	161028
F52-Plagioclase-CN-5-5-20deg.jpg	F52	Plagioclase	CN	20	First Quadrant (20Â°)	R,G,B	3	JPEG	323	RGB	549	uint8	2025-06-12T08:38:48	.jpg	2024-07-29T21:59:19	38.16	Low	(Na,Ca)(Al,Si)4O8	Triclinic	6-6.5	Tectosilicate	Feldspar Group	Biaxial positive	None	2.62-2.76	177.11	173.15	171.65	164.69	255	255	255	71.6	26.29	178.33	1.6997	171.07	61.01	FALSE	255	0.177	25	(96, 96)	257	(96, 96)	1	(1, 1)	177327
F52-Plagioclase-CN-5-50-245deg.jpg	F52	Plagioclase	CN	245	Third Quadrant (245Â°)	R,G,B	3	JPEG	427	RGB	442	uint8	2025-06-12T08:38:49	.jpg	2024-07-29T22:13:58	34.64	Low	(Na,Ca)(Al,Si)4O8	Triclinic	6-6.5	Tectosilicate	Feldspar Group	Biaxial positive	None	2.62-2.76	137.2	137.25	137.18	137.07	255	255	255	51.2	41.12	139.96	1.0351	137.19	112.95	FALSE	255	0.189	0	(96, 96)	257	(96, 96)	1	(1, 1)	188734
F52-Plagioclase-CN-5-51-250deg.jpg	F52	Plagioclase	CN	250	Third Quadrant (250Â°)	R,G,B	3	JPEG	456	RGB	457	uint8	2025-06-12T08:38:45	.jpg	2024-07-29T22:14:14	38.5	Low	(Na,Ca)(Al,Si)4O8	Triclinic	6-6.5	Tectosilicate	Feldspar Group	Biaxial positive	None	2.62-2.76	145.13	144.99	144.84	144.4	255	255	255	50.4	30.32	147.75	1.0022	144.83	106.24	FALSE	255	0.208	2	(96, 96)	257	(96, 96)	1	(1, 1)	208392
F52-Plagioclase-CN-5-52-255deg.jpg	F52	Plagioclase	CN	255	Third Quadrant (255Â°)	R,G,B	3	JPEG	430	RGB	416	uint8	2025-06-12T08:38:49	.jpg	2024-07-29T22:14:28	34.02	Low	(Na,Ca)(Al,Si)4O8	Triclinic	6-6.5	Tectosilicate	Feldspar Group	Biaxial positive	None	2.62-2.76	155.69	155.3	154.82	153.48	255	255	255	52.4	24.36	158.19	0.9674	154.8	96.55	FALSE	255	0.179	4	(96, 96)	257	(96, 96)	1	(1, 1)	178880
F52-Plagioclase-CN-5-53-260deg.jpg	F52	Plagioclase	CN	260	Third Quadrant (260Â°)	R,G,B	3	JPEG	480	RGB	401	uint8	2025-06-12T08:38:49	.jpg	2024-07-29T22:14:44	37.94	Low	(Na,Ca)(Al,Si)4O8	Triclinic	6-6.5	Tectosilicate	Feldspar Group	Biaxial positive	None	2.62-2.76	159.28	158.72	157.71	155.13	255	255	255	54.36	24.54	161.76	0.8354	157.71	89.11	FALSE	255	0.192	2	(96, 96)	257	(96, 96)	1	(1, 1)	192480
F52-Plagioclase-CN-5-54-265deg.jpg	F52	Plagioclase	CN	265	Third Quadrant (265Â°)	R,G,B	3	JPEG	475	RGB	395	uint8	2025-06-12T08:38:45	.jpg	2024-07-29T22:15:31	40.16	Low	(Na,Ca)(Al,Si)4O8	Triclinic	6-6.5	Tectosilicate	Feldspar Group	Biaxial positive	None	2.62-2.76	155.59	154.24	153.01	149.19	255	255	255	62.47	26.24	158	0.8316	152.88	80.57	FALSE	255	0.188	7	(96, 96)	257	(96, 96)	1	(1, 1)	187625
F52-Plagioclase-CN-5-55-270deg.jpg	F52	Plagioclase	CN	270	Three-quarter (270Â°)	R,G,B	3	JPEG	469	RGB	354	uint8	2025-06-12T08:38:50	.jpg	2024-07-29T22:16:01	36.58	Low	(Na,Ca)(Al,Si)4O8	Triclinic	6-6.5	Tectosilicate	Feldspar Group	Biaxial positive	None	2.62-2.76	160.4	158.54	157.01	152.09	255	255	255	65.78	27.09	162.7	0.7548	156.82	74.31	FALSE	255	0.166	14	(96, 96)	257	(96, 96)	1	(1, 1)	166026
F52-Plagioclase-CN-5-56-275deg.jpg	F52	Plagioclase	CN	275	Fourth Quadrant (275Â°)	R,G,B	3	JPEG	500	RGB	324	uint8	2025-06-12T08:38:49	.jpg	2024-07-29T22:16:23	32.29	Low	(Na,Ca)(Al,Si)4O8	Triclinic	6-6.5	Tectosilicate	Feldspar Group	Biaxial positive	None	2.62-2.76	173.42	171.23	169.88	164.99	255	255	255	60.24	24.77	175.26	0.648	169.61	74.39	FALSE	255	0.162	16	(96, 96)	257	(96, 96)	1	(1, 1)	162000
F52-Plagioclase-CN-5-57-280deg.jpg	F52	Plagioclase	CN	280	Fourth Quadrant (280Â°)	R,G,B	3	JPEG	482	RGB	303	uint8	2025-06-12T08:38:49	.jpg	2024-07-29T22:16:37	35.24	Low	(Na,Ca)(Al,Si)4O8	Triclinic	6-6.5	Tectosilicate	Feldspar Group	Biaxial positive	None	2.62-2.76	154.99	151.4	149.78	142.96	255	255	255	76.6	32.32	156.99	0.6286	149.28	66.29	FALSE	255	0.146	15	(96, 96)	257	(96, 96)	1	(1, 1)	146046
F52-Plagioclase-CN-5-58-285deg.jpg	F52	Plagioclase	CN	285	Fourth Quadrant (285Â°)	R,G,B	3	JPEG	479	RGB	294	uint8	2025-06-12T08:38:49	.jpg	2024-07-29T22:16:58	32.95	Low	(Na,Ca)(Al,Si)4O8	Triclinic	6-6.5	Tectosilicate	Feldspar Group	Biaxial positive	None	2.62-2.76	155.65	151.83	150.35	143.58	255	255	255	75.56	32.39	157.48	0.6138	149.8	67.14	FALSE	255	0.141	19	(96, 96)	257	(96, 96)	1	(1, 1)	140826
F52-Plagioclase-CN-5-59-290deg.jpg	F52	Plagioclase	CN	290	Fourth Quadrant (290Â°)	R,G,B	3	JPEG	486	RGB	295	uint8	2025-06-12T08:38:49	.jpg	2024-07-29T22:17:12	35.5	Low	(Na,Ca)(Al,Si)4O8	Triclinic	6-6.5	Tectosilicate	Feldspar Group	Biaxial positive	None	2.62-2.76	148.29	143.69	142.45	135.38	255	255	255	78.8	35.63	150.01	0.607	141.73	67.86	FALSE	255	0.143	17	(96, 96)	257	(96, 96)	1	(1, 1)	143370
F52-Plagioclase-CN-5-6-25deg.jpg	F52	Plagioclase	CN	25	First Quadrant (25Â°)	R,G,B	3	JPEG	337	RGB	537	uint8	2025-06-12T08:38:50	.jpg	2024-07-29T22:00:37	38.48	Low	(Na,Ca)(Al,Si)4O8	Triclinic	6-6.5	Tectosilicate	Feldspar Group	Biaxial positive	None	2.62-2.76	167.88	163.36	161.85	154.3	255	255	255	72.86	30.92	169.09	1.5935	161.16	65.3	FALSE	255	0.181	16	(96, 96)	257	(96, 96)	1	(1, 1)	180969
F52-Plagioclase-CN-5-60-295deg.jpg	F52	Plagioclase	CN	295	Fourth Quadrant (295Â°)	R,G,B	3	JPEG	500	RGB	301	uint8	2025-06-12T08:38:49	.jpg	2024-07-29T22:17:27	35.14	Low	(Na,Ca)(Al,Si)4O8	Triclinic	6-6.5	Tectosilicate	Feldspar Group	Biaxial positive	None	2.62-2.76	149.79	145.19	144.21	137.66	255	255	255	72.24	36.7	151.23	0.602	143.46	77.92	FALSE	255	0.15	11	(96, 96)	257	(96, 96)	1	(1, 1)	150500
F52-Plagioclase-CN-5-61-300deg.jpg	F52	Plagioclase	CN	300	Fourth Quadrant (300Â°)	R,G,B	3	JPEG	521	RGB	360	uint8	2025-06-12T08:38:45	.jpg	2024-07-29T22:18:09	39.23	Low	(Na,Ca)(Al,Si)4O8	Triclinic	6-6.5	Tectosilicate	Feldspar Group	Biaxial positive	None	2.62-2.76	153.54	149.14	148.78	143.64	255	255	255	64.98	35.08	154.81	0.691	148	87.75	FALSE	255	0.188	8	(96, 96)	257	(96, 96)	1	(1, 1)	187560
F52-Plagioclase-CN-5-62-305deg.jpg	F52	Plagioclase	CN	305	Fourth Quadrant (305Â°)	R,G,B	3	JPEG	484	RGB	394	uint8	2025-06-12T08:38:49	.jpg	2024-07-29T22:18:24	39.34	Low	(Na,Ca)(Al,Si)4O8	Triclinic	6-6.5	Tectosilicate	Feldspar Group	Biaxial positive	None	2.62-2.76	142.56	137.52	138.08	134.14	255	255	255	66.78	40.54	143.8	0.814	137.09	97.38	FALSE	255	0.191	5	(96, 96)	257	(96, 96)	1	(1, 1)	190696
F52-Plagioclase-CN-5-63-310deg.jpg	F52	Plagioclase	CN	310	Fourth Quadrant (310Â°)	R,G,B	3	JPEG	468	RGB	422	uint8	2025-06-12T08:38:47	.jpg	2024-07-29T22:18:40	38.79	Low	(Na,Ca)(Al,Si)4O8	Triclinic	6-6.5	Tectosilicate	Feldspar Group	Biaxial positive	None	2.62-2.76	138.54	134.37	134.97	132.01	255	255	255	62.49	48.46	139.87	0.9017	134.14	107.27	FALSE	255	0.197	2	(96, 96)	257	(96, 96)	1	(1, 1)	197496
F52-Plagioclase-CN-5-64-315deg.jpg	F52	Plagioclase	CN	315	Fourth Quadrant (315Â°)	R,G,B	3	JPEG	464	RGB	450	uint8	2025-06-12T08:38:45	.jpg	2024-07-29T22:18:53	35.98	Low	(Na,Ca)(Al,Si)4O8	Triclinic	6-6.5	Tectosilicate	Feldspar Group	Biaxial positive	None	2.62-2.76	146.89	144.46	145.1	143.95	255	255	255	54.75	49.73	148.32	0.9698	144.58	115.41	FALSE	255	0.209	0	(96, 96)	257	(96, 96)	1	(1, 1)	208800
F52-Plagioclase-CN-5-66-325deg.jpg	F52	Plagioclase	CN	325	Fourth Quadrant (325Â°)	R,G,B	3	JPEG	457	RGB	507	uint8	2025-06-12T08:38:50	.jpg	2024-07-29T22:19:20	38.83	Low	(Na,Ca)(Al,Si)4O8	Triclinic	6-6.5	Tectosilicate	Feldspar Group	Biaxial positive	None	2.62-2.76	142.31	141.93	142.33	142.74	255	255	255	49.43	49.2	144.74	1.1094	142.21	117.37	FALSE	255	0.232	0	(96, 96)	257	(96, 96)	1	(1, 1)	231699
F52-Plagioclase-CN-5-67-330deg.jpg	F52	Plagioclase	CN	330	Fourth Quadrant (330Â°)	R,G,B	3	JPEG	446	RGB	559	uint8	2025-06-12T08:38:49	.jpg	2024-07-29T22:19:36	41.36	Low	(Na,Ca)(Al,Si)4O8	Triclinic	6-6.5	Tectosilicate	Feldspar Group	Biaxial positive	None	2.62-2.76	150.1	150.01	150.06	150.07	255	255	255	45.26	33.93	152.54	1.2534	150.04	111.92	FALSE	255	0.249	0	(96, 96)	257	(96, 96)	1	(1, 1)	249314
F52-Plagioclase-CN-5-68-335deg.jpg	F52	Plagioclase	CN	335	Fourth Quadrant (335Â°)	R,G,B	3	JPEG	430	RGB	484	uint8	2025-06-12T08:38:49	.jpg	2024-07-29T22:19:50	36.35	Low	(Na,Ca)(Al,Si)4O8	Triclinic	6-6.5	Tectosilicate	Feldspar Group	Biaxial positive	None	2.62-2.76	150.42	150.24	150.23	150.04	255	255	255	48.64	26.83	153.01	1.1256	150.2	104.64	FALSE	255	0.208	0	(96, 96)	257	(96, 96)	1	(1, 1)	208120
F52-Plagioclase-CN-5-69-340deg.jpg	F52	Plagioclase	CN	340	Fourth Quadrant (340Â°)	R,G,B	3	JPEG	404	RGB	532	uint8	2025-06-12T08:38:49	.jpg	2024-07-29T22:20:27	39.85	Low	(Na,Ca)(Al,Si)4O8	Triclinic	6-6.5	Tectosilicate	Feldspar Group	Biaxial positive	None	2.62-2.76	161.58	161.54	161.09	160.15	255	255	255	49.11	20.64	164.27	1.3168	161.13	92.81	FALSE	255	0.215	2	(96, 96)	257	(96, 96)	1	(1, 1)	214928
F52-Plagioclase-CN-5-7-30deg.jpg	F52	Plagioclase	CN	30	First Quadrant (30Â°)	R,G,B	3	JPEG	352	RGB	540	uint8	2025-06-12T08:38:49	.jpg	2024-07-29T22:00:51	37.38	Low	(Na,Ca)(Al,Si)4O8	Triclinic	6-6.5	Tectosilicate	Feldspar Group	Biaxial positive	None	2.62-2.76	171.09	166.45	165.7	159.54	255	255	255	64.57	29.13	172.04	1.5341	164.91	74.83	FALSE	255	0.19	21	(96, 96)	257	(96, 96)	1	(1, 1)	190080
F52-Plagioclase-CN-5-70-345deg.jpg	F52	Plagioclase	CN	345	Fourth Quadrant (345Â°)	R,G,B	3	JPEG	441	RGB	522	uint8	2025-06-12T08:38:49	.jpg	2024-07-29T22:46:25	42.23	Low	(Na,Ca)(Al,Si)4O8	Triclinic	6-6.5	Tectosilicate	Feldspar Group	Biaxial positive	None	2.62-2.76	162.87	162.85	162.35	161.34	255	255	255	48.31	20.61	165.56	1.1837	162.4	92.69	FALSE	255	0.23	6	(96, 96)	257	(96, 96)	1	(1, 1)	230202
F52-Plagioclase-CN-5-71-350deg.jpg	F52	Plagioclase	CN	350	Fourth Quadrant (350Â°)	R,G,B	3	JPEG	415	RGB	507	uint8	2025-06-12T08:38:45	.jpg	2024-07-29T22:46:42	38.92	Low	(Na,Ca)(Al,Si)4O8	Triclinic	6-6.5	Tectosilicate	Feldspar Group	Biaxial positive	None	2.62-2.76	167.08	167.1	165.93	163.6	255	255	255	52.45	19.49	169.69	1.2217	166.05	82.09	FALSE	255	0.21	16	(96, 96)	257	(96, 96)	1	(1, 1)	210405
F52-Plagioclase-CN-5-72-355deg.jpg	F52	Plagioclase	CN	355	Fourth Quadrant (355Â°)	R,G,B	3	JPEG	392	RGB	508	uint8	2025-06-12T08:38:47	.jpg	2024-07-29T22:46:54	38.15	Low	(Na,Ca)(Al,Si)4O8	Triclinic	6-6.5	Tectosilicate	Feldspar Group	Biaxial positive	None	2.62-2.76	177.12	176.18	175.01	171.72	255	255	255	55.12	19.08	179.25	1.2959	174.95	74.28	FALSE	255	0.199	13	(96, 96)	257	(96, 96)	1	(1, 1)	199136
F52-Plagioclase-CN-5-8-35deg.jpg	F52	Plagioclase	CN	35	First Quadrant (35Â°)	R,G,B	3	JPEG	364	RGB	510	uint8	2025-06-12T08:38:44	.jpg	2024-07-29T22:01:06	35.54	Low	(Na,Ca)(Al,Si)4O8	Triclinic	6-6.5	Tectosilicate	Feldspar Group	Biaxial positive	None	2.62-2.76	161.74	157.01	156.47	150.64	255	255	255	63.59	34.11	162.76	1.4011	155.65	84.53	FALSE	255	0.186	10	(96, 96)	257	(96, 96)	1	(1, 1)	185640
F52-Plagioclase-CN-5-9-40deg.jpg	F52	Plagioclase	CN	40	First Quadrant (40Â°)	R,G,B	3	JPEG	405	RGB	461	uint8	2025-06-12T08:38:47	.jpg	2024-07-29T22:01:21	35.96	Low	(Na,Ca)(Al,Si)4O8	Triclinic	6-6.5	Tectosilicate	Feldspar Group	Biaxial positive	None	2.62-2.76	153.68	148.09	148.88	144.88	255	255	255	63.35	37.75	154.72	1.1383	147.77	96.4	FALSE	255	0.187	4	(96, 96)	257	(96, 96)	1	(1, 1)	186705
F52-Plagioclase-CN-6-1-0deg.jpg	F52	Plagioclase	CN	0	Reference (0Â°)	R,G,B	3	JPEG	365	RGB	229	uint8	2025-06-12T08:38:48	.jpg	2024-07-27T20:44:55	24.89	Low	(Na,Ca)(Al,Si)4O8	Triclinic	6-6.5	Tectosilicate	Feldspar Group	Biaxial positive	None	2.62-2.76	161.4	155.69	153.01	141.95	255	255	255	88.4	36.57	162.81	0.6274	152.23	46.52	FALSE	255	0.084	2	(96, 96)	257	(96, 96)	1	(1, 1)	83585
F52-Plagioclase-CN-6-10-45deg.jpg	F52	Plagioclase	CN	45	First Quadrant (45Â°)	R,G,B	3	JPEG	360	RGB	427	uint8	2025-06-12T08:38:49	.jpg	2024-07-27T20:47:29	27.02	Low	(Na,Ca)(Al,Si)4O8	Triclinic	6-6.5	Tectosilicate	Feldspar Group	Biaxial positive	None	2.62-2.76	212.21	209.71	208.36	203.17	255	255	255	57.19	18.61	213.31	1.1861	208.04	58.29	FALSE	255	0.154	29	(96, 96)	257	(96, 96)	1	(1, 1)	153720
F52-Plagioclase-CN-6-11-50deg.jpg	F52	Plagioclase	CN	50	First Quadrant (50Â°)	R,G,B	3	JPEG	335	RGB	407	uint8	2025-06-12T08:38:48	.jpg	2024-07-27T20:47:55	22.62	Low	(Na,Ca)(Al,Si)4O8	Triclinic	6-6.5	Tectosilicate	Feldspar Group	Biaxial positive	None	2.62-2.76	214.46	211.07	211.13	207.86	255	255	255	63.78	18.3	216.25	1.2149	210.49	58.3	FALSE	255	0.136	24	(96, 96)	257	(96, 96)	1	(1, 1)	136345
F52-Plagioclase-CN-6-12-55deg.jpg	F52	Plagioclase	CN	55	First Quadrant (55Â°)	R,G,B	3	JPEG	318	RGB	402	uint8	2025-06-12T08:38:50	.jpg	2024-07-27T20:48:17	24.13	Low	(Na,Ca)(Al,Si)4O8	Triclinic	6-6.5	Tectosilicate	Feldspar Group	Biaxial positive	None	2.62-2.76	205.62	202.81	202.79	199.92	255	255	255	66.29	19.13	207.69	1.2642	202.27	65.04	FALSE	255	0.128	30	(96, 96)	257	(96, 96)	1	(1, 1)	127836
F52-Plagioclase-CN-6-13-60deg.jpg	F52	Plagioclase	CN	60	First Quadrant (60Â°)	R,G,B	3	JPEG	302	RGB	391	uint8	2025-06-12T08:38:49	.jpg	2024-07-27T20:48:35	23.16	Low	(Na,Ca)(Al,Si)4O8	Triclinic	6-6.5	Tectosilicate	Feldspar Group	Biaxial positive	None	2.62-2.76	184.04	184.27	181.91	177.43	255	255	255	56.15	22.5	185.72	1.2947	182.19	80.99	FALSE	255	0.118	20	(96, 96)	257	(96, 96)	1	(1, 1)	118082
F52-Plagioclase-CN-6-14-65deg.jpg	F52	Plagioclase	CN	65	First Quadrant (65Â°)	R,G,B	3	JPEG	284	RGB	430	uint8	2025-06-12T08:38:44	.jpg	2024-07-27T20:48:55	26.08	Low	(Na,Ca)(Al,Si)4O8	Triclinic	6-6.5	Tectosilicate	Feldspar Group	Biaxial positive	None	2.62-2.76	160.07	161.9	159.17	155.54	255	255	255	52.91	29.46	162.69	1.5141	159.77	91.31	FALSE	255	0.122	0	(96, 96)	257	(96, 96)	1	(1, 1)	122120
F52-Plagioclase-CN-6-15-70deg.jpg	F52	Plagioclase	CN	70	First Quadrant (70Â°)	R,G,B	3	JPEG	264	RGB	387	uint8	2025-06-12T08:38:46	.jpg	2024-07-27T20:49:14	24.67	Low	(Na,Ca)(Al,Si)4O8	Triclinic	6-6.5	Tectosilicate	Feldspar Group	Biaxial positive	None	2.62-2.76	127.76	130.34	127.21	123.52	255	255	255	58.26	43.03	131.28	1.4659	127.99	93.65	FALSE	255	0.102	0	(96, 96)	257	(96, 96)	1	(1, 1)	102168
F52-Plagioclase-CN-6-17-80deg.jpg	F52	Plagioclase	CN	80	First Quadrant (80Â°)	R,G,B	3	JPEG	233	RGB	373	uint8	2025-06-12T08:38:48	.jpg	2024-07-27T20:49:54	21.77	Low	(Na,Ca)(Al,Si)4O8	Triclinic	6-6.5	Tectosilicate	Feldspar Group	Biaxial positive	None	2.62-2.76	108.19	106.86	104.32	97.91	255	255	255	69.2	61.31	110.26	1.6009	104.34	93.06	FALSE	255	0.087	0	(96, 96)	257	(96, 96)	1	(1, 1)	86909
F52-Plagioclase-CN-6-18-85deg.jpg	F52	Plagioclase	CN	85	First Quadrant (85Â°)	R,G,B	3	JPEG	219	RGB	343	uint8	2025-06-12T08:38:45	.jpg	2024-07-27T21:11:31	18.96	Low	(Na,Ca)(Al,Si)4O8	Triclinic	6-6.5	Tectosilicate	Feldspar Group	Biaxial positive	None	2.62-2.76	123.42	118.99	116.06	105.76	255	255	255	83.04	54.17	124.8	1.5662	115.54	72.23	FALSE	255	0.075	11	(96, 96)	257	(96, 96)	1	(1, 1)	75117
F52-Plagioclase-CN-6-19-90deg.jpg	F52	Plagioclase	CN	90	Perpendicular (90Â°)	R,G,B	3	JPEG	217	RGB	359	uint8	2025-06-12T08:38:49	.jpg	2024-07-27T21:11:49	21.02	Low	(Na,Ca)(Al,Si)4O8	Triclinic	6-6.5	Tectosilicate	Feldspar Group	Biaxial positive	None	2.62-2.76	155.63	148.61	145.7	132.86	255	255	255	91.6	42.74	156.62	1.6544	144.71	45.32	FALSE	255	0.078	25	(96, 96)	257	(96, 96)	1	(1, 1)	77903
F52-Plagioclase-CN-6-2-5deg.jpg	F52	Plagioclase	CN	5	First Quadrant (5Â°)	R,G,B	3	JPEG	362	RGB	241	uint8	2025-06-12T08:38:49	.jpg	2024-07-27T20:45:08	21.9	Low	(Na,Ca)(Al,Si)4O8	Triclinic	6-6.5	Tectosilicate	Feldspar Group	Biaxial positive	None	2.62-2.76	199.76	194.26	192.15	182.41	255	255	255	84.75	24.9	200.72	0.6657	191.34	34.12	FALSE	255	0.087	40	(96, 96)	257	(96, 96)	1	(1, 1)	87242
F52-Plagioclase-CN-6-20-95deg.jpg	F52	Plagioclase	CN	95	Second Quadrant (95Â°)	R,G,B	3	JPEG	231	RGB	376	uint8	2025-06-12T08:38:49	.jpg	2024-07-27T21:12:05	20.8	Low	(Na,Ca)(Al,Si)4O8	Triclinic	6-6.5	Tectosilicate	Feldspar Group	Biaxial positive	None	2.62-2.76	195.64	189.08	186.89	175.96	255	255	255	84.87	28.69	196.4	1.6277	185.91	36.76	FALSE	255	0.087	41	(96, 96)	257	(96, 96)	1	(1, 1)	86856
F52-Plagioclase-CN-6-21-100deg.jpg	F52	Plagioclase	CN	100	Second Quadrant (100Â°)	R,G,B	3	JPEG	265	RGB	368	uint8	2025-06-12T08:38:49	.jpg	2024-07-27T21:12:18	21.79	Low	(Na,Ca)(Al,Si)4O8	Triclinic	6-6.5	Tectosilicate	Feldspar Group	Biaxial positive	None	2.62-2.76	220.42	214.67	213.16	204.39	255	255	255	77.7	20.98	221.06	1.3887	212.24	31.41	FALSE	255	0.098	47	(96, 96)	257	(96, 96)	1	(1, 1)	97520
F52-Plagioclase-CN-6-22-105deg.jpg	F52	Plagioclase	CN	105	Second Quadrant (105Â°)	R,G,B	3	JPEG	278	RGB	354	uint8	2025-06-12T08:38:50	.jpg	2024-07-27T21:12:30	21.53	Low	(Na,Ca)(Al,Si)4O8	Triclinic	6-6.5	Tectosilicate	Feldspar Group	Biaxial positive	None	2.62-2.76	221.06	215.8	214.27	205.94	255	255	255	73.76	20.55	221.78	1.2734	213.45	35.07	FALSE	255	0.098	45	(96, 96)	257	(96, 96)	1	(1, 1)	98412
F52-Plagioclase-CN-6-23-110deg.jpg	F52	Plagioclase	CN	110	Second Quadrant (110Â°)	R,G,B	3	JPEG	312	RGB	356	uint8	2025-06-12T08:38:50	.jpg	2024-07-27T21:12:43	21.72	Low	(Na,Ca)(Al,Si)4O8	Triclinic	6-6.5	Tectosilicate	Feldspar Group	Biaxial positive	None	2.62-2.76	223.78	219.92	218.41	211.54	255	255	255	67.74	18.3	224.75	1.141	217.86	37.8	FALSE	255	0.111	39	(96, 96)	257	(96, 96)	1	(1, 1)	111072
F52-Plagioclase-CN-6-24-115deg.jpg	F52	Plagioclase	CN	115	Second Quadrant (115Â°)	R,G,B	3	JPEG	314	RGB	334	uint8	2025-06-12T08:38:44	.jpg	2024-07-27T21:12:55	19.61	Low	(Na,Ca)(Al,Si)4O8	Triclinic	6-6.5	Tectosilicate	Feldspar Group	Biaxial positive	None	2.62-2.76	223.87	218.96	218.59	212.94	255	255	255	72.93	19.28	225.46	1.0637	217.73	39.3	FALSE	255	0.105	38	(96, 96)	257	(96, 96)	1	(1, 1)	104876
F52-Plagioclase-CN-6-25-120deg.jpg	F52	Plagioclase	CN	120	Second Quadrant (120Â°)	R,G,B	3	JPEG	346	RGB	350	uint8	2025-06-12T08:38:49	.jpg	2024-07-27T21:13:07	20.85	Low	(Na,Ca)(Al,Si)4O8	Triclinic	6-6.5	Tectosilicate	Feldspar Group	Biaxial positive	None	2.62-2.76	226.04	220.91	221.38	217.2	255	255	255	72.06	18.6	228.16	1.0116	220.39	39.8	FALSE	255	0.121	40	(96, 96)	257	(96, 96)	1	(1, 1)	121100
F52-Plagioclase-CN-6-26-125deg.jpg	F52	Plagioclase	CN	125	Second Quadrant (125Â°)	R,G,B	3	JPEG	372	RGB	341	uint8	2025-06-12T08:38:48	.jpg	2024-07-27T21:13:20	20.5	Low	(Na,Ca)(Al,Si)4O8	Triclinic	6-6.5	Tectosilicate	Feldspar Group	Biaxial positive	None	2.62-2.76	227.73	222.25	223.65	220.98	255	255	255	72.93	18.22	230.46	0.9167	222.5	39.52	FALSE	255	0.127	46	(96, 96)	257	(96, 96)	1	(1, 1)	126852
F52-Plagioclase-CN-6-27-130deg.jpg	F52	Plagioclase	CN	130	Second Quadrant (130Â°)	R,G,B	3	JPEG	352	RGB	325	uint8	2025-06-12T08:38:48	.jpg	2024-07-27T21:13:35	19.28	Low	(Na,Ca)(Al,Si)4O8	Triclinic	6-6.5	Tectosilicate	Feldspar Group	Biaxial positive	None	2.62-2.76	221.6	215.98	217.24	214.15	255	255	255	76.37	20.5	224.45	0.9233	216.08	45.08	FALSE	255	0.114	49	(96, 96)	257	(96, 96)	1	(1, 1)	114400
F52-Plagioclase-CN-6-28-135deg.jpg	F52	Plagioclase	CN	135	Second Quadrant (135Â°)	R,G,B	3	JPEG	350	RGB	330	uint8	2025-06-12T08:38:49	.jpg	2024-07-27T21:13:49	17.8	Low	(Na,Ca)(Al,Si)4O8	Triclinic	6-6.5	Tectosilicate	Feldspar Group	Biaxial positive	None	2.62-2.76	224.76	217.87	220.58	219.12	255	255	255	78.89	20.19	228.39	0.9429	219.03	42.03	FALSE	255	0.116	59	(96, 96)	257	(96, 96)	1	(1, 1)	115500
F52-Plagioclase-CN-6-29-140deg.jpg	F52	Plagioclase	CN	140	Second Quadrant (140Â°)	R,G,B	3	JPEG	356	RGB	303	uint8	2025-06-12T08:38:48	.jpg	2024-07-27T21:14:03	18.76	Low	(Na,Ca)(Al,Si)4O8	Triclinic	6-6.5	Tectosilicate	Feldspar Group	Biaxial positive	None	2.62-2.76	214.98	209.03	211.05	209.14	255	255	255	76.74	21.24	218.03	0.8511	209.75	55.15	FALSE	255	0.108	38	(96, 96)	257	(96, 96)	1	(1, 1)	107868
F52-Plagioclase-CN-6-3-10deg.jpg	F52	Plagioclase	CN	10	First Quadrant (10Â°)	R,G,B	3	JPEG	342	RGB	272	uint8	2025-06-12T08:38:46	.jpg	2024-07-27T20:45:23	20.93	Low	(Na,Ca)(Al,Si)4O8	Triclinic	6-6.5	Tectosilicate	Feldspar Group	Biaxial positive	None	2.62-2.76	199.25	196.37	192.8	182.78	255	255	255	74.61	25.57	200.76	0.7953	192.64	39.91	FALSE	255	0.093	32	(96, 96)	257	(96, 96)	1	(1, 1)	93024
F52-Plagioclase-CN-6-30-145deg.jpg	F52	Plagioclase	CN	145	Second Quadrant (145Â°)	R,G,B	3	JPEG	350	RGB	283	uint8	2025-06-12T08:38:50	.jpg	2024-07-27T21:14:17	19.61	Low	(Na,Ca)(Al,Si)4O8	Triclinic	6-6.5	Tectosilicate	Feldspar Group	Biaxial positive	None	2.62-2.76	195.2	191.29	191.35	187.58	255	255	255	71.36	25.01	197	0.8086	190.62	74.34	FALSE	255	0.099	37	(96, 96)	257	(96, 96)	1	(1, 1)	99050
F52-Plagioclase-CN-6-31-150deg.jpg	F52	Plagioclase	CN	150	Second Quadrant (150Â°)	R,G,B	3	JPEG	332	RGB	289	uint8	2025-06-12T08:38:45	.jpg	2024-07-27T21:14:31	20.51	Low	(Na,Ca)(Al,Si)4O8	Triclinic	6-6.5	Tectosilicate	Feldspar Group	Biaxial positive	None	2.62-2.76	177.94	177.4	175.32	170.61	255	255	255	60.4	27.2	179.28	0.8705	175.41	86.3	FALSE	255	0.096	9	(96, 96)	257	(96, 96)	1	(1, 1)	95948
F52-Plagioclase-CN-6-32-155deg.jpg	F52	Plagioclase	CN	155	Second Quadrant (155Â°)	R,G,B	3	JPEG	321	RGB	258	uint8	2025-06-12T08:38:49	.jpg	2024-07-27T21:14:43	19.88	Low	(Na,Ca)(Al,Si)4O8	Triclinic	6-6.5	Tectosilicate	Feldspar Group	Biaxial positive	None	2.62-2.76	143.92	144.96	142.44	138.44	255	255	255	60.57	37.78	146.29	0.8037	142.88	94.29	FALSE	255	0.083	0	(96, 96)	257	(96, 96)	1	(1, 1)	82818
F52-Plagioclase-CN-6-33-160deg.jpg	F52	Plagioclase	CN	160	Second Quadrant (160Â°)	R,G,B	3	JPEG	338	RGB	273	uint8	2025-06-12T08:38:50	.jpg	2024-07-27T21:15:03	23.88	Low	(Na,Ca)(Al,Si)4O8	Triclinic	6-6.5	Tectosilicate	Feldspar Group	Biaxial positive	None	2.62-2.76	115.87	117.47	114.83	111.14	255	255	255	63.59	46.4	118.77	0.8077	115.39	93.17	FALSE	255	0.092	0	(96, 96)	257	(96, 96)	1	(1, 1)	92274
F52-Plagioclase-CN-6-34-165deg.jpg	F52	Plagioclase	CN	165	Second Quadrant (165Â°)	R,G,B	3	JPEG	335	RGB	239	uint8	2025-06-12T08:38:45	.jpg	2024-07-27T21:15:15	19.95	Low	(Na,Ca)(Al,Si)4O8	Triclinic	6-6.5	Tectosilicate	Feldspar Group	Biaxial positive	None	2.62-2.76	101.05	102.63	99.42	94.56	255	255	255	65.7	58.65	104.28	0.7134	100.03	95.51	FALSE	255	0.08	1	(96, 96)	257	(96, 96)	1	(1, 1)	80065
F52-Plagioclase-CN-6-35-170deg.jpg	F52	Plagioclase	CN	170	Second Quadrant (170Â°)	R,G,B	3	JPEG	325	RGB	235	uint8	2025-06-12T08:38:48	.jpg	2024-07-27T21:15:28	20.96	Low	(Na,Ca)(Al,Si)4O8	Triclinic	6-6.5	Tectosilicate	Feldspar Group	Biaxial positive	None	2.62-2.76	88.59	87.38	84.66	78.02	255	255	255	75.54	68.67	90.88	0.7231	84.72	81.64	FALSE	255	0.076	0	(96, 96)	257	(96, 96)	1	(1, 1)	76375
F52-Plagioclase-CN-6-36-175deg.jpg	F52	Plagioclase	CN	175	Second Quadrant (175Â°)	R,G,B	3	JPEG	325	RGB	213	uint8	2025-06-12T08:38:49	.jpg	2024-07-27T21:15:43	20.67	Low	(Na,Ca)(Al,Si)4O8	Triclinic	6-6.5	Tectosilicate	Feldspar Group	Biaxial positive	None	2.62-2.76	117.89	113.66	110.49	99.92	255	255	255	86.29	55.36	119.6	0.6554	110.02	63.91	FALSE	255	0.069	8	(96, 96)	257	(96, 96)	1	(1, 1)	69225
F52-Plagioclase-CN-6-37-180deg.jpg	F52	Plagioclase	CN	180	Opposite (180Â°)	R,G,B	3	JPEG	313	RGB	235	uint8	2025-06-12T08:38:46	.jpg	2024-07-27T21:15:58	21.14	Low	(Na,Ca)(Al,Si)4O8	Triclinic	6-6.5	Tectosilicate	Feldspar Group	Biaxial positive	None	2.62-2.76	159.47	153.75	150.76	139.05	255	255	255	89.93	37.97	160.79	0.7508	150.01	42.72	FALSE	255	0.074	26	(96, 96)	257	(96, 96)	1	(1, 1)	73555
F52-Plagioclase-CN-6-38-185deg.jpg	F52	Plagioclase	CN	185	Third Quadrant (185Â°)	R,G,B	3	JPEG	348	RGB	255	uint8	2025-06-12T08:38:49	.jpg	2024-07-27T21:16:19	22.94	Low	(Na,Ca)(Al,Si)4O8	Triclinic	6-6.5	Tectosilicate	Feldspar Group	Biaxial positive	None	2.62-2.76	189.42	185.17	181.57	170.12	255	255	255	79.72	30.26	190.57	0.7328	181.16	40.5	FALSE	255	0.089	33	(96, 96)	257	(96, 96)	1	(1, 1)	88740
F52-Plagioclase-CN-6-39-190deg.jpg	F52	Plagioclase	CN	190	Third Quadrant (190Â°)	R,G,B	3	JPEG	360	RGB	287	uint8	2025-06-12T08:38:50	.jpg	2024-07-27T21:16:33	23.97	Low	(Na,Ca)(Al,Si)4O8	Triclinic	6-6.5	Tectosilicate	Feldspar Group	Biaxial positive	None	2.62-2.76	212.98	207.4	205.71	196.74	255	255	255	74.81	22.3	213.66	0.7972	204.84	36.25	FALSE	255	0.103	40	(96, 96)	257	(96, 96)	1	(1, 1)	103320
F52-Plagioclase-CN-6-4-15deg.jpg	F52	Plagioclase	CN	15	First Quadrant (15Â°)	R,G,B	3	JPEG	342	RGB	293	uint8	2025-06-12T08:38:49	.jpg	2024-07-27T20:45:40	20.82	Low	(Na,Ca)(Al,Si)4O8	Triclinic	6-6.5	Tectosilicate	Feldspar Group	Biaxial positive	None	2.62-2.76	203.67	199.35	197.02	188.04	255	255	255	69.01	24.04	204.61	0.8567	196.47	44.7	FALSE	255	0.1	24	(96, 96)	257	(96, 96)	1	(1, 1)	100206
F52-Plagioclase-CN-6-40-195deg.jpg	F52	Plagioclase	CN	195	Third Quadrant (195Â°)	R,G,B	3	JPEG	337	RGB	273	uint8	2025-06-12T08:38:49	.jpg	2024-07-27T21:16:50	21.55	Low	(Na,Ca)(Al,Si)4O8	Triclinic	6-6.5	Tectosilicate	Feldspar Group	Biaxial positive	None	2.62-2.76	202.75	197.9	195.72	186.51	255	255	255	72.54	24.86	203.55	0.8101	195.05	44.83	FALSE	255	0.092	28	(96, 96)	257	(96, 96)	1	(1, 1)	92001
F52-Plagioclase-CN-6-41-200deg.jpg	F52	Plagioclase	CN	200	Third Quadrant (200Â°)	R,G,B	3	JPEG	318	RGB	302	uint8	2025-06-12T08:38:45	.jpg	2024-07-27T21:17:05	18.99	Low	(Na,Ca)(Al,Si)4O8	Triclinic	6-6.5	Tectosilicate	Feldspar Group	Biaxial positive	None	2.62-2.76	205.79	202.09	199.72	191.26	255	255	255	64.88	23.05	206.55	0.9497	199.28	48.72	FALSE	255	0.096	26	(96, 96)	257	(96, 96)	1	(1, 1)	96036
F52-Plagioclase-CN-6-42-205deg.jpg	F52	Plagioclase	CN	205	Third Quadrant (205Â°)	R,G,B	3	JPEG	348	RGB	330	uint8	2025-06-12T08:38:49	.jpg	2024-07-27T21:17:18	21.78	Low	(Na,Ca)(Al,Si)4O8	Triclinic	6-6.5	Tectosilicate	Feldspar Group	Biaxial positive	None	2.62-2.76	202.37	199.35	196.96	189.16	255	255	255	59.45	23.25	203.2	0.9483	196.64	56.4	FALSE	255	0.115	14	(96, 96)	257	(96, 96)	1	(1, 1)	114840
F52-Plagioclase-CN-6-43-210deg.jpg	F52	Plagioclase	CN	210	Third Quadrant (210Â°)	R,G,B	3	JPEG	335	RGB	351	uint8	2025-06-12T08:38:50	.jpg	2024-07-27T21:17:32	22.41	Low	(Na,Ca)(Al,Si)4O8	Triclinic	6-6.5	Tectosilicate	Feldspar Group	Biaxial positive	None	2.62-2.76	199.29	197.65	194.63	186.95	255	255	255	55.95	24.35	200.41	1.0478	194.64	61.76	FALSE	255	0.118	9	(96, 96)	257	(96, 96)	1	(1, 1)	117585
F52-Plagioclase-CN-6-44-215deg.jpg	F52	Plagioclase	CN	215	Third Quadrant (215Â°)	R,G,B	3	JPEG	356	RGB	359	uint8	2025-06-12T08:38:48	.jpg	2024-07-27T21:17:45	23.25	Low	(Na,Ca)(Al,Si)4O8	Triclinic	6-6.5	Tectosilicate	Feldspar Group	Biaxial positive	None	2.62-2.76	200.04	198.66	195.71	188.41	255	255	255	53.9	23.99	201.2	1.0084	195.76	63.58	FALSE	255	0.128	7	(96, 96)	257	(96, 96)	1	(1, 1)	127804
F52-Plagioclase-CN-6-45-220deg.jpg	F52	Plagioclase	CN	220	Third Quadrant (220Â°)	R,G,B	3	JPEG	351	RGB	372	uint8	2025-06-12T08:38:50	.jpg	2024-07-27T21:17:58	22.95	Low	(Na,Ca)(Al,Si)4O8	Triclinic	6-6.5	Tectosilicate	Feldspar Group	Biaxial positive	None	2.62-2.76	192.26	192.13	188.33	180.6	255	255	255	52.83	28.27	193.94	1.0598	188.69	70.55	FALSE	255	0.131	10	(96, 96)	257	(96, 96)	1	(1, 1)	130572
F52-Plagioclase-CN-6-46-225deg.jpg	F52	Plagioclase	CN	225	Third Quadrant (225Â°)	R,G,B	3	JPEG	300	RGB	349	uint8	2025-06-12T08:38:45	.jpg	2024-07-27T21:18:10	20.22	Low	(Na,Ca)(Al,Si)4O8	Triclinic	6-6.5	Tectosilicate	Feldspar Group	Biaxial positive	None	2.62-2.76	185.46	184.31	181.05	173.39	255	255	255	55.62	31.87	186.55	1.1633	181.18	77.43	FALSE	255	0.105	9	(96, 96)	257	(96, 96)	1	(1, 1)	104700
F52-Plagioclase-CN-6-47-230deg.jpg	F52	Plagioclase	CN	230	Third Quadrant (230Â°)	R,G,B	3	JPEG	321	RGB	371	uint8	2025-06-12T08:38:48	.jpg	2024-07-27T21:18:23	23.21	Low	(Na,Ca)(Al,Si)4O8	Triclinic	6-6.5	Tectosilicate	Feldspar Group	Biaxial positive	None	2.62-2.76	175.61	176.03	172.3	165.26	255	255	255	56.74	33.06	177.4	1.1558	172.77	82.01	FALSE	255	0.119	2	(96, 96)	257	(96, 96)	1	(1, 1)	119091
F52-Plagioclase-CN-6-48-235deg.jpg	F52	Plagioclase	CN	235	Third Quadrant (235Â°)	R,G,B	3	JPEG	308	RGB	355	uint8	2025-06-12T08:38:50	.jpg	2024-07-27T21:18:36	21.36	Low	(Na,Ca)(Al,Si)4O8	Triclinic	6-6.5	Tectosilicate	Feldspar Group	Biaxial positive	None	2.62-2.76	172.22	172.32	169.46	163.86	255	255	255	56.98	30.56	173.78	1.1526	169.76	84.69	FALSE	255	0.109	6	(96, 96)	257	(96, 96)	1	(1, 1)	109340
F52-Plagioclase-CN-6-49-240deg.jpg	F52	Plagioclase	CN	240	Third Quadrant (240Â°)	R,G,B	3	JPEG	302	RGB	375	uint8	2025-06-12T08:38:45	.jpg	2024-07-27T21:18:52	23.72	Low	(Na,Ca)(Al,Si)4O8	Triclinic	6-6.5	Tectosilicate	Feldspar Group	Biaxial positive	None	2.62-2.76	163.5	165.35	162.09	157.41	255	255	255	55.77	32.1	166.29	1.2417	162.75	88.18	FALSE	255	0.113	0	(96, 96)	257	(96, 96)	1	(1, 1)	113250
F52-Plagioclase-CN-6-5-20deg.jpg	F52	Plagioclase	CN	20	First Quadrant (20Â°)	R,G,B	3	JPEG	340	RGB	310	uint8	2025-06-12T08:38:49	.jpg	2024-07-27T20:45:55	20.51	Low	(Na,Ca)(Al,Si)4O8	Triclinic	6-6.5	Tectosilicate	Feldspar Group	Biaxial positive	None	2.62-2.76	204.97	200.42	198.8	191.01	255	255	255	65.9	22.12	205.66	0.9118	198.12	48.91	FALSE	255	0.105	18	(96, 96)	257	(96, 96)	1	(1, 1)	105400
F52-Plagioclase-CN-6-50-245deg.jpg	F52	Plagioclase	CN	245	Third Quadrant (245Â°)	R,G,B	3	JPEG	276	RGB	351	uint8	2025-06-12T08:38:44	.jpg	2024-07-27T21:19:12	23.31	Low	(Na,Ca)(Al,Si)4O8	Triclinic	6-6.5	Tectosilicate	Feldspar Group	Biaxial positive	None	2.62-2.76	147.31	149.01	146.16	142.16	255	255	255	60.58	30.22	150.26	1.2717	146.75	87.32	FALSE	255	0.097	1	(96, 96)	257	(96, 96)	1	(1, 1)	96876
F52-Plagioclase-CN-6-51-250deg.jpg	F52	Plagioclase	CN	250	Third Quadrant (250Â°)	R,G,B	3	JPEG	278	RGB	345	uint8	2025-06-12T08:38:50	.jpg	2024-07-27T21:19:25	24.1	Low	(Na,Ca)(Al,Si)4O8	Triclinic	6-6.5	Tectosilicate	Feldspar Group	Biaxial positive	None	2.62-2.76	120.42	122.96	119.64	115.55	255	255	255	62.71	41.36	124.05	1.241	120.44	88.73	FALSE	255	0.096	0	(96, 96)	257	(96, 96)	1	(1, 1)	95910
F52-Plagioclase-CN-6-52-255deg.jpg	F52	Plagioclase	CN	255	Third Quadrant (255Â°)	R,G,B	3	JPEG	263	RGB	393	uint8	2025-06-12T08:38:45	.jpg	2024-07-27T21:19:38	26.86	Low	(Na,Ca)(Al,Si)4O8	Triclinic	6-6.5	Tectosilicate	Feldspar Group	Biaxial positive	None	2.62-2.76	97.62	100.54	96.84	92.34	255	255	255	63.85	54.12	101.86	1.4943	97.74	90.43	FALSE	255	0.103	0	(96, 96)	257	(96, 96)	1	(1, 1)	103359
F52-Plagioclase-CN-6-53-260deg.jpg	F52	Plagioclase	CN	260	Third Quadrant (260Â°)	R,G,B	3	JPEG	240	RGB	370	uint8	2025-06-12T08:38:49	.jpg	2024-07-27T21:19:51	23.34	Low	(Na,Ca)(Al,Si)4O8	Triclinic	6-6.5	Tectosilicate	Feldspar Group	Biaxial positive	None	2.62-2.76	100.79	99.92	97.38	91.43	255	255	255	68.76	62.41	102.93	1.5417	97.48	90.68	FALSE	255	0.089	0	(96, 96)	257	(96, 96)	1	(1, 1)	88800
F52-Plagioclase-CN-6-54-265deg.jpg	F52	Plagioclase	CN	265	Third Quadrant (265Â°)	R,G,B	3	JPEG	200	RGB	340	uint8	2025-06-12T08:38:45	.jpg	2024-07-27T21:20:03	19.52	Low	(Na,Ca)(Al,Si)4O8	Triclinic	6-6.5	Tectosilicate	Feldspar Group	Biaxial positive	None	2.62-2.76	126.55	121.7	118.93	108.54	255	255	255	82.77	55.84	127.69	1.7	118.31	72.76	FALSE	255	0.068	8	(96, 96)	257	(96, 96)	1	(1, 1)	68000
F52-Plagioclase-CN-6-55-270deg.jpg	F52	Plagioclase	CN	270	Three-quarter (270Â°)	R,G,B	3	JPEG	214	RGB	367	uint8	2025-06-12T08:38:47	.jpg	2024-07-27T21:20:16	21.54	Low	(Na,Ca)(Al,Si)4O8	Triclinic	6-6.5	Tectosilicate	Feldspar Group	Biaxial positive	None	2.62-2.76	161.58	154.91	152.3	140.4	255	255	255	87.85	39.41	162.39	1.715	151.35	48.81	FALSE	255	0.079	29	(96, 96)	257	(96, 96)	1	(1, 1)	78538
F52-Plagioclase-CN-6-56-275deg.jpg	F52	Plagioclase	CN	275	Fourth Quadrant (275Â°)	R,G,B	3	JPEG	243	RGB	353	uint8	2025-06-12T08:38:48	.jpg	2024-07-27T21:20:30	20.65	Low	(Na,Ca)(Al,Si)4O8	Triclinic	6-6.5	Tectosilicate	Feldspar Group	Biaxial positive	None	2.62-2.76	201.34	194.6	192.91	182.81	255	255	255	83.06	26.19	201.9	1.4527	191.85	36.36	FALSE	255	0.086	42	(96, 96)	257	(96, 96)	1	(1, 1)	85779
F52-Plagioclase-CN-6-57-280deg.jpg	F52	Plagioclase	CN	280	Fourth Quadrant (280Â°)	R,G,B	3	JPEG	263	RGB	345	uint8	2025-06-12T08:38:49	.jpg	2024-07-27T21:20:43	21.67	Low	(Na,Ca)(Al,Si)4O8	Triclinic	6-6.5	Tectosilicate	Feldspar Group	Biaxial positive	None	2.62-2.76	199.72	195.43	192.55	182.51	255	255	255	76.41	25.63	200.59	1.3118	192.06	39.49	FALSE	255	0.091	33	(96, 96)	257	(96, 96)	1	(1, 1)	90735
F52-Plagioclase-CN-6-58-285deg.jpg	F52	Plagioclase	CN	285	Fourth Quadrant (285Â°)	R,G,B	3	JPEG	302	RGB	369	uint8	2025-06-12T08:38:50	.jpg	2024-07-27T21:20:59	20.24	Low	(Na,Ca)(Al,Si)4O8	Triclinic	6-6.5	Tectosilicate	Feldspar Group	Biaxial positive	None	2.62-2.76	212.51	209.12	206.39	197.54	255	255	255	66.97	21.58	213.28	1.2219	206.05	40.08	FALSE	255	0.111	42	(96, 96)	257	(96, 96)	1	(1, 1)	111438
F52-Plagioclase-CN-6-59-290deg.jpg	F52	Plagioclase	CN	290	Fourth Quadrant (290Â°)	R,G,B	3	JPEG	317	RGB	349	uint8	2025-06-12T08:38:49	.jpg	2024-07-27T21:21:32	22.96	Low	(Na,Ca)(Al,Si)4O8	Triclinic	6-6.5	Tectosilicate	Feldspar Group	Biaxial positive	None	2.62-2.76	199.44	195.59	193.42	185.22	255	255	255	64.71	23.89	200.13	1.1009	192.93	53.38	FALSE	255	0.111	21	(96, 96)	257	(96, 96)	1	(1, 1)	110633
F52-Plagioclase-CN-6-6-25deg.jpg	F52	Plagioclase	CN	25	First Quadrant (25Â°)	R,G,B	3	JPEG	336	RGB	341	uint8	2025-06-12T08:38:49	.jpg	2024-07-27T20:46:13	21.45	Low	(Na,Ca)(Al,Si)4O8	Triclinic	6-6.5	Tectosilicate	Feldspar Group	Biaxial positive	None	2.62-2.76	205.29	201.36	199.5	191.84	255	255	255	62.51	22.2	206.03	1.0149	198.95	52.15	FALSE	255	0.115	16	(96, 96)	257	(96, 96)	1	(1, 1)	114576
F52-Plagioclase-CN-6-60-295deg.jpg	F52	Plagioclase	CN	295	Fourth Quadrant (295Â°)	R,G,B	3	JPEG	345	RGB	380	uint8	2025-06-12T08:38:46	.jpg	2024-07-27T21:21:58	23.43	Low	(Na,Ca)(Al,Si)4O8	Triclinic	6-6.5	Tectosilicate	Feldspar Group	Biaxial positive	None	2.62-2.76	203.89	201.91	198.73	190.38	255	255	255	58.31	23.46	204.88	1.1014	198.7	54.54	FALSE	255	0.131	23	(96, 96)	257	(96, 96)	1	(1, 1)	131100
F52-Plagioclase-CN-6-61-300deg.jpg	F52	Plagioclase	CN	300	Fourth Quadrant (300Â°)	R,G,B	3	JPEG	367	RGB	350	uint8	2025-06-12T08:38:49	.jpg	2024-07-27T21:23:13	22.51	Low	(Na,Ca)(Al,Si)4O8	Triclinic	6-6.5	Tectosilicate	Feldspar Group	Biaxial positive	None	2.62-2.76	201.6	199.43	196.33	187.97	255	255	255	56.05	25.23	202.38	0.9537	196.26	60.53	FALSE	255	0.128	15	(96, 96)	257	(96, 96)	1	(1, 1)	128450
F52-Plagioclase-CN-6-62-305deg.jpg	F52	Plagioclase	CN	305	Fourth Quadrant (305Â°)	R,G,B	3	JPEG	364	RGB	374	uint8	2025-06-12T08:38:49	.jpg	2024-07-27T21:23:39	24.69	Low	(Na,Ca)(Al,Si)4O8	Triclinic	6-6.5	Tectosilicate	Feldspar Group	Biaxial positive	None	2.62-2.76	197.37	195.43	192.13	183.6	255	255	255	57.86	26.87	198.28	1.0275	192.12	63.25	FALSE	255	0.136	9	(96, 96)	257	(96, 96)	1	(1, 1)	136136
F52-Plagioclase-CN-6-63-310deg.jpg	F52	Plagioclase	CN	310	Fourth Quadrant (310Â°)	R,G,B	3	JPEG	380	RGB	364	uint8	2025-06-12T08:38:50	.jpg	2024-07-27T21:23:52	26.07	Low	(Na,Ca)(Al,Si)4O8	Triclinic	6-6.5	Tectosilicate	Feldspar Group	Biaxial positive	None	2.62-2.76	189.24	187.74	184.22	175.68	255	255	255	58.64	30.46	190.4	0.9579	184.31	69.93	FALSE	255	0.138	9	(96, 96)	257	(96, 96)	1	(1, 1)	138320
F52-Plagioclase-CN-6-64-315deg.jpg	F52	Plagioclase	CN	315	Fourth Quadrant (315Â°)	R,G,B	3	JPEG	372	RGB	334	uint8	2025-06-12T08:38:49	.jpg	2024-07-27T21:24:06	22.53	Low	(Na,Ca)(Al,Si)4O8	Triclinic	6-6.5	Tectosilicate	Feldspar Group	Biaxial positive	None	2.62-2.76	181.89	182.14	178.23	170.67	255	255	255	57.78	30.01	183.64	0.8978	178.69	74.36	FALSE	255	0.124	10	(96, 96)	257	(96, 96)	1	(1, 1)	124248
F52-Plagioclase-CN-6-65-320deg.jpg	F52	Plagioclase	CN	320	Fourth Quadrant (320Â°)	R,G,B	3	JPEG	367	RGB	321	uint8	2025-06-12T08:38:49	.jpg	2024-07-27T21:24:19	22.77	Low	(Na,Ca)(Al,Si)4O8	Triclinic	6-6.5	Tectosilicate	Feldspar Group	Biaxial positive	None	2.62-2.76	178.31	176.62	174.24	167.8	255	255	255	61.24	29.28	179.11	0.8747	174.16	79.16	FALSE	255	0.118	5	(96, 96)	257	(96, 96)	1	(1, 1)	117807
F52-Plagioclase-CN-6-66-325deg.jpg	F52	Plagioclase	CN	325	Fourth Quadrant (325Â°)	R,G,B	3	JPEG	372	RGB	315	uint8	2025-06-12T08:38:49	.jpg	2024-07-27T21:24:32	23.59	Low	(Na,Ca)(Al,Si)4O8	Triclinic	6-6.5	Tectosilicate	Feldspar Group	Biaxial positive	None	2.62-2.76	160.94	161.39	157.86	151.24	255	255	255	60.39	40.22	162.48	0.8468	158.31	87.73	FALSE	255	0.117	6	(96, 96)	257	(96, 96)	1	(1, 1)	117180
F52-Plagioclase-CN-6-67-330deg.jpg	F52	Plagioclase	CN	330	Fourth Quadrant (330Â°)	R,G,B	3	JPEG	364	RGB	306	uint8	2025-06-12T08:38:48	.jpg	2024-07-27T21:24:44	22.15	Low	(Na,Ca)(Al,Si)4O8	Triclinic	6-6.5	Tectosilicate	Feldspar Group	Biaxial positive	None	2.62-2.76	155.2	155.7	152.66	147.08	255	255	255	62.68	37.29	156.98	0.8407	153.05	90.21	FALSE	255	0.111	4	(96, 96)	257	(96, 96)	1	(1, 1)	111384
F52-Plagioclase-CN-6-68-335deg.jpg	F52	Plagioclase	CN	335	Fourth Quadrant (335Â°)	R,G,B	3	JPEG	392	RGB	289	uint8	2025-06-12T08:38:48	.jpg	2024-07-27T21:24:56	23.37	Low	(Na,Ca)(Al,Si)4O8	Triclinic	6-6.5	Tectosilicate	Feldspar Group	Biaxial positive	None	2.62-2.76	147.24	148.72	145.64	140.96	255	255	255	58.11	35.02	149.52	0.7372	146.22	90.55	FALSE	255	0.113	0	(96, 96)	257	(96, 96)	1	(1, 1)	113288
F52-Plagioclase-CN-6-69-340deg.jpg	F52	Plagioclase	CN	340	Fourth Quadrant (340Â°)	R,G,B	3	JPEG	390	RGB	247	uint8	2025-06-12T08:38:48	.jpg	2024-07-27T21:25:08	23.38	Low	(Na,Ca)(Al,Si)4O8	Triclinic	6-6.5	Tectosilicate	Feldspar Group	Biaxial positive	None	2.62-2.76	115.9	117.75	114.6	110.15	255	255	255	63.09	45.82	118.77	0.6333	115.26	92.23	FALSE	255	0.096	0	(96, 96)	257	(96, 96)	1	(1, 1)	96330
F52-Plagioclase-CN-6-7-30deg.jpg	F52	Plagioclase	CN	30	First Quadrant (30Â°)	R,G,B	3	JPEG	353	RGB	348	uint8	2025-06-12T08:38:50	.jpg	2024-07-27T20:46:29	21.62	Low	(Na,Ca)(Al,Si)4O8	Triclinic	6-6.5	Tectosilicate	Feldspar Group	Biaxial positive	None	2.62-2.76	208.6	204.87	203.17	196.03	255	255	255	60.44	20.94	209.27	0.9858	202.64	53.21	FALSE	255	0.123	20	(96, 96)	257	(96, 96)	1	(1, 1)	122844
F52-Plagioclase-CN-6-71-350deg.jpg	F52	Plagioclase	CN	350	Fourth Quadrant (350Â°)	R,G,B	3	JPEG	379	RGB	245	uint8	2025-06-12T08:38:49	.jpg	2024-07-27T21:25:31	23.57	Low	(Na,Ca)(Al,Si)4O8	Triclinic	6-6.5	Tectosilicate	Feldspar Group	Biaxial positive	None	2.62-2.76	103.26	101.38	99.19	92.92	255	255	255	74.47	65.19	105.22	0.6464	99.07	89.35	FALSE	255	0.093	0	(96, 96)	257	(96, 96)	1	(1, 1)	92855
F52-Plagioclase-CN-6-72-355deg.jpg	F52	Plagioclase	CN	355	Fourth Quadrant (355Â°)	R,G,B	3	JPEG	351	RGB	220	uint8	2025-06-12T08:38:49	.jpg	2024-07-27T21:25:43	22.03	Low	(Na,Ca)(Al,Si)4O8	Triclinic	6-6.5	Tectosilicate	Feldspar Group	Biaxial positive	None	2.62-2.76	123.08	119.19	116.02	105.8	255	255	255	86.21	51.01	124.91	0.6268	115.62	65.59	FALSE	255	0.077	13	(96, 96)	257	(96, 96)	1	(1, 1)	77220
F52-Plagioclase-CN-6-8-35deg.jpg	F52	Plagioclase	CN	35	First Quadrant (35Â°)	R,G,B	3	JPEG	352	RGB	371	uint8	2025-06-12T08:38:49	.jpg	2024-07-27T20:46:52	22.31	Low	(Na,Ca)(Al,Si)4O8	Triclinic	6-6.5	Tectosilicate	Feldspar Group	Biaxial positive	None	2.62-2.76	208.39	205.22	203.51	196.92	255	255	255	58.01	20.33	209.18	1.054	203.09	55.9	FALSE	255	0.131	20	(96, 96)	257	(96, 96)	1	(1, 1)	130592
F52-Plagioclase-CN-6-9-40deg.jpg	F52	Plagioclase	CN	40	First Quadrant (40Â°)	R,G,B	3	JPEG	336	RGB	369	uint8	2025-06-12T08:38:45	.jpg	2024-07-27T20:47:11	23.13	Low	(Na,Ca)(Al,Si)4O8	Triclinic	6-6.5	Tectosilicate	Feldspar Group	Biaxial positive	None	2.62-2.76	205.64	204.04	201.69	195.38	255	255	255	53.98	20.65	206.82	1.0982	201.63	61.09	FALSE	255	0.124	23	(96, 96)	257	(96, 96)	1	(1, 1)	123984
F52-Plagioclase-CN-7-1-0deg.jpg	F52	Plagioclase	CN	0	Reference (0Â°)	R,G,B	3	JPEG	854	RGB	393	uint8	2025-06-12T08:38:50	.jpg	2024-07-29T16:46:58	47.74	Low	(Na,Ca)(Al,Si)4O8	Triclinic	6-6.5	Tectosilicate	Feldspar Group	Biaxial positive	None	2.62-2.76	162.59	160.76	158.15	151.11	255	255	255	54.92	40.3	163.74	0.4602	158.08	91.27	FALSE	255	0.336	2	(96, 96)	257	(96, 96)	1	(1, 1)	335622
F52-Plagioclase-CN-7-10-45deg.jpg	F52	Plagioclase	CN	45	First Quadrant (45Â°)	R,G,B	3	JPEG	775	RGB	512	uint8	2025-06-12T08:38:49	.jpg	2024-07-29T16:49:54	39.96	Low	(Na,Ca)(Al,Si)4O8	Triclinic	6-6.5	Tectosilicate	Feldspar Group	Biaxial positive	None	2.62-2.76	230.58	228.61	227.01	221.85	255	255	255	43.59	13.59	231.61	0.6606	226.81	38.06	FALSE	255	0.397	43	(96, 96)	257	(96, 96)	1	(1, 1)	396800
F52-Plagioclase-CN-7-11-50deg.jpg	F52	Plagioclase	CN	50	First Quadrant (50Â°)	R,G,B	3	JPEG	739	RGB	535	uint8	2025-06-12T08:38:48	.jpg	2024-07-29T16:50:11	41.16	Low	(Na,Ca)(Al,Si)4O8	Triclinic	6-6.5	Tectosilicate	Feldspar Group	Biaxial positive	None	2.62-2.76	230.8	228.45	227.23	222.45	255	255	255	47.65	14.3	232	0.724	226.92	38.43	FALSE	255	0.395	47	(96, 96)	257	(96, 96)	1	(1, 1)	395365
F52-Plagioclase-CN-7-12-55deg.jpg	F52	Plagioclase	CN	55	First Quadrant (55Â°)	R,G,B	3	JPEG	725	RGB	592	uint8	2025-06-12T08:38:50	.jpg	2024-07-29T16:50:29	44.37	Low	(Na,Ca)(Al,Si)4O8	Triclinic	6-6.5	Tectosilicate	Feldspar Group	Biaxial positive	None	2.62-2.76	226.52	225.25	223.68	219.27	255	255	255	39.34	13.63	227.56	0.8166	223.61	47.91	FALSE	255	0.429	35	(96, 96)	257	(96, 96)	1	(1, 1)	429200
F52-Plagioclase-CN-7-13-60deg.jpg	F52	Plagioclase	CN	60	First Quadrant (60Â°)	R,G,B	3	JPEG	660	RGB	592	uint8	2025-06-12T08:38:50	.jpg	2024-07-29T16:50:44	43.46	Low	(Na,Ca)(Al,Si)4O8	Triclinic	6-6.5	Tectosilicate	Feldspar Group	Biaxial positive	None	2.62-2.76	210.61	209.96	207.73	202.63	255	255	255	38.95	19.35	211.65	0.897	207.84	66.77	FALSE	255	0.391	25	(96, 96)	257	(96, 96)	1	(1, 1)	390720
F52-Plagioclase-CN-7-14-65deg.jpg	F52	Plagioclase	CN	65	First Quadrant (65Â°)	R,G,B	3	JPEG	629	RGB	640	uint8	2025-06-12T08:38:49	.jpg	2024-07-29T16:51:00	43.97	Low	(Na,Ca)(Al,Si)4O8	Triclinic	6-6.5	Tectosilicate	Feldspar Group	Biaxial positive	None	2.62-2.76	198.55	198.68	196.57	192.47	255	255	255	37.01	23.8	199.73	1.0175	196.81	81.93	FALSE	255	0.403	8	(96, 96)	257	(96, 96)	1	(1, 1)	402560
F52-Plagioclase-CN-7-15-70deg.jpg	F52	Plagioclase	CN	70	First Quadrant (70Â°)	R,G,B	3	JPEG	584	RGB	666	uint8	2025-06-12T08:38:49	.jpg	2024-07-29T16:51:17	45.51	Low	(Na,Ca)(Al,Si)4O8	Triclinic	6-6.5	Tectosilicate	Feldspar Group	Biaxial positive	None	2.62-2.76	169.18	169.91	167.86	164.48	255	255	255	39.37	30.27	170.66	1.1404	168.2	99.39	FALSE	255	0.389	0	(96, 96)	257	(96, 96)	1	(1, 1)	388944
F52-Plagioclase-CN-7-16-75deg.jpg	F52	Plagioclase	CN	75	First Quadrant (75Â°)	R,G,B	3	JPEG	530	RGB	722	uint8	2025-06-12T08:38:49	.jpg	2024-07-29T16:51:33	42.38	Low	(Na,Ca)(Al,Si)4O8	Triclinic	6-6.5	Tectosilicate	Feldspar Group	Biaxial positive	None	2.62-2.76	162.44	163.25	161.55	158.94	255	255	255	36.18	30.55	163.85	1.3623	161.87	106.59	FALSE	255	0.383	0	(96, 96)	257	(96, 96)	1	(1, 1)	382660
F52-Plagioclase-CN-7-17-80deg.jpg	F52	Plagioclase	CN	80	First Quadrant (80Â°)	R,G,B	3	JPEG	451	RGB	742	uint8	2025-06-12T08:38:49	.jpg	2024-07-29T16:51:50	42.34	Low	(Na,Ca)(Al,Si)4O8	Triclinic	6-6.5	Tectosilicate	Feldspar Group	Biaxial positive	None	2.62-2.76	147.26	147.72	145.84	142.53	255	255	255	43.91	45.73	148.77	1.6452	146.11	111.23	FALSE	255	0.335	1	(96, 96)	257	(96, 96)	1	(1, 1)	334642
F52-Plagioclase-CN-7-18-85deg.jpg	F52	Plagioclase	CN	85	First Quadrant (85Â°)	R,G,B	3	JPEG	415	RGB	768	uint8	2025-06-12T08:38:48	.jpg	2024-07-29T16:52:07	40.52	Low	(Na,Ca)(Al,Si)4O8	Triclinic	6-6.5	Tectosilicate	Feldspar Group	Biaxial positive	None	2.62-2.76	146.1	144.96	143.32	138.9	255	255	255	45.06	41.01	146.95	1.8506	143.28	106.61	FALSE	255	0.319	0	(96, 96)	257	(96, 96)	1	(1, 1)	318720
F52-Plagioclase-CN-7-19-90deg.jpg	F52	Plagioclase	CN	90	Perpendicular (90Â°)	R,G,B	3	JPEG	391	RGB	885	uint8	2025-06-12T08:38:49	.jpg	2024-07-29T16:52:23	51.83	Low	(Na,Ca)(Al,Si)4O8	Triclinic	6-6.5	Tectosilicate	Feldspar Group	Biaxial positive	None	2.62-2.76	152.27	152.11	148.98	142.57	255	255	255	52.41	44.92	154.01	2.2634	149.27	96.59	FALSE	255	0.346	0	(96, 96)	257	(96, 96)	1	(1, 1)	346035
F52-Plagioclase-CN-7-2-5deg.jpg	F52	Plagioclase	CN	5	First Quadrant (5Â°)	R,G,B	3	JPEG	830	RGB	348	uint8	2025-06-12T08:38:44	.jpg	2024-07-29T16:47:39	46.91	Low	(Na,Ca)(Al,Si)4O8	Triclinic	6-6.5	Tectosilicate	Feldspar Group	Biaxial positive	None	2.62-2.76	174.19	172.45	169.26	161.13	255	255	255	59.48	31.26	175.88	0.4193	169.27	74.11	FALSE	255	0.289	16	(96, 96)	257	(96, 96)	1	(1, 1)	288840
F52-Plagioclase-CN-7-20-95deg.jpg	F52	Plagioclase	CN	95	Second Quadrant (95Â°)	R,G,B	3	JPEG	394	RGB	818	uint8	2025-06-12T08:38:45	.jpg	2024-07-29T16:52:40	49.16	Low	(Na,Ca)(Al,Si)4O8	Triclinic	6-6.5	Tectosilicate	Feldspar Group	Biaxial positive	None	2.62-2.76	167.54	166.34	163.03	155.23	255	255	255	56.67	33.92	169.04	2.0761	163.15	81.24	FALSE	255	0.322	12	(96, 96)	257	(96, 96)	1	(1, 1)	322292
F52-Plagioclase-CN-7-21-100deg.jpg	F52	Plagioclase	CN	100	Second Quadrant (100Â°)	R,G,B	3	JPEG	384	RGB	860	uint8	2025-06-12T08:38:47	.jpg	2024-07-29T16:52:54	45.95	Low	(Na,Ca)(Al,Si)4O8	Triclinic	6-6.5	Tectosilicate	Feldspar Group	Biaxial positive	None	2.62-2.76	195.47	193.93	190.86	183.17	255	255	255	54.78	23.38	196.91	2.2396	190.89	59.56	FALSE	255	0.33	25	(96, 96)	257	(96, 96)	1	(1, 1)	330240
F52-Plagioclase-CN-7-22-105deg.jpg	F52	Plagioclase	CN	105	Second Quadrant (105Â°)	R,G,B	3	JPEG	384	RGB	846	uint8	2025-06-12T08:38:45	.jpg	2024-07-29T16:53:11	46.01	Low	(Na,Ca)(Al,Si)4O8	Triclinic	6-6.5	Tectosilicate	Feldspar Group	Biaxial positive	None	2.62-2.76	209.89	207.35	204.98	197.7	255	255	255	56.28	19.26	211.05	2.2031	204.76	46.13	FALSE	255	0.325	35	(96, 96)	257	(96, 96)	1	(1, 1)	324864
F52-Plagioclase-CN-7-23-110deg.jpg	F52	Plagioclase	CN	110	Second Quadrant (110Â°)	R,G,B	3	JPEG	377	RGB	831	uint8	2025-06-12T08:38:49	.jpg	2024-07-29T16:53:27	41.63	Low	(Na,Ca)(Al,Si)4O8	Triclinic	6-6.5	Tectosilicate	Feldspar Group	Biaxial positive	None	2.62-2.76	222.13	220.01	217.86	211.44	255	255	255	55.39	15.49	223.3	2.2042	217.69	35.6	FALSE	255	0.313	41	(96, 96)	257	(96, 96)	1	(1, 1)	313287
F52-Plagioclase-CN-7-24-115deg.jpg	F52	Plagioclase	CN	115	Second Quadrant (115Â°)	R,G,B	3	JPEG	365	RGB	833	uint8	2025-06-12T08:38:45	.jpg	2024-07-29T16:53:46	38.42	Low	(Na,Ca)(Al,Si)4O8	Triclinic	6-6.5	Tectosilicate	Feldspar Group	Biaxial positive	None	2.62-2.76	233.56	231.59	229.48	223.3	255	255	255	56.46	13.98	234.86	2.2822	229.34	26.66	FALSE	255	0.304	54	(96, 96)	257	(96, 96)	1	(1, 1)	304045
F52-Plagioclase-CN-7-25-120deg.jpg	F52	Plagioclase	CN	120	Second Quadrant (120Â°)	R,G,B	3	JPEG	386	RGB	805	uint8	2025-06-12T08:38:48	.jpg	2024-07-29T16:54:06	36.98	Low	(Na,Ca)(Al,Si)4O8	Triclinic	6-6.5	Tectosilicate	Feldspar Group	Biaxial positive	None	2.62-2.76	238.54	235.98	235.03	230.56	255	255	255	61.21	13.11	240.27	2.0855	234.65	22.82	FALSE	255	0.311	54	(96, 96)	257	(96, 96)	1	(1, 1)	310730
F52-Plagioclase-CN-7-26-125deg.jpg	F52	Plagioclase	CN	125	Second Quadrant (125Â°)	R,G,B	3	JPEG	399	RGB	806	uint8	2025-06-12T08:38:49	.jpg	2024-07-29T16:54:22	31.94	Low	(Na,Ca)(Al,Si)4O8	Triclinic	6-6.5	Tectosilicate	Feldspar Group	Biaxial positive	None	2.62-2.76	241.23	237.39	238.02	235.43	255	255	255	61.52	11.92	242.95	2.0201	237.25	21.63	FALSE	255	0.322	62	(96, 96)	257	(96, 96)	1	(1, 1)	321594
F52-Plagioclase-CN-7-27-130deg.jpg	F52	Plagioclase	CN	130	Second Quadrant (130Â°)	R,G,B	3	JPEG	469	RGB	773	uint8	2025-06-12T08:38:48	.jpg	2024-07-29T16:54:40	34.41	Low	(Na,Ca)(Al,Si)4O8	Triclinic	6-6.5	Tectosilicate	Feldspar Group	Biaxial positive	None	2.62-2.76	241.41	237.9	238.56	236.36	255	255	255	54.23	10.94	242.95	1.6482	237.85	23.84	FALSE	255	0.363	55	(96, 96)	257	(96, 96)	1	(1, 1)	362537
F52-Plagioclase-CN-7-28-135deg.jpg	F52	Plagioclase	CN	135	Second Quadrant (135Â°)	R,G,B	3	JPEG	502	RGB	735	uint8	2025-06-12T08:38:49	.jpg	2024-07-29T16:54:59	33.38	Low	(Na,Ca)(Al,Si)4O8	Triclinic	6-6.5	Tectosilicate	Feldspar Group	Biaxial positive	None	2.62-2.76	239.09	236.27	236.25	233.38	255	255	255	45.9	10.69	240.28	1.4641	235.73	29.21	FALSE	255	0.369	45	(96, 96)	257	(96, 96)	1	(1, 1)	368970
F52-Plagioclase-CN-7-29-140deg.jpg	F52	Plagioclase	CN	140	Second Quadrant (140Â°)	R,G,B	3	JPEG	549	RGB	730	uint8	2025-06-12T08:38:49	.jpg	2024-07-29T16:55:17	38.98	Low	(Na,Ca)(Al,Si)4O8	Triclinic	6-6.5	Tectosilicate	Feldspar Group	Biaxial positive	None	2.62-2.76	233	230.48	229.98	226.46	255	255	255	45.3	12.23	234.08	1.3297	229.57	38.47	FALSE	255	0.401	30	(96, 96)	257	(96, 96)	1	(1, 1)	400770
F52-Plagioclase-CN-7-3-10deg.jpg	F52	Plagioclase	CN	10	First Quadrant (10Â°)	R,G,B	3	JPEG	843	RGB	366	uint8	2025-06-12T08:38:49	.jpg	2024-07-29T16:47:52	44.08	Low	(Na,Ca)(Al,Si)4O8	Triclinic	6-6.5	Tectosilicate	Feldspar Group	Biaxial positive	None	2.62-2.76	204.92	203.22	200.34	192.89	255	255	255	54.23	20.9	206.41	0.4342	200.33	53.43	FALSE	255	0.309	36	(96, 96)	257	(96, 96)	1	(1, 1)	308538
F52-Plagioclase-CN-7-30-145deg.jpg	F52	Plagioclase	CN	145	Second Quadrant (145Â°)	R,G,B	3	JPEG	605	RGB	714	uint8	2025-06-12T08:38:49	.jpg	2024-07-29T16:55:41	41.22	Low	(Na,Ca)(Al,Si)4O8	Triclinic	6-6.5	Tectosilicate	Feldspar Group	Biaxial positive	None	2.62-2.76	223.88	222.08	220.68	216.08	255	255	255	41.12	14.55	224.66	1.1802	220.49	51.86	FALSE	255	0.432	26	(96, 96)	257	(96, 96)	1	(1, 1)	431970
F52-Plagioclase-CN-7-31-150deg.jpg	F52	Plagioclase	CN	150	Second Quadrant (150Â°)	R,G,B	3	JPEG	551	RGB	635	uint8	2025-06-12T08:38:49	.jpg	2024-07-29T16:56:06	41.26	Low	(Na,Ca)(Al,Si)4O8	Triclinic	6-6.5	Tectosilicate	Feldspar Group	Biaxial positive	None	2.62-2.76	205.61	204.23	202.3	197.07	255	255	255	42.25	21.13	206.38	1.1525	202.25	71.75	FALSE	255	0.35	19	(96, 96)	257	(96, 96)	1	(1, 1)	349885
F52-Plagioclase-CN-7-32-155deg.jpg	F52	Plagioclase	CN	155	Second Quadrant (155Â°)	R,G,B	3	JPEG	652	RGB	648	uint8	2025-06-12T08:38:49	.jpg	2024-07-29T16:56:23	49.39	Low	(Na,Ca)(Al,Si)4O8	Triclinic	6-6.5	Tectosilicate	Feldspar Group	Biaxial positive	None	2.62-2.76	192.68	192.15	190.23	185.85	255	255	255	40.94	26.05	193.51	0.9939	190.32	86.32	FALSE	255	0.422	3	(96, 96)	257	(96, 96)	1	(1, 1)	422496
F52-Plagioclase-CN-7-33-160deg.jpg	F52	Plagioclase	CN	160	Second Quadrant (160Â°)	R,G,B	3	JPEG	655	RGB	534	uint8	2025-06-12T08:38:49	.jpg	2024-07-29T16:56:43	40.27	Low	(Na,Ca)(Al,Si)4O8	Triclinic	6-6.5	Tectosilicate	Feldspar Group	Biaxial positive	None	2.62-2.76	172.33	172.18	170.53	167.08	255	255	255	39.34	30.53	173.24	0.8153	170.68	100.16	FALSE	255	0.35	0	(96, 96)	257	(96, 96)	1	(1, 1)	349770
F52-Plagioclase-CN-7-34-165deg.jpg	F52	Plagioclase	CN	165	Second Quadrant (165Â°)	R,G,B	3	JPEG	690	RGB	547	uint8	2025-06-12T08:38:48	.jpg	2024-07-29T16:56:59	43.17	Low	(Na,Ca)(Al,Si)4O8	Triclinic	6-6.5	Tectosilicate	Feldspar Group	Biaxial positive	None	2.62-2.76	165.45	165.71	164.22	161.51	255	255	255	36.44	33.8	166.51	0.7928	164.43	106.93	FALSE	255	0.377	0	(96, 96)	257	(96, 96)	1	(1, 1)	377430
F52-Plagioclase-CN-7-35-170deg.jpg	F52	Plagioclase	CN	170	Second Quadrant (170Â°)	R,G,B	3	JPEG	756	RGB	446	uint8	2025-06-12T08:38:48	.jpg	2024-07-29T16:57:16	42.65	Low	(Na,Ca)(Al,Si)4O8	Triclinic	6-6.5	Tectosilicate	Feldspar Group	Biaxial positive	None	2.62-2.76	144.57	145.07	143.19	139.92	255	255	255	43.82	48.99	145.87	0.5899	143.47	112.81	FALSE	255	0.337	0	(96, 96)	257	(96, 96)	1	(1, 1)	337176
F52-Plagioclase-CN-7-36-175deg.jpg	F52	Plagioclase	CN	175	Second Quadrant (175Â°)	R,G,B	3	JPEG	806	RGB	392	uint8	2025-06-12T08:38:49	.jpg	2024-07-29T16:57:32	40.87	Low	(Na,Ca)(Al,Si)4O8	Triclinic	6-6.5	Tectosilicate	Feldspar Group	Biaxial positive	None	2.62-2.76	142.45	143.03	140.69	136.59	255	255	255	39.25	40.81	143.83	0.4864	141.04	108.74	FALSE	255	0.316	0	(96, 96)	257	(96, 96)	1	(1, 1)	315952
F52-Plagioclase-CN-7-37-180deg.jpg	F52	Plagioclase	CN	180	Opposite (180Â°)	R,G,B	3	JPEG	834	RGB	347	uint8	2025-06-12T08:38:49	.jpg	2024-07-29T16:57:49	40.53	Low	(Na,Ca)(Al,Si)4O8	Triclinic	6-6.5	Tectosilicate	Feldspar Group	Biaxial positive	None	2.62-2.76	155.65	155.41	152.69	147.01	255	255	255	50.66	44.47	157.18	0.4161	152.92	97.94	FALSE	255	0.289	1	(96, 96)	257	(96, 96)	1	(1, 1)	289398
F52-Plagioclase-CN-7-38-185deg.jpg	F52	Plagioclase	CN	185	Third Quadrant (185Â°)	R,G,B	3	JPEG	815	RGB	349	uint8	2025-06-12T08:38:49	.jpg	2024-07-29T16:58:05	42.46	Low	(Na,Ca)(Al,Si)4O8	Triclinic	6-6.5	Tectosilicate	Feldspar Group	Biaxial positive	None	2.62-2.76	159.81	160.08	156.23	148.81	255	255	255	54.33	38.49	161.75	0.4282	156.68	88.01	FALSE	255	0.284	10	(96, 96)	257	(96, 96)	1	(1, 1)	284435
F52-Plagioclase-CN-7-39-190deg.jpg	F52	Plagioclase	CN	190	Third Quadrant (190Â°)	R,G,B	3	JPEG	806	RGB	356	uint8	2025-06-12T08:38:49	.jpg	2024-07-29T16:58:24	44.12	Low	(Na,Ca)(Al,Si)4O8	Triclinic	6-6.5	Tectosilicate	Feldspar Group	Biaxial positive	None	2.62-2.76	170.01	170.13	166.15	158.32	255	255	255	59.3	29.68	172.19	0.4417	166.59	70.71	FALSE	255	0.287	15	(96, 96)	257	(96, 96)	1	(1, 1)	286936
F52-Plagioclase-CN-7-4-15deg.jpg	F52	Plagioclase	CN	15	First Quadrant (15Â°)	R,G,B	3	JPEG	840	RGB	372	uint8	2025-06-12T08:38:49	.jpg	2024-07-29T16:48:18	39.99	Low	(Na,Ca)(Al,Si)4O8	Triclinic	6-6.5	Tectosilicate	Feldspar Group	Biaxial positive	None	2.62-2.76	218.47	216.87	214.2	207.26	255	255	255	55.52	16.94	219.96	0.4429	214.19	39.27	FALSE	255	0.312	51	(96, 96)	257	(96, 96)	1	(1, 1)	312480
F52-Plagioclase-CN-7-40-195deg.jpg	F52	Plagioclase	CN	195	Third Quadrant (195Â°)	R,G,B	3	JPEG	801	RGB	353	uint8	2025-06-12T08:38:49	.jpg	2024-07-29T16:58:42	37.68	Low	(Na,Ca)(Al,Si)4O8	Triclinic	6-6.5	Tectosilicate	Feldspar Group	Biaxial positive	None	2.62-2.76	196.27	195.99	192.56	185.42	255	255	255	52.63	21.84	198.15	0.4407	192.86	58.59	FALSE	255	0.283	18	(96, 96)	257	(96, 96)	1	(1, 1)	282753
F52-Plagioclase-CN-7-41-200deg.jpg	F52	Plagioclase	CN	200	Third Quadrant (200Â°)	R,G,B	3	JPEG	838	RGB	361	uint8	2025-06-12T08:38:49	.jpg	2024-07-29T16:59:02	37.16	Low	(Na,Ca)(Al,Si)4O8	Triclinic	6-6.5	Tectosilicate	Feldspar Group	Biaxial positive	None	2.62-2.76	209.42	209	205.88	199.21	255	255	255	50.32	18.11	211.17	0.4308	206.12	48.89	FALSE	255	0.303	27	(96, 96)	257	(96, 96)	1	(1, 1)	302518
F52-Plagioclase-CN-7-42-205deg.jpg	F52	Plagioclase	CN	205	Third Quadrant (205Â°)	R,G,B	3	JPEG	810	RGB	345	uint8	2025-06-12T08:38:45	.jpg	2024-07-29T16:59:22	40.1	Low	(Na,Ca)(Al,Si)4O8	Triclinic	6-6.5	Tectosilicate	Feldspar Group	Biaxial positive	None	2.62-2.76	210.18	209.92	206.43	199.2	255	255	255	56.28	18.63	212.25	0.4259	206.75	43.17	FALSE	255	0.279	27	(96, 96)	257	(96, 96)	1	(1, 1)	279450
F52-Plagioclase-CN-7-43-210deg.jpg	F52	Plagioclase	CN	210	Third Quadrant (210Â°)	R,G,B	3	JPEG	788	RGB	364	uint8	2025-06-12T08:38:48	.jpg	2024-07-29T16:59:42	40.46	Low	(Na,Ca)(Al,Si)4O8	Triclinic	6-6.5	Tectosilicate	Feldspar Group	Biaxial positive	None	2.62-2.76	214.8	214.19	210.88	203.65	255	255	255	56.5	17.94	216.67	0.4619	211.11	40.2	FALSE	255	0.287	29	(96, 96)	257	(96, 96)	1	(1, 1)	286832
F52-Plagioclase-CN-7-44-215deg.jpg	F52	Plagioclase	CN	215	Third Quadrant (215Â°)	R,G,B	3	JPEG	812	RGB	390	uint8	2025-06-12T08:38:45	.jpg	2024-07-29T17:00:03	38.85	Low	(Na,Ca)(Al,Si)4O8	Triclinic	6-6.5	Tectosilicate	Feldspar Group	Biaxial positive	None	2.62-2.76	224.67	223.83	220.69	213.57	255	255	255	50.63	16.41	226.11	0.4803	220.86	36.85	FALSE	255	0.317	28	(96, 96)	257	(96, 96)	1	(1, 1)	316680
F52-Plagioclase-CN-7-45-220deg.jpg	F52	Plagioclase	CN	220	Third Quadrant (220Â°)	R,G,B	3	JPEG	799	RGB	447	uint8	2025-06-12T08:38:48	.jpg	2024-07-29T17:00:24	38.68	Low	(Na,Ca)(Al,Si)4O8	Triclinic	6-6.5	Tectosilicate	Feldspar Group	Biaxial positive	None	2.62-2.76	227.27	226.42	223.86	217.89	255	255	255	43.38	14.29	228.49	0.5594	223.97	38.57	FALSE	255	0.357	44	(96, 96)	257	(96, 96)	1	(1, 1)	357153
F52-Plagioclase-CN-7-46-225deg.jpg	F52	Plagioclase	CN	225	Third Quadrant (225Â°)	R,G,B	3	JPEG	752	RGB	551	uint8	2025-06-12T08:38:46	.jpg	2024-07-29T17:00:47	39.69	Low	(Na,Ca)(Al,Si)4O8	Triclinic	6-6.5	Tectosilicate	Feldspar Group	Biaxial positive	None	2.62-2.76	228.9	228.7	226.44	221.71	255	255	255	38.17	11.97	230.22	0.7327	226.63	39.93	FALSE	255	0.414	32	(96, 96)	257	(96, 96)	1	(1, 1)	414352
F52-Plagioclase-CN-7-47-230deg.jpg	F52	Plagioclase	CN	230	Third Quadrant (230Â°)	R,G,B	3	JPEG	737	RGB	557	uint8	2025-06-12T08:38:50	.jpg	2024-07-29T17:01:22	44.72	Low	(Na,Ca)(Al,Si)4O8	Triclinic	6-6.5	Tectosilicate	Feldspar Group	Biaxial positive	None	2.62-2.76	223.2	222.52	220.08	214.53	255	255	255	42.21	14.71	224.41	0.7558	220.21	46.23	FALSE	255	0.411	31	(96, 96)	257	(96, 96)	1	(1, 1)	410509
F52-Plagioclase-CN-7-48-235deg.jpg	F52	Plagioclase	CN	235	Third Quadrant (235Â°)	R,G,B	3	JPEG	686	RGB	598	uint8	2025-06-12T08:38:50	.jpg	2024-07-29T17:01:46	40.49	Low	(Na,Ca)(Al,Si)4O8	Triclinic	6-6.5	Tectosilicate	Feldspar Group	Biaxial positive	None	2.62-2.76	220.22	219.02	217.37	212.87	255	255	255	40.66	13.6	221.08	0.8717	217.31	52.85	FALSE	255	0.41	27	(96, 96)	257	(96, 96)	1	(1, 1)	410228
F52-Plagioclase-CN-7-49-240deg.jpg	F52	Plagioclase	CN	240	Third Quadrant (240Â°)	R,G,B	3	JPEG	659	RGB	599	uint8	2025-06-12T08:38:49	.jpg	2024-07-29T17:02:10	45.22	Low	(Na,Ca)(Al,Si)4O8	Triclinic	6-6.5	Tectosilicate	Feldspar Group	Biaxial positive	None	2.62-2.76	202.78	201.85	199.87	194.97	255	255	255	42.81	19.62	203.7	0.909	199.9	71.54	FALSE	255	0.395	20	(96, 96)	257	(96, 96)	1	(1, 1)	394741
F52-Plagioclase-CN-7-5-20deg.jpg	F52	Plagioclase	CN	20	First Quadrant (20Â°)	R,G,B	3	JPEG	848	RGB	376	uint8	2025-06-12T08:38:49	.jpg	2024-07-29T16:48:33	43.81	Low	(Na,Ca)(Al,Si)4O8	Triclinic	6-6.5	Tectosilicate	Feldspar Group	Biaxial positive	None	2.62-2.76	217.32	216.93	213.73	206.95	255	255	255	53.39	16.98	219.4	0.4434	214	38.64	FALSE	255	0.319	42	(96, 96)	257	(96, 96)	1	(1, 1)	318848
F52-Plagioclase-CN-7-50-245deg.jpg	F52	Plagioclase	CN	245	Third Quadrant (245Â°)	R,G,B	3	JPEG	602	RGB	682	uint8	2025-06-12T08:38:49	.jpg	2024-07-29T17:02:39	47.97	Low	(Na,Ca)(Al,Si)4O8	Triclinic	6-6.5	Tectosilicate	Feldspar Group	Biaxial positive	None	2.62-2.76	193.26	192.86	190.85	186.43	255	255	255	41.92	24.18	194.21	1.1329	190.98	83.26	FALSE	255	0.411	9	(96, 96)	257	(96, 96)	1	(1, 1)	410564
F52-Plagioclase-CN-7-51-250deg.jpg	F52	Plagioclase	CN	250	Third Quadrant (250Â°)	R,G,B	3	JPEG	559	RGB	663	uint8	2025-06-12T08:38:50	.jpg	2024-07-29T17:03:05	46.26	Low	(Na,Ca)(Al,Si)4O8	Triclinic	6-6.5	Tectosilicate	Feldspar Group	Biaxial positive	None	2.62-2.76	165.23	165.55	163.38	159.36	255	255	255	40.94	29.95	166.46	1.186	163.67	98.54	FALSE	255	0.371	0	(96, 96)	257	(96, 96)	1	(1, 1)	370617
F52-Plagioclase-CN-7-52-255deg.jpg	F52	Plagioclase	CN	255	Third Quadrant (255Â°)	R,G,B	3	JPEG	525	RGB	778	uint8	2025-06-12T08:38:50	.jpg	2024-07-29T17:03:24	50.5	Low	(Na,Ca)(Al,Si)4O8	Triclinic	6-6.5	Tectosilicate	Feldspar Group	Biaxial positive	None	2.62-2.76	147.87	148.7	146.56	143.12	255	255	255	41.5	40.23	149.32	1.4819	146.93	108.89	FALSE	255	0.408	0	(96, 96)	257	(96, 96)	1	(1, 1)	408450
F52-Plagioclase-CN-7-54-265deg.jpg	F52	Plagioclase	CN	265	Third Quadrant (265Â°)	R,G,B	3	JPEG	407	RGB	751	uint8	2025-06-12T08:38:47	.jpg	2024-07-29T17:04:36	43.11	Low	(Na,Ca)(Al,Si)4O8	Triclinic	6-6.5	Tectosilicate	Feldspar Group	Biaxial positive	None	2.62-2.76	135.62	133.96	131.96	126.29	255	255	255	47.94	45.08	136.51	1.8452	131.85	103.48	FALSE	255	0.306	0	(96, 96)	257	(96, 96)	1	(1, 1)	305657
F52-Plagioclase-CN-7-55-270deg.jpg	F52	Plagioclase	CN	270	Three-quarter (270Â°)	R,G,B	3	JPEG	390	RGB	802	uint8	2025-06-12T08:38:49	.jpg	2024-07-29T17:04:57	48.76	Low	(Na,Ca)(Al,Si)4O8	Triclinic	6-6.5	Tectosilicate	Feldspar Group	Biaxial positive	None	2.62-2.76	147.89	145.85	142.96	135.14	255	255	255	60.96	50.87	149.07	2.0564	142.88	93.14	FALSE	255	0.313	1	(96, 96)	257	(96, 96)	1	(1, 1)	312780
F52-Plagioclase-CN-7-56-275deg.jpg	F52	Plagioclase	CN	275	Fourth Quadrant (275Â°)	R,G,B	3	JPEG	371	RGB	803	uint8	2025-06-12T08:38:50	.jpg	2024-07-29T17:05:14	47.72	Low	(Na,Ca)(Al,Si)4O8	Triclinic	6-6.5	Tectosilicate	Feldspar Group	Biaxial positive	None	2.62-2.76	172.4	169.68	166.39	157.09	255	255	255	65.03	34.67	173.69	2.1644	166.23	72.09	FALSE	255	0.298	29	(96, 96)	257	(96, 96)	1	(1, 1)	297913
F52-Plagioclase-CN-7-57-280deg.jpg	F52	Plagioclase	CN	280	Fourth Quadrant (280Â°)	R,G,B	3	JPEG	376	RGB	823	uint8	2025-06-12T08:38:49	.jpg	2024-07-29T17:05:33	43.46	Low	(Na,Ca)(Al,Si)4O8	Triclinic	6-6.5	Tectosilicate	Feldspar Group	Biaxial positive	None	2.62-2.76	202.5	199.99	196.99	188.46	255	255	255	61.06	23.02	203.75	2.1888	196.83	51.57	FALSE	255	0.309	39	(96, 96)	257	(96, 96)	1	(1, 1)	309448
F52-Plagioclase-CN-7-58-285deg.jpg	F52	Plagioclase	CN	285	Fourth Quadrant (285Â°)	R,G,B	3	JPEG	372	RGB	866	uint8	2025-06-12T08:38:45	.jpg	2024-07-29T17:05:51	41.96	Low	(Na,Ca)(Al,Si)4O8	Triclinic	6-6.5	Tectosilicate	Feldspar Group	Biaxial positive	None	2.62-2.76	222.26	219.62	217.16	209.62	255	255	255	58.67	17.58	223.41	2.328	216.94	36.82	FALSE	255	0.322	46	(96, 96)	257	(96, 96)	1	(1, 1)	322152
F52-Plagioclase-CN-7-59-290deg.jpg	F52	Plagioclase	CN	290	Fourth Quadrant (290Â°)	R,G,B	3	JPEG	362	RGB	849	uint8	2025-06-12T08:38:45	.jpg	2024-07-29T17:06:09	39.47	Low	(Na,Ca)(Al,Si)4O8	Triclinic	6-6.5	Tectosilicate	Feldspar Group	Biaxial positive	None	2.62-2.76	221.61	218.81	216.4	208.79	255	255	255	58.53	17.85	222.76	2.3453	216.14	36.51	FALSE	255	0.307	40	(96, 96)	257	(96, 96)	1	(1, 1)	307338
F52-Plagioclase-CN-7-6-25deg.jpg	F52	Plagioclase	CN	25	First Quadrant (25Â°)	R,G,B	3	JPEG	864	RGB	367	uint8	2025-06-12T08:38:45	.jpg	2024-07-29T16:48:48	41.63	Low	(Na,Ca)(Al,Si)4O8	Triclinic	6-6.5	Tectosilicate	Feldspar Group	Biaxial positive	None	2.62-2.76	216.53	215.96	212.17	204.01	255	255	255	53.73	19.78	218.57	0.4248	212.45	40.1	FALSE	255	0.317	35	(96, 96)	257	(96, 96)	1	(1, 1)	317088
F52-Plagioclase-CN-7-60-295deg.jpg	F52	Plagioclase	CN	295	Fourth Quadrant (295Â°)	R,G,B	3	JPEG	372	RGB	834	uint8	2025-06-12T08:38:46	.jpg	2024-07-29T17:06:26	39.6	Low	(Na,Ca)(Al,Si)4O8	Triclinic	6-6.5	Tectosilicate	Feldspar Group	Biaxial positive	None	2.62-2.76	223.16	221.44	218.3	210.3	255	255	255	57.86	18.14	224.68	2.2419	218.31	34.26	FALSE	255	0.31	40	(96, 96)	257	(96, 96)	1	(1, 1)	310248
F52-Plagioclase-CN-7-61-300deg.jpg	F52	Plagioclase	CN	300	Fourth Quadrant (300Â°)	R,G,B	3	JPEG	380	RGB	817	uint8	2025-06-12T08:38:49	.jpg	2024-07-29T17:06:44	35.54	Low	(Na,Ca)(Al,Si)4O8	Triclinic	6-6.5	Tectosilicate	Feldspar Group	Biaxial positive	None	2.62-2.76	219.48	217.36	214.24	205.88	255	255	255	55.46	19.6	220.78	2.15	214.17	39.17	FALSE	255	0.31	38	(96, 96)	257	(96, 96)	1	(1, 1)	310460
F52-Plagioclase-CN-7-62-305deg.jpg	F52	Plagioclase	CN	305	Fourth Quadrant (305Â°)	R,G,B	3	JPEG	434	RGB	835	uint8	2025-06-12T08:38:49	.jpg	2024-07-29T17:07:10	38.74	Low	(Na,Ca)(Al,Si)4O8	Triclinic	6-6.5	Tectosilicate	Feldspar Group	Biaxial positive	None	2.62-2.76	221.73	220.05	217.34	210.24	255	255	255	49.23	17.34	223.01	1.924	217.32	41.14	FALSE	255	0.362	28	(96, 96)	257	(96, 96)	1	(1, 1)	362390
F52-Plagioclase-CN-7-63-310deg.jpg	F52	Plagioclase	CN	310	Fourth Quadrant (310Â°)	R,G,B	3	JPEG	446	RGB	791	uint8	2025-06-12T08:38:50	.jpg	2024-07-29T17:07:27	39.45	Low	(Na,Ca)(Al,Si)4O8	Triclinic	6-6.5	Tectosilicate	Feldspar Group	Biaxial positive	None	2.62-2.76	218.06	216.54	213.68	206.45	255	255	255	49.2	18.48	219.42	1.7735	213.7	44.94	FALSE	255	0.353	27	(96, 96)	257	(96, 96)	1	(1, 1)	352786
F52-Plagioclase-CN-7-64-315deg.jpg	F52	Plagioclase	CN	315	Fourth Quadrant (315Â°)	R,G,B	3	JPEG	471	RGB	765	uint8	2025-06-12T08:38:50	.jpg	2024-07-29T17:07:44	38.63	Low	(Na,Ca)(Al,Si)4O8	Triclinic	6-6.5	Tectosilicate	Feldspar Group	Biaxial positive	None	2.62-2.76	216.64	215.11	212.34	205.26	255	255	255	45.26	19.2	217.82	1.6242	212.34	50.5	FALSE	255	0.36	22	(96, 96)	257	(96, 96)	1	(1, 1)	360315
F52-Plagioclase-CN-7-65-320deg.jpg	F52	Plagioclase	CN	320	Fourth Quadrant (320Â°)	R,G,B	3	JPEG	550	RGB	743	uint8	2025-06-12T08:38:50	.jpg	2024-07-29T17:08:02	40.9	Low	(Na,Ca)(Al,Si)4O8	Triclinic	6-6.5	Tectosilicate	Feldspar Group	Biaxial positive	None	2.62-2.76	217.52	216.8	213.69	206.75	255	255	255	41.42	19.35	218.71	1.3509	213.87	53.65	FALSE	255	0.409	17	(96, 96)	257	(96, 96)	1	(1, 1)	408650
F52-Plagioclase-CN-7-66-325deg.jpg	F52	Plagioclase	CN	325	Fourth Quadrant (325Â°)	R,G,B	3	JPEG	553	RGB	702	uint8	2025-06-12T08:38:49	.jpg	2024-07-29T17:08:20	43.16	Low	(Na,Ca)(Al,Si)4O8	Triclinic	6-6.5	Tectosilicate	Feldspar Group	Biaxial positive	None	2.62-2.76	204.56	203.27	200.49	193.64	255	255	255	43.92	23.88	205.56	1.2694	200.54	67.43	FALSE	255	0.388	9	(96, 96)	257	(96, 96)	1	(1, 1)	388206
F52-Plagioclase-CN-7-67-330deg.jpg	F52	Plagioclase	CN	330	Fourth Quadrant (330Â°)	R,G,B	3	JPEG	603	RGB	660	uint8	2025-06-12T08:38:49	.jpg	2024-07-29T17:08:38	47.45	Low	(Na,Ca)(Al,Si)4O8	Triclinic	6-6.5	Tectosilicate	Feldspar Group	Biaxial positive	None	2.62-2.76	203.28	201.41	199.16	192.8	255	255	255	44.6	25.32	204.03	1.0945	199.05	72.66	FALSE	255	0.398	21	(96, 96)	257	(96, 96)	1	(1, 1)	397980
F52-Plagioclase-CN-7-68-335deg.jpg	F52	Plagioclase	CN	335	Fourth Quadrant (335Â°)	R,G,B	3	JPEG	581	RGB	608	uint8	2025-06-12T08:38:50	.jpg	2024-07-29T17:08:56	43.31	Low	(Na,Ca)(Al,Si)4O8	Triclinic	6-6.5	Tectosilicate	Feldspar Group	Biaxial positive	None	2.62-2.76	182.81	181.72	179.36	173.54	255	255	255	46.64	38.23	183.55	1.0465	179.4	90.44	FALSE	255	0.353	4	(96, 96)	257	(96, 96)	1	(1, 1)	353248
F52-Plagioclase-CN-7-69-340deg.jpg	F52	Plagioclase	CN	340	Fourth Quadrant (340Â°)	R,G,B	3	JPEG	665	RGB	589	uint8	2025-06-12T08:38:45	.jpg	2024-07-29T17:09:13	45.87	Low	(Na,Ca)(Al,Si)4O8	Triclinic	6-6.5	Tectosilicate	Feldspar Group	Biaxial positive	None	2.62-2.76	163.06	162.68	160.87	156.86	255	255	255	38.34	31.7	163.83	0.8857	160.98	103.11	FALSE	255	0.392	0	(96, 96)	257	(96, 96)	1	(1, 1)	391685
F52-Plagioclase-CN-7-7-30deg.jpg	F52	Plagioclase	CN	30	First Quadrant (30Â°)	R,G,B	3	JPEG	817	RGB	401	uint8	2025-06-12T08:38:49	.jpg	2024-07-29T16:49:04	41.46	Low	(Na,Ca)(Al,Si)4O8	Triclinic	6-6.5	Tectosilicate	Feldspar Group	Biaxial positive	None	2.62-2.76	222.41	221.89	218.45	211.07	255	255	255	50.1	17.5	224.26	0.4908	218.71	37.5	FALSE	255	0.328	37	(96, 96)	257	(96, 96)	1	(1, 1)	327617
F52-Plagioclase-CN-7-70-345deg.jpg	F52	Plagioclase	CN	345	Fourth Quadrant (345Â°)	R,G,B	3	JPEG	747	RGB	533	uint8	2025-06-12T08:38:50	.jpg	2024-07-29T17:09:33	47.3	Low	(Na,Ca)(Al,Si)4O8	Triclinic	6-6.5	Tectosilicate	Feldspar Group	Biaxial positive	None	2.62-2.76	151.56	151.59	149.88	146.48	255	255	255	40.69	41.68	152.45	0.7135	150.05	110.48	FALSE	255	0.398	0	(96, 96)	257	(96, 96)	1	(1, 1)	398151
F52-Plagioclase-CN-7-71-350deg.jpg	F52	Plagioclase	CN	350	Fourth Quadrant (350Â°)	R,G,B	3	JPEG	774	RGB	485	uint8	2025-06-12T08:38:50	.jpg	2024-07-29T17:09:51	49.53	Low	(Na,Ca)(Al,Si)4O8	Triclinic	6-6.5	Tectosilicate	Feldspar Group	Biaxial positive	None	2.62-2.76	140.02	139.44	137.71	133.66	255	255	255	46.39	53.21	140.88	0.6266	137.77	112.64	FALSE	255	0.375	0	(96, 96)	257	(96, 96)	1	(1, 1)	375390
F52-Plagioclase-CN-7-72-355deg.jpg	F52	Plagioclase	CN	355	Fourth Quadrant (355Â°)	R,G,B	3	JPEG	814	RGB	420	uint8	2025-06-12T08:38:46	.jpg	2024-07-29T17:10:10	45.8	Low	(Na,Ca)(Al,Si)4O8	Triclinic	6-6.5	Tectosilicate	Feldspar Group	Biaxial positive	None	2.62-2.76	138.13	136.64	134.82	129.7	255	255	255	46.42	43.19	138.91	0.516	134.73	106	FALSE	255	0.342	0	(96, 96)	257	(96, 96)	1	(1, 1)	341880
F52-Plagioclase-CN-7-8-35deg.jpg	F52	Plagioclase	CN	35	First Quadrant (35Â°)	R,G,B	3	JPEG	774	RGB	426	uint8	2025-06-12T08:38:49	.jpg	2024-07-29T16:49:20	39.43	Low	(Na,Ca)(Al,Si)4O8	Triclinic	6-6.5	Tectosilicate	Feldspar Group	Biaxial positive	None	2.62-2.76	220.46	220.26	216.78	209.63	255	255	255	48.84	17.63	222.45	0.5504	217.11	40.08	FALSE	255	0.33	35	(96, 96)	257	(96, 96)	1	(1, 1)	329724
F52-Plagioclase-CN-7-9-40deg.jpg	F52	Plagioclase	CN	40	First Quadrant (40Â°)	R,G,B	3	JPEG	780	RGB	441	uint8	2025-06-12T08:38:49	.jpg	2024-07-29T16:49:36	37.92	Low	(Na,Ca)(Al,Si)4O8	Triclinic	6-6.5	Tectosilicate	Feldspar Group	Biaxial positive	None	2.62-2.76	222.91	220.92	218.79	212.55	255	255	255	48.54	15.92	224.07	0.5654	218.65	40.88	FALSE	255	0.344	37	(96, 96)	257	(96, 96)	1	(1, 1)	343980
