# Supplementary material for: A Photomicrographic Dataset of Rocks for the Accurate Classification of Minerals
Source: Sci Data. 2025 Nov 11;12:1775. doi: 10.1038/s41597-025-05879-9 (PMC12606340; doi:10.1038/s41597-025-05879-9)
Supplement: Supplementary file 6 — Dataset 1D [file 41597_2025_5879_MOESM6_ESM.xlsx]

## Sheet: MUMDMC2025_metadata_dataframePF
file_name	filename_sample_id	filename_mineral_class	lighting_type	filename_rotation_angle_deg	rotation_category	image_bands	image_channels	image_format	image_height	image_mode	image_width	opencv_dtype	file_created	file_extension	file_modified	file_size_kb	mineral_birefringence	mineral_chemical_formula	mineral_crystal_system	mineral_hardness_mohs	mineral_mineral_class	mineral_mineral_group	mineral_optical_character	mineral_pleochroism	mineral_specific_gravity	color_mean_blue	color_mean_green	color_mean_overall	color_mean_red	histogram_peak_blue	histogram_peak_green	histogram_peak_red	hsv_hue_mean	hsv_saturation_mean	hsv_value_mean	aspect_ratio	brightness	contrast_std	filename_file_extension	filename_lighting_condition	filename_original_filename	filename_sequence_number_1	filename_sequence_number_2	filename_total_parts	has_transparency	lighting_abbreviation	max_intensity	megapixels	min_intensity
F44-Potassium_Feldspar-CN-1-1-0deg.jpg	F44	Potassium_Feldspar	CN	0	Reference (0Â°)	R,G,B	3	JPEG	886	RGB	1149	uint8	2025-02-22T03:14:14	.jpg	2024-07-14T21:56:38	1222.97	Low	KAlSi3O8	Monoclinic/Triclinic	6	Tectosilicate	Feldspar Group	Biaxial negative	None	2.54-2.63	101.77	98.3	93.53	80.52	0	0	0	51.3	30.42	102.81	1.2968	93.38	88.78	.jpg	CN	F44-Potassium_Feldspar-CN-1-1-0deg	1	1	6	FALSE	CN	254	1.018	0
F44-Potassium_Feldspar-CN-1-10-45deg.jpg	F44	Potassium_Feldspar	CN	45	First Quadrant (45Â°)	R,G,B	3	JPEG	925	RGB	563	uint8	2025-02-22T03:15:25	.jpg	2024-07-14T22:24:01	625.04	Low	KAlSi3O8	Monoclinic/Triclinic	6	Tectosilicate	Feldspar Group	Biaxial negative	None	2.54-2.63	113.94	108.72	105.7	94.44	0	0	0	59.33	31.91	114.91	0.6086	105.05	97.5	.jpg	CN	F44-Potassium_Feldspar-CN-1-10-45deg	1	10	6	FALSE	CN	255	0.521	0
F44-Potassium_Feldspar-CN-1-11-50deg.jpg	F44	Potassium_Feldspar	CN	50	First Quadrant (50Â°)	R,G,B	3	JPEG	973	RGB	554	uint8	2025-02-22T03:14:31	.jpg	2024-07-14T22:24:49	881.38	Low	KAlSi3O8	Monoclinic/Triclinic	6	Tectosilicate	Feldspar Group	Biaxial negative	None	2.54-2.63	137.48	133.63	128.78	115.22	0	0	0	69.65	41.13	139.66	0.5694	128.57	97.86	.jpg	CN	F44-Potassium_Feldspar-CN-1-11-50deg	1	11	6	FALSE	CN	255	0.539	0
F44-Potassium_Feldspar-CN-1-12-55deg.jpg	F44	Potassium_Feldspar	CN	55	First Quadrant (55Â°)	R,G,B	3	JPEG	971	RGB	552	uint8	2025-02-22T03:14:20	.jpg	2024-07-14T22:25:34	864.12	Low	KAlSi3O8	Monoclinic/Triclinic	6	Tectosilicate	Feldspar Group	Biaxial negative	None	2.54-2.63	140.18	136.13	131.09	116.96	0	0	0	69.29	41.36	142.08	0.5685	130.86	97.71	.jpg	CN	F44-Potassium_Feldspar-CN-1-12-55deg	1	12	6	FALSE	CN	255	0.536	0
F44-Potassium_Feldspar-CN-1-13-60deg.jpg	F44	Potassium_Feldspar	CN	60	First Quadrant (60Â°)	R,G,B	3	JPEG	934	RGB	598	uint8	2025-02-22T03:14:12	.jpg	2024-07-14T22:26:15	919.39	Low	KAlSi3O8	Monoclinic/Triclinic	6	Tectosilicate	Feldspar Group	Biaxial negative	None	2.54-2.63	143.39	138.98	133.57	118.34	0	0	0	71.76	45.61	145.04	0.6403	133.31	92.36	.jpg	CN	F44-Potassium_Feldspar-CN-1-13-60deg	1	13	6	FALSE	CN	255	0.559	0
F44-Potassium_Feldspar-CN-1-14-65deg.jpg	F44	Potassium_Feldspar	CN	65	First Quadrant (65Â°)	R,G,B	3	JPEG	941	RGB	609	uint8	2025-02-22T03:15:20	.jpg	2024-07-14T22:27:34	998.97	Low	KAlSi3O8	Monoclinic/Triclinic	6	Tectosilicate	Feldspar Group	Biaxial negative	None	2.54-2.63	154.38	149.65	143.82	127.44	0	0	0	74.68	45.64	156.24	0.6472	143.55	86.45	.jpg	CN	F44-Potassium_Feldspar-CN-1-14-65deg	1	14	6	FALSE	CN	255	0.573	0
F44-Potassium_Feldspar-CN-1-15-70deg.jpg	F44	Potassium_Feldspar	CN	70	First Quadrant (70Â°)	R,G,B	3	JPEG	892	RGB	610	uint8	2025-06-12T08:40:05	.jpg	2024-07-14T22:30:32	955	Low	KAlSi3O8	Monoclinic/Triclinic	6	Tectosilicate	Feldspar Group	Biaxial negative	None	2.54-2.63	160.42	155.69	148.62	129.73	0	0	0	78.11	48.7	161.95	0.6839	148.47	79.12	.jpg	CN	F44-Potassium_Feldspar-CN-1-15-70deg	1	15	6	FALSE	CN	254	0.544	0
F44-Potassium_Feldspar-CN-1-16-75deg.jpg	F44	Potassium_Feldspar	CN	75	First Quadrant (75Â°)	R,G,B	3	JPEG	923	RGB	622	uint8	2025-06-12T08:40:05	.jpg	2024-07-14T22:31:41	929.25	Low	KAlSi3O8	Monoclinic/Triclinic	6	Tectosilicate	Feldspar Group	Biaxial negative	None	2.54-2.63	147.89	143.29	136.73	119	0	0	0	70.93	42.54	149.25	0.6739	136.55	84.87	.jpg	CN	F44-Potassium_Feldspar-CN-1-16-75deg	1	16	6	FALSE	CN	255	0.574	0
F44-Potassium_Feldspar-CN-1-17-80deg.jpg	F44	Potassium_Feldspar	CN	80	First Quadrant (80Â°)	R,G,B	3	JPEG	898	RGB	642	uint8	2025-06-12T08:40:05	.jpg	2024-07-14T22:32:19	834.23	Low	KAlSi3O8	Monoclinic/Triclinic	6	Tectosilicate	Feldspar Group	Biaxial negative	None	2.54-2.63	127.86	123.86	117.93	102.07	0	0	0	62.86	37.74	129	0.7149	117.8	88.13	.jpg	CN	F44-Potassium_Feldspar-CN-1-17-80deg	1	17	6	FALSE	CN	254	0.577	0
F44-Potassium_Feldspar-CN-1-18-85deg.jpg	F44	Potassium_Feldspar	CN	85	First Quadrant (85Â°)	R,G,B	3	JPEG	895	RGB	774	uint8	2025-06-12T08:40:05	.jpg	2024-07-14T22:33:08	885.46	Low	KAlSi3O8	Monoclinic/Triclinic	6	Tectosilicate	Feldspar Group	Biaxial negative	None	2.54-2.63	108.53	105.32	99.73	85.34	0	0	0	54.75	34.38	109.63	0.8648	99.72	86.91	.jpg	CN	F44-Potassium_Feldspar-CN-1-18-85deg	1	18	6	FALSE	CN	254	0.693	0
F44-Potassium_Feldspar-CN-1-19-90deg.jpg	F44	Potassium_Feldspar	CN	90	Perpendicular (90Â°)	R,G,B	3	JPEG	856	RGB	730	uint8	2025-06-12T08:40:05	.jpg	2024-07-14T22:33:38	832.68	Low	KAlSi3O8	Monoclinic/Triclinic	6	Tectosilicate	Feldspar Group	Biaxial negative	None	2.54-2.63	110.94	107.77	101.82	86.75	0	0	0	56.92	36.57	112.16	0.8528	101.85	84.57	.jpg	CN	F44-Potassium_Feldspar-CN-1-19-90deg	1	19	6	FALSE	CN	254	0.625	0
F44-Potassium_Feldspar-CN-1-2-5deg.jpg	F44	Potassium_Feldspar	CN	5	First Quadrant (5Â°)	R,G,B	3	JPEG	881	RGB	1063	uint8	2025-06-12T08:40:06	.jpg	2024-07-14T22:03:55	1144.67	Low	KAlSi3O8	Monoclinic/Triclinic	6	Tectosilicate	Feldspar Group	Biaxial negative	None	2.54-2.63	94	91.09	86.26	73.69	0	0	0	51.29	32.44	95.33	1.2066	86.22	83.3	.jpg	CN	F44-Potassium_Feldspar-CN-1-2-5deg	1	2	6	FALSE	CN	254	0.937	0
F44-Potassium_Feldspar-CN-1-20-95deg.jpg	F44	Potassium_Feldspar	CN	95	Second Quadrant (95Â°)	R,G,B	3	JPEG	783	RGB	672	uint8	2025-06-12T08:40:03	.jpg	2024-07-14T22:34:05	699.63	Low	KAlSi3O8	Monoclinic/Triclinic	6	Tectosilicate	Feldspar Group	Biaxial negative	None	2.54-2.63	103.86	100.92	94.96	80.09	0	0	0	55.97	38.35	105.23	0.8582	95.03	81.69	.jpg	CN	F44-Potassium_Feldspar-CN-1-20-95deg	1	20	6	FALSE	CN	254	0.526	0
F44-Potassium_Feldspar-CN-1-21-100deg.jpg	F44	Potassium_Feldspar	CN	100	Second Quadrant (100Â°)	R,G,B	3	JPEG	843	RGB	845	uint8	2025-06-12T08:40:04	.jpg	2024-07-14T22:34:37	996.61	Low	KAlSi3O8	Monoclinic/Triclinic	6	Tectosilicate	Feldspar Group	Biaxial negative	None	2.54-2.63	96.77	94.16	88.53	74.64	0	0	0	58.87	42.45	98.6	1.0024	88.62	76.4	.jpg	CN	F44-Potassium_Feldspar-CN-1-21-100deg	1	21	6	FALSE	CN	254	0.712	0
F44-Potassium_Feldspar-CN-1-22-105deg.jpg	F44	Potassium_Feldspar	CN	105	Second Quadrant (105Â°)	R,G,B	3	JPEG	654	RGB	797	uint8	2025-06-12T08:40:03	.jpg	2024-07-14T22:35:09	751.75	Low	KAlSi3O8	Monoclinic/Triclinic	6	Tectosilicate	Feldspar Group	Biaxial negative	None	2.54-2.63	74.34	72.38	67.39	55.46	0	0	0	59.7	52.26	76.75	1.2187	67.54	67.47	.jpg	CN	F44-Potassium_Feldspar-CN-1-22-105deg	1	22	6	FALSE	CN	254	0.521	0
F44-Potassium_Feldspar-CN-1-23-110deg.jpg	F44	Potassium_Feldspar	CN	110	Second Quadrant (110Â°)	R,G,B	3	JPEG	635	RGB	938	uint8	2025-06-12T08:40:05	.jpg	2024-07-14T22:36:59	872.14	Low	KAlSi3O8	Monoclinic/Triclinic	6	Tectosilicate	Feldspar Group	Biaxial negative	None	2.54-2.63	71.07	67.87	64.78	55.39	0	0	0	62.04	52.9	73.44	1.4772	64.5	73.8	.jpg	CN	F44-Potassium_Feldspar-CN-1-23-110deg	1	23	6	FALSE	CN	254	0.596	0
F44-Potassium_Feldspar-CN-1-24-115deg.jpg	F44	Potassium_Feldspar	CN	115	Second Quadrant (115Â°)	R,G,B	3	JPEG	603	RGB	946	uint8	2025-06-12T08:40:05	.jpg	2024-07-14T22:37:26	828.67	Low	KAlSi3O8	Monoclinic/Triclinic	6	Tectosilicate	Feldspar Group	Biaxial negative	None	2.54-2.63	58.25	56.37	54.16	47.86	0	0	0	60.29	50.23	61.14	1.5688	54.04	68.77	.jpg	CN	F44-Potassium_Feldspar-CN-1-24-115deg	1	24	6	FALSE	CN	254	0.57	0
F44-Potassium_Feldspar-CN-1-25-120deg.jpg	F44	Potassium_Feldspar	CN	120	Second Quadrant (120Â°)	R,G,B	3	JPEG	632	RGB	850	uint8	2025-06-12T08:40:03	.jpg	2024-07-14T22:40:01	779.36	Low	KAlSi3O8	Monoclinic/Triclinic	6	Tectosilicate	Feldspar Group	Biaxial negative	None	2.54-2.63	73.08	70.09	67.56	59.52	0	0	0	60.26	43.93	75.58	1.3449	67.27	72.89	.jpg	CN	F44-Potassium_Feldspar-CN-1-25-120deg	1	25	6	FALSE	CN	255	0.537	0
F44-Potassium_Feldspar-CN-1-26-125deg.jpg	F44	Potassium_Feldspar	CN	125	Second Quadrant (125Â°)	R,G,B	3	JPEG	642	RGB	1002	uint8	2025-06-12T08:40:05	.jpg	2024-07-14T22:42:36	998.26	Low	KAlSi3O8	Monoclinic/Triclinic	6	Tectosilicate	Feldspar Group	Biaxial negative	None	2.54-2.63	90.28	86.02	82.81	72.11	0	0	0	64.01	45.2	93.13	1.5607	82.35	72.46	.jpg	CN	F44-Potassium_Feldspar-CN-1-26-125deg	1	26	6	FALSE	CN	255	0.643	0
F44-Potassium_Feldspar-CN-1-27-130deg.jpg	F44	Potassium_Feldspar	CN	130	Second Quadrant (130Â°)	R,G,B	3	JPEG	488	RGB	1026	uint8	2025-06-12T08:40:05	.jpg	2024-07-14T22:43:02	818.21	Low	KAlSi3O8	Monoclinic/Triclinic	6	Tectosilicate	Feldspar Group	Biaxial negative	None	2.54-2.63	120.02	113.4	109.77	95.9	0	0	0	68.44	42.67	122.35	2.1025	108.92	83.59	.jpg	CN	F44-Potassium_Feldspar-CN-1-27-130deg	1	27	6	FALSE	CN	254	0.501	0
F44-Potassium_Feldspar-CN-1-28-135deg.jpg	F44	Potassium_Feldspar	CN	135	Second Quadrant (135Â°)	R,G,B	3	JPEG	493	RGB	1023	uint8	2025-06-12T08:40:05	.jpg	2024-07-14T22:43:54	787.27	Low	KAlSi3O8	Monoclinic/Triclinic	6	Tectosilicate	Feldspar Group	Biaxial negative	None	2.54-2.63	139.64	134.05	130.89	118.99	0	0	0	62.34	33.39	142.01	2.0751	130.19	96.37	.jpg	CN	F44-Potassium_Feldspar-CN-1-28-135deg	1	28	6	FALSE	CN	255	0.504	0
F44-Potassium_Feldspar-CN-1-29-140deg.jpg	F44	Potassium_Feldspar	CN	140	Second Quadrant (140Â°)	R,G,B	3	JPEG	329	RGB	1020	uint8	2025-06-12T08:40:04	.jpg	2024-07-14T22:45:15	510.84	Low	KAlSi3O8	Monoclinic/Triclinic	6	Tectosilicate	Feldspar Group	Biaxial negative	None	2.54-2.63	179.31	175.12	173.12	164.92	0	0	0	56.07	22.71	182.06	3.1003	172.57	98.35	.jpg	CN	F44-Potassium_Feldspar-CN-1-29-140deg	1	29	6	FALSE	CN	255	0.336	0
F44-Potassium_Feldspar-CN-1-3-10deg.jpg	F44	Potassium_Feldspar	CN	10	First Quadrant (10Â°)	R,G,B	3	JPEG	1014	RGB	1229	uint8	2025-06-12T08:40:05	.jpg	2024-07-14T22:11:38	1540.42	Low	KAlSi3O8	Monoclinic/Triclinic	6	Tectosilicate	Feldspar Group	Biaxial negative	None	2.54-2.63	101.59	97.55	93.4	81.05	0	0	0	53.59	30.61	102.62	1.212	93.08	86.81	.jpg	CN	F44-Potassium_Feldspar-CN-1-3-10deg	1	3	6	FALSE	CN	254	1.246	0
F44-Potassium_Feldspar-CN-1-30-145deg.jpg	F44	Potassium_Feldspar	CN	145	Second Quadrant (145Â°)	R,G,B	3	JPEG	413	RGB	1013	uint8	2025-06-12T08:40:04	.jpg	2024-07-14T22:45:59	526.21	Low	KAlSi3O8	Monoclinic/Triclinic	6	Tectosilicate	Feldspar Group	Biaxial negative	None	2.54-2.63	160.15	157.79	156.23	150.74	0	0	0	44.27	15.96	162.71	2.4528	155.98	111.19	.jpg	CN	F44-Potassium_Feldspar-CN-1-30-145deg	1	30	6	FALSE	CN	255	0.418	0
F44-Potassium_Feldspar-CN-1-31-150deg.jpg	F44	Potassium_Feldspar	CN	150	Second Quadrant (150Â°)	R,G,B	3	JPEG	402	RGB	1174	uint8	2025-06-12T08:40:03	.jpg	2024-07-14T22:46:33	598.24	Low	KAlSi3O8	Monoclinic/Triclinic	6	Tectosilicate	Feldspar Group	Biaxial negative	None	2.54-2.63	156.63	154.1	151.97	145.17	0	0	0	45.99	18.48	159	2.9204	151.74	110.44	.jpg	CN	F44-Potassium_Feldspar-CN-1-31-150deg	1	31	6	FALSE	CN	255	0.472	0
F44-Potassium_Feldspar-CN-1-32-155deg.jpg	F44	Potassium_Feldspar	CN	155	Second Quadrant (155Â°)	R,G,B	3	JPEG	472	RGB	1132	uint8	2025-06-12T08:40:05	.jpg	2024-07-14T22:47:06	620.19	Low	KAlSi3O8	Monoclinic/Triclinic	6	Tectosilicate	Feldspar Group	Biaxial negative	None	2.54-2.63	127.88	123.47	121.89	114.33	0	0	0	46.11	19.39	129.28	2.3983	121.25	110.46	.jpg	CN	F44-Potassium_Feldspar-CN-1-32-155deg	1	32	6	FALSE	CN	255	0.534	0
F44-Potassium_Feldspar-CN-1-33-160deg.jpg	F44	Potassium_Feldspar	CN	160	Second Quadrant (160Â°)	R,G,B	3	JPEG	469	RGB	1029	uint8	2025-06-12T08:40:06	.jpg	2024-07-14T22:47:47	556.98	Low	KAlSi3O8	Monoclinic/Triclinic	6	Tectosilicate	Feldspar Group	Biaxial negative	None	2.54-2.63	118.38	113.72	110.85	100.45	0	0	0	47.47	23.42	119.39	2.194	110.29	107.46	.jpg	CN	F44-Potassium_Feldspar-CN-1-33-160deg	1	33	6	FALSE	CN	255	0.483	0
F44-Potassium_Feldspar-CN-1-34-165deg.jpg	F44	Potassium_Feldspar	CN	165	Second Quadrant (165Â°)	R,G,B	3	JPEG	521	RGB	1065	uint8	2025-06-12T08:40:04	.jpg	2024-07-14T22:48:28	583.92	Low	KAlSi3O8	Monoclinic/Triclinic	6	Tectosilicate	Feldspar Group	Biaxial negative	None	2.54-2.63	94.93	90.44	87.06	75.81	0	0	0	44.78	25.57	95.52	2.0441	86.58	97.44	.jpg	CN	F44-Potassium_Feldspar-CN-1-34-165deg	1	34	6	FALSE	CN	255	0.555	0
F44-Potassium_Feldspar-CN-1-35-170deg.jpg	F44	Potassium_Feldspar	CN	170	Second Quadrant (170Â°)	R,G,B	3	JPEG	545	RGB	1014	uint8	2025-06-12T08:40:05	.jpg	2024-07-14T22:49:18	611.03	Low	KAlSi3O8	Monoclinic/Triclinic	6	Tectosilicate	Feldspar Group	Biaxial negative	None	2.54-2.63	90.8	85.95	82.15	69.69	0	0	0	47.33	30.47	91.39	1.8606	81.64	88.29	.jpg	CN	F44-Potassium_Feldspar-CN-1-35-170deg	1	35	6	FALSE	CN	254	0.553	0
F44-Potassium_Feldspar-CN-1-36-175deg.jpg	F44	Potassium_Feldspar	CN	175	Second Quadrant (175Â°)	R,G,B	3	JPEG	664	RGB	1077	uint8	2025-06-12T08:40:03	.jpg	2024-07-14T22:50:00	867.64	Low	KAlSi3O8	Monoclinic/Triclinic	6	Tectosilicate	Feldspar Group	Biaxial negative	None	2.54-2.63	92.39	87.33	82.98	69.24	0	0	0	52.25	36.32	93.13	1.622	82.49	81.28	.jpg	CN	F44-Potassium_Feldspar-CN-1-36-175deg	1	36	6	FALSE	CN	254	0.715	0
F44-Potassium_Feldspar-CN-1-37-180deg.jpg	F44	Potassium_Feldspar	CN	180	Opposite (180Â°)	R,G,B	3	JPEG	643	RGB	930	uint8	2025-06-12T08:40:05	.jpg	2024-07-14T22:50:38	710.78	Low	KAlSi3O8	Monoclinic/Triclinic	6	Tectosilicate	Feldspar Group	Biaxial negative	None	2.54-2.63	79.25	74.65	70.61	57.95	0	0	0	50.8	37.81	80	1.4463	70.18	71.92	.jpg	CN	F44-Potassium_Feldspar-CN-1-37-180deg	1	37	6	FALSE	CN	254	0.598	0
F44-Potassium_Feldspar-CN-1-38-185deg.jpg	F44	Potassium_Feldspar	CN	185	Third Quadrant (185Â°)	R,G,B	3	JPEG	783	RGB	866	uint8	2025-06-12T08:40:04	.jpg	2024-07-14T22:51:13	765.68	Low	KAlSi3O8	Monoclinic/Triclinic	6	Tectosilicate	Feldspar Group	Biaxial negative	None	2.54-2.63	58.92	55.18	51.68	40.93	0	0	0	47.56	40.52	59.78	1.106	51.35	56.91	.jpg	CN	F44-Potassium_Feldspar-CN-1-38-185deg	1	38	6	FALSE	CN	254	0.678	0
F44-Potassium_Feldspar-CN-1-39-190deg.jpg	F44	Potassium_Feldspar	CN	190	Third Quadrant (190Â°)	R,G,B	3	JPEG	957	RGB	982	uint8	2025-06-12T08:40:05	.jpg	2024-07-14T22:52:27	977.44	Low	KAlSi3O8	Monoclinic/Triclinic	6	Tectosilicate	Feldspar Group	Biaxial negative	None	2.54-2.63	39.63	36.93	34.71	27.58	0	0	0	44.83	41.16	40.67	1.0261	34.44	48.13	.jpg	CN	F44-Potassium_Feldspar-CN-1-39-190deg	1	39	6	FALSE	CN	254	0.94	0
F44-Potassium_Feldspar-CN-1-4-15deg.jpg	F44	Potassium_Feldspar	CN	15	First Quadrant (15Â°)	R,G,B	3	JPEG	871	RGB	909	uint8	2025-06-12T08:40:04	.jpg	2024-07-14T22:14:04	1028.18	Low	KAlSi3O8	Monoclinic/Triclinic	6	Tectosilicate	Feldspar Group	Biaxial negative	None	2.54-2.63	105.21	104.8	102.25	96.73	0	0	0	46.18	19.5	108.54	1.0436	102.44	95.41	.jpg	CN	F44-Potassium_Feldspar-CN-1-4-15deg	1	4	6	FALSE	CN	255	0.792	0
F44-Potassium_Feldspar-CN-1-40-195deg.jpg	F44	Potassium_Feldspar	CN	195	Third Quadrant (195Â°)	R,G,B	3	JPEG	772	RGB	887	uint8	2025-06-12T08:40:05	.jpg	2024-07-14T22:53:39	696.9	Low	KAlSi3O8	Monoclinic/Triclinic	6	Tectosilicate	Feldspar Group	Biaxial negative	None	2.54-2.63	27.32	25.81	24.1	19.16	0	0	0	42.71	43.11	28.73	1.149	24	37.79	.jpg	CN	F44-Potassium_Feldspar-CN-1-40-195deg	1	40	6	FALSE	CN	254	0.685	0
F44-Potassium_Feldspar-CN-1-41-200deg.jpg	F44	Potassium_Feldspar	CN	200	Third Quadrant (200Â°)	R,G,B	3	JPEG	864	RGB	797	uint8	2025-06-12T08:40:03	.jpg	2024-07-14T22:54:25	687.77	Low	KAlSi3O8	Monoclinic/Triclinic	6	Tectosilicate	Feldspar Group	Biaxial negative	None	2.54-2.63	17.24	17.14	16	13.61	0	0	0	40.14	47.44	19.3	0.9225	16.1	32.05	.jpg	CN	F44-Potassium_Feldspar-CN-1-41-200deg	1	41	6	FALSE	CN	253	0.689	0
F44-Potassium_Feldspar-CN-1-42-205deg.jpg	F44	Potassium_Feldspar	CN	205	Third Quadrant (205Â°)	R,G,B	3	JPEG	1002	RGB	558	uint8	2025-06-12T08:40:05	.jpg	2024-07-14T22:55:14	620.57	Low	KAlSi3O8	Monoclinic/Triclinic	6	Tectosilicate	Feldspar Group	Biaxial negative	None	2.54-2.63	18.45	18.17	17.69	16.46	0	0	0	43.68	44.73	21.15	0.5569	17.69	27.8	.jpg	CN	F44-Potassium_Feldspar-CN-1-42-205deg	1	42	6	FALSE	CN	255	0.559	0
F44-Potassium_Feldspar-CN-1-43-210deg.jpg	F44	Potassium_Feldspar	CN	210	Third Quadrant (210Â°)	R,G,B	3	JPEG	1063	RGB	523	uint8	2025-06-12T08:40:05	.jpg	2024-07-14T22:56:14	673.21	Low	KAlSi3O8	Monoclinic/Triclinic	6	Tectosilicate	Feldspar Group	Biaxial negative	None	2.54-2.63	40.41	37.87	37.01	32.74	0	0	0	49.69	35.97	42.61	0.492	36.63	43.62	.jpg	CN	F44-Potassium_Feldspar-CN-1-43-210deg	1	43	6	FALSE	CN	255	0.556	0
F44-Potassium_Feldspar-CN-1-44-215deg.jpg	F44	Potassium_Feldspar	CN	215	Third Quadrant (215Â°)	R,G,B	3	JPEG	928	RGB	374	uint8	2025-06-12T08:40:04	.jpg	2024-07-14T22:58:00	510.44	Low	KAlSi3O8	Monoclinic/Triclinic	6	Tectosilicate	Feldspar Group	Biaxial negative	None	2.54-2.63	86.54	80.42	78.18	67.57	0	0	0	60.07	38.86	88.24	0.403	77.28	69.1	.jpg	CN	F44-Potassium_Feldspar-CN-1-44-215deg	1	44	6	FALSE	CN	255	0.347	0
F44-Potassium_Feldspar-CN-1-45-220deg.jpg	F44	Potassium_Feldspar	CN	220	Third Quadrant (220Â°)	R,G,B	3	JPEG	694	RGB	254	uint8	2025-06-12T08:40:05	.jpg	2024-08-01T18:38:10	37.28	Low	KAlSi3O8	Monoclinic/Triclinic	6	Tectosilicate	Feldspar Group	Biaxial negative	None	2.54-2.63	192.85	190.63	186.83	177	255	255	255	66.19	30.32	195.71	0.366	186.81	56.72	.jpg	CN	F44-Potassium_Feldspar-CN-1-45-220deg	1	45	6	FALSE	CN	255	0.176	27
F44-Potassium_Feldspar-CN-1-45-220deg.png	F44	Potassium_Feldspar	CN	220	Third Quadrant (220Â°)	R,G,B	3	JPEG	996	RGB	481	uint8	2025-06-12T08:40:05	.png	2024-07-14T22:58:31	595.22	Low	KAlSi3O8	Monoclinic/Triclinic	6	Tectosilicate	Feldspar Group	Biaxial negative	None	2.54-2.63	103.49	98.37	96.15	86.58	0	0	0	52.04	24.63	104.54	0.4829	95.43	95.32	.png	CN	F44-Potassium_Feldspar-CN-1-45-220deg	1	45	6	FALSE	CN	254	0.479	0
F44-Potassium_Feldspar-CN-1-46-225deg.jpg	F44	Potassium_Feldspar	CN	225	Third Quadrant (225Â°)	R,G,B	3	JPEG	1073	RGB	345	uint8	2025-06-12T08:40:05	.jpg	2024-07-14T22:59:44	559.28	Low	KAlSi3O8	Monoclinic/Triclinic	6	Tectosilicate	Feldspar Group	Biaxial negative	None	2.54-2.63	151.4	146.33	143.81	133.71	0	0	0	62.85	23.44	152.87	0.3215	143.13	102.03	.jpg	CN	F44-Potassium_Feldspar-CN-1-46-225deg	1	46	6	FALSE	CN	255	0.37	0
F44-Potassium_Feldspar-CN-1-47-230deg.jpg	F44	Potassium_Feldspar	CN	230	Third Quadrant (230Â°)	R,G,B	3	JPEG	1038	RGB	334	uint8	2025-06-12T08:40:03	.jpg	2024-07-14T23:01:41	551.76	Low	KAlSi3O8	Monoclinic/Triclinic	6	Tectosilicate	Feldspar Group	Biaxial negative	None	2.54-2.63	185.64	181.95	179.17	169.92	0	0	0	61.05	21.5	187.92	0.3218	178.79	96.54	.jpg	CN	F44-Potassium_Feldspar-CN-1-47-230deg	1	47	6	FALSE	CN	255	0.347	0
F44-Potassium_Feldspar-CN-1-48-235deg.jpg	F44	Potassium_Feldspar	CN	235	Third Quadrant (235Â°)	R,G,B	3	JPEG	1027	RGB	391	uint8	2025-06-12T08:40:06	.jpg	2024-07-14T23:03:10	593.39	Low	KAlSi3O8	Monoclinic/Triclinic	6	Tectosilicate	Feldspar Group	Biaxial negative	None	2.54-2.63	176.95	173.75	171.19	162.87	0	0	0	56.79	19.41	179.09	0.3807	170.88	102.7	.jpg	CN	F44-Potassium_Feldspar-CN-1-48-235deg	1	48	6	FALSE	CN	255	0.402	0
F44-Potassium_Feldspar-CN-1-49-240deg.jpg	F44	Potassium_Feldspar	CN	240	Third Quadrant (240Â°)	R,G,B	3	JPEG	1039	RGB	404	uint8	2025-06-12T08:40:05	.jpg	2024-07-14T23:04:04	589.67	Low	KAlSi3O8	Monoclinic/Triclinic	6	Tectosilicate	Feldspar Group	Biaxial negative	None	2.54-2.63	151.78	146.75	143.36	131.56	0	0	0	59.99	24.82	152.88	0.3888	142.78	104.17	.jpg	CN	F44-Potassium_Feldspar-CN-1-49-240deg	1	49	6	FALSE	CN	254	0.42	0
F44-Potassium_Feldspar-CN-1-5-20deg.jpg	F44	Potassium_Feldspar	CN	20	First Quadrant (20Â°)	R,G,B	3	JPEG	999	RGB	908	uint8	2025-06-12T08:40:05	.jpg	2024-07-14T22:14:40	1290.76	Low	KAlSi3O8	Monoclinic/Triclinic	6	Tectosilicate	Feldspar Group	Biaxial negative	None	2.54-2.63	93.78	95.17	92.89	89.73	0	0	0	45.51	24.37	99.51	0.9089	93.39	89.15	.jpg	CN	F44-Potassium_Feldspar-CN-1-5-20deg	1	5	6	FALSE	CN	255	0.907	0
F44-Potassium_Feldspar-CN-1-50-245deg.jpg	F44	Potassium_Feldspar	CN	245	Third Quadrant (245Â°)	R,G,B	3	JPEG	1063	RGB	527	uint8	2025-06-12T08:40:05	.jpg	2024-07-14T23:04:48	701.21	Low	KAlSi3O8	Monoclinic/Triclinic	6	Tectosilicate	Feldspar Group	Biaxial negative	None	2.54-2.63	125.41	120.74	117	104.84	0	0	0	54.91	25.85	126.18	0.4958	116.52	102.29	.jpg	CN	F44-Potassium_Feldspar-CN-1-50-245deg	1	50	6	FALSE	CN	254	0.56	0
F44-Potassium_Feldspar-CN-1-51-250deg.jpg	F44	Potassium_Feldspar	CN	250	Third Quadrant (250Â°)	R,G,B	3	JPEG	1075	RGB	622	uint8	2025-06-12T08:40:05	.jpg	2024-07-14T23:05:30	715.72	Low	KAlSi3O8	Monoclinic/Triclinic	6	Tectosilicate	Feldspar Group	Biaxial negative	None	2.54-2.63	94.84	90.4	87.25	76.5	0	0	0	46.34	25.41	95.39	0.5786	86.75	93.06	.jpg	CN	F44-Potassium_Feldspar-CN-1-51-250deg	1	51	6	FALSE	CN	254	0.669	0
F44-Potassium_Feldspar-CN-1-52-255deg.jpg	F44	Potassium_Feldspar	CN	255	Third Quadrant (255Â°)	R,G,B	3	JPEG	1045	RGB	681	uint8	2025-06-12T08:40:05	.jpg	2024-07-14T23:06:15	755.22	Low	KAlSi3O8	Monoclinic/Triclinic	6	Tectosilicate	Feldspar Group	Biaxial negative	None	2.54-2.63	91.15	87.07	83.85	73.31	0	0	0	45.79	25.45	91.76	0.6517	83.42	90.03	.jpg	CN	F44-Potassium_Feldspar-CN-1-52-255deg	1	52	6	FALSE	CN	254	0.712	0
F44-Potassium_Feldspar-CN-1-53-260deg.jpg	F44	Potassium_Feldspar	CN	260	Third Quadrant (260Â°)	R,G,B	3	JPEG	1050	RGB	719	uint8	2025-06-12T08:40:05	.jpg	2024-07-14T23:06:57	793.1	Low	KAlSi3O8	Monoclinic/Triclinic	6	Tectosilicate	Feldspar Group	Biaxial negative	None	2.54-2.63	83.67	79.76	76.4	65.77	0	0	0	45	27.54	84.29	0.6848	76.02	83.93	.jpg	CN	F44-Potassium_Feldspar-CN-1-53-260deg	1	53	6	FALSE	CN	249	0.755	0
F44-Potassium_Feldspar-CN-1-54-265deg.jpg	F44	Potassium_Feldspar	CN	265	Third Quadrant (265Â°)	R,G,B	3	JPEG	897	RGB	801	uint8	2025-06-12T08:40:03	.jpg	2024-07-14T23:07:40	752.57	Low	KAlSi3O8	Monoclinic/Triclinic	6	Tectosilicate	Feldspar Group	Biaxial negative	None	2.54-2.63	77.94	74.15	70.82	60.38	0	0	0	44.76	28.96	78.55	0.893	70.47	79.14	.jpg	CN	F44-Potassium_Feldspar-CN-1-54-265deg	1	54	6	FALSE	CN	245	0.718	0
F44-Potassium_Feldspar-CN-1-55-270deg.jpg	F44	Potassium_Feldspar	CN	270	Three-quarter (270Â°)	R,G,B	3	JPEG	960	RGB	872	uint8	2025-06-12T08:40:05	.jpg	2024-07-14T23:08:20	832.64	Low	KAlSi3O8	Monoclinic/Triclinic	6	Tectosilicate	Feldspar Group	Biaxial negative	None	2.54-2.63	70.1	66.7	63.79	54.57	0	0	0	42.52	27.62	70.74	0.9083	63.46	75.85	.jpg	CN	F44-Potassium_Feldspar-CN-1-55-270deg	1	55	6	FALSE	CN	251	0.837	0
F44-Potassium_Feldspar-CN-1-56-275deg.jpg	F44	Potassium_Feldspar	CN	275	Fourth Quadrant (275Â°)	R,G,B	3	JPEG	871	RGB	931	uint8	2025-06-12T08:40:04	.jpg	2024-07-14T23:08:59	874.6	Low	KAlSi3O8	Monoclinic/Triclinic	6	Tectosilicate	Feldspar Group	Biaxial negative	None	2.54-2.63	72.71	69.6	66.46	57.06	0	0	0	46.12	29.94	73.6	1.0689	66.21	74.54	.jpg	CN	F44-Potassium_Feldspar-CN-1-56-275deg	1	56	6	FALSE	CN	254	0.811	0
F44-Potassium_Feldspar-CN-1-57-280deg.jpg	F44	Potassium_Feldspar	CN	280	Fourth Quadrant (280Â°)	R,G,B	3	JPEG	816	RGB	958	uint8	2025-06-12T08:40:05	.jpg	2024-07-14T23:09:35	819.77	Low	KAlSi3O8	Monoclinic/Triclinic	6	Tectosilicate	Feldspar Group	Biaxial negative	None	2.54-2.63	64.44	62.17	59.3	51.29	0	0	0	43.83	28.08	65.59	1.174	59.17	69.9	.jpg	CN	F44-Potassium_Feldspar-CN-1-57-280deg	1	57	6	FALSE	CN	255	0.782	0
F44-Potassium_Feldspar-CN-1-58-285deg.jpg	F44	Potassium_Feldspar	CN	285	Fourth Quadrant (285Â°)	R,G,B	3	JPEG	832	RGB	1080	uint8	2025-06-12T08:40:05	.jpg	2024-07-14T23:10:15	1017.4	Low	KAlSi3O8	Monoclinic/Triclinic	6	Tectosilicate	Feldspar Group	Biaxial negative	None	2.54-2.63	68.35	65.81	63.94	57.66	0	0	0	47.35	25.82	69.84	1.2981	63.66	74.45	.jpg	CN	F44-Potassium_Feldspar-CN-1-58-285deg	1	58	6	FALSE	CN	255	0.899	0
F44-Potassium_Feldspar-CN-1-59-290deg.jpg	F44	Potassium_Feldspar	CN	290	Fourth Quadrant (290Â°)	R,G,B	3	JPEG	736	RGB	1013	uint8	2025-06-12T08:40:05	.jpg	2024-07-14T23:10:46	819.71	Low	KAlSi3O8	Monoclinic/Triclinic	6	Tectosilicate	Feldspar Group	Biaxial negative	None	2.54-2.63	62.35	61.56	60.3	56.98	0	0	0	41.99	19.26	64.95	1.3764	60.28	74.98	.jpg	CN	F44-Potassium_Feldspar-CN-1-59-290deg	1	59	6	FALSE	CN	255	0.746	0
F44-Potassium_Feldspar-CN-1-6-25deg.jpg	F44	Potassium_Feldspar	CN	25	First Quadrant (25Â°)	R,G,B	3	JPEG	889	RGB	874	uint8	2025-06-12T08:40:04	.jpg	2024-07-14T22:16:58	1138.2	Low	KAlSi3O8	Monoclinic/Triclinic	6	Tectosilicate	Feldspar Group	Biaxial negative	None	2.54-2.63	102.98	103.54	100.97	96.39	0	0	0	48.71	24.15	107.94	0.9831	101.35	88.86	.jpg	CN	F44-Potassium_Feldspar-CN-1-6-25deg	1	6	6	FALSE	CN	255	0.777	0
F44-Potassium_Feldspar-CN-1-60-295deg.jpg	F44	Potassium_Feldspar	CN	295	Fourth Quadrant (295Â°)	R,G,B	3	JPEG	698	RGB	1086	uint8	2025-06-12T08:40:05	.jpg	2024-07-14T23:11:25	1000.47	Low	KAlSi3O8	Monoclinic/Triclinic	6	Tectosilicate	Feldspar Group	Biaxial negative	None	2.54-2.63	64.5	65	63.39	60.67	0	0	0	47.46	24.42	68.78	1.5559	63.65	68.12	.jpg	CN	F44-Potassium_Feldspar-CN-1-60-295deg	1	60	6	FALSE	CN	255	0.758	0
F44-Potassium_Feldspar-CN-1-61-300deg.jpg	F44	Potassium_Feldspar	CN	300	Fourth Quadrant (300Â°)	R,G,B	3	JPEG	677	RGB	1139	uint8	2025-06-12T08:40:04	.jpg	2024-07-14T23:11:58	1024.36	Low	KAlSi3O8	Monoclinic/Triclinic	6	Tectosilicate	Feldspar Group	Biaxial negative	None	2.54-2.63	75.73	73.81	72.21	67.09	0	0	0	51.37	25.82	78.77	1.6824	72.02	70.67	.jpg	CN	F44-Potassium_Feldspar-CN-1-61-300deg	1	61	6	FALSE	CN	255	0.771	0
F44-Potassium_Feldspar-CN-1-62-305deg.jpg	F44	Potassium_Feldspar	CN	305	Fourth Quadrant (305Â°)	R,G,B	3	JPEG	628	RGB	1076	uint8	2025-06-12T08:40:04	.jpg	2024-07-14T23:12:29	860	Low	KAlSi3O8	Monoclinic/Triclinic	6	Tectosilicate	Feldspar Group	Biaxial negative	None	2.54-2.63	99.28	95.19	93.75	86.77	0	0	0	52.1	22.24	101.32	1.7134	93.14	90.25	.jpg	CN	F44-Potassium_Feldspar-CN-1-62-305deg	1	62	6	FALSE	CN	255	0.676	0
F44-Potassium_Feldspar-CN-1-63-310deg.jpg	F44	Potassium_Feldspar	CN	310	Fourth Quadrant (310Â°)	R,G,B	3	JPEG	563	RGB	1075	uint8	2025-06-12T08:40:05	.jpg	2024-07-14T23:12:58	953.96	Low	KAlSi3O8	Monoclinic/Triclinic	6	Tectosilicate	Feldspar Group	Biaxial negative	None	2.54-2.63	124.72	117.12	115.13	103.56	0	0	0	67.86	34.62	126.57	1.9094	113.93	85.04	.jpg	CN	F44-Potassium_Feldspar-CN-1-63-310deg	1	63	6	FALSE	CN	255	0.605	0
F44-Potassium_Feldspar-CN-1-64-315deg.jpg	F44	Potassium_Feldspar	CN	315	Fourth Quadrant (315Â°)	R,G,B	3	JPEG	515	RGB	1161	uint8	2025-06-12T08:40:05	.jpg	2024-07-14T23:15:36	943.25	Low	KAlSi3O8	Monoclinic/Triclinic	6	Tectosilicate	Feldspar Group	Biaxial negative	None	2.54-2.63	134.46	126.3	123.17	108.76	0	0	0	69.82	38.62	135.82	2.2544	121.98	85.9	.jpg	CN	F44-Potassium_Feldspar-CN-1-64-315deg	1	64	6	FALSE	CN	255	0.598	0
F44-Potassium_Feldspar-CN-1-65-320deg.jpg	F44	Potassium_Feldspar	CN	320	Fourth Quadrant (320Â°)	R,G,B	3	JPEG	489	RGB	1132	uint8	2025-06-12T08:40:05	.jpg	2024-07-14T23:18:25	888.11	Low	KAlSi3O8	Monoclinic/Triclinic	6	Tectosilicate	Feldspar Group	Biaxial negative	None	2.54-2.63	138.33	130.19	127.01	112.51	0	0	0	70.56	38.03	139.7	2.3149	125.83	86.05	.jpg	CN	F44-Potassium_Feldspar-CN-1-65-320deg	1	65	6	FALSE	CN	255	0.554	0
F44-Potassium_Feldspar-CN-1-66-325deg.jpg	F44	Potassium_Feldspar	CN	325	Fourth Quadrant (325Â°)	R,G,B	3	JPEG	477	RGB	1260	uint8	2025-06-12T08:40:05	.jpg	2024-07-14T23:19:03	1027.58	Low	KAlSi3O8	Monoclinic/Triclinic	6	Tectosilicate	Feldspar Group	Biaxial negative	None	2.54-2.63	139.83	132.03	127.34	110.15	0	0	0	74.96	46.24	141.43	2.6415	126.38	78.36	.jpg	CN	F44-Potassium_Feldspar-CN-1-66-325deg	1	66	6	FALSE	CN	255	0.601	0
F44-Potassium_Feldspar-CN-1-67-330deg.jpg	F44	Potassium_Feldspar	CN	330	Fourth Quadrant (330Â°)	R,G,B	3	JPEG	474	RGB	1149	uint8	2025-06-12T08:40:05	.jpg	2024-07-14T23:19:32	827.25	Low	KAlSi3O8	Monoclinic/Triclinic	6	Tectosilicate	Feldspar Group	Biaxial negative	None	2.54-2.63	126.99	119.54	115.5	99.98	0	0	0	67.18	39.89	128.01	2.4241	114.54	83.97	.jpg	CN	F44-Potassium_Feldspar-CN-1-67-330deg	1	67	6	FALSE	CN	254	0.545	0
F44-Potassium_Feldspar-CN-1-68-335deg.jpg	F44	Potassium_Feldspar	CN	335	Fourth Quadrant (335Â°)	R,G,B	3	JPEG	595	RGB	1136	uint8	2025-06-12T08:40:05	.jpg	2024-07-14T23:20:21	909.61	Low	KAlSi3O8	Monoclinic/Triclinic	6	Tectosilicate	Feldspar Group	Biaxial negative	None	2.54-2.63	110.73	104.48	100.65	86.74	0	0	0	58.98	35.57	111.63	1.9092	99.89	85.61	.jpg	CN	F44-Potassium_Feldspar-CN-1-68-335deg	1	68	6	FALSE	CN	254	0.676	0
F44-Potassium_Feldspar-CN-1-69-340deg.jpg	F44	Potassium_Feldspar	CN	340	Fourth Quadrant (340Â°)	R,G,B	3	JPEG	654	RGB	1127	uint8	2025-06-12T08:40:03	.jpg	2024-07-14T23:21:35	827.48	Low	KAlSi3O8	Monoclinic/Triclinic	6	Tectosilicate	Feldspar Group	Biaxial negative	None	2.54-2.63	91.87	87.29	83.67	71.85	0	0	0	47.96	29.12	92.63	1.7232	83.19	87.02	.jpg	CN	F44-Potassium_Feldspar-CN-1-69-340deg	1	69	6	FALSE	CN	254	0.737	0
F44-Potassium_Feldspar-CN-1-7-30deg.jpg	F44	Potassium_Feldspar	CN	30	First Quadrant (30Â°)	R,G,B	3	JPEG	962	RGB	855	uint8	2025-06-12T08:40:05	.jpg	2024-07-14T22:19:09	1245.5	Low	KAlSi3O8	Monoclinic/Triclinic	6	Tectosilicate	Feldspar Group	Biaxial negative	None	2.54-2.63	125.36	123.29	120.74	113.57	0	0	0	56.64	24.03	128.75	0.8888	120.62	93.48	.jpg	CN	F44-Potassium_Feldspar-CN-1-7-30deg	1	7	6	FALSE	CN	255	0.823	0
F44-Potassium_Feldspar-CN-1-70-345deg.jpg	F44	Potassium_Feldspar	CN	345	Fourth Quadrant (345Â°)	R,G,B	3	JPEG	731	RGB	1099	uint8	2025-06-12T08:40:05	.jpg	2024-07-14T23:22:05	886.43	Low	KAlSi3O8	Monoclinic/Triclinic	6	Tectosilicate	Feldspar Group	Biaxial negative	None	2.54-2.63	88.45	84.03	80.44	68.84	0	0	0	47.24	28.97	89.14	1.5034	79.99	84.77	.jpg	CN	F44-Potassium_Feldspar-CN-1-70-345deg	1	70	6	FALSE	CN	254	0.803	0
F44-Potassium_Feldspar-CN-1-71-350deg.jpg	F44	Potassium_Feldspar	CN	350	Fourth Quadrant (350Â°)	R,G,B	3	JPEG	757	RGB	1095	uint8	2025-06-12T08:40:04	.jpg	2024-07-14T23:22:32	986.56	Low	KAlSi3O8	Monoclinic/Triclinic	6	Tectosilicate	Feldspar Group	Biaxial negative	None	2.54-2.63	96.57	92.32	87.88	74.76	0	0	0	51.04	32.23	97.41	1.4465	87.56	84.62	.jpg	CN	F44-Potassium_Feldspar-CN-1-71-350deg	1	71	6	FALSE	CN	254	0.829	0
F44-Potassium_Feldspar-CN-1-72-355deg.jpg	F44	Potassium_Feldspar	CN	355	Fourth Quadrant (355Â°)	R,G,B	3	JPEG	798	RGB	966	uint8	2025-06-12T08:40:05	.jpg	2024-07-14T23:23:02	844.26	Low	KAlSi3O8	Monoclinic/Triclinic	6	Tectosilicate	Feldspar Group	Biaxial negative	None	2.54-2.63	90.65	87.26	82.9	70.79	0	0	0	46.36	28.52	91.49	1.2105	82.72	86.56	.jpg	CN	F44-Potassium_Feldspar-CN-1-72-355deg	1	72	6	FALSE	CN	254	0.771	0
F44-Potassium_Feldspar-CN-1-8-35deg.jpg	F44	Potassium_Feldspar	CN	35	First Quadrant (35Â°)	R,G,B	3	JPEG	1050	RGB	829	uint8	2025-06-12T08:40:03	.jpg	2024-07-14T22:20:23	1335.29	Low	KAlSi3O8	Monoclinic/Triclinic	6	Tectosilicate	Feldspar Group	Biaxial negative	None	2.54-2.63	132.09	128.58	125.05	114.47	0	0	0	60.22	29.43	134.85	0.7895	124.77	94.16	.jpg	CN	F44-Potassium_Feldspar-CN-1-8-35deg	1	8	6	FALSE	CN	255	0.87	0
F44-Potassium_Feldspar-CN-1-9-40deg.jpg	F44	Potassium_Feldspar	CN	40	First Quadrant (40Â°)	R,G,B	3	JPEG	1007	RGB	670	uint8	2025-06-12T08:40:04	.jpg	2024-07-14T22:23:29	1085.76	Low	KAlSi3O8	Monoclinic/Triclinic	6	Tectosilicate	Feldspar Group	Biaxial negative	None	2.54-2.63	129.36	125.03	120.76	107.88	0	0	0	65.68	37.16	131.81	0.6653	120.4	89.86	.jpg	CN	F44-Potassium_Feldspar-CN-1-9-40deg	1	9	6	FALSE	CN	255	0.675	0
F44-Potassium_Feldspar-CN-2-1-0deg.jpg	F44	Potassium_Feldspar	CN	0	Reference (0Â°)	R,G,B	3	JPEG	449	RGB	542	uint8	2025-06-12T08:40:05	.jpg	2024-08-01T18:26:49	29.52	Low	KAlSi3O8	Monoclinic/Triclinic	6	Tectosilicate	Feldspar Group	Biaxial negative	None	2.54-2.63	236.95	234.26	230.06	218.98	255	255	255	43.42	23.03	237.64	1.2071	229.99	35.98	.jpg	CN	F44-Potassium_Feldspar-CN-2-1-0deg	2	1	6	FALSE	CN	255	0.243	20
F44-Potassium_Feldspar-CN-2-10-45deg.jpg	F44	Potassium_Feldspar	CN	45	First Quadrant (45Â°)	R,G,B	3	JPEG	608	RGB	252	uint8	2025-06-12T08:40:05	.jpg	2024-08-01T18:28:53	31.27	Low	KAlSi3O8	Monoclinic/Triclinic	6	Tectosilicate	Feldspar Group	Biaxial negative	None	2.54-2.63	137.03	131.75	130.46	122.59	255	255	255	69.42	53.68	138.4	0.4145	129.61	92.2	.jpg	CN	F44-Potassium_Feldspar-CN-2-10-45deg	2	10	6	FALSE	CN	255	0.153	4
F44-Potassium_Feldspar-CN-2-11-50deg.jpg	F44	Potassium_Feldspar	CN	50	First Quadrant (50Â°)	R,G,B	3	JPEG	609	RGB	252	uint8	2025-06-12T08:40:05	.jpg	2024-08-01T18:29:04	29.35	Low	KAlSi3O8	Monoclinic/Triclinic	6	Tectosilicate	Feldspar Group	Biaxial negative	None	2.54-2.63	118.33	115.1	113.86	108.15	255	255	255	69.64	61.74	119.74	0.4138	113.39	101.73	.jpg	CN	F44-Potassium_Feldspar-CN-2-11-50deg	2	11	6	FALSE	CN	255	0.153	3
F44-Potassium_Feldspar-CN-2-12-55deg.jpg	F44	Potassium_Feldspar	CN	55	First Quadrant (55Â°)	R,G,B	3	JPEG	602	RGB	273	uint8	2025-06-12T08:40:05	.jpg	2024-08-01T18:29:15	28.24	Low	KAlSi3O8	Monoclinic/Triclinic	6	Tectosilicate	Feldspar Group	Biaxial negative	None	2.54-2.63	125.69	122.44	121.1	115.17	255	255	255	66.76	64.17	126.76	0.4535	120.64	105.37	.jpg	CN	F44-Potassium_Feldspar-CN-2-12-55deg	2	12	6	FALSE	CN	255	0.164	0
F44-Potassium_Feldspar-CN-2-13-60deg.jpg	F44	Potassium_Feldspar	CN	60	First Quadrant (60Â°)	R,G,B	3	JPEG	577	RGB	322	uint8	2025-06-12T08:40:05	.jpg	2024-08-01T18:29:34	27.02	Low	KAlSi3O8	Monoclinic/Triclinic	6	Tectosilicate	Feldspar Group	Biaxial negative	None	2.54-2.63	144.52	140.19	138.81	131.73	255	255	255	61.11	60.13	145.07	0.5581	138.15	103.98	.jpg	CN	F44-Potassium_Feldspar-CN-2-13-60deg	2	13	6	FALSE	CN	255	0.186	2
F44-Potassium_Feldspar-CN-2-14-65deg.jpg	F44	Potassium_Feldspar	CN	65	First Quadrant (65Â°)	R,G,B	3	JPEG	621	RGB	336	uint8	2025-06-12T08:40:05	.jpg	2024-08-01T18:29:47	30.07	Low	KAlSi3O8	Monoclinic/Triclinic	6	Tectosilicate	Feldspar Group	Biaxial negative	None	2.54-2.63	164.01	160.09	157.96	149.79	255	255	255	54.94	49.7	164.46	0.5411	157.45	96.55	.jpg	CN	F44-Potassium_Feldspar-CN-2-14-65deg	2	14	6	FALSE	CN	255	0.209	2
F44-Potassium_Feldspar-CN-2-15-70deg.jpg	F44	Potassium_Feldspar	CN	70	First Quadrant (70Â°)	R,G,B	3	JPEG	657	RGB	424	uint8	2025-06-12T08:40:04	.jpg	2024-08-01T18:29:58	31.95	Low	KAlSi3O8	Monoclinic/Triclinic	6	Tectosilicate	Feldspar Group	Biaxial negative	None	2.54-2.63	191.13	187.74	185.4	177.35	255	255	255	43.42	37.63	191.41	0.6454	185.01	85.5	.jpg	CN	F44-Potassium_Feldspar-CN-2-15-70deg	2	15	6	FALSE	CN	255	0.279	3
F44-Potassium_Feldspar-CN-2-16-75deg.jpg	F44	Potassium_Feldspar	CN	75	First Quadrant (75Â°)	R,G,B	3	JPEG	678	RGB	500	uint8	2025-06-12T08:40:05	.jpg	2024-08-01T18:30:13	35.59	Low	KAlSi3O8	Monoclinic/Triclinic	6	Tectosilicate	Feldspar Group	Biaxial negative	None	2.54-2.63	207.15	203.84	201.84	194.53	255	255	255	36.72	30.1	207.37	0.7375	201.43	76.38	.jpg	CN	F44-Potassium_Feldspar-CN-2-16-75deg	2	16	6	FALSE	CN	255	0.339	2
F44-Potassium_Feldspar-CN-2-17-80deg.jpg	F44	Potassium_Feldspar	CN	80	First Quadrant (80Â°)	R,G,B	3	JPEG	640	RGB	513	uint8	2025-06-12T08:40:05	.jpg	2024-08-01T18:30:32	33.81	Low	KAlSi3O8	Monoclinic/Triclinic	6	Tectosilicate	Feldspar Group	Biaxial negative	None	2.54-2.63	214.75	211.4	209.39	202.02	255	255	255	35.23	27.41	214.96	0.8016	208.98	69.85	.jpg	CN	F44-Potassium_Feldspar-CN-2-17-80deg	2	17	6	FALSE	CN	255	0.328	1
F44-Potassium_Feldspar-CN-2-18-85deg.jpg	F44	Potassium_Feldspar	CN	85	First Quadrant (85Â°)	R,G,B	3	JPEG	612	RGB	525	uint8	2025-06-12T08:40:05	.jpg	2024-08-01T18:30:45	37.27	Low	KAlSi3O8	Monoclinic/Triclinic	6	Tectosilicate	Feldspar Group	Biaxial negative	None	2.54-2.63	214.65	210.61	208.01	198.75	255	255	255	41.14	28.74	214.91	0.8578	207.53	63.58	.jpg	CN	F44-Potassium_Feldspar-CN-2-18-85deg	2	18	6	FALSE	CN	255	0.321	0
F44-Potassium_Feldspar-CN-2-19-90deg.jpg	F44	Potassium_Feldspar	CN	90	Perpendicular (90Â°)	R,G,B	3	JPEG	579	RGB	562	uint8	2025-06-12T08:40:05	.jpg	2024-08-01T18:31:04	36.66	Low	KAlSi3O8	Monoclinic/Triclinic	6	Tectosilicate	Feldspar Group	Biaxial negative	None	2.54-2.63	223.92	220.12	217.48	208.39	255	255	255	40.22	24.44	224.21	0.9706	217.05	53.5	.jpg	CN	F44-Potassium_Feldspar-CN-2-19-90deg	2	19	6	FALSE	CN	255	0.325	5
F44-Potassium_Feldspar-CN-2-2-5deg.jpg	F44	Potassium_Feldspar	CN	5	First Quadrant (5Â°)	R,G,B	3	JPEG	513	RGB	547	uint8	2025-06-12T08:40:05	.jpg	2024-08-01T18:27:21	33.19	Low	KAlSi3O8	Monoclinic/Triclinic	6	Tectosilicate	Feldspar Group	Biaxial negative	None	2.54-2.63	239.37	236.79	232.77	222.17	255	255	255	42.42	21.65	240.11	1.0663	232.71	34	.jpg	CN	F44-Potassium_Feldspar-CN-2-2-5deg	2	2	6	FALSE	CN	255	0.281	20
F44-Potassium_Feldspar-CN-2-20-95deg.jpg	F44	Potassium_Feldspar	CN	95	Second Quadrant (95Â°)	R,G,B	3	JPEG	523	RGB	580	uint8	2025-06-12T08:40:05	.jpg	2024-08-01T18:31:18	35.62	Low	KAlSi3O8	Monoclinic/Triclinic	6	Tectosilicate	Feldspar Group	Biaxial negative	None	2.54-2.63	228.29	224.27	221.5	211.96	255	255	255	42.3	23.61	228.6	1.109	221.05	47.98	.jpg	CN	F44-Potassium_Feldspar-CN-2-20-95deg	2	20	6	FALSE	CN	255	0.303	7
F44-Potassium_Feldspar-CN-2-21-100deg.jpg	F44	Potassium_Feldspar	CN	100	Second Quadrant (100Â°)	R,G,B	3	JPEG	495	RGB	583	uint8	2025-06-12T08:40:04	.jpg	2024-08-01T18:31:31	34.52	Low	KAlSi3O8	Monoclinic/Triclinic	6	Tectosilicate	Feldspar Group	Biaxial negative	None	2.54-2.63	231.02	226.98	224.18	214.56	255	255	255	43.86	22.92	231.36	1.1778	223.72	45	.jpg	CN	F44-Potassium_Feldspar-CN-2-21-100deg	2	21	6	FALSE	CN	255	0.289	7
F44-Potassium_Feldspar-CN-2-22-105deg.jpg	F44	Potassium_Feldspar	CN	105	Second Quadrant (105Â°)	R,G,B	3	JPEG	475	RGB	647	uint8	2025-06-12T08:40:05	.jpg	2024-08-01T18:31:47	35.21	Low	KAlSi3O8	Monoclinic/Triclinic	6	Tectosilicate	Feldspar Group	Biaxial negative	None	2.54-2.63	231.71	228.01	225.49	216.77	255	255	255	41.38	21.3	232.08	1.3621	225.07	46.16	.jpg	CN	F44-Potassium_Feldspar-CN-2-22-105deg	2	22	6	FALSE	CN	255	0.307	6
F44-Potassium_Feldspar-CN-2-23-110deg.jpg	F44	Potassium_Feldspar	CN	110	Second Quadrant (110Â°)	R,G,B	3	JPEG	419	RGB	646	uint8	2025-06-12T08:40:05	.jpg	2024-08-01T18:31:59	34.06	Low	KAlSi3O8	Monoclinic/Triclinic	6	Tectosilicate	Feldspar Group	Biaxial negative	None	2.54-2.63	232.93	228.13	225.89	216.62	255	255	255	46.12	22.37	233.29	1.5418	225.23	45.46	.jpg	CN	F44-Potassium_Feldspar-CN-2-23-110deg	2	23	6	FALSE	CN	255	0.271	8
F44-Potassium_Feldspar-CN-2-24-115deg.jpg	F44	Potassium_Feldspar	CN	115	Second Quadrant (115Â°)	R,G,B	3	JPEG	367	RGB	670	uint8	2025-06-12T08:40:05	.jpg	2024-08-01T18:32:13	35.06	Low	KAlSi3O8	Monoclinic/Triclinic	6	Tectosilicate	Feldspar Group	Biaxial negative	None	2.54-2.63	224.82	219.06	217.29	207.98	255	255	255	53.03	24.75	225.3	1.8256	216.4	51.74	.jpg	CN	F44-Potassium_Feldspar-CN-2-24-115deg	2	24	6	FALSE	CN	255	0.246	4
F44-Potassium_Feldspar-CN-2-25-120deg.jpg	F44	Potassium_Feldspar	CN	120	Second Quadrant (120Â°)	R,G,B	3	JPEG	327	RGB	689	uint8	2025-06-12T08:40:05	.jpg	2024-08-01T18:32:29	36.41	Low	KAlSi3O8	Monoclinic/Triclinic	6	Tectosilicate	Feldspar Group	Biaxial negative	None	2.54-2.63	217.11	210.89	209.23	199.7	255	255	255	58.4	27.16	217.77	2.107	208.25	56.16	.jpg	CN	F44-Potassium_Feldspar-CN-2-25-120deg	2	25	6	FALSE	CN	255	0.225	3
F44-Potassium_Feldspar-CN-2-26-125deg.jpg	F44	Potassium_Feldspar	CN	125	Second Quadrant (125Â°)	R,G,B	3	JPEG	285	RGB	670	uint8	2025-06-12T08:40:05	.jpg	2024-08-01T18:32:40	35.11	Low	KAlSi3O8	Monoclinic/Triclinic	6	Tectosilicate	Feldspar Group	Biaxial negative	None	2.54-2.63	200.89	194.14	192.41	182.2	255	255	255	65.72	32.44	201.78	2.3509	191.34	63.46	.jpg	CN	F44-Potassium_Feldspar-CN-2-26-125deg	2	26	6	FALSE	CN	255	0.191	3
F44-Potassium_Feldspar-CN-2-27-130deg.jpg	F44	Potassium_Feldspar	CN	130	Second Quadrant (130Â°)	R,G,B	3	JPEG	263	RGB	707	uint8	2025-06-12T08:40:03	.jpg	2024-08-01T18:32:53	36.55	Low	KAlSi3O8	Monoclinic/Triclinic	6	Tectosilicate	Feldspar Group	Biaxial negative	None	2.54-2.63	193.17	187.4	185.39	175.6	255	255	255	68.15	31.94	194.45	2.6882	184.53	63.46	.jpg	CN	F44-Potassium_Feldspar-CN-2-27-130deg	2	27	6	FALSE	CN	255	0.186	6
F44-Potassium_Feldspar-CN-2-28-135deg.jpg	F44	Potassium_Feldspar	CN	135	Second Quadrant (135Â°)	R,G,B	3	JPEG	249	RGB	640	uint8	2025-06-12T08:40:05	.jpg	2024-08-01T18:33:04	35.12	Low	KAlSi3O8	Monoclinic/Triclinic	6	Tectosilicate	Feldspar Group	Biaxial negative	None	2.54-2.63	171.99	167.06	164.31	153.88	255	255	255	75.05	36.89	173.85	2.5703	163.68	62.81	.jpg	CN	F44-Potassium_Feldspar-CN-2-28-135deg	2	28	6	FALSE	CN	255	0.159	12
F44-Potassium_Feldspar-CN-2-29-140deg.jpg	F44	Potassium_Feldspar	CN	140	Second Quadrant (140Â°)	R,G,B	3	JPEG	250	RGB	677	uint8	2025-06-12T08:40:05	.jpg	2024-08-01T18:33:16	35.22	Low	KAlSi3O8	Monoclinic/Triclinic	6	Tectosilicate	Feldspar Group	Biaxial negative	None	2.54-2.63	167.63	163.79	162.44	155.89	255	255	255	69.46	29.2	169.43	2.708	161.86	70.11	.jpg	CN	F44-Potassium_Feldspar-CN-2-29-140deg	2	29	6	FALSE	CN	255	0.169	19
F44-Potassium_Feldspar-CN-2-3-10deg.jpg	F44	Potassium_Feldspar	CN	10	First Quadrant (10Â°)	R,G,B	3	JPEG	501	RGB	471	uint8	2025-06-12T08:40:05	.jpg	2024-08-01T18:27:33	25.52	Low	KAlSi3O8	Monoclinic/Triclinic	6	Tectosilicate	Feldspar Group	Biaxial negative	None	2.54-2.63	245.7	243.74	240.88	233.18	255	255	255	41.47	15.71	246.76	0.9401	240.81	26.59	.jpg	CN	F44-Potassium_Feldspar-CN-2-3-10deg	2	3	6	FALSE	CN	255	0.236	30
F44-Potassium_Feldspar-CN-2-30-145deg.jpg	F44	Potassium_Feldspar	CN	145	Second Quadrant (145Â°)	R,G,B	3	JPEG	267	RGB	698	uint8	2025-06-12T08:40:05	.jpg	2024-08-01T18:33:33	35.49	Low	KAlSi3O8	Monoclinic/Triclinic	6	Tectosilicate	Feldspar Group	Biaxial negative	None	2.54-2.63	177.24	173.83	172.52	166.5	255	255	255	63.9	25.6	178.8	2.6142	172.02	71.11	.jpg	CN	F44-Potassium_Feldspar-CN-2-30-145deg	2	30	6	FALSE	CN	255	0.186	30
F44-Potassium_Feldspar-CN-2-31-150deg.jpg	F44	Potassium_Feldspar	CN	150	Second Quadrant (150Â°)	R,G,B	3	JPEG	294	RGB	728	uint8	2025-06-12T08:40:05	.jpg	2024-08-01T18:33:55	35.55	Low	KAlSi3O8	Monoclinic/Triclinic	6	Tectosilicate	Feldspar Group	Biaxial negative	None	2.54-2.63	190.67	186.76	184.66	176.54	255	255	255	59.04	28.03	191.66	2.4762	184.15	67.83	.jpg	CN	F44-Potassium_Feldspar-CN-2-31-150deg	2	31	6	FALSE	CN	255	0.214	28
F44-Potassium_Feldspar-CN-2-32-155deg.jpg	F44	Potassium_Feldspar	CN	155	Second Quadrant (155Â°)	R,G,B	3	JPEG	343	RGB	739	uint8	2025-06-12T08:40:05	.jpg	2024-08-01T18:34:09	35.37	Low	KAlSi3O8	Monoclinic/Triclinic	6	Tectosilicate	Feldspar Group	Biaxial negative	None	2.54-2.63	205.8	201.39	199.82	192.28	255	255	255	51.1	24.14	206.29	2.1545	199.17	62.54	.jpg	CN	F44-Potassium_Feldspar-CN-2-32-155deg	2	32	6	FALSE	CN	255	0.253	22
F44-Potassium_Feldspar-CN-2-33-160deg.jpg	F44	Potassium_Feldspar	CN	160	Second Quadrant (160Â°)	R,G,B	3	JPEG	390	RGB	727	uint8	2025-06-12T08:40:05	.jpg	2024-08-01T18:34:22	35.82	Low	KAlSi3O8	Monoclinic/Triclinic	6	Tectosilicate	Feldspar Group	Biaxial negative	None	2.54-2.63	215.36	211.35	208.92	200.07	255	255	255	45.79	24.89	215.73	1.8641	208.43	56.74	.jpg	CN	F44-Potassium_Feldspar-CN-2-33-160deg	2	33	6	FALSE	CN	255	0.284	19
F44-Potassium_Feldspar-CN-2-34-165deg.jpg	F44	Potassium_Feldspar	CN	165	Second Quadrant (165Â°)	R,G,B	3	JPEG	402	RGB	644	uint8	2025-06-12T08:40:05	.jpg	2024-08-01T18:34:39	32.78	Low	KAlSi3O8	Monoclinic/Triclinic	6	Tectosilicate	Feldspar Group	Biaxial negative	None	2.54-2.63	218.7	215.68	212.64	203.54	255	255	255	44.82	23.84	219.24	1.602	212.4	52.27	.jpg	CN	F44-Potassium_Feldspar-CN-2-34-165deg	2	34	6	FALSE	CN	255	0.259	17
F44-Potassium_Feldspar-CN-2-35-170deg.jpg	F44	Potassium_Feldspar	CN	170	Second Quadrant (170Â°)	R,G,B	3	JPEG	439	RGB	629	uint8	2025-06-12T08:40:05	.jpg	2024-08-01T18:34:55	32.25	Low	KAlSi3O8	Monoclinic/Triclinic	6	Tectosilicate	Feldspar Group	Biaxial negative	None	2.54-2.63	225.58	222.81	219.95	211.44	255	255	255	40.9	21.32	226.1	1.4328	219.73	47.65	.jpg	CN	F44-Potassium_Feldspar-CN-2-35-170deg	2	35	6	FALSE	CN	255	0.276	12
F44-Potassium_Feldspar-CN-2-36-175deg.jpg	F44	Potassium_Feldspar	CN	175	Second Quadrant (175Â°)	R,G,B	3	JPEG	475	RGB	594	uint8	2025-06-12T08:40:06	.jpg	2024-08-01T18:35:12	33.52	Low	KAlSi3O8	Monoclinic/Triclinic	6	Tectosilicate	Feldspar Group	Biaxial negative	None	2.54-2.63	228.85	225.86	223.05	214.44	255	255	255	41.63	20.77	229.38	1.2505	222.79	44.46	.jpg	CN	F44-Potassium_Feldspar-CN-2-36-175deg	2	36	6	FALSE	CN	255	0.282	11
F44-Potassium_Feldspar-CN-2-37-180deg.jpg	F44	Potassium_Feldspar	CN	180	Opposite (180Â°)	R,G,B	3	JPEG	467	RGB	524	uint8	2025-06-12T08:40:05	.jpg	2024-08-01T18:35:32	31.9	Low	KAlSi3O8	Monoclinic/Triclinic	6	Tectosilicate	Feldspar Group	Biaxial negative	None	2.54-2.63	231.21	228.25	224.84	215.07	255	255	255	46.98	22.01	231.93	1.1221	224.64	39.74	.jpg	CN	F44-Potassium_Feldspar-CN-2-37-180deg	2	37	6	FALSE	CN	255	0.245	13
F44-Potassium_Feldspar-CN-2-38-185deg.jpg	F44	Potassium_Feldspar	CN	185	Third Quadrant (185Â°)	R,G,B	3	JPEG	562	RGB	523	uint8	2025-06-12T08:40:05	.jpg	2024-08-01T18:35:49	36.25	Low	KAlSi3O8	Monoclinic/Triclinic	6	Tectosilicate	Feldspar Group	Biaxial negative	None	2.54-2.63	232.67	229.95	226.67	217.38	255	255	255	44.17	20.92	233.41	0.9306	226.5	39.75	.jpg	CN	F44-Potassium_Feldspar-CN-2-38-185deg	2	38	6	FALSE	CN	255	0.294	10
F44-Potassium_Feldspar-CN-2-39-190deg.jpg	F44	Potassium_Feldspar	CN	190	Third Quadrant (190Â°)	R,G,B	3	JPEG	597	RGB	488	uint8	2025-06-12T08:40:05	.jpg	2024-08-01T18:36:03	35.47	Low	KAlSi3O8	Monoclinic/Triclinic	6	Tectosilicate	Feldspar Group	Biaxial negative	None	2.54-2.63	232.77	230.19	227.06	218.22	255	255	255	42.78	20.26	233.52	0.8174	226.9	40.71	.jpg	CN	F44-Potassium_Feldspar-CN-2-39-190deg	2	39	6	FALSE	CN	255	0.291	8
F44-Potassium_Feldspar-CN-2-4-15deg.jpg	F44	Potassium_Feldspar	CN	15	First Quadrant (15Â°)	R,G,B	3	JPEG	550	RGB	420	uint8	2025-06-12T08:40:05	.jpg	2024-08-01T18:27:46	14.09	Low	KAlSi3O8	Monoclinic/Triclinic	6	Tectosilicate	Feldspar Group	Biaxial negative	None	2.54-2.63	251.67	252.43	251.6	250.71	255	255	255	22.99	5.53	253.95	0.7636	251.89	13.39	.jpg	CN	F44-Potassium_Feldspar-CN-2-4-15deg	2	4	6	FALSE	CN	255	0.231	67
F44-Potassium_Feldspar-CN-2-40-195deg.jpg	F44	Potassium_Feldspar	CN	195	Third Quadrant (195Â°)	R,G,B	3	JPEG	624	RGB	437	uint8	2025-06-12T08:40:05	.jpg	2024-08-01T18:36:20	35.85	Low	KAlSi3O8	Monoclinic/Triclinic	6	Tectosilicate	Feldspar Group	Biaxial negative	None	2.54-2.63	231.82	228.91	225.56	215.97	255	255	255	46.05	22.11	232.69	0.7003	225.37	42.49	.jpg	CN	F44-Potassium_Feldspar-CN-2-40-195deg	2	40	6	FALSE	CN	255	0.273	9
F44-Potassium_Feldspar-CN-2-41-200deg.jpg	F44	Potassium_Feldspar	CN	200	Third Quadrant (200Â°)	R,G,B	3	JPEG	620	RGB	414	uint8	2025-06-12T08:40:05	.jpg	2024-08-01T18:37:15	35.55	Low	KAlSi3O8	Monoclinic/Triclinic	6	Tectosilicate	Feldspar Group	Biaxial negative	None	2.54-2.63	230.78	227.94	224.43	214.59	255	255	255	48.84	22.82	231.85	0.6677	224.27	43.29	.jpg	CN	F44-Potassium_Feldspar-CN-2-41-200deg	2	41	6	FALSE	CN	255	0.257	9
F44-Potassium_Feldspar-CN-2-42-205deg.jpg	F44	Potassium_Feldspar	CN	205	Third Quadrant (205Â°)	R,G,B	3	JPEG	669	RGB	367	uint8	2025-06-12T08:40:05	.jpg	2024-08-01T18:36:55	37.02	Low	KAlSi3O8	Monoclinic/Triclinic	6	Tectosilicate	Feldspar Group	Biaxial negative	None	2.54-2.63	229.16	225.85	222.95	213.83	255	255	255	52.36	22.1	230.37	0.5486	222.63	44.83	.jpg	CN	F44-Potassium_Feldspar-CN-2-42-205deg	2	42	6	FALSE	CN	255	0.246	12
F44-Potassium_Feldspar-CN-2-43-210deg.jpg	F44	Potassium_Feldspar	CN	210	Third Quadrant (210Â°)	R,G,B	3	JPEG	622	RGB	328	uint8	2025-06-12T08:40:03	.jpg	2024-08-01T18:37:32	35.36	Low	KAlSi3O8	Monoclinic/Triclinic	6	Tectosilicate	Feldspar Group	Biaxial negative	None	2.54-2.63	222.95	217.78	215.64	206.19	255	255	255	59.58	24.82	224.16	0.5273	214.9	49.49	.jpg	CN	F44-Potassium_Feldspar-CN-2-43-210deg	2	43	6	FALSE	CN	255	0.204	14
F44-Potassium_Feldspar-CN-2-44-215deg.jpg	F44	Potassium_Feldspar	CN	215	Third Quadrant (215Â°)	R,G,B	3	JPEG	665	RGB	288	uint8	2025-06-12T08:40:05	.jpg	2024-08-01T18:37:48	36.06	Low	KAlSi3O8	Monoclinic/Triclinic	6	Tectosilicate	Feldspar Group	Biaxial negative	None	2.54-2.63	216.41	211.57	208.44	197.35	255	255	255	62.7	28.86	217.93	0.4331	207.87	51.29	.jpg	CN	F44-Potassium_Feldspar-CN-2-44-215deg	2	44	6	FALSE	CN	255	0.192	22
F44-Potassium_Feldspar-CN-2-45-220deg.jpg	F44	Potassium_Feldspar	CN	220	Third Quadrant (220Â°)	R,G,B	3	JPEG	694	RGB	254	uint8	2025-06-12T08:40:05	.jpg	2024-08-01T18:38:10	37.28	Low	KAlSi3O8	Monoclinic/Triclinic	6	Tectosilicate	Feldspar Group	Biaxial negative	None	2.54-2.63	192.85	190.63	186.83	177	255	255	255	66.19	30.32	195.71	0.366	186.81	56.72	.jpg	CN	F44-Potassium_Feldspar-CN-2-45-220deg	2	45	6	FALSE	CN	255	0.176	27
F44-Potassium_Feldspar-CN-2-46-225deg.jpg	F44	Potassium_Feldspar	CN	225	Third Quadrant (225Â°)	R,G,B	3	JPEG	692	RGB	238	uint8	2025-06-12T08:40:05	.jpg	2024-08-01T18:38:26	37.29	Low	KAlSi3O8	Monoclinic/Triclinic	6	Tectosilicate	Feldspar Group	Biaxial negative	None	2.54-2.63	165.74	164.64	160.73	151.82	255	255	255	70.34	33.97	169.35	0.3439	160.93	60.06	.jpg	CN	F44-Potassium_Feldspar-CN-2-46-225deg	2	46	6	FALSE	CN	255	0.165	33
F44-Potassium_Feldspar-CN-2-47-230deg.jpg	F44	Potassium_Feldspar	CN	230	Third Quadrant (230Â°)	R,G,B	3	JPEG	717	RGB	237	uint8	2025-06-12T08:40:05	.jpg	2024-08-01T18:38:44	36.57	Low	KAlSi3O8	Monoclinic/Triclinic	6	Tectosilicate	Feldspar Group	Biaxial negative	None	2.54-2.63	163.61	162.32	158.87	150.69	255	255	255	66.89	33.97	166.69	0.3305	158.99	69.09	.jpg	CN	F44-Potassium_Feldspar-CN-2-47-230deg	2	47	6	FALSE	CN	255	0.17	41
F44-Potassium_Feldspar-CN-2-48-235deg.jpg	F44	Potassium_Feldspar	CN	235	Third Quadrant (235Â°)	R,G,B	3	JPEG	698	RGB	275	uint8	2025-06-12T08:40:05	.jpg	2024-08-01T18:38:58	36.05	Low	KAlSi3O8	Monoclinic/Triclinic	6	Tectosilicate	Feldspar Group	Biaxial negative	None	2.54-2.63	176.27	174.28	171.11	162.78	255	255	255	62.21	30.97	178.56	0.394	171.07	69.82	.jpg	CN	F44-Potassium_Feldspar-CN-2-48-235deg	2	48	6	FALSE	CN	255	0.192	39
F44-Potassium_Feldspar-CN-2-49-240deg.jpg	F44	Potassium_Feldspar	CN	240	Third Quadrant (240Â°)	R,G,B	3	JPEG	706	RGB	325	uint8	2025-06-12T08:40:04	.jpg	2024-08-01T18:39:14	36.96	Low	KAlSi3O8	Monoclinic/Triclinic	6	Tectosilicate	Feldspar Group	Biaxial negative	None	2.54-2.63	187.96	185.72	182.21	172.95	255	255	255	55.13	32	189.35	0.4603	182.15	70.68	.jpg	CN	F44-Potassium_Feldspar-CN-2-49-240deg	2	49	6	FALSE	CN	255	0.229	26
F44-Potassium_Feldspar-CN-2-5-20deg.jpg	F44	Potassium_Feldspar	CN	20	First Quadrant (20Â°)	R,G,B	3	JPEG	565	RGB	404	uint8	2025-06-12T08:40:05	.jpg	2024-08-01T18:27:58	19.99	Low	KAlSi3O8	Monoclinic/Triclinic	6	Tectosilicate	Feldspar Group	Biaxial negative	None	2.54-2.63	250.42	249.97	248.93	246.41	255	255	255	32.02	8.64	252.57	0.715	249.01	17.48	.jpg	CN	F44-Potassium_Feldspar-CN-2-5-20deg	2	5	6	FALSE	CN	255	0.228	59
F44-Potassium_Feldspar-CN-2-50-245deg.jpg	F44	Potassium_Feldspar	CN	245	Third Quadrant (245Â°)	R,G,B	3	JPEG	667	RGB	363	uint8	2025-06-12T08:40:05	.jpg	2024-08-01T18:39:32	34	Low	KAlSi3O8	Monoclinic/Triclinic	6	Tectosilicate	Feldspar Group	Biaxial negative	None	2.54-2.63	203.41	201.86	197.8	188.11	255	255	255	48.16	28.86	204.6	0.5442	197.92	62.35	.jpg	CN	F44-Potassium_Feldspar-CN-2-50-245deg	2	50	6	FALSE	CN	255	0.242	22
F44-Potassium_Feldspar-CN-2-51-250deg.jpg	F44	Potassium_Feldspar	CN	250	Third Quadrant (250Â°)	R,G,B	3	JPEG	589	RGB	413	uint8	2025-06-12T08:40:05	.jpg	2024-08-01T18:39:45	30.13	Low	KAlSi3O8	Monoclinic/Triclinic	6	Tectosilicate	Feldspar Group	Biaxial negative	None	2.54-2.63	214.42	212.99	209.02	199.65	255	255	255	42.12	25.95	215.38	0.7012	209.16	56.95	.jpg	CN	F44-Potassium_Feldspar-CN-2-51-250deg	2	51	6	FALSE	CN	255	0.243	13
F44-Potassium_Feldspar-CN-2-52-255deg.jpg	F44	Potassium_Feldspar	CN	255	Third Quadrant (255Â°)	R,G,B	3	JPEG	558	RGB	435	uint8	2025-06-12T08:40:03	.jpg	2024-08-01T18:39:58	30.53	Low	KAlSi3O8	Monoclinic/Triclinic	6	Tectosilicate	Feldspar Group	Biaxial negative	None	2.54-2.63	218.78	217.29	212.99	202.89	255	255	255	43.27	25.72	219.75	0.7796	213.15	51.17	.jpg	CN	F44-Potassium_Feldspar-CN-2-52-255deg	2	52	6	FALSE	CN	255	0.243	13
F44-Potassium_Feldspar-CN-2-53-260deg.jpg	F44	Potassium_Feldspar	CN	260	Third Quadrant (260Â°)	R,G,B	3	JPEG	573	RGB	485	uint8	2025-06-12T08:40:05	.jpg	2024-08-01T18:40:15	31.98	Low	KAlSi3O8	Monoclinic/Triclinic	6	Tectosilicate	Feldspar Group	Biaxial negative	None	2.54-2.63	227.92	226.52	222.35	212.62	255	255	255	39.42	22.77	228.78	0.8464	222.52	44.32	.jpg	CN	F44-Potassium_Feldspar-CN-2-53-260deg	2	53	6	FALSE	CN	255	0.278	10
F44-Potassium_Feldspar-CN-2-54-265deg.jpg	F44	Potassium_Feldspar	CN	265	Third Quadrant (265Â°)	R,G,B	3	JPEG	536	RGB	526	uint8	2025-06-12T08:40:05	.jpg	2024-08-01T18:40:29	33.22	Low	KAlSi3O8	Monoclinic/Triclinic	6	Tectosilicate	Feldspar Group	Biaxial negative	None	2.54-2.63	230.45	228.81	224.48	214.18	255	255	255	42.05	22.98	231.31	0.9813	224.62	41.1	.jpg	CN	F44-Potassium_Feldspar-CN-2-54-265deg	2	54	6	FALSE	CN	255	0.282	13
F44-Potassium_Feldspar-CN-2-55-270deg.jpg	F44	Potassium_Feldspar	CN	270	Three-quarter (270Â°)	R,G,B	3	JPEG	514	RGB	549	uint8	2025-06-12T08:40:05	.jpg	2024-08-01T18:40:45	32.69	Low	KAlSi3O8	Monoclinic/Triclinic	6	Tectosilicate	Feldspar Group	Biaxial negative	None	2.54-2.63	238.42	236.71	232.44	222.19	255	255	255	42.97	20.88	239.29	1.0681	232.56	33.33	.jpg	CN	F44-Potassium_Feldspar-CN-2-55-270deg	2	55	6	FALSE	CN	255	0.282	15
F44-Potassium_Feldspar-CN-2-56-275deg.jpg	F44	Potassium_Feldspar	CN	275	Fourth Quadrant (275Â°)	R,G,B	3	JPEG	511	RGB	585	uint8	2025-06-12T08:40:05	.jpg	2024-08-01T18:41:00	31.87	Low	KAlSi3O8	Monoclinic/Triclinic	6	Tectosilicate	Feldspar Group	Biaxial negative	None	2.54-2.63	244.55	243.37	239.68	231.12	255	255	255	39.93	16.75	245.49	1.1448	239.84	27.45	.jpg	CN	F44-Potassium_Feldspar-CN-2-56-275deg	2	56	6	FALSE	CN	255	0.299	20
F44-Potassium_Feldspar-CN-2-57-280deg.jpg	F44	Potassium_Feldspar	CN	280	Fourth Quadrant (280Â°)	R,G,B	3	JPEG	460	RGB	584	uint8	2025-06-12T08:40:05	.jpg	2024-08-01T18:41:22	24.52	Low	KAlSi3O8	Monoclinic/Triclinic	6	Tectosilicate	Feldspar Group	Biaxial negative	None	2.54-2.63	248.2	247.68	245.43	240.42	255	255	255	32.61	11.35	249.62	1.2696	245.59	21.88	.jpg	CN	F44-Potassium_Feldspar-CN-2-57-280deg	2	57	6	FALSE	CN	255	0.269	34
F44-Potassium_Feldspar-CN-2-58-285deg.jpg	F44	Potassium_Feldspar	CN	285	Fourth Quadrant (285Â°)	R,G,B	3	JPEG	421	RGB	638	uint8	2025-06-12T08:40:05	.jpg	2024-08-01T18:41:45	16.27	Low	KAlSi3O8	Monoclinic/Triclinic	6	Tectosilicate	Feldspar Group	Biaxial negative	None	2.54-2.63	251.92	252.5	251.35	249.61	255	255	255	23.27	6.08	253.81	1.5154	251.62	13.59	.jpg	CN	F44-Potassium_Feldspar-CN-2-58-285deg	2	58	6	FALSE	CN	255	0.269	53
F44-Potassium_Feldspar-CN-2-59-290deg.jpg	F44	Potassium_Feldspar	CN	290	Fourth Quadrant (290Â°)	R,G,B	3	JPEG	397	RGB	621	uint8	2025-06-12T08:40:04	.jpg	2024-08-01T18:42:00	11.71	Low	KAlSi3O8	Monoclinic/Triclinic	6	Tectosilicate	Feldspar Group	Biaxial negative	None	2.54-2.63	251.38	252.76	252.13	252.23	255	255	255	19.5	4.65	254.07	1.5642	252.54	11.99	.jpg	CN	F44-Potassium_Feldspar-CN-2-59-290deg	2	59	6	FALSE	CN	255	0.247	79
F44-Potassium_Feldspar-CN-2-6-25deg.jpg	F44	Potassium_Feldspar	CN	25	First Quadrant (25Â°)	R,G,B	3	JPEG	538	RGB	337	uint8	2025-06-12T08:40:05	.jpg	2024-08-01T18:28:09	20.51	Low	KAlSi3O8	Monoclinic/Triclinic	6	Tectosilicate	Feldspar Group	Biaxial negative	None	2.54-2.63	247.63	245.31	244.52	240.63	255	255	255	39.8	12.22	249.7	0.6264	244.23	23.85	.jpg	CN	F44-Potassium_Feldspar-CN-2-6-25deg	2	6	6	FALSE	CN	255	0.181	49
F44-Potassium_Feldspar-CN-2-60-295deg.jpg	F44	Potassium_Feldspar	CN	295	Fourth Quadrant (295Â°)	R,G,B	3	JPEG	403	RGB	620	uint8	2025-06-12T08:40:05	.jpg	2024-08-01T18:42:16	15.16	Low	KAlSi3O8	Monoclinic/Triclinic	6	Tectosilicate	Feldspar Group	Biaxial negative	None	2.54-2.63	250.82	252.16	251.31	250.94	255	255	255	24.3	5.79	253.74	1.5385	251.74	13.31	.jpg	CN	F44-Potassium_Feldspar-CN-2-60-295deg	2	60	6	FALSE	CN	255	0.25	79
F44-Potassium_Feldspar-CN-2-61-300deg.jpg	F44	Potassium_Feldspar	CN	300	Fourth Quadrant (300Â°)	R,G,B	3	JPEG	314	RGB	667	uint8	2025-06-12T08:40:05	.jpg	2024-08-01T18:42:34	18.55	Low	KAlSi3O8	Monoclinic/Triclinic	6	Tectosilicate	Feldspar Group	Biaxial negative	None	2.54-2.63	249.72	249.58	248.3	245.6	255	255	255	33.98	9.28	252.11	2.1242	248.47	17.73	.jpg	CN	F44-Potassium_Feldspar-CN-2-61-300deg	2	61	6	FALSE	CN	255	0.209	62
F44-Potassium_Feldspar-CN-2-62-305deg.jpg	F44	Potassium_Feldspar	CN	305	Fourth Quadrant (305Â°)	R,G,B	3	JPEG	265	RGB	601	uint8	2025-06-12T08:40:05	.jpg	2024-08-01T18:42:51	18.39	Low	KAlSi3O8	Monoclinic/Triclinic	6	Tectosilicate	Feldspar Group	Biaxial negative	None	2.54-2.63	245.22	244.11	242.59	238.45	255	255	255	42.05	12.8	247.77	2.2679	242.6	24.24	.jpg	CN	F44-Potassium_Feldspar-CN-2-62-305deg	2	62	6	FALSE	CN	255	0.159	57
F44-Potassium_Feldspar-CN-2-63-310deg.jpg	F44	Potassium_Feldspar	CN	310	Fourth Quadrant (310Â°)	R,G,B	3	JPEG	263	RGB	681	uint8	2025-06-12T08:40:04	.jpg	2024-08-01T18:43:15	37.24	Low	KAlSi3O8	Monoclinic/Triclinic	6	Tectosilicate	Feldspar Group	Biaxial negative	None	2.54-2.63	206.12	202.79	197.45	183.45	255	255	255	68.72	35.59	208.5	2.5894	197.38	50.74	.jpg	CN	F44-Potassium_Feldspar-CN-2-63-310deg	2	63	6	FALSE	CN	255	0.179	27
F44-Potassium_Feldspar-CN-2-64-315deg.jpg	F44	Potassium_Feldspar	CN	315	Fourth Quadrant (315Â°)	R,G,B	3	JPEG	248	RGB	661	uint8	2025-06-12T08:40:05	.jpg	2024-08-01T18:43:59	35.65	Low	KAlSi3O8	Monoclinic/Triclinic	6	Tectosilicate	Feldspar Group	Biaxial negative	None	2.54-2.63	158.95	156.29	151.21	138.38	255	255	255	70.96	49.01	161.54	2.6653	151.24	69.69	.jpg	CN	F44-Potassium_Feldspar-CN-2-64-315deg	2	64	6	FALSE	CN	255	0.164	13
F44-Potassium_Feldspar-CN-2-65-320deg.jpg	F44	Potassium_Feldspar	CN	320	Fourth Quadrant (320Â°)	R,G,B	3	JPEG	251	RGB	679	uint8	2025-06-12T08:40:05	.jpg	2024-08-01T18:44:12	32.05	Low	KAlSi3O8	Monoclinic/Triclinic	6	Tectosilicate	Feldspar Group	Biaxial negative	None	2.54-2.63	138.4	138.39	133.85	124.76	255	255	255	63.14	53.43	141.37	2.7052	134.31	89.83	.jpg	CN	F44-Potassium_Feldspar-CN-2-65-320deg	2	65	6	FALSE	CN	255	0.17	10
F44-Potassium_Feldspar-CN-2-66-325deg.jpg	F44	Potassium_Feldspar	CN	325	Fourth Quadrant (325Â°)	R,G,B	3	JPEG	279	RGB	680	uint8	2025-06-12T08:40:05	.jpg	2024-08-01T18:44:25	33.45	Low	KAlSi3O8	Monoclinic/Triclinic	6	Tectosilicate	Feldspar Group	Biaxial negative	None	2.54-2.63	134.23	132.45	129.87	122.92	255	255	255	61.72	55.7	135.9	2.4373	129.8	101.25	.jpg	CN	F44-Potassium_Feldspar-CN-2-66-325deg	2	66	6	FALSE	CN	255	0.19	5
F44-Potassium_Feldspar-CN-2-67-330deg.jpg	F44	Potassium_Feldspar	CN	330	Fourth Quadrant (330Â°)	R,G,B	3	JPEG	324	RGB	709	uint8	2025-06-12T08:40:05	.jpg	2024-08-01T18:44:40	35.36	Low	KAlSi3O8	Monoclinic/Triclinic	6	Tectosilicate	Feldspar Group	Biaxial negative	None	2.54-2.63	156.48	154.43	151.63	143.96	255	255	255	54.21	50.46	157.77	2.1883	151.53	99.41	.jpg	CN	F44-Potassium_Feldspar-CN-2-67-330deg	2	67	6	FALSE	CN	255	0.23	4
F44-Potassium_Feldspar-CN-2-68-335deg.jpg	F44	Potassium_Feldspar	CN	335	Fourth Quadrant (335Â°)	R,G,B	3	JPEG	349	RGB	689	uint8	2025-06-12T08:40:05	.jpg	2024-08-01T18:44:55	34.37	Low	KAlSi3O8	Monoclinic/Triclinic	6	Tectosilicate	Feldspar Group	Biaxial negative	None	2.54-2.63	174.55	172.85	168.85	159.16	255	255	255	48.64	48	175.64	1.9742	168.95	90.93	.jpg	CN	F44-Potassium_Feldspar-CN-2-68-335deg	2	68	6	FALSE	CN	255	0.24	5
F44-Potassium_Feldspar-CN-2-69-340deg.jpg	F44	Potassium_Feldspar	CN	340	Fourth Quadrant (340Â°)	R,G,B	3	JPEG	409	RGB	691	uint8	2025-06-12T08:40:04	.jpg	2024-08-01T18:45:08	36.87	Low	KAlSi3O8	Monoclinic/Triclinic	6	Tectosilicate	Feldspar Group	Biaxial negative	None	2.54-2.63	194.64	192.23	188.29	178.01	255	255	255	44.13	38.59	195.36	1.6895	188.25	77.89	.jpg	CN	F44-Potassium_Feldspar-CN-2-69-340deg	2	69	6	FALSE	CN	255	0.283	6
F44-Potassium_Feldspar-CN-2-7-30deg.jpg	F44	Potassium_Feldspar	CN	30	First Quadrant (30Â°)	R,G,B	3	JPEG	592	RGB	285	uint8	2025-06-12T08:40:05	.jpg	2024-08-01T18:28:22	27.18	Low	KAlSi3O8	Monoclinic/Triclinic	6	Tectosilicate	Feldspar Group	Biaxial negative	None	2.54-2.63	240.55	236.48	235.13	228.36	255	255	255	55.37	17.93	242.53	0.4814	234.54	33.04	.jpg	CN	F44-Potassium_Feldspar-CN-2-7-30deg	2	7	6	FALSE	CN	255	0.169	39
F44-Potassium_Feldspar-CN-2-70-345deg.jpg	F44	Potassium_Feldspar	CN	345	Fourth Quadrant (345Â°)	R,G,B	3	JPEG	430	RGB	629	uint8	2025-06-12T08:40:05	.jpg	2024-08-01T18:45:25	35.8	Low	KAlSi3O8	Monoclinic/Triclinic	6	Tectosilicate	Feldspar Group	Biaxial negative	None	2.54-2.63	204.09	201.5	196.92	185.18	255	255	255	44.41	36.56	204.83	1.4628	196.91	67.92	.jpg	CN	F44-Potassium_Feldspar-CN-2-70-345deg	2	70	6	FALSE	CN	255	0.27	7
F44-Potassium_Feldspar-CN-2-71-350deg.jpg	F44	Potassium_Feldspar	CN	350	Fourth Quadrant (350Â°)	R,G,B	3	JPEG	441	RGB	594	uint8	2025-06-12T08:40:05	.jpg	2024-08-01T18:45:41	35.1	Low	KAlSi3O8	Monoclinic/Triclinic	6	Tectosilicate	Feldspar Group	Biaxial negative	None	2.54-2.63	214.1	211.26	206.31	193.57	255	255	255	45.6	33.81	214.87	1.3469	206.29	57.32	.jpg	CN	F44-Potassium_Feldspar-CN-2-71-350deg	2	71	6	FALSE	CN	255	0.262	10
F44-Potassium_Feldspar-CN-2-72-355deg.jpg	F44	Potassium_Feldspar	CN	355	Fourth Quadrant (355Â°)	R,G,B	3	JPEG	478	RGB	610	uint8	2025-06-12T08:40:03	.jpg	2024-08-01T18:46:03	38.67	Low	KAlSi3O8	Monoclinic/Triclinic	6	Tectosilicate	Feldspar Group	Biaxial negative	None	2.54-2.63	223.01	219.95	214.92	201.79	255	255	255	46.78	30.87	223.77	1.2762	214.87	48.05	.jpg	CN	F44-Potassium_Feldspar-CN-2-72-355deg	2	72	6	FALSE	CN	255	0.292	12
F44-Potassium_Feldspar-CN-2-8-35deg.jpg	F44	Potassium_Feldspar	CN	35	First Quadrant (35Â°)	R,G,B	3	JPEG	572	RGB	272	uint8	2025-06-12T08:40:06	.jpg	2024-08-01T18:28:32	30.99	Low	KAlSi3O8	Monoclinic/Triclinic	6	Tectosilicate	Feldspar Group	Biaxial negative	None	2.54-2.63	214.36	209.12	205.25	192.27	255	255	255	64.36	33.13	215.95	0.4755	204.68	50.87	.jpg	CN	F44-Potassium_Feldspar-CN-2-8-35deg	2	8	6	FALSE	CN	255	0.156	17
F44-Potassium_Feldspar-CN-2-9-40deg.jpg	F44	Potassium_Feldspar	CN	40	First Quadrant (40Â°)	R,G,B	3	JPEG	552	RGB	236	uint8	2025-06-12T08:40:05	.jpg	2024-08-01T18:28:42	27.95	Low	KAlSi3O8	Monoclinic/Triclinic	6	Tectosilicate	Feldspar Group	Biaxial negative	None	2.54-2.63	167.11	162.64	158.78	146.6	255	255	255	67.28	47.97	169	0.4275	158.35	74.47	.jpg	CN	F44-Potassium_Feldspar-CN-2-9-40deg	2	9	6	FALSE	CN	255	0.13	7
F44-Potassium_Feldspar-CN-3-1-0deg.jpg	F44	Potassium_Feldspar	CN	0	Reference (0Â°)	R,G,B	3	JPEG	733	RGB	700	uint8	2025-06-12T08:40:05	.jpg	2024-07-18T06:50:20	822.36	Low	KAlSi3O8	Monoclinic/Triclinic	6	Tectosilicate	Feldspar Group	Biaxial negative	None	2.54-2.63	139.6	110.27	110.35	81.18	0	0	0	72.48	77.12	139.79	0.955	104.91	78.74	.jpg	CN	F44-Potassium_Feldspar-CN-3-1-0deg	3	1	6	FALSE	CN	252	0.513	0
F44-Potassium_Feldspar-CN-3-10-45deg.jpg	F44	Potassium_Feldspar	CN	45	First Quadrant (45Â°)	R,G,B	3	JPEG	641	RGB	695	uint8	2025-06-12T08:40:06	.jpg	2024-07-18T06:53:46	869.38	Low	KAlSi3O8	Monoclinic/Triclinic	6	Tectosilicate	Feldspar Group	Biaxial negative	None	2.54-2.63	182.99	152.16	149.06	112.03	0	0	0	88.43	91.56	183.26	1.0842	143.67	75.59	.jpg	CN	F44-Potassium_Feldspar-CN-3-10-45deg	3	10	6	FALSE	CN	255	0.445	0
F44-Potassium_Feldspar-CN-3-11-50deg.jpg	F44	Potassium_Feldspar	CN	50	First Quadrant (50Â°)	R,G,B	3	JPEG	670	RGB	669	uint8	2025-06-12T08:40:04	.jpg	2024-07-18T06:56:45	735.33	Low	KAlSi3O8	Monoclinic/Triclinic	6	Tectosilicate	Feldspar Group	Biaxial negative	None	2.54-2.63	153.16	125.9	123.23	90.64	0	0	0	77.12	84.64	153.32	0.9985	118.47	84.42	.jpg	CN	F44-Potassium_Feldspar-CN-3-11-50deg	3	11	6	FALSE	CN	252	0.448	0
F44-Potassium_Feldspar-CN-3-12-55deg.jpg	F44	Potassium_Feldspar	CN	55	First Quadrant (55Â°)	R,G,B	3	JPEG	655	RGB	685	uint8	2025-06-12T08:40:04	.jpg	2024-07-18T06:57:11	697.99	Low	KAlSi3O8	Monoclinic/Triclinic	6	Tectosilicate	Feldspar Group	Biaxial negative	None	2.54-2.63	130.62	104.18	101.24	68.91	0	0	0	71.91	92.37	130.84	1.0458	96.65	79.08	.jpg	CN	F44-Potassium_Feldspar-CN-3-12-55deg	3	12	6	FALSE	CN	251	0.449	0
F44-Potassium_Feldspar-CN-3-13-60deg.jpg	F44	Potassium_Feldspar	CN	60	First Quadrant (60Â°)	R,G,B	3	JPEG	630	RGB	657	uint8	2025-06-12T08:40:05	.jpg	2024-07-18T06:57:36	671	Low	KAlSi3O8	Monoclinic/Triclinic	6	Tectosilicate	Feldspar Group	Biaxial negative	None	2.54-2.63	136.86	109.41	106.07	71.95	0	0	0	74.8	96.91	137.13	1.0429	101.34	78.81	.jpg	CN	F44-Potassium_Feldspar-CN-3-13-60deg	3	13	6	FALSE	CN	251	0.414	0
F44-Potassium_Feldspar-CN-3-14-65deg.jpg	F44	Potassium_Feldspar	CN	65	First Quadrant (65Â°)	R,G,B	3	JPEG	617	RGB	731	uint8	2025-06-12T08:40:04	.jpg	2024-07-18T06:58:01	726	Low	KAlSi3O8	Monoclinic/Triclinic	6	Tectosilicate	Feldspar Group	Biaxial negative	None	2.54-2.63	128.62	101.41	98.11	64.29	0	0	0	74.01	101.14	128.95	1.1848	93.41	75.42	.jpg	CN	F44-Potassium_Feldspar-CN-3-14-65deg	3	14	6	FALSE	CN	251	0.451	0
F44-Potassium_Feldspar-CN-3-15-70deg.jpg	F44	Potassium_Feldspar	CN	70	First Quadrant (70Â°)	R,G,B	3	JPEG	583	RGB	768	uint8	2025-06-12T08:40:05	.jpg	2024-07-18T06:58:27	757.11	Low	KAlSi3O8	Monoclinic/Triclinic	6	Tectosilicate	Feldspar Group	Biaxial negative	None	2.54-2.63	131.23	102.41	99.34	64.38	0	0	0	78.37	109.36	131.52	1.3173	94.32	72.91	.jpg	CN	F44-Potassium_Feldspar-CN-3-15-70deg	3	15	6	FALSE	CN	251	0.448	0
F44-Potassium_Feldspar-CN-3-16-75deg.jpg	F44	Potassium_Feldspar	CN	75	First Quadrant (75Â°)	R,G,B	3	JPEG	593	RGB	760	uint8	2025-06-12T08:40:04	.jpg	2024-07-18T06:58:49	692.88	Low	KAlSi3O8	Monoclinic/Triclinic	6	Tectosilicate	Feldspar Group	Biaxial negative	None	2.54-2.63	118.62	92.77	89.81	58.06	0	0	0	70.71	99.44	118.87	1.2816	85.33	75.18	.jpg	CN	F44-Potassium_Feldspar-CN-3-16-75deg	3	16	6	FALSE	CN	251	0.451	0
F44-Potassium_Feldspar-CN-3-17-80deg.jpg	F44	Potassium_Feldspar	CN	80	First Quadrant (80Â°)	R,G,B	3	JPEG	598	RGB	736	uint8	2025-06-12T08:40:03	.jpg	2024-07-18T06:59:13	719.64	Low	KAlSi3O8	Monoclinic/Triclinic	6	Tectosilicate	Feldspar Group	Biaxial negative	None	2.54-2.63	123.49	95.86	92.8	59.06	0	0	0	75.28	107.93	123.78	1.2308	88.01	72.27	.jpg	CN	F44-Potassium_Feldspar-CN-3-17-80deg	3	17	6	FALSE	CN	251	0.44	0
F44-Potassium_Feldspar-CN-3-18-85deg.jpg	F44	Potassium_Feldspar	CN	85	First Quadrant (85Â°)	R,G,B	3	JPEG	587	RGB	810	uint8	2025-06-12T08:40:05	.jpg	2024-07-18T06:59:38	786.2	Low	KAlSi3O8	Monoclinic/Triclinic	6	Tectosilicate	Feldspar Group	Biaxial negative	None	2.54-2.63	121.41	93.99	91.11	57.94	0	0	0	76.32	110.41	121.73	1.3799	86.33	71.82	.jpg	CN	F44-Potassium_Feldspar-CN-3-18-85deg	3	18	6	FALSE	CN	251	0.475	0
F44-Potassium_Feldspar-CN-3-19-90deg.jpg	F44	Potassium_Feldspar	CN	90	Perpendicular (90Â°)	R,G,B	3	JPEG	463	RGB	798	uint8	2025-06-12T08:40:05	.jpg	2024-07-18T07:00:02	686.39	Low	KAlSi3O8	Monoclinic/Triclinic	6	Tectosilicate	Feldspar Group	Biaxial negative	None	2.54-2.63	133.93	102.75	99.73	62.52	0	0	0	87.36	128.23	134.19	1.7235	94.27	66.48	.jpg	CN	F44-Potassium_Feldspar-CN-3-19-90deg	3	19	6	FALSE	CN	251	0.369	0
F44-Potassium_Feldspar-CN-3-2-5deg.jpg	F44	Potassium_Feldspar	CN	5	First Quadrant (5Â°)	R,G,B	3	JPEG	734	RGB	656	uint8	2025-06-12T08:40:05	.jpg	2024-07-18T06:50:53	858.49	Low	KAlSi3O8	Monoclinic/Triclinic	6	Tectosilicate	Feldspar Group	Biaxial negative	None	2.54-2.63	147.91	115.54	114.91	81.29	0	0	0	79.21	90.56	148.18	0.8937	108.99	71.19	.jpg	CN	F44-Potassium_Feldspar-CN-3-2-5deg	3	2	6	FALSE	CN	252	0.482	0
F44-Potassium_Feldspar-CN-3-20-95deg.jpg	F44	Potassium_Feldspar	CN	95	Second Quadrant (95Â°)	R,G,B	3	JPEG	577	RGB	891	uint8	2025-06-12T08:40:05	.jpg	2024-07-18T07:00:27	915.64	Low	KAlSi3O8	Monoclinic/Triclinic	6	Tectosilicate	Feldspar Group	Biaxial negative	None	2.54-2.63	125.95	96.56	94.26	60.26	0	0	0	83.62	121.36	126.17	1.5442	89.05	69.85	.jpg	CN	F44-Potassium_Feldspar-CN-3-20-95deg	3	20	6	FALSE	CN	252	0.514	0
F44-Potassium_Feldspar-CN-3-21-100deg.jpg	F44	Potassium_Feldspar	CN	100	Second Quadrant (100Â°)	R,G,B	3	JPEG	571	RGB	828	uint8	2025-06-12T08:40:05	.jpg	2024-07-18T07:00:50	848.96	Low	KAlSi3O8	Monoclinic/Triclinic	6	Tectosilicate	Feldspar Group	Biaxial negative	None	2.54-2.63	119.12	90.03	87.98	54.79	0	0	0	83.14	122.7	119.35	1.4501	82.81	63.67	.jpg	CN	F44-Potassium_Feldspar-CN-3-21-100deg	3	21	6	FALSE	CN	252	0.473	0
F44-Potassium_Feldspar-CN-3-22-105deg.jpg	F44	Potassium_Feldspar	CN	105	Second Quadrant (105Â°)	R,G,B	3	JPEG	597	RGB	776	uint8	2025-06-12T08:40:05	.jpg	2024-07-18T07:01:19	883.76	Low	KAlSi3O8	Monoclinic/Triclinic	6	Tectosilicate	Feldspar Group	Biaxial negative	None	2.54-2.63	132.48	100.32	98.82	63.64	0	0	0	87.89	122.49	132.64	1.2998	93.02	62.56	.jpg	CN	F44-Potassium_Feldspar-CN-3-22-105deg	3	22	6	FALSE	CN	251	0.463	0
F44-Potassium_Feldspar-CN-3-23-110deg.jpg	F44	Potassium_Feldspar	CN	110	Second Quadrant (110Â°)	R,G,B	3	JPEG	509	RGB	744	uint8	2025-06-12T08:40:04	.jpg	2024-07-18T07:01:42	779.62	Low	KAlSi3O8	Monoclinic/Triclinic	6	Tectosilicate	Feldspar Group	Biaxial negative	None	2.54-2.63	120.47	87.95	88.11	55.91	0	0	0	91.36	126.93	120.88	1.4617	82.07	51.37	.jpg	CN	F44-Potassium_Feldspar-CN-3-23-110deg	3	23	6	FALSE	CN	252	0.379	0
F44-Potassium_Feldspar-CN-3-24-115deg.jpg	F44	Potassium_Feldspar	CN	115	Second Quadrant (115Â°)	R,G,B	3	JPEG	547	RGB	703	uint8	2025-06-12T08:40:05	.jpg	2024-07-18T07:02:12	776.3	Low	KAlSi3O8	Monoclinic/Triclinic	6	Tectosilicate	Feldspar Group	Biaxial negative	None	2.54-2.63	89.64	61.77	63.07	37.79	0	0	0	91.7	136.97	90.14	1.2852	57.78	41.46	.jpg	CN	F44-Potassium_Feldspar-CN-3-24-115deg	3	24	6	FALSE	CN	252	0.385	0
F44-Potassium_Feldspar-CN-3-25-120deg.jpg	F44	Potassium_Feldspar	CN	120	Second Quadrant (120Â°)	R,G,B	3	JPEG	544	RGB	755	uint8	2025-06-12T08:40:05	.jpg	2024-07-18T07:02:43	819.44	Low	KAlSi3O8	Monoclinic/Triclinic	6	Tectosilicate	Feldspar Group	Biaxial negative	None	2.54-2.63	98.82	70.35	71.17	44.35	0	0	0	88.3	126.65	99.42	1.3879	65.82	48.06	.jpg	CN	F44-Potassium_Feldspar-CN-3-25-120deg	3	25	6	FALSE	CN	254	0.411	0
F44-Potassium_Feldspar-CN-3-26-125deg.jpg	F44	Potassium_Feldspar	CN	125	Second Quadrant (125Â°)	R,G,B	3	JPEG	601	RGB	715	uint8	2025-06-12T08:40:05	.jpg	2024-07-18T07:03:08	855.02	Low	KAlSi3O8	Monoclinic/Triclinic	6	Tectosilicate	Feldspar Group	Biaxial negative	None	2.54-2.63	118.75	85.82	87.51	57.97	0	0	0	90.08	122.12	119.1	1.1897	81.25	60.06	.jpg	CN	F44-Potassium_Feldspar-CN-3-26-125deg	3	26	6	FALSE	CN	253	0.43	0
F44-Potassium_Feldspar-CN-3-27-130deg.jpg	F44	Potassium_Feldspar	CN	130	Second Quadrant (130Â°)	R,G,B	3	JPEG	569	RGB	736	uint8	2025-06-12T08:40:05	.jpg	2024-07-18T07:03:30	781.68	Low	KAlSi3O8	Monoclinic/Triclinic	6	Tectosilicate	Feldspar Group	Biaxial negative	None	2.54-2.63	127.16	97.19	96.56	65.34	0	0	0	85.45	114.81	127.49	1.2935	91.08	71.35	.jpg	CN	F44-Potassium_Feldspar-CN-3-27-130deg	3	27	6	FALSE	CN	252	0.419	0
F44-Potassium_Feldspar-CN-3-28-135deg.jpg	F44	Potassium_Feldspar	CN	135	Second Quadrant (135Â°)	R,G,B	3	JPEG	626	RGB	703	uint8	2025-06-12T08:40:05	.jpg	2024-07-18T07:04:10	742.86	Low	KAlSi3O8	Monoclinic/Triclinic	6	Tectosilicate	Feldspar Group	Biaxial negative	None	2.54-2.63	117.53	88.56	88.42	59.16	0	0	0	78.48	108.88	117.86	1.123	83.07	73.73	.jpg	CN	F44-Potassium_Feldspar-CN-3-28-135deg	3	28	6	FALSE	CN	252	0.44	0
F44-Potassium_Feldspar-CN-3-29-140deg.jpg	F44	Potassium_Feldspar	CN	140	Second Quadrant (140Â°)	R,G,B	3	JPEG	678	RGB	702	uint8	2025-06-12T08:40:04	.jpg	2024-07-18T07:05:33	782.6	Low	KAlSi3O8	Monoclinic/Triclinic	6	Tectosilicate	Feldspar Group	Biaxial negative	None	2.54-2.63	120.17	93.44	91.48	60.81	0	0	0	76.57	107.79	120.55	1.0354	86.73	76.4	.jpg	CN	F44-Potassium_Feldspar-CN-3-29-140deg	3	29	6	FALSE	CN	251	0.476	0
F44-Potassium_Feldspar-CN-3-3-10deg.jpg	F44	Potassium_Feldspar	CN	10	First Quadrant (10Â°)	R,G,B	3	JPEG	652	RGB	550	uint8	2025-06-12T08:40:04	.jpg	2024-07-18T06:51:12	716.61	Low	KAlSi3O8	Monoclinic/Triclinic	6	Tectosilicate	Feldspar Group	Biaxial negative	None	2.54-2.63	137.79	105.46	104.02	68.82	0	0	0	87.85	111.96	138.34	0.8436	98.19	53.74	.jpg	CN	F44-Potassium_Feldspar-CN-3-3-10deg	3	3	6	FALSE	CN	253	0.359	0
F44-Potassium_Feldspar-CN-3-31-150deg.jpg	F44	Potassium_Feldspar	CN	150	Second Quadrant (150Â°)	R,G,B	3	JPEG	702	RGB	658	uint8	2025-06-12T08:40:03	.jpg	2024-07-18T07:05:59	786.86	Low	KAlSi3O8	Monoclinic/Triclinic	6	Tectosilicate	Feldspar Group	Biaxial negative	None	2.54-2.63	122.9	94.99	93	61.09	0	0	0	79.95	114.86	123.32	0.9373	88.04	74.94	.jpg	CN	F44-Potassium_Feldspar-CN-3-31-150deg	3	31	6	FALSE	CN	251	0.462	0
F44-Potassium_Feldspar-CN-3-32-155deg.jpg	F44	Potassium_Feldspar	CN	155	Second Quadrant (155Â°)	R,G,B	3	JPEG	632	RGB	765	uint8	2025-06-12T08:40:03	.jpg	2024-07-18T07:06:22	798.22	Low	KAlSi3O8	Monoclinic/Triclinic	6	Tectosilicate	Feldspar Group	Biaxial negative	None	2.54-2.63	112.93	86.65	84.61	54.24	0	0	0	78.76	118.24	113.23	1.2104	79.96	73.92	.jpg	CN	F44-Potassium_Feldspar-CN-3-32-155deg	3	32	6	FALSE	CN	250	0.483	0
F44-Potassium_Feldspar-CN-3-33-160deg.jpg	F44	Potassium_Feldspar	CN	160	Second Quadrant (160Â°)	R,G,B	3	JPEG	686	RGB	701	uint8	2025-06-12T08:40:04	.jpg	2024-07-18T07:06:47	808.96	Low	KAlSi3O8	Monoclinic/Triclinic	6	Tectosilicate	Feldspar Group	Biaxial negative	None	2.54-2.63	119.91	92.32	90.15	58.21	0	0	0	79.85	117.11	120.25	1.0219	85.27	73.64	.jpg	CN	F44-Potassium_Feldspar-CN-3-33-160deg	3	33	6	FALSE	CN	244	0.481	0
F44-Potassium_Feldspar-CN-3-34-165deg.jpg	F44	Potassium_Feldspar	CN	165	Second Quadrant (165Â°)	R,G,B	3	JPEG	647	RGB	768	uint8	2025-06-12T08:40:04	.jpg	2024-07-18T07:07:20	806.32	Low	KAlSi3O8	Monoclinic/Triclinic	6	Tectosilicate	Feldspar Group	Biaxial negative	None	2.54-2.63	112.81	86.44	84.48	54.2	0	0	0	77.56	115.17	113.07	1.187	79.8	73.43	.jpg	CN	F44-Potassium_Feldspar-CN-3-34-165deg	3	34	6	FALSE	CN	246	0.497	0
F44-Potassium_Feldspar-CN-3-35-170deg.jpg	F44	Potassium_Feldspar	CN	170	Second Quadrant (170Â°)	R,G,B	3	JPEG	744	RGB	663	uint8	2025-06-12T08:40:05	.jpg	2024-07-18T07:07:46	805.21	Low	KAlSi3O8	Monoclinic/Triclinic	6	Tectosilicate	Feldspar Group	Biaxial negative	None	2.54-2.63	116.7	89.1	87.13	55.59	0	0	0	76.38	111.13	117	0.8911	82.22	70.39	.jpg	CN	F44-Potassium_Feldspar-CN-3-35-170deg	3	35	6	FALSE	CN	243	0.493	0
F44-Potassium_Feldspar-CN-3-36-175deg.jpg	F44	Potassium_Feldspar	CN	175	Second Quadrant (175Â°)	R,G,B	3	JPEG	722	RGB	685	uint8	2025-06-12T08:40:05	.jpg	2024-07-18T07:08:09	828.59	Low	KAlSi3O8	Monoclinic/Triclinic	6	Tectosilicate	Feldspar Group	Biaxial negative	None	2.54-2.63	117.83	89.66	87.78	55.87	0	0	0	79.65	116.84	118.09	0.9488	82.76	69.85	.jpg	CN	F44-Potassium_Feldspar-CN-3-36-175deg	3	36	6	FALSE	CN	250	0.495	0
F44-Potassium_Feldspar-CN-3-37-180deg.jpg	F44	Potassium_Feldspar	CN	180	Opposite (180Â°)	R,G,B	3	JPEG	713	RGB	591	uint8	2025-06-12T08:40:04	.jpg	2024-07-18T07:08:33	734.01	Low	KAlSi3O8	Monoclinic/Triclinic	6	Tectosilicate	Feldspar Group	Biaxial negative	None	2.54-2.63	109.57	80.94	79.66	48.47	0	0	0	82.3	126.45	109.86	0.8289	74.49	62.87	.jpg	CN	F44-Potassium_Feldspar-CN-3-37-180deg	3	37	6	FALSE	CN	241	0.421	0
F44-Potassium_Feldspar-CN-3-38-185deg.jpg	F44	Potassium_Feldspar	CN	185	Third Quadrant (185Â°)	R,G,B	3	JPEG	743	RGB	575	uint8	2025-06-12T08:40:06	.jpg	2024-07-18T07:08:56	728.71	Low	KAlSi3O8	Monoclinic/Triclinic	6	Tectosilicate	Feldspar Group	Biaxial negative	None	2.54-2.63	101.19	73.43	72.62	43.25	0	0	0	80.18	125.42	101.46	0.7739	67.57	59.31	.jpg	CN	F44-Potassium_Feldspar-CN-3-38-185deg	3	38	6	FALSE	CN	243	0.427	0
F44-Potassium_Feldspar-CN-3-39-190deg.jpg	F44	Potassium_Feldspar	CN	190	Third Quadrant (190Â°)	R,G,B	3	JPEG	756	RGB	587	uint8	2025-06-12T08:40:03	.jpg	2024-07-18T07:09:25	803.83	Low	KAlSi3O8	Monoclinic/Triclinic	6	Tectosilicate	Feldspar Group	Biaxial negative	None	2.54-2.63	114.51	81.44	83.15	53.52	0	0	0	87.47	125.89	114.67	0.7765	76.86	62.03	.jpg	CN	F44-Potassium_Feldspar-CN-3-39-190deg	3	39	6	FALSE	CN	252	0.444	0
F44-Potassium_Feldspar-CN-3-4-15deg.jpg	F44	Potassium_Feldspar	CN	15	First Quadrant (15Â°)	R,G,B	3	JPEG	631	RGB	568	uint8	2025-06-12T08:40:06	.jpg	2024-07-18T06:51:35	706.12	Low	KAlSi3O8	Monoclinic/Triclinic	6	Tectosilicate	Feldspar Group	Biaxial negative	None	2.54-2.63	115.03	86.79	86.49	57.64	0	0	0	84.52	107.37	115.86	0.9002	81.29	50.8	.jpg	CN	F44-Potassium_Feldspar-CN-3-4-15deg	3	4	6	FALSE	CN	253	0.358	0
F44-Potassium_Feldspar-CN-3-40-195deg.jpg	F44	Potassium_Feldspar	CN	195	Third Quadrant (195Â°)	R,G,B	3	JPEG	731	RGB	578	uint8	2025-06-12T08:40:05	.jpg	2024-07-18T07:09:48	808.19	Low	KAlSi3O8	Monoclinic/Triclinic	6	Tectosilicate	Feldspar Group	Biaxial negative	None	2.54-2.63	109.09	75.91	78.12	49.36	0	0	0	89.53	130.56	109.29	0.7907	71.75	56.6	.jpg	CN	F44-Potassium_Feldspar-CN-3-40-195deg	3	40	6	FALSE	CN	253	0.423	0
F44-Potassium_Feldspar-CN-3-41-200deg.jpg	F44	Potassium_Feldspar	CN	200	Third Quadrant (200Â°)	R,G,B	3	JPEG	732	RGB	556	uint8	2025-06-12T08:40:05	.jpg	2024-07-18T07:10:11	796.95	Low	KAlSi3O8	Monoclinic/Triclinic	6	Tectosilicate	Feldspar Group	Biaxial negative	None	2.54-2.63	99.92	67.18	70.5	44.39	0	0	0	90.37	129.64	100.15	0.7596	64.1	48.98	.jpg	CN	F44-Potassium_Feldspar-CN-3-41-200deg	3	41	6	FALSE	CN	253	0.407	0
F44-Potassium_Feldspar-CN-3-42-205deg.jpg	F44	Potassium_Feldspar	CN	205	Third Quadrant (205Â°)	R,G,B	3	JPEG	697	RGB	538	uint8	2025-06-12T08:40:05	.jpg	2024-07-18T07:10:36	756.06	Low	KAlSi3O8	Monoclinic/Triclinic	6	Tectosilicate	Feldspar Group	Biaxial negative	None	2.54-2.63	70.93	43.24	47.34	27.86	0	0	0	94.96	145.65	71.44	0.7719	41.8	33	.jpg	CN	F44-Potassium_Feldspar-CN-3-42-205deg	3	42	6	FALSE	CN	253	0.375	0
F44-Potassium_Feldspar-CN-3-43-210deg.jpg	F44	Potassium_Feldspar	CN	210	Third Quadrant (210Â°)	R,G,B	3	JPEG	750	RGB	583	uint8	2025-06-12T08:40:05	.jpg	2024-07-18T07:11:01	847.31	Low	KAlSi3O8	Monoclinic/Triclinic	6	Tectosilicate	Feldspar Group	Biaxial negative	None	2.54-2.63	77.51	49.92	53.39	32.76	0	0	0	91.77	137.75	77.83	0.7773	47.93	41.63	.jpg	CN	F44-Potassium_Feldspar-CN-3-43-210deg	3	43	6	FALSE	CN	253	0.437	0
F44-Potassium_Feldspar-CN-3-44-215deg.jpg	F44	Potassium_Feldspar	CN	215	Third Quadrant (215Â°)	R,G,B	3	JPEG	797	RGB	590	uint8	2025-06-12T08:40:05	.jpg	2024-07-18T07:11:34	912.22	Low	KAlSi3O8	Monoclinic/Triclinic	6	Tectosilicate	Feldspar Group	Biaxial negative	None	2.54-2.63	113.28	80.77	83.92	57.7	0	0	0	89.49	117.31	113.52	0.7403	77.58	63.3	.jpg	CN	F44-Potassium_Feldspar-CN-3-44-215deg	3	44	6	FALSE	CN	252	0.47	0
F44-Potassium_Feldspar-CN-3-45-220deg.jpg	F44	Potassium_Feldspar	CN	220	Third Quadrant (220Â°)	R,G,B	3	JPEG	802	RGB	618	uint8	2025-06-12T08:40:05	.jpg	2024-07-18T07:11:59	899.02	Low	KAlSi3O8	Monoclinic/Triclinic	6	Tectosilicate	Feldspar Group	Biaxial negative	None	2.54-2.63	127.32	96.39	98.38	71.45	0	0	0	84.33	102.98	127.53	0.7706	92.46	77.12	.jpg	CN	F44-Potassium_Feldspar-CN-3-45-220deg	3	45	6	FALSE	CN	252	0.496	0
F44-Potassium_Feldspar-CN-3-46-225deg.jpg	F44	Potassium_Feldspar	CN	225	Third Quadrant (225Â°)	R,G,B	3	JPEG	762	RGB	610	uint8	2025-06-12T08:40:04	.jpg	2024-07-18T07:12:39	804.85	Low	KAlSi3O8	Monoclinic/Triclinic	6	Tectosilicate	Feldspar Group	Biaxial negative	None	2.54-2.63	127.41	96.65	98.17	70.44	0	0	0	82.91	104.65	127.56	0.8005	92.32	78.27	.jpg	CN	F44-Potassium_Feldspar-CN-3-46-225deg	3	46	6	FALSE	CN	255	0.465	0
F44-Potassium_Feldspar-CN-3-47-230deg.jpg	F44	Potassium_Feldspar	CN	230	Third Quadrant (230Â°)	R,G,B	3	JPEG	843	RGB	703	uint8	2025-06-12T08:40:05	.jpg	2024-07-18T07:13:04	913.86	Low	KAlSi3O8	Monoclinic/Triclinic	6	Tectosilicate	Feldspar Group	Biaxial negative	None	2.54-2.63	107.3	82.29	82.16	56.89	0	0	0	73.76	101.01	107.54	0.8339	77.55	78.14	.jpg	CN	F44-Potassium_Feldspar-CN-3-47-230deg	3	47	6	FALSE	CN	252	0.593	0
F44-Potassium_Feldspar-CN-3-48-235deg.jpg	F44	Potassium_Feldspar	CN	235	Third Quadrant (235Â°)	R,G,B	3	JPEG	764	RGB	668	uint8	2025-06-12T08:40:05	.jpg	2024-07-18T07:18:40	841.33	Low	KAlSi3O8	Monoclinic/Triclinic	6	Tectosilicate	Feldspar Group	Biaxial negative	None	2.54-2.63	112.48	85.36	84.86	56.75	0	0	0	78.95	111.52	112.73	0.8743	79.89	73.49	.jpg	CN	F44-Potassium_Feldspar-CN-3-48-235deg	3	48	6	FALSE	CN	252	0.51	0
F44-Potassium_Feldspar-CN-3-49-240deg.jpg	F44	Potassium_Feldspar	CN	240	Third Quadrant (240Â°)	R,G,B	3	JPEG	748	RGB	705	uint8	2025-06-12T08:40:05	.jpg	2024-07-18T07:19:07	801.74	Low	KAlSi3O8	Monoclinic/Triclinic	6	Tectosilicate	Feldspar Group	Biaxial negative	None	2.54-2.63	105.04	80.18	79.4	53	0	0	0	72.59	103.07	105.26	0.9425	74.88	74.38	.jpg	CN	F44-Potassium_Feldspar-CN-3-49-240deg	3	49	6	FALSE	CN	252	0.527	0
F44-Potassium_Feldspar-CN-3-5-20deg.jpg	F44	Potassium_Feldspar	CN	20	First Quadrant (20Â°)	R,G,B	3	JPEG	656	RGB	550	uint8	2025-06-12T08:40:04	.jpg	2024-07-18T06:51:56	733.08	Low	KAlSi3O8	Monoclinic/Triclinic	6	Tectosilicate	Feldspar Group	Biaxial negative	None	2.54-2.63	84.34	63.68	63	41	0	0	0	85.7	115.73	85.86	0.8384	59.25	40.34	.jpg	CN	F44-Potassium_Feldspar-CN-3-5-20deg	3	5	6	FALSE	CN	253	0.361	0
F44-Potassium_Feldspar-CN-3-50-245deg.jpg	F44	Potassium_Feldspar	CN	245	Third Quadrant (245Â°)	R,G,B	3	JPEG	714	RGB	718	uint8	2025-06-12T08:40:05	.jpg	2024-07-18T07:19:38	733.61	Low	KAlSi3O8	Monoclinic/Triclinic	6	Tectosilicate	Feldspar Group	Biaxial negative	None	2.54-2.63	98.86	75.3	74.57	49.54	0	0	0	68.21	97.14	99.05	1.0056	70.28	73.86	.jpg	CN	F44-Potassium_Feldspar-CN-3-50-245deg	3	50	6	FALSE	CN	251	0.513	0
F44-Potassium_Feldspar-CN-3-51-250deg.jpg	F44	Potassium_Feldspar	CN	250	Third Quadrant (250Â°)	R,G,B	3	JPEG	687	RGB	719	uint8	2025-06-12T08:40:05	.jpg	2024-07-18T07:20:09	728.45	Low	KAlSi3O8	Monoclinic/Triclinic	6	Tectosilicate	Feldspar Group	Biaxial negative	None	2.54-2.63	107.16	82.58	81.45	54.61	0	0	0	69.86	96.94	107.37	1.0466	77.02	75.57	.jpg	CN	F44-Potassium_Feldspar-CN-3-51-250deg	3	51	6	FALSE	CN	251	0.494	0
F44-Potassium_Feldspar-CN-3-52-255deg.jpg	F44	Potassium_Feldspar	CN	255	Third Quadrant (255Â°)	R,G,B	3	JPEG	745	RGB	756	uint8	2025-06-12T08:40:05	.jpg	2024-07-18T07:20:39	774	Low	KAlSi3O8	Monoclinic/Triclinic	6	Tectosilicate	Feldspar Group	Biaxial negative	None	2.54-2.63	96.93	74.12	73.18	48.49	0	0	0	65.11	92.11	97.09	1.0148	69.06	73.98	.jpg	CN	F44-Potassium_Feldspar-CN-3-52-255deg	3	52	6	FALSE	CN	251	0.563	0
F44-Potassium_Feldspar-CN-3-53-260deg.jpg	F44	Potassium_Feldspar	CN	260	Third Quadrant (260Â°)	R,G,B	3	JPEG	666	RGB	766	uint8	2025-06-12T08:40:05	.jpg	2024-07-18T07:21:07	772.37	Low	KAlSi3O8	Monoclinic/Triclinic	6	Tectosilicate	Feldspar Group	Biaxial negative	None	2.54-2.63	111.01	85.84	84.76	57.45	0	0	0	71.75	98.15	111.2	1.1502	80.22	76.7	.jpg	CN	F44-Potassium_Feldspar-CN-3-53-260deg	3	53	6	FALSE	CN	251	0.51	0
F44-Potassium_Feldspar-CN-3-54-265deg.jpg	F44	Potassium_Feldspar	CN	265	Third Quadrant (265Â°)	R,G,B	3	JPEG	719	RGB	799	uint8	2025-06-12T08:40:05	.jpg	2024-07-18T07:21:43	861.99	Low	KAlSi3O8	Monoclinic/Triclinic	6	Tectosilicate	Feldspar Group	Biaxial negative	None	2.54-2.63	111.46	86.65	85.46	58.27	0	0	0	70.77	95.41	111.62	1.1113	80.99	77.53	.jpg	CN	F44-Potassium_Feldspar-CN-3-54-265deg	3	54	6	FALSE	CN	251	0.574	0
F44-Potassium_Feldspar-CN-3-55-270deg.jpg	F44	Potassium_Feldspar	CN	270	Three-quarter (270Â°)	R,G,B	3	JPEG	655	RGB	761	uint8	2025-06-12T08:40:05	.jpg	2024-07-18T07:22:09	756.88	Low	KAlSi3O8	Monoclinic/Triclinic	6	Tectosilicate	Feldspar Group	Biaxial negative	None	2.54-2.63	109.35	83.97	83.03	55.78	0	0	0	71.09	96.89	109.51	1.1618	78.44	74.65	.jpg	CN	F44-Potassium_Feldspar-CN-3-55-270deg	3	55	6	FALSE	CN	251	0.498	0
F44-Potassium_Feldspar-CN-3-56-275deg.jpg	F44	Potassium_Feldspar	CN	275	Fourth Quadrant (275Â°)	R,G,B	3	JPEG	624	RGB	835	uint8	2025-06-12T08:40:05	.jpg	2024-07-18T07:23:05	804.89	Low	KAlSi3O8	Monoclinic/Triclinic	6	Tectosilicate	Feldspar Group	Biaxial negative	None	2.54-2.63	117.14	91.46	90.39	62.58	0	0	0	72.27	93.09	117.3	1.3381	85.75	77.68	.jpg	CN	F44-Potassium_Feldspar-CN-3-56-275deg	3	56	6	FALSE	CN	252	0.521	0
F44-Potassium_Feldspar-CN-3-57-280deg.jpg	F44	Potassium_Feldspar	CN	280	Fourth Quadrant (280Â°)	R,G,B	3	JPEG	560	RGB	755	uint8	2025-06-12T08:40:05	.jpg	2024-07-18T07:23:32	736.42	Low	KAlSi3O8	Monoclinic/Triclinic	6	Tectosilicate	Feldspar Group	Biaxial negative	None	2.54-2.63	120.59	89.53	90.97	62.79	0	0	0	82.78	108.55	120.71	1.3482	85.08	71.35	.jpg	CN	F44-Potassium_Feldspar-CN-3-57-280deg	3	57	6	FALSE	CN	252	0.423	0
F44-Potassium_Feldspar-CN-3-58-285deg.jpg	F44	Potassium_Feldspar	CN	285	Fourth Quadrant (285Â°)	R,G,B	3	JPEG	549	RGB	752	uint8	2025-06-12T08:40:05	.jpg	2024-07-18T07:23:56	776.02	Low	KAlSi3O8	Monoclinic/Triclinic	6	Tectosilicate	Feldspar Group	Biaxial negative	None	2.54-2.63	132.12	100.83	101.41	71.27	0	0	0	86.02	107.35	132.32	1.3698	95.56	70.29	.jpg	CN	F44-Potassium_Feldspar-CN-3-58-285deg	3	58	6	FALSE	CN	253	0.413	0
F44-Potassium_Feldspar-CN-3-59-290deg.jpg	F44	Potassium_Feldspar	CN	290	Fourth Quadrant (290Â°)	R,G,B	3	JPEG	529	RGB	753	uint8	2025-06-12T08:40:05	.jpg	2024-07-18T07:24:25	832.21	Low	KAlSi3O8	Monoclinic/Triclinic	6	Tectosilicate	Feldspar Group	Biaxial negative	None	2.54-2.63	137.96	105.81	106.49	75.69	0	0	0	95.44	117.79	138.27	1.4234	100.47	65.58	.jpg	CN	F44-Potassium_Feldspar-CN-3-59-290deg	3	59	6	FALSE	CN	253	0.398	0
F44-Potassium_Feldspar-CN-3-6-25deg.jpg	F44	Potassium_Feldspar	CN	25	First Quadrant (25Â°)	R,G,B	3	JPEG	767	RGB	591	uint8	2025-06-12T08:40:03	.jpg	2024-07-18T06:52:15	912.49	Low	KAlSi3O8	Monoclinic/Triclinic	6	Tectosilicate	Feldspar Group	Biaxial negative	None	2.54-2.63	106.04	80.86	80.62	54.95	0	0	0	84.62	107.12	107.31	0.7705	75.98	50.81	.jpg	CN	F44-Potassium_Feldspar-CN-3-6-25deg	3	6	6	FALSE	CN	253	0.453	0
F44-Potassium_Feldspar-CN-3-60-295deg.jpg	F44	Potassium_Feldspar	CN	295	Fourth Quadrant (295Â°)	R,G,B	3	JPEG	521	RGB	811	uint8	2025-06-12T08:40:05	.jpg	2024-07-18T07:24:55	884.5	Low	KAlSi3O8	Monoclinic/Triclinic	6	Tectosilicate	Feldspar Group	Biaxial negative	None	2.54-2.63	99.14	70.93	73.24	49.67	0	0	0	98.67	132.99	99.7	1.5566	67.78	48.86	.jpg	CN	F44-Potassium_Feldspar-CN-3-60-295deg	3	60	6	FALSE	CN	253	0.423	0
F44-Potassium_Feldspar-CN-3-61-300deg.jpg	F44	Potassium_Feldspar	CN	300	Fourth Quadrant (300Â°)	R,G,B	3	JPEG	531	RGB	735	uint8	2025-06-12T08:40:05	.jpg	2024-07-18T07:25:26	828.89	Low	KAlSi3O8	Monoclinic/Triclinic	6	Tectosilicate	Feldspar Group	Biaxial negative	None	2.54-2.63	106.49	76.57	78.6	52.76	0	0	0	94.41	121.72	107.17	1.3842	72.86	44.51	.jpg	CN	F44-Potassium_Feldspar-CN-3-61-300deg	3	61	6	FALSE	CN	253	0.39	0
F44-Potassium_Feldspar-CN-3-62-305deg.jpg	F44	Potassium_Feldspar	CN	305	Fourth Quadrant (305Â°)	R,G,B	3	JPEG	510	RGB	892	uint8	2025-06-12T08:40:05	.jpg	2024-07-18T07:26:51	788.31	Low	KAlSi3O8	Monoclinic/Triclinic	6	Tectosilicate	Feldspar Group	Biaxial negative	None	2.54-2.63	114.56	85.15	87.22	61.94	0	0	0	76.59	89.66	114.92	1.749	81.56	64.61	.jpg	CN	F44-Potassium_Feldspar-CN-3-62-305deg	3	62	6	FALSE	CN	253	0.455	0
F44-Potassium_Feldspar-CN-3-63-310deg.jpg	F44	Potassium_Feldspar	CN	310	Fourth Quadrant (310Â°)	R,G,B	3	JPEG	554	RGB	744	uint8	2025-06-12T08:40:04	.jpg	2024-07-18T07:27:56	745.29	Low	KAlSi3O8	Monoclinic/Triclinic	6	Tectosilicate	Feldspar Group	Biaxial negative	None	2.54-2.63	152.26	121.27	121.99	92.43	0	0	0	80.59	81.59	152.63	1.343	116.18	77.29	.jpg	CN	F44-Potassium_Feldspar-CN-3-63-310deg	3	63	6	FALSE	CN	255	0.412	0
F44-Potassium_Feldspar-CN-3-64-315deg.jpg	F44	Potassium_Feldspar	CN	315	Fourth Quadrant (315Â°)	R,G,B	3	JPEG	586	RGB	736	uint8	2025-06-12T08:40:05	.jpg	2024-07-18T07:28:24	789.87	Low	KAlSi3O8	Monoclinic/Triclinic	6	Tectosilicate	Feldspar Group	Biaxial negative	None	2.54-2.63	175.05	145.44	144.74	113.72	0	0	0	85.29	78.24	175.35	1.256	139.33	81.38	.jpg	CN	F44-Potassium_Feldspar-CN-3-64-315deg	3	64	6	FALSE	CN	253	0.431	0
F44-Potassium_Feldspar-CN-3-65-320deg.jpg	F44	Potassium_Feldspar	CN	320	Fourth Quadrant (320Â°)	R,G,B	3	JPEG	621	RGB	840	uint8	2025-06-12T08:40:04	.jpg	2024-07-18T07:30:26	829.6	Low	KAlSi3O8	Monoclinic/Triclinic	6	Tectosilicate	Feldspar Group	Biaxial negative	None	2.54-2.63	148.45	120.92	120.31	91.57	0	0	0	74.23	74.94	148.65	1.3527	115.28	85.47	.jpg	CN	F44-Potassium_Feldspar-CN-3-65-320deg	3	65	6	FALSE	CN	252	0.522	0
F44-Potassium_Feldspar-CN-3-66-325deg.jpg	F44	Potassium_Feldspar	CN	325	Fourth Quadrant (325Â°)	R,G,B	3	JPEG	671	RGB	824	uint8	2025-06-12T08:40:05	.jpg	2024-07-18T07:30:52	854.01	Low	KAlSi3O8	Monoclinic/Triclinic	6	Tectosilicate	Feldspar Group	Biaxial negative	None	2.54-2.63	143.37	117.84	116.17	87.31	0	0	0	70.94	73.87	143.6	1.228	111.62	87.36	.jpg	CN	F44-Potassium_Feldspar-CN-3-66-325deg	3	66	6	FALSE	CN	253	0.553	0
F44-Potassium_Feldspar-CN-3-67-330deg.jpg	F44	Potassium_Feldspar	CN	330	Fourth Quadrant (330Â°)	R,G,B	3	JPEG	697	RGB	789	uint8	2025-06-12T08:40:05	.jpg	2024-07-18T07:31:30	842.44	Low	KAlSi3O8	Monoclinic/Triclinic	6	Tectosilicate	Feldspar Group	Biaxial negative	None	2.54-2.63	141.67	115.94	113.7	83.49	0	0	0	70.27	76.85	141.88	1.132	109.17	85.99	.jpg	CN	F44-Potassium_Feldspar-CN-3-67-330deg	3	67	6	FALSE	CN	252	0.55	0
F44-Potassium_Feldspar-CN-3-68-335deg.jpg	F44	Potassium_Feldspar	CN	335	Fourth Quadrant (335Â°)	R,G,B	3	JPEG	673	RGB	789	uint8	2025-06-12T08:40:05	.jpg	2024-07-18T07:31:54	757.46	Low	KAlSi3O8	Monoclinic/Triclinic	6	Tectosilicate	Feldspar Group	Biaxial negative	None	2.54-2.63	134.51	110.46	108.29	79.9	0	0	0	65.44	70.24	134.66	1.1724	104.06	88.13	.jpg	CN	F44-Potassium_Feldspar-CN-3-68-335deg	3	68	6	FALSE	CN	252	0.531	0
F44-Potassium_Feldspar-CN-3-69-340deg.jpg	F44	Potassium_Feldspar	CN	340	Fourth Quadrant (340Â°)	R,G,B	3	JPEG	674	RGB	763	uint8	2025-06-12T08:40:03	.jpg	2024-07-18T07:32:22	709.02	Low	KAlSi3O8	Monoclinic/Triclinic	6	Tectosilicate	Feldspar Group	Biaxial negative	None	2.54-2.63	126.69	103.01	100.87	72.9	0	0	0	62.57	69.91	126.83	1.132	96.7	86.58	.jpg	CN	F44-Potassium_Feldspar-CN-3-69-340deg	3	69	6	FALSE	CN	255	0.514	0
F44-Potassium_Feldspar-CN-3-7-30deg.jpg	F44	Potassium_Feldspar	CN	30	First Quadrant (30Â°)	R,G,B	3	JPEG	687	RGB	588	uint8	2025-06-12T08:40:05	.jpg	2024-07-18T06:52:40	807.08	Low	KAlSi3O8	Monoclinic/Triclinic	6	Tectosilicate	Feldspar Group	Biaxial negative	None	2.54-2.63	151.67	119.44	118.93	85.69	0	0	0	86.39	97.31	152.27	0.8559	113.02	65.59	.jpg	CN	F44-Potassium_Feldspar-CN-3-7-30deg	3	7	6	FALSE	CN	255	0.404	0
F44-Potassium_Feldspar-CN-3-70-345deg.jpg	F44	Potassium_Feldspar	CN	345	Fourth Quadrant (345Â°)	R,G,B	3	JPEG	736	RGB	776	uint8	2025-06-12T08:40:04	.jpg	2024-07-18T07:32:46	771.48	Low	KAlSi3O8	Monoclinic/Triclinic	6	Tectosilicate	Feldspar Group	Biaxial negative	None	2.54-2.63	122.34	98.52	96.52	68.72	0	0	0	61.6	70.65	122.46	1.0543	92.32	84.37	.jpg	CN	F44-Potassium_Feldspar-CN-3-70-345deg	3	70	6	FALSE	CN	251	0.571	0
F44-Potassium_Feldspar-CN-3-71-350deg.jpg	F44	Potassium_Feldspar	CN	350	Fourth Quadrant (350Â°)	R,G,B	3	JPEG	661	RGB	785	uint8	2025-06-12T08:40:05	.jpg	2024-07-18T07:33:15	723.67	Low	KAlSi3O8	Monoclinic/Triclinic	6	Tectosilicate	Feldspar Group	Biaxial negative	None	2.54-2.63	122.03	96.89	95.38	67.22	0	0	0	63.24	73.84	122.16	1.1876	90.89	81.59	.jpg	CN	F44-Potassium_Feldspar-CN-3-71-350deg	3	71	6	FALSE	CN	252	0.519	0
F44-Potassium_Feldspar-CN-3-72-355deg.jpg	F44	Potassium_Feldspar	CN	355	Fourth Quadrant (355Â°)	R,G,B	3	JPEG	704	RGB	743	uint8	2025-06-12T08:40:05	.jpg	2024-07-18T07:33:44	736.84	Low	KAlSi3O8	Monoclinic/Triclinic	6	Tectosilicate	Feldspar Group	Biaxial negative	None	2.54-2.63	119.55	93.79	92.19	63.22	0	0	0	64.56	79.09	119.67	1.0554	87.59	77.74	.jpg	CN	F44-Potassium_Feldspar-CN-3-72-355deg	3	72	6	FALSE	CN	252	0.523	0
F44-Potassium_Feldspar-CN-3-8-35deg.jpg	F44	Potassium_Feldspar	CN	35	First Quadrant (35Â°)	R,G,B	3	JPEG	635	RGB	634	uint8	2025-06-12T08:40:03	.jpg	2024-07-18T06:53:05	772.28	Low	KAlSi3O8	Monoclinic/Triclinic	6	Tectosilicate	Feldspar Group	Biaxial negative	None	2.54-2.63	186.81	149.97	148.4	108.44	0	0	0	97.11	106.18	187.07	0.9984	141.75	59.95	.jpg	CN	F44-Potassium_Feldspar-CN-3-8-35deg	3	8	6	FALSE	CN	252	0.403	0
F44-Potassium_Feldspar-CN-3-9-40deg.jpg	F44	Potassium_Feldspar	CN	40	First Quadrant (40Â°)	R,G,B	3	JPEG	660	RGB	642	uint8	2025-06-12T08:40:05	.jpg	2024-07-18T06:53:27	787.55	Low	KAlSi3O8	Monoclinic/Triclinic	6	Tectosilicate	Feldspar Group	Biaxial negative	None	2.54-2.63	145.79	114.25	112.41	77.19	0	0	0	82.94	102.65	146.16	0.9727	106.76	68.95	.jpg	CN	F44-Potassium_Feldspar-CN-3-9-40deg	3	9	6	FALSE	CN	253	0.424	0
F44-Potassium_Feldspar-CN-4-1-0deg.jpg	F44	Potassium_Feldspar	CN	0	Reference (0Â°)	R,G,B	3	JPEG	778	RGB	536	uint8	2025-06-12T08:40:05	.jpg	2024-07-15T08:49:22	717.8	Low	KAlSi3O8	Monoclinic/Triclinic	6	Tectosilicate	Feldspar Group	Biaxial negative	None	2.54-2.63	138.12	138.85	127.8	106.43	0	0	0	62.92	48.66	142.71	0.6889	129.07	83.81	.jpg	CN	F44-Potassium_Feldspar-CN-4-1-0deg	4	1	6	FALSE	CN	254	0.417	0
F44-Potassium_Feldspar-CN-4-10-45deg.jpg	F44	Potassium_Feldspar	CN	45	First Quadrant (45Â°)	R,G,B	3	JPEG	484	RGB	592	uint8	2025-06-12T08:40:05	.jpg	2024-07-15T08:54:44	507.75	Low	KAlSi3O8	Monoclinic/Triclinic	6	Tectosilicate	Feldspar Group	Biaxial negative	None	2.54-2.63	111.18	119.37	104.86	84.03	0	0	0	62.17	68.04	121.31	1.2231	107.87	79.87	.jpg	CN	F44-Potassium_Feldspar-CN-4-10-45deg	4	10	6	FALSE	CN	254	0.287	0
F44-Potassium_Feldspar-CN-4-11-50deg.jpg	F44	Potassium_Feldspar	CN	50	First Quadrant (50Â°)	R,G,B	3	JPEG	524	RGB	651	uint8	2025-06-12T08:40:05	.jpg	2024-07-15T08:55:36	577.01	Low	KAlSi3O8	Monoclinic/Triclinic	6	Tectosilicate	Feldspar Group	Biaxial negative	None	2.54-2.63	109.27	117.29	103.36	83.54	0	0	0	60.63	63.86	118.5	1.2424	106.28	80.78	.jpg	CN	F44-Potassium_Feldspar-CN-4-11-50deg	4	11	6	FALSE	CN	255	0.341	0
F44-Potassium_Feldspar-CN-4-12-55deg.jpg	F44	Potassium_Feldspar	CN	55	First Quadrant (55Â°)	R,G,B	3	JPEG	501	RGB	660	uint8	2025-06-12T08:40:05	.jpg	2024-07-15T08:56:02	585.47	Low	KAlSi3O8	Monoclinic/Triclinic	6	Tectosilicate	Feldspar Group	Biaxial negative	None	2.54-2.63	107.84	116.81	101.92	81.11	0	0	0	62.8	68.36	118.5	1.3174	105.11	76.71	.jpg	CN	F44-Potassium_Feldspar-CN-4-12-55deg	4	12	6	FALSE	CN	255	0.331	0
F44-Potassium_Feldspar-CN-4-13-60deg.jpg	F44	Potassium_Feldspar	CN	60	First Quadrant (60Â°)	R,G,B	3	JPEG	458	RGB	664	uint8	2025-06-12T08:40:05	.jpg	2024-07-15T08:56:21	527.43	Low	KAlSi3O8	Monoclinic/Triclinic	6	Tectosilicate	Feldspar Group	Biaxial negative	None	2.54-2.63	118.6	129.04	113.85	93.9	0	0	0	60.35	58.13	130.56	1.4498	117.34	79.39	.jpg	CN	F44-Potassium_Feldspar-CN-4-13-60deg	4	13	6	FALSE	CN	255	0.304	0
F44-Potassium_Feldspar-CN-4-14-65deg.jpg	F44	Potassium_Feldspar	CN	65	First Quadrant (65Â°)	R,G,B	3	JPEG	482	RGB	716	uint8	2025-06-12T08:40:05	.jpg	2024-07-15T08:56:53	574.84	Low	KAlSi3O8	Monoclinic/Triclinic	6	Tectosilicate	Feldspar Group	Biaxial negative	None	2.54-2.63	118.34	126.51	112.93	93.92	0	0	0	59.09	52.37	128.06	1.4855	115.84	79.32	.jpg	CN	F44-Potassium_Feldspar-CN-4-14-65deg	4	14	6	FALSE	CN	255	0.345	0
F44-Potassium_Feldspar-CN-4-15-70deg.jpg	F44	Potassium_Feldspar	CN	70	First Quadrant (70Â°)	R,G,B	3	JPEG	509	RGB	670	uint8	2025-06-12T08:40:05	.jpg	2024-07-15T08:57:15	553.48	Low	KAlSi3O8	Monoclinic/Triclinic	6	Tectosilicate	Feldspar Group	Biaxial negative	None	2.54-2.63	120.09	127.12	114.14	95.2	0	0	0	58.52	49.33	129.23	1.3163	116.77	79.62	.jpg	CN	F44-Potassium_Feldspar-CN-4-15-70deg	4	15	6	FALSE	CN	255	0.341	0
F44-Potassium_Feldspar-CN-4-16-75deg.jpg	F44	Potassium_Feldspar	CN	75	First Quadrant (75Â°)	R,G,B	3	JPEG	551	RGB	691	uint8	2025-06-12T08:40:05	.jpg	2024-07-15T08:57:43	589.59	Low	KAlSi3O8	Monoclinic/Triclinic	6	Tectosilicate	Feldspar Group	Biaxial negative	None	2.54-2.63	118.28	125.27	112.63	94.33	0	0	0	55.64	45.83	127.23	1.2541	115.22	82.11	.jpg	CN	F44-Potassium_Feldspar-CN-4-16-75deg	4	16	6	FALSE	CN	255	0.381	0
F44-Potassium_Feldspar-CN-4-17-80deg.jpg	F44	Potassium_Feldspar	CN	80	First Quadrant (80Â°)	R,G,B	3	JPEG	514	RGB	668	uint8	2025-06-12T08:40:05	.jpg	2024-07-15T08:58:08	571.88	Low	KAlSi3O8	Monoclinic/Triclinic	6	Tectosilicate	Feldspar Group	Biaxial negative	None	2.54-2.63	123.75	130.29	117.07	97.18	0	0	0	60.57	51.02	132.63	1.2996	119.64	75.38	.jpg	CN	F44-Potassium_Feldspar-CN-4-17-80deg	4	17	6	FALSE	CN	254	0.343	0
F44-Potassium_Feldspar-CN-4-18-85deg.jpg	F44	Potassium_Feldspar	CN	85	First Quadrant (85Â°)	R,G,B	3	JPEG	523	RGB	681	uint8	2025-06-12T08:40:06	.jpg	2024-07-15T08:58:32	566.26	Low	KAlSi3O8	Monoclinic/Triclinic	6	Tectosilicate	Feldspar Group	Biaxial negative	None	2.54-2.63	125.64	130.88	118.29	98.35	0	0	0	60.17	48.92	133.14	1.3021	120.55	78.08	.jpg	CN	F44-Potassium_Feldspar-CN-4-18-85deg	4	18	6	FALSE	CN	254	0.356	0
F44-Potassium_Feldspar-CN-4-19-90deg.jpg	F44	Potassium_Feldspar	CN	90	Perpendicular (90Â°)	R,G,B	3	JPEG	572	RGB	724	uint8	2025-06-12T08:40:03	.jpg	2024-07-15T08:59:13	664.37	Low	KAlSi3O8	Monoclinic/Triclinic	6	Tectosilicate	Feldspar Group	Biaxial negative	None	2.54-2.63	119.29	119.7	109.82	90.48	0	0	0	57.76	47.51	124.44	1.2657	110.92	83	.jpg	CN	F44-Potassium_Feldspar-CN-4-19-90deg	4	19	6	FALSE	CN	255	0.414	0
F44-Potassium_Feldspar-CN-4-2-5deg.jpg	F44	Potassium_Feldspar	CN	5	First Quadrant (5Â°)	R,G,B	3	JPEG	780	RGB	591	uint8	2025-06-12T08:40:05	.jpg	2024-07-15T08:50:03	762.27	Low	KAlSi3O8	Monoclinic/Triclinic	6	Tectosilicate	Feldspar Group	Biaxial negative	None	2.54-2.63	134.93	136.19	125.15	104.33	0	0	0	60.99	47.3	139.24	0.7577	126.52	85.54	.jpg	CN	F44-Potassium_Feldspar-CN-4-2-5deg	4	2	6	FALSE	CN	255	0.461	0
F44-Potassium_Feldspar-CN-4-20-95deg.jpg	F44	Potassium_Feldspar	CN	95	Second Quadrant (95Â°)	R,G,B	3	JPEG	587	RGB	744	uint8	2025-06-12T08:40:05	.jpg	2024-07-15T08:59:40	689.99	Low	KAlSi3O8	Monoclinic/Triclinic	6	Tectosilicate	Feldspar Group	Biaxial negative	None	2.54-2.63	121.79	120.94	111.8	92.67	0	0	0	57.43	46.06	126.41	1.2675	112.59	85.83	.jpg	CN	F44-Potassium_Feldspar-CN-4-20-95deg	4	20	6	FALSE	CN	255	0.437	0
F44-Potassium_Feldspar-CN-4-21-100deg.jpg	F44	Potassium_Feldspar	CN	100	Second Quadrant (100Â°)	R,G,B	3	JPEG	562	RGB	720	uint8	2025-06-12T08:40:05	.jpg	2024-07-15T09:00:07	650.72	Low	KAlSi3O8	Monoclinic/Triclinic	6	Tectosilicate	Feldspar Group	Biaxial negative	None	2.54-2.63	129.34	127.88	118.97	99.69	0	0	0	58.72	45.6	133.76	1.2811	119.62	86.96	.jpg	CN	F44-Potassium_Feldspar-CN-4-21-100deg	4	21	6	FALSE	CN	255	0.405	0
F44-Potassium_Feldspar-CN-4-22-105deg.jpg	F44	Potassium_Feldspar	CN	105	Second Quadrant (105Â°)	R,G,B	3	JPEG	523	RGB	686	uint8	2025-06-12T08:40:05	.jpg	2024-07-15T09:00:31	580.71	Low	KAlSi3O8	Monoclinic/Triclinic	6	Tectosilicate	Feldspar Group	Biaxial negative	None	2.54-2.63	132.96	131.31	122.76	104	0	0	0	58.45	43.94	137.17	1.3117	123.33	88.63	.jpg	CN	F44-Potassium_Feldspar-CN-4-22-105deg	4	22	6	FALSE	CN	255	0.359	0
F44-Potassium_Feldspar-CN-4-23-110deg.jpg	F44	Potassium_Feldspar	CN	110	Second Quadrant (110Â°)	R,G,B	3	JPEG	557	RGB	697	uint8	2025-06-12T08:40:04	.jpg	2024-07-15T09:00:56	601.29	Low	KAlSi3O8	Monoclinic/Triclinic	6	Tectosilicate	Feldspar Group	Biaxial negative	None	2.54-2.63	135.12	135.33	125.9	107.25	0	0	0	57.39	41.78	138.87	1.2513	126.91	90.29	.jpg	CN	F44-Potassium_Feldspar-CN-4-23-110deg	4	23	6	FALSE	CN	255	0.388	0
F44-Potassium_Feldspar-CN-4-24-115deg.jpg	F44	Potassium_Feldspar	CN	115	Second Quadrant (115Â°)	R,G,B	3	JPEG	536	RGB	697	uint8	2025-06-12T08:40:03	.jpg	2024-07-15T09:01:17	587.96	Low	KAlSi3O8	Monoclinic/Triclinic	6	Tectosilicate	Feldspar Group	Biaxial negative	None	2.54-2.63	135.07	134.54	126.31	109.33	0	0	0	55.76	40.71	139.14	1.3004	127.06	91.17	.jpg	CN	F44-Potassium_Feldspar-CN-4-24-115deg	4	24	6	FALSE	CN	255	0.374	0
F44-Potassium_Feldspar-CN-4-25-120deg.jpg	F44	Potassium_Feldspar	CN	120	Second Quadrant (120Â°)	R,G,B	3	JPEG	568	RGB	648	uint8	2025-06-12T08:40:05	.jpg	2024-07-15T09:01:41	563.51	Low	KAlSi3O8	Monoclinic/Triclinic	6	Tectosilicate	Feldspar Group	Biaxial negative	None	2.54-2.63	132.85	132.58	124.78	108.92	0	0	0	53.22	38.58	136.83	1.1408	125.54	93.59	.jpg	CN	F44-Potassium_Feldspar-CN-4-25-120deg	4	25	6	FALSE	CN	255	0.368	0
F44-Potassium_Feldspar-CN-4-26-125deg.jpg	F44	Potassium_Feldspar	CN	125	Second Quadrant (125Â°)	R,G,B	3	JPEG	531	RGB	614	uint8	2025-06-12T08:40:03	.jpg	2024-07-15T09:02:12	484.81	Low	KAlSi3O8	Monoclinic/Triclinic	6	Tectosilicate	Feldspar Group	Biaxial negative	None	2.54-2.63	127.15	127.52	120.03	105.4	0	0	0	51.21	36.53	131.25	1.1563	120.87	93.79	.jpg	CN	F44-Potassium_Feldspar-CN-4-26-125deg	4	26	6	FALSE	CN	255	0.326	0
F44-Potassium_Feldspar-CN-4-27-130deg.jpg	F44	Potassium_Feldspar	CN	130	Second Quadrant (130Â°)	R,G,B	3	JPEG	610	RGB	634	uint8	2025-06-12T08:40:05	.jpg	2024-07-15T09:02:42	635.19	Low	KAlSi3O8	Monoclinic/Triclinic	6	Tectosilicate	Feldspar Group	Biaxial negative	None	2.54-2.63	136.53	135.67	129.21	115.43	0	0	0	53.34	39.57	141.83	1.0393	129.72	91.77	.jpg	CN	F44-Potassium_Feldspar-CN-4-27-130deg	4	27	6	FALSE	CN	255	0.387	0
F44-Potassium_Feldspar-CN-4-28-135deg.jpg	F44	Potassium_Feldspar	CN	135	Second Quadrant (135Â°)	R,G,B	3	JPEG	593	RGB	616	uint8	2025-06-12T08:40:04	.jpg	2024-07-15T09:03:04	557.01	Low	KAlSi3O8	Monoclinic/Triclinic	6	Tectosilicate	Feldspar Group	Biaxial negative	None	2.54-2.63	126.26	125.94	119.77	107.09	0	0	0	48.6	36.82	131.46	1.0388	120.35	94.67	.jpg	CN	F44-Potassium_Feldspar-CN-4-28-135deg	4	28	6	FALSE	CN	255	0.365	0
F44-Potassium_Feldspar-CN-4-29-140deg.jpg	F44	Potassium_Feldspar	CN	140	Second Quadrant (140Â°)	R,G,B	3	JPEG	548	RGB	533	uint8	2025-06-12T08:40:05	.jpg	2024-07-15T09:03:24	463.16	Low	KAlSi3O8	Monoclinic/Triclinic	6	Tectosilicate	Feldspar Group	Biaxial negative	None	2.54-2.63	124.04	125.39	118.15	105.02	0	0	0	51.27	38.1	130.12	0.9726	119.15	89.9	.jpg	CN	F44-Potassium_Feldspar-CN-4-29-140deg	4	29	6	FALSE	CN	255	0.292	0
F44-Potassium_Feldspar-CN-4-3-10deg.jpg	F44	Potassium_Feldspar	CN	10	First Quadrant (10Â°)	R,G,B	3	JPEG	768	RGB	568	uint8	2025-06-12T08:40:04	.jpg	2024-07-15T08:51:16	723.09	Low	KAlSi3O8	Monoclinic/Triclinic	6	Tectosilicate	Feldspar Group	Biaxial negative	None	2.54-2.63	137.79	141.48	128.74	106.95	0	0	0	61.28	49.46	143.35	0.7396	130.74	83.85	.jpg	CN	F44-Potassium_Feldspar-CN-4-3-10deg	4	3	6	FALSE	CN	254	0.436	0
F44-Potassium_Feldspar-CN-4-30-145deg.jpg	F44	Potassium_Feldspar	CN	145	Second Quadrant (145Â°)	R,G,B	3	JPEG	586	RGB	595	uint8	2025-06-12T08:40:04	.jpg	2024-07-15T09:03:46	528.37	Low	KAlSi3O8	Monoclinic/Triclinic	6	Tectosilicate	Feldspar Group	Biaxial negative	None	2.54-2.63	122.74	124.81	117.33	104.43	0	0	0	49.17	36.11	128.8	1.0154	118.49	92.31	.jpg	CN	F44-Potassium_Feldspar-CN-4-30-145deg	4	30	6	FALSE	CN	255	0.349	0
F44-Potassium_Feldspar-CN-4-31-150deg.jpg	F44	Potassium_Feldspar	CN	150	Second Quadrant (150Â°)	R,G,B	3	JPEG	587	RGB	565	uint8	2025-06-12T08:40:05	.jpg	2024-07-15T09:04:14	525.96	Low	KAlSi3O8	Monoclinic/Triclinic	6	Tectosilicate	Feldspar Group	Biaxial negative	None	2.54-2.63	124.67	128.1	118.79	103.6	0	0	0	54.48	40.15	131.55	0.9625	120.38	89.61	.jpg	CN	F44-Potassium_Feldspar-CN-4-31-150deg	4	31	6	FALSE	CN	255	0.332	0
F44-Potassium_Feldspar-CN-4-32-155deg.jpg	F44	Potassium_Feldspar	CN	155	Second Quadrant (155Â°)	R,G,B	3	JPEG	598	RGB	532	uint8	2025-06-12T08:40:04	.jpg	2024-07-15T09:04:39	556.01	Low	KAlSi3O8	Monoclinic/Triclinic	6	Tectosilicate	Feldspar Group	Biaxial negative	None	2.54-2.63	137.88	141	129.74	110.35	0	0	0	61.94	47.2	145.02	0.8896	131.48	83.98	.jpg	CN	F44-Potassium_Feldspar-CN-4-32-155deg	4	32	6	FALSE	CN	255	0.318	0
F44-Potassium_Feldspar-CN-4-33-160deg.jpg	F44	Potassium_Feldspar	CN	160	Second Quadrant (160Â°)	R,G,B	3	JPEG	543	RGB	568	uint8	2025-06-12T08:40:05	.jpg	2024-07-15T09:05:06	523.73	Low	KAlSi3O8	Monoclinic/Triclinic	6	Tectosilicate	Feldspar Group	Biaxial negative	None	2.54-2.63	131.1	134.04	122.74	103.1	0	0	0	60.09	47.32	138.09	1.046	124.45	83.21	.jpg	CN	F44-Potassium_Feldspar-CN-4-33-160deg	4	33	6	FALSE	CN	255	0.308	0
F44-Potassium_Feldspar-CN-4-34-165deg.jpg	F44	Potassium_Feldspar	CN	165	Second Quadrant (165Â°)	R,G,B	3	JPEG	577	RGB	548	uint8	2025-06-12T08:40:05	.jpg	2024-07-15T09:05:38	551.85	Low	KAlSi3O8	Monoclinic/Triclinic	6	Tectosilicate	Feldspar Group	Biaxial negative	None	2.54-2.63	129.49	132.97	120.51	99.08	0	0	0	61.79	52.91	137.13	0.9497	122.44	78.63	.jpg	CN	F44-Potassium_Feldspar-CN-4-34-165deg	4	34	6	FALSE	CN	255	0.316	0
F44-Potassium_Feldspar-CN-4-35-170deg.jpg	F44	Potassium_Feldspar	CN	170	Second Quadrant (170Â°)	R,G,B	3	JPEG	639	RGB	562	uint8	2025-06-12T08:40:04	.jpg	2024-07-15T09:06:07	603	Low	KAlSi3O8	Monoclinic/Triclinic	6	Tectosilicate	Feldspar Group	Biaxial negative	None	2.54-2.63	126.54	129.41	117.3	95.96	0	0	0	60.66	52.31	133.41	0.8795	119.08	79.74	.jpg	CN	F44-Potassium_Feldspar-CN-4-35-170deg	4	35	6	FALSE	CN	255	0.359	0
F44-Potassium_Feldspar-CN-4-36-175deg.jpg	F44	Potassium_Feldspar	CN	175	Second Quadrant (175Â°)	R,G,B	3	JPEG	629	RGB	559	uint8	2025-06-12T08:40:05	.jpg	2024-07-15T09:06:46	608.78	Low	KAlSi3O8	Monoclinic/Triclinic	6	Tectosilicate	Feldspar Group	Biaxial negative	None	2.54-2.63	133.41	135.48	123.16	100.59	0	0	0	62.86	53.86	140.02	0.8887	124.81	80.23	.jpg	CN	F44-Potassium_Feldspar-CN-4-36-175deg	4	36	6	FALSE	CN	254	0.352	0
F44-Potassium_Feldspar-CN-4-37-180deg.jpg	F44	Potassium_Feldspar	CN	180	Opposite (180Â°)	R,G,B	3	JPEG	606	RGB	545	uint8	2025-06-12T08:40:05	.jpg	2024-07-15T09:07:12	600.91	Low	KAlSi3O8	Monoclinic/Triclinic	6	Tectosilicate	Feldspar Group	Biaxial negative	None	2.54-2.63	146.84	147.16	135.13	111.39	0	0	0	68.27	55.04	152.67	0.8993	136.43	77.25	.jpg	CN	F44-Potassium_Feldspar-CN-4-37-180deg	4	37	6	FALSE	CN	254	0.33	0
F44-Potassium_Feldspar-CN-4-38-185deg.jpg	F44	Potassium_Feldspar	CN	185	Third Quadrant (185Â°)	R,G,B	3	JPEG	596	RGB	546	uint8	2025-06-12T08:40:05	.jpg	2024-07-15T09:08:04	569.41	Low	KAlSi3O8	Monoclinic/Triclinic	6	Tectosilicate	Feldspar Group	Biaxial negative	None	2.54-2.63	143.8	141.49	131.41	108.95	0	0	0	65.91	51.25	148.04	0.9161	132.03	82.33	.jpg	CN	F44-Potassium_Feldspar-CN-4-38-185deg	4	38	6	FALSE	CN	254	0.325	0
F44-Potassium_Feldspar-CN-4-39-190deg.jpg	F44	Potassium_Feldspar	CN	190	Third Quadrant (190Â°)	R,G,B	3	JPEG	581	RGB	559	uint8	2025-06-12T08:40:04	.jpg	2024-07-15T09:13:47	571.63	Low	KAlSi3O8	Monoclinic/Triclinic	6	Tectosilicate	Feldspar Group	Biaxial negative	None	2.54-2.63	151.55	149.01	139.26	117.22	0	0	0	66.42	49.03	155.47	0.9621	139.79	83.26	.jpg	CN	F44-Potassium_Feldspar-CN-4-39-190deg	4	39	6	FALSE	CN	255	0.325	0
F44-Potassium_Feldspar-CN-4-4-15deg.jpg	F44	Potassium_Feldspar	CN	15	First Quadrant (15Â°)	R,G,B	3	JPEG	723	RGB	590	uint8	2025-06-12T08:40:05	.jpg	2024-07-15T08:51:41	715.66	Low	KAlSi3O8	Monoclinic/Triclinic	6	Tectosilicate	Feldspar Group	Biaxial negative	None	2.54-2.63	133.26	135.94	123.09	100.08	0	0	0	63.34	54.66	138.02	0.816	124.91	79.51	.jpg	CN	F44-Potassium_Feldspar-CN-4-4-15deg	4	4	6	FALSE	CN	254	0.427	0
F44-Potassium_Feldspar-CN-4-40-195deg.jpg	F44	Potassium_Feldspar	CN	195	Third Quadrant (195Â°)	R,G,B	3	JPEG	508	RGB	478	uint8	2025-06-12T08:40:05	.jpg	2024-07-15T09:14:09	430.65	Low	KAlSi3O8	Monoclinic/Triclinic	6	Tectosilicate	Feldspar Group	Biaxial negative	None	2.54-2.63	159.93	158.13	148.38	127.08	0	0	0	67.13	46.59	163.81	0.9409	149.05	81.99	.jpg	CN	F44-Potassium_Feldspar-CN-4-40-195deg	4	40	6	FALSE	CN	255	0.243	0
F44-Potassium_Feldspar-CN-4-41-200deg.jpg	F44	Potassium_Feldspar	CN	200	Third Quadrant (200Â°)	R,G,B	3	JPEG	447	RGB	479	uint8	2025-06-12T08:40:05	.jpg	2024-07-15T09:14:30	377.17	Low	KAlSi3O8	Monoclinic/Triclinic	6	Tectosilicate	Feldspar Group	Biaxial negative	None	2.54-2.63	156.44	155	145.87	126.18	0	0	0	66	44.18	160.29	1.0716	146.55	82.47	.jpg	CN	F44-Potassium_Feldspar-CN-4-41-200deg	4	41	6	FALSE	CN	255	0.214	0
F44-Potassium_Feldspar-CN-4-42-205deg.jpg	F44	Potassium_Feldspar	CN	205	Third Quadrant (205Â°)	R,G,B	3	JPEG	459	RGB	523	uint8	2025-06-12T08:40:05	.jpg	2024-07-15T09:14:52	398.04	Low	KAlSi3O8	Monoclinic/Triclinic	6	Tectosilicate	Feldspar Group	Biaxial negative	None	2.54-2.63	145.06	143.97	135.46	117.34	0	0	0	60.97	41.53	148.84	1.1394	136.13	87.64	.jpg	CN	F44-Potassium_Feldspar-CN-4-42-205deg	4	42	6	FALSE	CN	255	0.24	0
F44-Potassium_Feldspar-CN-4-43-210deg.jpg	F44	Potassium_Feldspar	CN	210	Third Quadrant (210Â°)	R,G,B	3	JPEG	451	RGB	597	uint8	2025-06-12T08:40:05	.jpg	2024-07-15T09:15:11	434.89	Low	KAlSi3O8	Monoclinic/Triclinic	6	Tectosilicate	Feldspar Group	Biaxial negative	None	2.54-2.63	145.47	144.11	136.65	120.38	0	0	0	57.58	39	149.25	1.3237	137.17	91.61	.jpg	CN	F44-Potassium_Feldspar-CN-4-43-210deg	4	43	6	FALSE	CN	255	0.269	0
F44-Potassium_Feldspar-CN-4-44-215deg.jpg	F44	Potassium_Feldspar	CN	215	Third Quadrant (215Â°)	R,G,B	3	JPEG	405	RGB	490	uint8	2025-06-12T08:40:04	.jpg	2024-07-15T09:15:28	335.17	Low	KAlSi3O8	Monoclinic/Triclinic	6	Tectosilicate	Feldspar Group	Biaxial negative	None	2.54-2.63	145.93	146.53	137.96	121.43	0	0	0	58.22	40.98	151.2	1.2099	138.96	87.87	.jpg	CN	F44-Potassium_Feldspar-CN-4-44-215deg	4	44	6	FALSE	CN	255	0.198	0
F44-Potassium_Feldspar-CN-4-45-220deg.jpg	F44	Potassium_Feldspar	CN	220	Third Quadrant (220Â°)	R,G,B	3	JPEG	328	RGB	452	uint8	2025-06-12T08:40:05	.jpg	2024-07-15T09:15:50	277.78	Low	KAlSi3O8	Monoclinic/Triclinic	6	Tectosilicate	Feldspar Group	Biaxial negative	None	2.54-2.63	150.12	152.75	142.57	124.85	0	0	0	64.87	46.81	157.41	1.378	144.11	76.12	.jpg	CN	F44-Potassium_Feldspar-CN-4-45-220deg	4	45	6	FALSE	CN	255	0.148	0
F44-Potassium_Feldspar-CN-4-46-225deg.jpg	F44	Potassium_Feldspar	CN	225	Third Quadrant (225Â°)	R,G,B	3	JPEG	321	RGB	457	uint8	2025-06-12T08:40:04	.jpg	2024-07-15T09:16:08	283.23	Low	KAlSi3O8	Monoclinic/Triclinic	6	Tectosilicate	Feldspar Group	Biaxial negative	None	2.54-2.63	156.99	159.55	149.22	131.12	0	0	0	65.86	47.98	164.66	1.4237	150.76	74.33	.jpg	CN	F44-Potassium_Feldspar-CN-4-46-225deg	4	46	6	FALSE	CN	255	0.147	0
F44-Potassium_Feldspar-CN-4-47-230deg.jpg	F44	Potassium_Feldspar	CN	230	Third Quadrant (230Â°)	R,G,B	3	JPEG	322	RGB	422	uint8	2025-06-12T08:40:05	.jpg	2024-07-15T09:16:26	263.4	Low	KAlSi3O8	Monoclinic/Triclinic	6	Tectosilicate	Feldspar Group	Biaxial negative	None	2.54-2.63	148.18	153.76	142.17	124.58	0	0	0	65.2	47.72	157.87	1.3106	144.4	73.31	.jpg	CN	F44-Potassium_Feldspar-CN-4-47-230deg	4	47	6	FALSE	CN	255	0.136	0
F44-Potassium_Feldspar-CN-4-48-235deg.jpg	F44	Potassium_Feldspar	CN	235	Third Quadrant (235Â°)	R,G,B	3	JPEG	328	RGB	457	uint8	2025-06-12T08:40:05	.jpg	2024-07-15T09:16:43	282.81	Low	KAlSi3O8	Monoclinic/Triclinic	6	Tectosilicate	Feldspar Group	Biaxial negative	None	2.54-2.63	146.46	151.08	140.98	125.4	0	0	0	63.61	42.86	155.17	1.3933	142.88	75.99	.jpg	CN	F44-Potassium_Feldspar-CN-4-48-235deg	4	48	6	FALSE	CN	255	0.15	0
F44-Potassium_Feldspar-CN-4-49-240deg.jpg	F44	Potassium_Feldspar	CN	240	Third Quadrant (240Â°)	R,G,B	3	JPEG	347	RGB	480	uint8	2025-06-12T08:40:05	.jpg	2024-07-15T09:17:06	298.05	Low	KAlSi3O8	Monoclinic/Triclinic	6	Tectosilicate	Feldspar Group	Biaxial negative	None	2.54-2.63	138.1	143.12	133.32	118.75	0	0	0	59.77	40.53	146.79	1.3833	135.26	80.84	.jpg	CN	F44-Potassium_Feldspar-CN-4-49-240deg	4	49	6	FALSE	CN	255	0.167	0
F44-Potassium_Feldspar-CN-4-5-20deg.jpg	F44	Potassium_Feldspar	CN	20	First Quadrant (20Â°)	R,G,B	3	JPEG	705	RGB	563	uint8	2025-06-12T08:40:04	.jpg	2024-07-15T08:52:17	653.95	Low	KAlSi3O8	Monoclinic/Triclinic	6	Tectosilicate	Feldspar Group	Biaxial negative	None	2.54-2.63	130.89	134.17	121.15	98.39	0	0	0	61.73	55.39	136.16	0.7986	123.1	81.32	.jpg	CN	F44-Potassium_Feldspar-CN-4-5-20deg	4	5	6	FALSE	CN	255	0.397	0
F44-Potassium_Feldspar-CN-4-50-245deg.jpg	F44	Potassium_Feldspar	CN	245	Third Quadrant (245Â°)	R,G,B	3	JPEG	400	RGB	491	uint8	2025-06-12T08:40:05	.jpg	2024-07-15T09:17:27	330.24	Low	KAlSi3O8	Monoclinic/Triclinic	6	Tectosilicate	Feldspar Group	Biaxial negative	None	2.54-2.63	127.09	132.87	122.97	108.96	0	0	0	56.24	38.55	135.92	1.2275	125.07	83.61	.jpg	CN	F44-Potassium_Feldspar-CN-4-50-245deg	4	50	6	FALSE	CN	255	0.196	0
F44-Potassium_Feldspar-CN-4-51-250deg.jpg	F44	Potassium_Feldspar	CN	250	Third Quadrant (250Â°)	R,G,B	3	JPEG	416	RGB	551	uint8	2025-06-12T08:40:04	.jpg	2024-07-15T09:17:50	377.93	Low	KAlSi3O8	Monoclinic/Triclinic	6	Tectosilicate	Feldspar Group	Biaxial negative	None	2.54-2.63	128.7	132.92	123.31	108.31	0	0	0	56.82	38.42	136.24	1.3245	125.08	86.14	.jpg	CN	F44-Potassium_Feldspar-CN-4-51-250deg	4	51	6	FALSE	CN	255	0.229	0
F44-Potassium_Feldspar-CN-4-52-255deg.jpg	F44	Potassium_Feldspar	CN	255	Third Quadrant (255Â°)	R,G,B	3	JPEG	434	RGB	681	uint8	2025-06-12T08:40:05	.jpg	2024-07-15T09:18:08	474.72	Low	KAlSi3O8	Monoclinic/Triclinic	6	Tectosilicate	Feldspar Group	Biaxial negative	None	2.54-2.63	124.54	128.08	118.68	103.41	0	0	0	56.51	38.58	131.58	1.5691	120.3	86.16	.jpg	CN	F44-Potassium_Feldspar-CN-4-52-255deg	4	52	6	FALSE	CN	255	0.296	0
F44-Potassium_Feldspar-CN-4-53-260deg.jpg	F44	Potassium_Feldspar	CN	260	Third Quadrant (260Â°)	R,G,B	3	JPEG	438	RGB	588	uint8	2025-06-12T08:40:05	.jpg	2024-07-15T09:18:27	387.21	Low	KAlSi3O8	Monoclinic/Triclinic	6	Tectosilicate	Feldspar Group	Biaxial negative	None	2.54-2.63	113.78	117.5	108.38	93.88	0	0	0	52.36	36.5	120.42	1.3425	110.01	86.82	.jpg	CN	F44-Potassium_Feldspar-CN-4-53-260deg	4	53	6	FALSE	CN	254	0.258	0
F44-Potassium_Feldspar-CN-4-54-265deg.jpg	F44	Potassium_Feldspar	CN	265	Third Quadrant (265Â°)	R,G,B	3	JPEG	478	RGB	647	uint8	2025-06-12T08:40:05	.jpg	2024-07-15T09:18:45	472.89	Low	KAlSi3O8	Monoclinic/Triclinic	6	Tectosilicate	Feldspar Group	Biaxial negative	None	2.54-2.63	113.84	116.06	107.15	91.54	0	0	0	54.13	39.08	119.68	1.3536	108.48	84.61	.jpg	CN	F44-Potassium_Feldspar-CN-4-54-265deg	4	54	6	FALSE	CN	254	0.309	0
F44-Potassium_Feldspar-CN-4-55-270deg.jpg	F44	Potassium_Feldspar	CN	270	Three-quarter (270Â°)	R,G,B	3	JPEG	513	RGB	588	uint8	2025-06-12T08:40:04	.jpg	2024-07-15T09:19:09	496.47	Low	KAlSi3O8	Monoclinic/Triclinic	6	Tectosilicate	Feldspar Group	Biaxial negative	None	2.54-2.63	125.89	127.25	117.64	99.78	0	0	0	59.59	43.74	131.6	1.1462	118.88	82.28	.jpg	CN	F44-Potassium_Feldspar-CN-4-55-270deg	4	55	6	FALSE	CN	254	0.302	0
F44-Potassium_Feldspar-CN-4-56-275deg.jpg	F44	Potassium_Feldspar	CN	275	Fourth Quadrant (275Â°)	R,G,B	3	JPEG	504	RGB	591	uint8	2025-06-12T08:40:04	.jpg	2024-07-15T09:19:28	477.92	Low	KAlSi3O8	Monoclinic/Triclinic	6	Tectosilicate	Feldspar Group	Biaxial negative	None	2.54-2.63	123.83	124.23	115.39	98.11	0	0	0	58.15	42.24	128.98	1.1726	116.38	84.83	.jpg	CN	F44-Potassium_Feldspar-CN-4-56-275deg	4	56	6	FALSE	CN	255	0.298	0
F44-Potassium_Feldspar-CN-4-57-280deg.jpg	F44	Potassium_Feldspar	CN	280	Fourth Quadrant (280Â°)	R,G,B	3	JPEG	557	RGB	547	uint8	2025-06-12T08:40:05	.jpg	2024-07-15T09:19:46	437.58	Low	KAlSi3O8	Monoclinic/Triclinic	6	Tectosilicate	Feldspar Group	Biaxial negative	None	2.54-2.63	110.79	111.32	103.73	89.09	0	0	0	50.81	36.01	115.48	0.982	104.61	89.52	.jpg	CN	F44-Potassium_Feldspar-CN-4-57-280deg	4	57	6	FALSE	CN	255	0.305	0
F44-Potassium_Feldspar-CN-4-58-285deg.jpg	F44	Potassium_Feldspar	CN	285	Fourth Quadrant (285Â°)	R,G,B	3	JPEG	572	RGB	523	uint8	2025-06-12T08:40:05	.jpg	2024-07-15T09:20:03	407.8	Low	KAlSi3O8	Monoclinic/Triclinic	6	Tectosilicate	Feldspar Group	Biaxial negative	None	2.54-2.63	107.76	107.57	100.69	86.75	0	0	0	48.14	33.59	111.7	0.9143	101.36	92.04	.jpg	CN	F44-Potassium_Feldspar-CN-4-58-285deg	4	58	6	FALSE	CN	255	0.299	0
F44-Potassium_Feldspar-CN-4-59-290deg.jpg	F44	Potassium_Feldspar	CN	290	Fourth Quadrant (290Â°)	R,G,B	3	JPEG	593	RGB	506	uint8	2025-06-12T08:40:05	.jpg	2024-07-15T09:20:20	465.38	Low	KAlSi3O8	Monoclinic/Triclinic	6	Tectosilicate	Feldspar Group	Biaxial negative	None	2.54-2.63	122.89	122.75	115.03	99.45	0	0	0	54.47	39.13	127.67	0.8533	115.8	89.46	.jpg	CN	F44-Potassium_Feldspar-CN-4-59-290deg	4	59	6	FALSE	CN	255	0.3	0
F44-Potassium_Feldspar-CN-4-6-25deg.jpg	F44	Potassium_Feldspar	CN	25	First Quadrant (25Â°)	R,G,B	3	JPEG	687	RGB	613	uint8	2025-06-12T08:40:04	.jpg	2024-07-15T08:52:57	692	Low	KAlSi3O8	Monoclinic/Triclinic	6	Tectosilicate	Feldspar Group	Biaxial negative	None	2.54-2.63	119.42	122.79	110.77	90.1	0	0	0	60.4	55.69	124.99	0.8923	112.63	80.41	.jpg	CN	F44-Potassium_Feldspar-CN-4-6-25deg	4	6	6	FALSE	CN	254	0.421	0
F44-Potassium_Feldspar-CN-4-60-295deg.jpg	F44	Potassium_Feldspar	CN	295	Fourth Quadrant (295Â°)	R,G,B	3	JPEG	631	RGB	516	uint8	2025-06-12T08:40:04	.jpg	2024-07-15T09:20:41	495.86	Low	KAlSi3O8	Monoclinic/Triclinic	6	Tectosilicate	Feldspar Group	Biaxial negative	None	2.54-2.63	116.51	117.43	109.02	93.13	0	0	0	52.31	41.34	121.78	0.8177	110.06	89.08	.jpg	CN	F44-Potassium_Feldspar-CN-4-60-295deg	4	60	6	FALSE	CN	255	0.326	0
F44-Potassium_Feldspar-CN-4-61-300deg.jpg	F44	Potassium_Feldspar	CN	300	Fourth Quadrant (300Â°)	R,G,B	3	JPEG	551	RGB	470	uint8	2025-06-12T08:40:05	.jpg	2024-07-15T09:21:01	432.95	Low	KAlSi3O8	Monoclinic/Triclinic	6	Tectosilicate	Feldspar Group	Biaxial negative	None	2.54-2.63	127.89	129.31	120.25	103.55	0	0	0	57.31	45.26	133.9	0.853	121.45	86.3	.jpg	CN	F44-Potassium_Feldspar-CN-4-61-300deg	4	61	6	FALSE	CN	255	0.259	0
F44-Potassium_Feldspar-CN-4-62-305deg.jpg	F44	Potassium_Feldspar	CN	305	Fourth Quadrant (305Â°)	R,G,B	3	JPEG	541	RGB	415	uint8	2025-06-12T08:40:03	.jpg	2024-07-15T09:21:19	414.05	Low	KAlSi3O8	Monoclinic/Triclinic	6	Tectosilicate	Feldspar Group	Biaxial negative	None	2.54-2.63	127.95	128	119.44	102.39	0	0	0	64.13	52.76	134.26	0.7671	120.34	78.44	.jpg	CN	F44-Potassium_Feldspar-CN-4-62-305deg	4	62	6	FALSE	CN	255	0.225	0
F44-Potassium_Feldspar-CN-4-63-310deg.jpg	F44	Potassium_Feldspar	CN	310	Fourth Quadrant (310Â°)	R,G,B	3	JPEG	536	RGB	366	uint8	2025-06-12T08:40:05	.jpg	2024-07-15T09:21:51	377.11	Low	KAlSi3O8	Monoclinic/Triclinic	6	Tectosilicate	Feldspar Group	Biaxial negative	None	2.54-2.63	131.68	134.5	124.24	106.54	0	0	0	68	56.44	138.89	0.6828	125.82	74.07	.jpg	CN	F44-Potassium_Feldspar-CN-4-63-310deg	4	63	6	FALSE	CN	255	0.196	0
F44-Potassium_Feldspar-CN-4-64-315deg.jpg	F44	Potassium_Feldspar	CN	315	Fourth Quadrant (315Â°)	R,G,B	3	JPEG	639	RGB	428	uint8	2025-06-12T08:40:05	.jpg	2024-07-15T09:22:25	503.6	Low	KAlSi3O8	Monoclinic/Triclinic	6	Tectosilicate	Feldspar Group	Biaxial negative	None	2.54-2.63	120.7	122.26	113.74	98.24	0	0	0	63.24	52.92	128.08	0.6698	114.9	79.53	.jpg	CN	F44-Potassium_Feldspar-CN-4-64-315deg	4	64	6	FALSE	CN	255	0.273	0
F44-Potassium_Feldspar-CN-4-65-320deg.jpg	F44	Potassium_Feldspar	CN	320	Fourth Quadrant (320Â°)	R,G,B	3	JPEG	577	RGB	371	uint8	2025-06-12T08:40:05	.jpg	2024-07-15T09:22:55	415.67	Low	KAlSi3O8	Monoclinic/Triclinic	6	Tectosilicate	Feldspar Group	Biaxial negative	None	2.54-2.63	128.52	132.54	121.99	104.92	0	0	0	68.02	56.84	137.11	0.643	123.83	73.11	.jpg	CN	F44-Potassium_Feldspar-CN-4-65-320deg	4	65	6	FALSE	CN	255	0.214	0
F44-Potassium_Feldspar-CN-4-66-325deg.jpg	F44	Potassium_Feldspar	CN	325	Fourth Quadrant (325Â°)	R,G,B	3	JPEG	613	RGB	431	uint8	2025-06-12T08:40:04	.jpg	2024-07-15T09:25:46	495.4	Low	KAlSi3O8	Monoclinic/Triclinic	6	Tectosilicate	Feldspar Group	Biaxial negative	None	2.54-2.63	130.61	133.83	123.62	106.43	0	0	0	64.82	52.41	138.8	0.7031	125.27	78.06	.jpg	CN	F44-Potassium_Feldspar-CN-4-66-325deg	4	66	6	FALSE	CN	255	0.264	0
F44-Potassium_Feldspar-CN-4-67-330deg.jpg	F44	Potassium_Feldspar	CN	330	Fourth Quadrant (330Â°)	R,G,B	3	JPEG	567	RGB	483	uint8	2025-06-12T08:40:03	.jpg	2024-07-15T09:26:05	488.05	Low	KAlSi3O8	Monoclinic/Triclinic	6	Tectosilicate	Feldspar Group	Biaxial negative	None	2.54-2.63	126.33	130.28	119.14	100.81	0	0	0	63.76	51.77	134.1	0.8519	121.02	77.17	.jpg	CN	F44-Potassium_Feldspar-CN-4-67-330deg	4	67	6	FALSE	CN	255	0.274	0
F44-Potassium_Feldspar-CN-4-68-335deg.jpg	F44	Potassium_Feldspar	CN	335	Fourth Quadrant (335Â°)	R,G,B	3	JPEG	587	RGB	515	uint8	2025-06-12T08:40:04	.jpg	2024-07-15T09:26:22	494.41	Low	KAlSi3O8	Monoclinic/Triclinic	6	Tectosilicate	Feldspar Group	Biaxial negative	None	2.54-2.63	122.56	126.17	115.51	97.81	0	0	0	58.18	45.84	129.68	0.8773	117.28	83.16	.jpg	CN	F44-Potassium_Feldspar-CN-4-68-335deg	4	68	6	FALSE	CN	255	0.302	0
F44-Potassium_Feldspar-CN-4-69-340deg.jpg	F44	Potassium_Feldspar	CN	340	Fourth Quadrant (340Â°)	R,G,B	3	JPEG	568	RGB	503	uint8	2025-06-12T08:40:04	.jpg	2024-07-15T09:26:42	459.25	Low	KAlSi3O8	Monoclinic/Triclinic	6	Tectosilicate	Feldspar Group	Biaxial negative	None	2.54-2.63	121.83	126.57	114.99	96.59	0	0	0	57.45	46.11	129.51	0.8856	117.06	81.95	.jpg	CN	F44-Potassium_Feldspar-CN-4-69-340deg	4	69	6	FALSE	CN	255	0.286	0
F44-Potassium_Feldspar-CN-4-7-30deg.jpg	F44	Potassium_Feldspar	CN	30	First Quadrant (30Â°)	R,G,B	3	JPEG	652	RGB	643	uint8	2025-06-12T08:40:03	.jpg	2024-07-15T08:53:21	701.86	Low	KAlSi3O8	Monoclinic/Triclinic	6	Tectosilicate	Feldspar Group	Biaxial negative	None	2.54-2.63	121.89	125.65	113.23	92.13	0	0	0	61.94	57.97	127.33	0.9862	115.2	81.3	.jpg	CN	F44-Potassium_Feldspar-CN-4-7-30deg	4	7	6	FALSE	CN	254	0.419	0
F44-Potassium_Feldspar-CN-4-70-345deg.jpg	F44	Potassium_Feldspar	CN	345	Fourth Quadrant (345Â°)	R,G,B	3	JPEG	570	RGB	556	uint8	2025-06-12T08:40:05	.jpg	2024-07-15T09:27:02	527.81	Low	KAlSi3O8	Monoclinic/Triclinic	6	Tectosilicate	Feldspar Group	Biaxial negative	None	2.54-2.63	130.89	132.71	122.58	104.14	0	0	0	59.92	44.11	137.12	0.9754	123.96	84.97	.jpg	CN	F44-Potassium_Feldspar-CN-4-70-345deg	4	70	6	FALSE	CN	255	0.317	0
F44-Potassium_Feldspar-CN-4-71-350deg.jpg	F44	Potassium_Feldspar	CN	350	Fourth Quadrant (350Â°)	R,G,B	3	JPEG	640	RGB	548	uint8	2025-06-12T08:40:05	.jpg	2024-07-15T09:27:46	566.24	Low	KAlSi3O8	Monoclinic/Triclinic	6	Tectosilicate	Feldspar Group	Biaxial negative	None	2.54-2.63	128.78	130.08	120.11	101.46	0	0	0	59.08	43.82	134.41	0.8562	121.37	86.39	.jpg	CN	F44-Potassium_Feldspar-CN-4-71-350deg	4	71	6	FALSE	CN	254	0.351	0
F44-Potassium_Feldspar-CN-4-72-355deg.jpg	F44	Potassium_Feldspar	CN	355	Fourth Quadrant (355Â°)	R,G,B	3	JPEG	649	RGB	565	uint8	2025-06-12T08:40:05	.jpg	2024-07-15T09:28:08	577.77	Low	KAlSi3O8	Monoclinic/Triclinic	6	Tectosilicate	Feldspar Group	Biaxial negative	None	2.54-2.63	131.24	131.86	121.95	102.74	0	0	0	59.11	43.3	136.05	0.8706	123.08	88.65	.jpg	CN	F44-Potassium_Feldspar-CN-4-72-355deg	4	72	6	FALSE	CN	254	0.367	0
F44-Potassium_Feldspar-CN-4-8-35deg.jpg	F44	Potassium_Feldspar	CN	35	First Quadrant (35Â°)	R,G,B	3	JPEG	605	RGB	589	uint8	2025-06-12T08:40:05	.jpg	2024-07-15T08:53:41	598.24	Low	KAlSi3O8	Monoclinic/Triclinic	6	Tectosilicate	Feldspar Group	Biaxial negative	None	2.54-2.63	119.58	125.15	111.17	88.79	0	0	0	63.01	64.21	126.56	0.9736	113.64	79.15	.jpg	CN	F44-Potassium_Feldspar-CN-4-8-35deg	4	8	6	FALSE	CN	254	0.356	0
F44-Potassium_Feldspar-CN-4-9-40deg.jpg	F44	Potassium_Feldspar	CN	40	First Quadrant (40Â°)	R,G,B	3	JPEG	546	RGB	639	uint8	2025-06-12T08:40:05	.jpg	2024-07-15T08:54:07	613.07	Low	KAlSi3O8	Monoclinic/Triclinic	6	Tectosilicate	Feldspar Group	Biaxial negative	None	2.54-2.63	117.03	124.4	110.18	89.11	0	0	0	62.06	66.03	126.25	1.1703	113.01	81.78	.jpg	CN	F44-Potassium_Feldspar-CN-4-9-40deg	4	9	6	FALSE	CN	254	0.349	0
F44-Potassium_Feldspar-CN-5-1-0deg.jpg	F44	Potassium_Feldspar	CN	0	Reference (0Â°)	R,G,B	3	JPEG	927	RGB	698	uint8	2025-06-12T08:40:05	.jpg	2024-07-15T09:40:16	1141.65	Low	KAlSi3O8	Monoclinic/Triclinic	6	Tectosilicate	Feldspar Group	Biaxial negative	None	2.54-2.63	122.13	121.92	112.31	92.87	0	0	0	64.59	51.65	127.17	0.753	113.26	73.72	.jpg	CN	F44-Potassium_Feldspar-CN-5-1-0deg	5	1	6	FALSE	CN	255	0.647	0
F44-Potassium_Feldspar-CN-5-10-45deg.jpg	F44	Potassium_Feldspar	CN	45	First Quadrant (45Â°)	R,G,B	3	JPEG	698	RGB	942	uint8	2025-06-12T08:40:05	.jpg	2024-07-15T10:13:27	972.29	Low	KAlSi3O8	Monoclinic/Triclinic	6	Tectosilicate	Feldspar Group	Biaxial negative	None	2.54-2.63	127.79	124.66	114.79	91.92	0	0	0	61.03	52.84	129.63	1.3496	115.23	87.4	.jpg	CN	F44-Potassium_Feldspar-CN-5-10-45deg	5	10	6	FALSE	CN	254	0.658	0
F44-Potassium_Feldspar-CN-5-11-50deg.jpg	F44	Potassium_Feldspar	CN	50	First Quadrant (50Â°)	R,G,B	3	JPEG	631	RGB	950	uint8	2025-06-12T08:40:05	.jpg	2024-07-15T10:13:54	909.49	Low	KAlSi3O8	Monoclinic/Triclinic	6	Tectosilicate	Feldspar Group	Biaxial negative	None	2.54-2.63	127.53	124.16	114.71	92.43	0	0	0	61.39	53.76	129.58	1.5055	115.06	87.39	.jpg	CN	F44-Potassium_Feldspar-CN-5-11-50deg	5	11	6	FALSE	CN	255	0.599	0
F44-Potassium_Feldspar-CN-5-12-55deg.jpg	F44	Potassium_Feldspar	CN	55	First Quadrant (55Â°)	R,G,B	3	JPEG	541	RGB	922	uint8	2025-06-12T08:40:05	.jpg	2024-07-15T10:14:17	823.85	Low	KAlSi3O8	Monoclinic/Triclinic	6	Tectosilicate	Feldspar Group	Biaxial negative	None	2.54-2.63	144.71	141.18	131.22	107.78	0	0	0	66	55.99	147.24	1.7043	131.6	86.8	.jpg	CN	F44-Potassium_Feldspar-CN-5-12-55deg	5	12	6	FALSE	CN	255	0.499	0
F44-Potassium_Feldspar-CN-5-13-60deg.jpg	F44	Potassium_Feldspar	CN	60	First Quadrant (60Â°)	R,G,B	3	JPEG	579	RGB	972	uint8	2025-06-12T08:40:05	.jpg	2024-07-15T10:14:50	925.13	Low	KAlSi3O8	Monoclinic/Triclinic	6	Tectosilicate	Feldspar Group	Biaxial negative	None	2.54-2.63	137.31	133.93	124.5	102.25	0	0	0	65.61	56.7	140.04	1.6788	124.85	87.56	.jpg	CN	F44-Potassium_Feldspar-CN-5-13-60deg	5	13	6	FALSE	CN	255	0.563	0
F44-Potassium_Feldspar-CN-5-14-65deg.jpg	F44	Potassium_Feldspar	CN	65	First Quadrant (65Â°)	R,G,B	3	JPEG	473	RGB	956	uint8	2025-06-12T08:40:04	.jpg	2024-07-15T10:15:27	850.68	Low	KAlSi3O8	Monoclinic/Triclinic	6	Tectosilicate	Feldspar Group	Biaxial negative	None	2.54-2.63	156.19	150.78	141.03	116.13	0	0	0	75.11	64.74	159.31	2.0211	141.04	80.11	.jpg	CN	F44-Potassium_Feldspar-CN-5-14-65deg	5	14	6	FALSE	CN	255	0.452	0
F44-Potassium_Feldspar-CN-5-15-70deg.jpg	F44	Potassium_Feldspar	CN	70	First Quadrant (70Â°)	R,G,B	3	JPEG	495	RGB	937	uint8	2025-06-12T08:40:04	.jpg	2024-07-15T10:16:29	777.4	Low	KAlSi3O8	Monoclinic/Triclinic	6	Tectosilicate	Feldspar Group	Biaxial negative	None	2.54-2.63	128.51	124.47	115.66	94.01	0	0	0	67.37	59.64	131.07	1.8929	115.82	84.79	.jpg	CN	F44-Potassium_Feldspar-CN-5-15-70deg	5	15	6	FALSE	CN	255	0.464	0
F44-Potassium_Feldspar-CN-5-16-75deg.jpg	F44	Potassium_Feldspar	CN	75	First Quadrant (75Â°)	R,G,B	3	JPEG	447	RGB	934	uint8	2025-06-12T08:40:05	.jpg	2024-07-15T10:16:55	758.99	Low	KAlSi3O8	Monoclinic/Triclinic	6	Tectosilicate	Feldspar Group	Biaxial negative	None	2.54-2.63	125.72	122.28	111.95	87.83	0	0	0	71.55	70.27	129.5	2.0895	112.38	78.55	.jpg	CN	F44-Potassium_Feldspar-CN-5-16-75deg	5	16	6	FALSE	CN	255	0.417	0
F44-Potassium_Feldspar-CN-5-17-80deg.jpg	F44	Potassium_Feldspar	CN	80	First Quadrant (80Â°)	R,G,B	3	JPEG	485	RGB	973	uint8	2025-06-12T08:40:05	.jpg	2024-07-15T10:17:18	813.77	Low	KAlSi3O8	Monoclinic/Triclinic	6	Tectosilicate	Feldspar Group	Biaxial negative	None	2.54-2.63	121.18	117.94	109.19	88.45	0	0	0	68.11	58.91	124.4	2.0062	109.49	79.73	.jpg	CN	F44-Potassium_Feldspar-CN-5-17-80deg	5	17	6	FALSE	CN	254	0.472	0
F44-Potassium_Feldspar-CN-5-18-85deg.jpg	F44	Potassium_Feldspar	CN	85	First Quadrant (85Â°)	R,G,B	3	JPEG	526	RGB	1042	uint8	2025-06-12T08:40:05	.jpg	2024-07-15T10:17:59	919.24	Low	KAlSi3O8	Monoclinic/Triclinic	6	Tectosilicate	Feldspar Group	Biaxial negative	None	2.54-2.63	108.75	107.07	97.46	76.55	0	0	0	63.76	60.28	112.61	1.981	98.14	73.68	.jpg	CN	F44-Potassium_Feldspar-CN-5-18-85deg	5	18	6	FALSE	CN	255	0.548	0
F44-Potassium_Feldspar-CN-5-19-90deg.jpg	F44	Potassium_Feldspar	CN	90	Perpendicular (90Â°)	R,G,B	3	JPEG	561	RGB	865	uint8	2025-06-12T08:40:05	.jpg	2024-07-15T10:18:20	814.2	Low	KAlSi3O8	Monoclinic/Triclinic	6	Tectosilicate	Feldspar Group	Biaxial negative	None	2.54-2.63	120.05	118.87	109.22	88.75	0	0	0	64.05	52.87	123.73	1.5419	110	75.17	.jpg	CN	F44-Potassium_Feldspar-CN-5-19-90deg	5	19	6	FALSE	CN	255	0.485	0
F44-Potassium_Feldspar-CN-5-2-5deg.jpg	F44	Potassium_Feldspar	CN	5	First Quadrant (5Â°)	R,G,B	3	JPEG	935	RGB	695	uint8	2025-06-12T08:40:05	.jpg	2024-07-15T09:40:39	1124.99	Low	KAlSi3O8	Monoclinic/Triclinic	6	Tectosilicate	Feldspar Group	Biaxial negative	None	2.54-2.63	121.85	122.75	113.11	94.72	0	0	0	64.28	49.64	126.92	0.7433	114.27	76.21	.jpg	CN	F44-Potassium_Feldspar-CN-5-2-5deg	5	2	6	FALSE	CN	255	0.65	0
F44-Potassium_Feldspar-CN-5-20-95deg.jpg	F44	Potassium_Feldspar	CN	95	Second Quadrant (95Â°)	R,G,B	3	JPEG	657	RGB	892	uint8	2025-06-12T08:40:05	.jpg	2024-07-15T10:18:49	968.22	Low	KAlSi3O8	Monoclinic/Triclinic	6	Tectosilicate	Feldspar Group	Biaxial negative	None	2.54-2.63	114.17	113.51	103.74	83.54	0	0	0	63.08	53.38	117.73	1.3577	104.62	71.54	.jpg	CN	F44-Potassium_Feldspar-CN-5-20-95deg	5	20	6	FALSE	CN	254	0.586	0
F44-Potassium_Feldspar-CN-5-21-100deg.jpg	F44	Potassium_Feldspar	CN	100	Second Quadrant (100Â°)	R,G,B	3	JPEG	680	RGB	862	uint8	2025-06-12T08:40:05	.jpg	2024-07-15T10:19:09	951.51	Low	KAlSi3O8	Monoclinic/Triclinic	6	Tectosilicate	Feldspar Group	Biaxial negative	None	2.54-2.63	112.8	111.48	102.87	84.32	0	0	0	60.61	49.04	116.4	1.2676	103.51	77.27	.jpg	CN	F44-Potassium_Feldspar-CN-5-21-100deg	5	21	6	FALSE	CN	255	0.586	0
F44-Potassium_Feldspar-CN-5-22-105deg.jpg	F44	Potassium_Feldspar	CN	105	Second Quadrant (105Â°)	R,G,B	3	JPEG	656	RGB	930	uint8	2025-06-12T08:40:03	.jpg	2024-07-15T10:19:36	994.73	Low	KAlSi3O8	Monoclinic/Triclinic	6	Tectosilicate	Feldspar Group	Biaxial negative	None	2.54-2.63	122.93	120.72	111.57	91.05	0	0	0	62.45	50.33	125.94	1.4177	112.1	80.51	.jpg	CN	F44-Potassium_Feldspar-CN-5-22-105deg	5	22	6	FALSE	CN	254	0.61	0
F44-Potassium_Feldspar-CN-5-23-110deg.jpg	F44	Potassium_Feldspar	CN	110	Second Quadrant (110Â°)	R,G,B	3	JPEG	749	RGB	868	uint8	2025-06-12T08:40:05	.jpg	2024-07-15T10:19:59	1105.98	Low	KAlSi3O8	Monoclinic/Triclinic	6	Tectosilicate	Feldspar Group	Biaxial negative	None	2.54-2.63	134.42	129.96	120.43	96.9	0	0	0	66.83	55.87	136.96	1.1589	120.58	80.38	.jpg	CN	F44-Potassium_Feldspar-CN-5-23-110deg	5	23	6	FALSE	CN	255	0.65	0
F44-Potassium_Feldspar-CN-5-24-115deg.jpg	F44	Potassium_Feldspar	CN	115	Second Quadrant (115Â°)	R,G,B	3	JPEG	726	RGB	743	uint8	2025-06-12T08:40:05	.jpg	2024-07-15T10:20:20	929.04	Low	KAlSi3O8	Monoclinic/Triclinic	6	Tectosilicate	Feldspar Group	Biaxial negative	None	2.54-2.63	123.04	117.47	107.67	82.49	0	0	0	68.31	66.4	125.41	1.0234	107.65	72.22	.jpg	CN	F44-Potassium_Feldspar-CN-5-24-115deg	5	24	6	FALSE	CN	255	0.539	0
F44-Potassium_Feldspar-CN-5-25-120deg.jpg	F44	Potassium_Feldspar	CN	120	Second Quadrant (120Â°)	R,G,B	3	JPEG	838	RGB	762	uint8	2025-06-12T08:40:05	.jpg	2024-07-15T10:20:57	1052.98	Low	KAlSi3O8	Monoclinic/Triclinic	6	Tectosilicate	Feldspar Group	Biaxial negative	None	2.54-2.63	115.42	108.48	100	76.09	0	0	0	66.18	65.64	117.23	0.9093	99.59	73.54	.jpg	CN	F44-Potassium_Feldspar-CN-5-25-120deg	5	25	6	FALSE	CN	255	0.639	0
F44-Potassium_Feldspar-CN-5-26-125deg.jpg	F44	Potassium_Feldspar	CN	125	Second Quadrant (125Â°)	R,G,B	3	JPEG	766	RGB	655	uint8	2025-06-12T08:40:05	.jpg	2024-07-15T10:21:26	821.06	Low	KAlSi3O8	Monoclinic/Triclinic	6	Tectosilicate	Feldspar Group	Biaxial negative	None	2.54-2.63	112.99	107.99	97.91	72.73	0	0	0	64.96	69.56	115.1	0.8551	98.02	74.66	.jpg	CN	F44-Potassium_Feldspar-CN-5-26-125deg	5	26	6	FALSE	CN	255	0.502	0
F44-Potassium_Feldspar-CN-5-27-130deg.jpg	F44	Potassium_Feldspar	CN	130	Second Quadrant (130Â°)	R,G,B	3	JPEG	811	RGB	642	uint8	2025-06-12T08:40:05	.jpg	2024-07-15T10:21:51	920.46	Low	KAlSi3O8	Monoclinic/Triclinic	6	Tectosilicate	Feldspar Group	Biaxial negative	None	2.54-2.63	119.81	115.26	103.83	76.41	0	0	0	70.34	79.03	122.4	0.7916	104.16	72.66	.jpg	CN	F44-Potassium_Feldspar-CN-5-27-130deg	5	27	6	FALSE	CN	254	0.521	0
F44-Potassium_Feldspar-CN-5-28-135deg.jpg	F44	Potassium_Feldspar	CN	135	Second Quadrant (135Â°)	R,G,B	3	JPEG	806	RGB	552	uint8	2025-06-12T08:40:05	.jpg	2024-07-15T10:22:16	838.76	Low	KAlSi3O8	Monoclinic/Triclinic	6	Tectosilicate	Feldspar Group	Biaxial negative	None	2.54-2.63	116.77	111.75	99.9	71.18	0	0	0	75.29	92.31	119.59	0.6849	100.19	68.53	.jpg	CN	F44-Potassium_Feldspar-CN-5-28-135deg	5	28	6	FALSE	CN	254	0.445	0
F44-Potassium_Feldspar-CN-5-29-140deg.jpg	F44	Potassium_Feldspar	CN	140	Second Quadrant (140Â°)	R,G,B	3	JPEG	845	RGB	525	uint8	2025-06-12T08:40:04	.jpg	2024-07-15T10:23:05	824.42	Low	KAlSi3O8	Monoclinic/Triclinic	6	Tectosilicate	Feldspar Group	Biaxial negative	None	2.54-2.63	107.28	102.05	91.36	64.74	0	0	0	74.75	94.17	109.95	0.6213	91.49	69.37	.jpg	CN	F44-Potassium_Feldspar-CN-5-29-140deg	5	29	6	FALSE	CN	254	0.444	0
F44-Potassium_Feldspar-CN-5-3-10deg.jpg	F44	Potassium_Feldspar	CN	10	First Quadrant (10Â°)	R,G,B	3	JPEG	930	RGB	739	uint8	2025-06-12T08:40:05	.jpg	2024-07-15T09:41:21	1077.49	Low	KAlSi3O8	Monoclinic/Triclinic	6	Tectosilicate	Feldspar Group	Biaxial negative	None	2.54-2.63	107.55	107.78	98.71	80.78	0	0	0	58.64	49.47	111.89	0.7946	99.68	79.17	.jpg	CN	F44-Potassium_Feldspar-CN-5-3-10deg	5	3	6	FALSE	CN	255	0.687	0
F44-Potassium_Feldspar-CN-5-30-145deg.jpg	F44	Potassium_Feldspar	CN	145	Second Quadrant (145Â°)	R,G,B	3	JPEG	858	RGB	563	uint8	2025-06-12T08:40:05	.jpg	2024-07-15T10:23:31	930.49	Low	KAlSi3O8	Monoclinic/Triclinic	6	Tectosilicate	Feldspar Group	Biaxial negative	None	2.54-2.63	99.77	94.34	84.22	58.55	0	0	0	78.24	103.89	102.71	0.6562	84.26	66.15	.jpg	CN	F44-Potassium_Feldspar-CN-5-30-145deg	5	30	6	FALSE	CN	254	0.483	0
F44-Potassium_Feldspar-CN-5-31-150deg.jpg	F44	Potassium_Feldspar	CN	150	Second Quadrant (150Â°)	R,G,B	3	JPEG	808	RGB	551	uint8	2025-06-12T08:40:05	.jpg	2024-07-15T10:23:56	744.75	Low	KAlSi3O8	Monoclinic/Triclinic	6	Tectosilicate	Feldspar Group	Biaxial negative	None	2.54-2.63	84.87	79.7	71.53	50.02	0	0	0	68.1	91.46	87.13	0.6819	71.41	69.91	.jpg	CN	F44-Potassium_Feldspar-CN-5-31-150deg	5	31	6	FALSE	CN	254	0.445	0
F44-Potassium_Feldspar-CN-5-32-155deg.jpg	F44	Potassium_Feldspar	CN	155	Second Quadrant (155Â°)	R,G,B	3	JPEG	862	RGB	476	uint8	2025-06-12T08:40:05	.jpg	2024-07-15T10:24:19	745.44	Low	KAlSi3O8	Monoclinic/Triclinic	6	Tectosilicate	Feldspar Group	Biaxial negative	None	2.54-2.63	86.16	81.1	72.87	51.35	0	0	0	73.69	97.28	88.98	0.5522	72.78	67.05	.jpg	CN	F44-Potassium_Feldspar-CN-5-32-155deg	5	32	6	FALSE	CN	254	0.41	0
F44-Potassium_Feldspar-CN-5-33-160deg.jpg	F44	Potassium_Feldspar	CN	160	Second Quadrant (160Â°)	R,G,B	3	JPEG	892	RGB	492	uint8	2025-06-12T08:40:05	.jpg	2024-07-15T10:24:44	753.84	Low	KAlSi3O8	Monoclinic/Triclinic	6	Tectosilicate	Feldspar Group	Biaxial negative	None	2.54-2.63	82.59	78.59	70.58	50.55	0	0	0	68.84	87.46	85.58	0.5516	70.66	67.54	.jpg	CN	F44-Potassium_Feldspar-CN-5-33-160deg	5	33	6	FALSE	CN	254	0.439	0
F44-Potassium_Feldspar-CN-5-34-165deg.jpg	F44	Potassium_Feldspar	CN	165	Second Quadrant (165Â°)	R,G,B	3	JPEG	843	RGB	526	uint8	2025-06-12T08:40:05	.jpg	2024-07-15T10:25:11	711.05	Low	KAlSi3O8	Monoclinic/Triclinic	6	Tectosilicate	Feldspar Group	Biaxial negative	None	2.54-2.63	76.51	74.23	66.1	47.56	0	0	0	63.53	78.96	79.69	0.624	66.52	64.64	.jpg	CN	F44-Potassium_Feldspar-CN-5-34-165deg	5	34	6	FALSE	CN	254	0.443	0
F44-Potassium_Feldspar-CN-5-35-170deg.jpg	F44	Potassium_Feldspar	CN	170	Second Quadrant (170Â°)	R,G,B	3	JPEG	883	RGB	622	uint8	2025-06-12T08:40:05	.jpg	2024-07-15T10:25:37	878.68	Low	KAlSi3O8	Monoclinic/Triclinic	6	Tectosilicate	Feldspar Group	Biaxial negative	None	2.54-2.63	86.15	83.39	76.32	59.4	0	0	0	62.23	62.23	89.2	0.7044	76.53	66.74	.jpg	CN	F44-Potassium_Feldspar-CN-5-35-170deg	5	35	6	FALSE	CN	254	0.549	0
F44-Potassium_Feldspar-CN-5-36-175deg.jpg	F44	Potassium_Feldspar	CN	175	Second Quadrant (175Â°)	R,G,B	3	JPEG	883	RGB	622	uint8	2025-06-12T08:40:04	.jpg	2024-07-15T10:26:08	878.68	Low	KAlSi3O8	Monoclinic/Triclinic	6	Tectosilicate	Feldspar Group	Biaxial negative	None	2.54-2.63	86.15	83.39	76.32	59.4	0	0	0	62.23	62.23	89.2	0.7044	76.53	66.74	.jpg	CN	F44-Potassium_Feldspar-CN-5-36-175deg	5	36	6	FALSE	CN	254	0.549	0
F44-Potassium_Feldspar-CN-5-37-180deg.jpg	F44	Potassium_Feldspar	CN	180	Opposite (180Â°)	R,G,B	3	JPEG	883	RGB	656	uint8	2025-06-12T08:40:05	.jpg	2024-07-15T10:27:14	959.56	Low	KAlSi3O8	Monoclinic/Triclinic	6	Tectosilicate	Feldspar Group	Biaxial negative	None	2.54-2.63	107.69	106.29	98.54	81.63	0	0	0	61.14	49.21	111.48	0.7429	99.08	74.41	.jpg	CN	F44-Potassium_Feldspar-CN-5-37-180deg	5	37	6	FALSE	CN	255	0.579	0
F44-Potassium_Feldspar-CN-5-38-185deg.jpg	F44	Potassium_Feldspar	CN	185	Third Quadrant (185Â°)	R,G,B	3	JPEG	883	RGB	632	uint8	2025-06-12T08:40:05	.jpg	2024-07-15T10:27:45	970.27	Low	KAlSi3O8	Monoclinic/Triclinic	6	Tectosilicate	Feldspar Group	Biaxial negative	None	2.54-2.63	113.9	113.14	105.04	88.07	0	0	0	64.07	50.36	118.35	0.7157	105.73	75.95	.jpg	CN	F44-Potassium_Feldspar-CN-5-38-185deg	5	38	6	FALSE	CN	255	0.558	0
F44-Potassium_Feldspar-CN-5-39-190deg.jpg	F44	Potassium_Feldspar	CN	190	Third Quadrant (190Â°)	R,G,B	3	JPEG	835	RGB	706	uint8	2025-06-12T08:40:05	.jpg	2024-07-15T10:30:21	990.19	Low	KAlSi3O8	Monoclinic/Triclinic	6	Tectosilicate	Feldspar Group	Biaxial negative	None	2.54-2.63	122.48	119.86	111.91	93.39	0	0	0	63.16	49.23	125.83	0.8455	112.24	83.62	.jpg	CN	F44-Potassium_Feldspar-CN-5-39-190deg	5	39	6	FALSE	CN	255	0.59	0
F44-Potassium_Feldspar-CN-5-4-15deg.jpg	F44	Potassium_Feldspar	CN	15	First Quadrant (15Â°)	R,G,B	3	JPEG	890	RGB	899	uint8	2025-06-12T08:40:05	.jpg	2024-07-15T09:41:38	1196.55	Low	KAlSi3O8	Monoclinic/Triclinic	6	Tectosilicate	Feldspar Group	Biaxial negative	None	2.54-2.63	107.4	104.38	96.29	77.09	0	0	0	57.73	50.22	110.25	1.0101	96.56	79.84	.jpg	CN	F44-Potassium_Feldspar-CN-5-4-15deg	5	4	6	FALSE	CN	254	0.8	0
F44-Potassium_Feldspar-CN-5-40-195deg.jpg	F44	Potassium_Feldspar	CN	195	Third Quadrant (195Â°)	R,G,B	3	JPEG	809	RGB	809	uint8	2025-06-12T08:40:06	.jpg	2024-07-15T10:31:49	1030.01	Low	KAlSi3O8	Monoclinic/Triclinic	6	Tectosilicate	Feldspar Group	Biaxial negative	None	2.54-2.63	134.4	130.71	122.79	103.25	0	0	0	62	44.99	136.5	1	122.92	91.97	.jpg	CN	F44-Potassium_Feldspar-CN-5-40-195deg	5	40	6	FALSE	CN	255	0.654	0
F44-Potassium_Feldspar-CN-5-41-200deg.jpg	F44	Potassium_Feldspar	CN	200	Third Quadrant (200Â°)	R,G,B	3	JPEG	770	RGB	815	uint8	2025-06-12T08:40:05	.jpg	2024-07-15T10:32:17	913.41	Low	KAlSi3O8	Monoclinic/Triclinic	6	Tectosilicate	Feldspar Group	Biaxial negative	None	2.54-2.63	127.27	122.96	114.89	94.43	0	0	0	58.88	45.72	128.77	1.0584	114.92	93.15	.jpg	CN	F44-Potassium_Feldspar-CN-5-41-200deg	5	41	6	FALSE	CN	255	0.628	0
F44-Potassium_Feldspar-CN-5-42-205deg.jpg	F44	Potassium_Feldspar	CN	205	Third Quadrant (205Â°)	R,G,B	3	JPEG	719	RGB	861	uint8	2025-06-12T08:40:05	.jpg	2024-07-15T10:32:44	942.23	Low	KAlSi3O8	Monoclinic/Triclinic	6	Tectosilicate	Feldspar Group	Biaxial negative	None	2.54-2.63	126.48	120.55	112.15	89.43	0	0	0	62.31	53.55	127.74	1.1975	111.92	87.18	.jpg	CN	F44-Potassium_Feldspar-CN-5-42-205deg	5	42	6	FALSE	CN	255	0.619	0
F44-Potassium_Feldspar-CN-5-43-210deg.jpg	F44	Potassium_Feldspar	CN	210	Third Quadrant (210Â°)	R,G,B	3	JPEG	599	RGB	810	uint8	2025-06-12T08:40:05	.jpg	2024-07-15T10:33:14	791.53	Low	KAlSi3O8	Monoclinic/Triclinic	6	Tectosilicate	Feldspar Group	Biaxial negative	None	2.54-2.63	125.09	120.14	109.49	83.24	0	0	0	66.85	66.46	126.78	1.3523	109.67	78.13	.jpg	CN	F44-Potassium_Feldspar-CN-5-43-210deg	5	43	6	FALSE	CN	255	0.485	0
F44-Potassium_Feldspar-CN-5-44-215deg.jpg	F44	Potassium_Feldspar	CN	215	Third Quadrant (215Â°)	R,G,B	3	JPEG	569	RGB	801	uint8	2025-06-12T08:40:05	.jpg	2024-07-15T10:34:05	803.31	Low	KAlSi3O8	Monoclinic/Triclinic	6	Tectosilicate	Feldspar Group	Biaxial negative	None	2.54-2.63	140.62	134.55	123.52	95.39	0	0	0	72.58	70.12	142.14	1.4077	123.53	77.7	.jpg	CN	F44-Potassium_Feldspar-CN-5-44-215deg	5	44	6	FALSE	CN	254	0.456	0
F44-Potassium_Feldspar-CN-5-45-220deg.jpg	F44	Potassium_Feldspar	CN	220	Third Quadrant (220Â°)	R,G,B	3	JPEG	587	RGB	797	uint8	2025-06-12T08:40:06	.jpg	2024-07-15T10:34:31	869.16	Low	KAlSi3O8	Monoclinic/Triclinic	6	Tectosilicate	Feldspar Group	Biaxial negative	None	2.54-2.63	149.78	144.78	131.71	100.58	0	0	0	78.68	79.65	151.66	1.3578	132.13	71.15	.jpg	CN	F44-Potassium_Feldspar-CN-5-45-220deg	5	45	6	FALSE	CN	254	0.468	0
F44-Potassium_Feldspar-CN-5-46-225deg.jpg	F44	Potassium_Feldspar	CN	225	Third Quadrant (225Â°)	R,G,B	3	JPEG	492	RGB	749	uint8	2025-06-12T08:40:05	.jpg	2024-07-15T10:34:59	692.07	Low	KAlSi3O8	Monoclinic/Triclinic	6	Tectosilicate	Feldspar Group	Biaxial negative	None	2.54-2.63	139.54	133	121.02	90.53	0	0	0	78.06	84.5	141.38	1.5224	121.04	73.01	.jpg	CN	F44-Potassium_Feldspar-CN-5-46-225deg	5	46	6	FALSE	CN	254	0.369	0
F44-Potassium_Feldspar-CN-5-47-230deg.jpg	F44	Potassium_Feldspar	CN	230	Third Quadrant (230Â°)	R,G,B	3	JPEG	540	RGB	781	uint8	2025-06-12T08:40:05	.jpg	2024-07-15T10:35:30	792.09	Low	KAlSi3O8	Monoclinic/Triclinic	6	Tectosilicate	Feldspar Group	Biaxial negative	None	2.54-2.63	140.99	134.78	122.71	92.34	0	0	0	77.81	83.65	142.95	1.4463	122.8	74.15	.jpg	CN	F44-Potassium_Feldspar-CN-5-47-230deg	5	47	6	FALSE	CN	254	0.422	0
F44-Potassium_Feldspar-CN-5-48-235deg.jpg	F44	Potassium_Feldspar	CN	235	Third Quadrant (235Â°)	R,G,B	3	JPEG	511	RGB	915	uint8	2025-06-12T08:40:05	.jpg	2024-07-15T10:36:22	840.45	Low	KAlSi3O8	Monoclinic/Triclinic	6	Tectosilicate	Feldspar Group	Biaxial negative	None	2.54-2.63	123.73	117.18	107	80.09	0	0	0	74.43	83.26	125.61	1.7906	106.84	78.14	.jpg	CN	F44-Potassium_Feldspar-CN-5-48-235deg	5	48	6	FALSE	CN	254	0.468	0
F44-Potassium_Feldspar-CN-5-5-20deg.jpg	F44	Potassium_Feldspar	CN	20	First Quadrant (20Â°)	R,G,B	3	JPEG	850	RGB	824	uint8	2025-06-12T08:40:05	.jpg	2024-07-15T09:42:02	1088.22	Low	KAlSi3O8	Monoclinic/Triclinic	6	Tectosilicate	Feldspar Group	Biaxial negative	None	2.54-2.63	120.73	117.17	107.37	84.22	0	0	0	61.14	55.44	123.44	0.9694	107.72	80.89	.jpg	CN	F44-Potassium_Feldspar-CN-5-5-20deg	5	5	6	FALSE	CN	255	0.7	0
F44-Potassium_Feldspar-CN-5-50-245deg.jpg	F44	Potassium_Feldspar	CN	245	Third Quadrant (245Â°)	R,G,B	3	JPEG	512	RGB	891	uint8	2025-06-12T08:40:03	.jpg	2024-07-15T10:37:26	747.27	Low	KAlSi3O8	Monoclinic/Triclinic	6	Tectosilicate	Feldspar Group	Biaxial negative	None	2.54-2.63	106.81	101.53	92.54	69.28	0	0	0	66.95	76.03	108.78	1.7402	92.49	81.81	.jpg	CN	F44-Potassium_Feldspar-CN-5-50-245deg	5	50	6	FALSE	CN	254	0.456	0
F44-Potassium_Feldspar-CN-5-51-250deg.jpg	F44	Potassium_Feldspar	CN	250	Third Quadrant (250Â°)	R,G,B	3	JPEG	456	RGB	856	uint8	2025-06-12T08:40:05	.jpg	2024-07-15T10:37:54	685.4	Low	KAlSi3O8	Monoclinic/Triclinic	6	Tectosilicate	Feldspar Group	Biaxial negative	None	2.54-2.63	107.06	102.42	92.89	69.19	0	0	0	71.51	83.05	109.54	1.8772	93.02	80.03	.jpg	CN	F44-Potassium_Feldspar-CN-5-51-250deg	5	51	6	FALSE	CN	254	0.39	0
F44-Potassium_Feldspar-CN-5-52-255deg.jpg	F44	Potassium_Feldspar	CN	255	Third Quadrant (255Â°)	R,G,B	3	JPEG	473	RGB	842	uint8	2025-06-12T08:40:05	.jpg	2024-07-15T10:38:37	652.79	Low	KAlSi3O8	Monoclinic/Triclinic	6	Tectosilicate	Feldspar Group	Biaxial negative	None	2.54-2.63	106.69	100.8	93.34	72.55	0	0	0	66.46	67.16	108.64	1.7801	93.02	82.61	.jpg	CN	F44-Potassium_Feldspar-CN-5-52-255deg	5	52	6	FALSE	CN	254	0.398	0
F44-Potassium_Feldspar-CN-5-53-260deg.jpg	F44	Potassium_Feldspar	CN	260	Third Quadrant (260Â°)	R,G,B	3	JPEG	567	RGB	853	uint8	2025-06-12T08:40:05	.jpg	2024-07-15T10:39:04	770.72	Low	KAlSi3O8	Monoclinic/Triclinic	6	Tectosilicate	Feldspar Group	Biaxial negative	None	2.54-2.63	106.47	102.28	94.56	74.91	0	0	0	63.88	58.8	108.65	1.5044	94.58	79.76	.jpg	CN	F44-Potassium_Feldspar-CN-5-53-260deg	5	53	6	FALSE	CN	254	0.484	0
F44-Potassium_Feldspar-CN-5-54-265deg.jpg	F44	Potassium_Feldspar	CN	265	Third Quadrant (265Â°)	R,G,B	3	JPEG	582	RGB	887	uint8	2025-06-12T08:40:03	.jpg	2024-07-15T10:39:30	863.88	Low	KAlSi3O8	Monoclinic/Triclinic	6	Tectosilicate	Feldspar Group	Biaxial negative	None	2.54-2.63	114.66	113.03	103.73	83.5	0	0	0	63.93	55.31	117.9	1.5241	104.38	78.32	.jpg	CN	F44-Potassium_Feldspar-CN-5-54-265deg	5	54	6	FALSE	CN	254	0.516	0
F44-Potassium_Feldspar-CN-5-55-270deg.jpg	F44	Potassium_Feldspar	CN	270	Three-quarter (270Â°)	R,G,B	3	JPEG	732	RGB	1050	uint8	2025-06-12T08:40:05	.jpg	2024-07-15T10:39:57	1203.78	Low	KAlSi3O8	Monoclinic/Triclinic	6	Tectosilicate	Feldspar Group	Biaxial negative	None	2.54-2.63	101.44	100.18	92.88	77.01	0	0	0	59.6	46.08	104.64	1.4344	93.4	75.23	.jpg	CN	F44-Potassium_Feldspar-CN-5-55-270deg	5	55	6	FALSE	CN	255	0.769	0
F44-Potassium_Feldspar-CN-5-56-275deg.jpg	F44	Potassium_Feldspar	CN	275	Fourth Quadrant (275Â°)	R,G,B	3	JPEG	590	RGB	885	uint8	2025-06-12T08:40:05	.jpg	2024-07-15T10:40:47	799.65	Low	KAlSi3O8	Monoclinic/Triclinic	6	Tectosilicate	Feldspar Group	Biaxial negative	None	2.54-2.63	108.64	108.74	100.55	84.26	0	0	0	56.89	42.23	112.43	1.5	101.41	79.68	.jpg	CN	F44-Potassium_Feldspar-CN-5-56-275deg	5	56	6	FALSE	CN	255	0.522	0
F44-Potassium_Feldspar-CN-5-57-280deg.jpg	F44	Potassium_Feldspar	CN	280	Fourth Quadrant (280Â°)	R,G,B	3	JPEG	814	RGB	955	uint8	2025-06-12T08:40:05	.jpg	2024-07-15T10:41:19	1195.43	Low	KAlSi3O8	Monoclinic/Triclinic	6	Tectosilicate	Feldspar Group	Biaxial negative	None	2.54-2.63	104.28	102.65	95.76	80.33	0	0	0	57.4	42.61	107.71	1.1732	96.16	79.25	.jpg	CN	F44-Potassium_Feldspar-CN-5-57-280deg	5	57	6	FALSE	CN	255	0.777	0
F44-Potassium_Feldspar-CN-5-58-285deg.jpg	F44	Potassium_Feldspar	CN	285	Fourth Quadrant (285Â°)	R,G,B	3	JPEG	818	RGB	851	uint8	2025-06-12T08:40:05	.jpg	2024-07-15T10:41:57	1099.48	Low	KAlSi3O8	Monoclinic/Triclinic	6	Tectosilicate	Feldspar Group	Biaxial negative	None	2.54-2.63	122.74	119.4	112.02	93.91	0	0	0	60.31	42.9	125.17	1.0403	112.16	85.95	.jpg	CN	F44-Potassium_Feldspar-CN-5-58-285deg	5	58	6	FALSE	CN	255	0.696	0
F44-Potassium_Feldspar-CN-5-59-290deg.jpg	F44	Potassium_Feldspar	CN	290	Fourth Quadrant (290Â°)	R,G,B	3	JPEG	886	RGB	794	uint8	2025-06-12T08:40:05	.jpg	2024-07-15T10:42:24	1131.3	Low	KAlSi3O8	Monoclinic/Triclinic	6	Tectosilicate	Feldspar Group	Biaxial negative	None	2.54-2.63	124.64	121.37	112.62	91.84	0	0	0	62.1	49.1	127.41	0.8962	112.92	82.81	.jpg	CN	F44-Potassium_Feldspar-CN-5-59-290deg	5	59	6	FALSE	CN	255	0.703	0
F44-Potassium_Feldspar-CN-5-6-25deg.jpg	F44	Potassium_Feldspar	CN	25	First Quadrant (25Â°)	R,G,B	3	JPEG	882	RGB	884	uint8	2025-06-12T08:40:05	.jpg	2024-07-15T10:10:49	1150.77	Low	KAlSi3O8	Monoclinic/Triclinic	6	Tectosilicate	Feldspar Group	Biaxial negative	None	2.54-2.63	114.52	111.05	102.09	80.7	0	0	0	58.13	51.51	117.09	1.0023	102.37	82.38	.jpg	CN	F44-Potassium_Feldspar-CN-5-6-25deg	5	6	6	FALSE	CN	255	0.78	0
F44-Potassium_Feldspar-CN-5-60-295deg.jpg	F44	Potassium_Feldspar	CN	295	Fourth Quadrant (295Â°)	R,G,B	3	JPEG	904	RGB	766	uint8	2025-06-12T08:40:05	.jpg	2024-07-15T10:44:41	1001.77	Low	KAlSi3O8	Monoclinic/Triclinic	6	Tectosilicate	Feldspar Group	Biaxial negative	None	2.54-2.63	120.3	115.88	107.98	87.76	0	0	0	57.35	45.02	121.98	0.8473	107.98	89.24	.jpg	CN	F44-Potassium_Feldspar-CN-5-60-295deg	5	60	6	FALSE	CN	255	0.692	0
F44-Potassium_Feldspar-CN-5-61-300deg.jpg	F44	Potassium_Feldspar	CN	300	Fourth Quadrant (300Â°)	R,G,B	3	JPEG	908	RGB	766	uint8	2025-06-12T08:40:05	.jpg	2024-07-15T10:45:06	1071.61	Low	KAlSi3O8	Monoclinic/Triclinic	6	Tectosilicate	Feldspar Group	Biaxial negative	None	2.54-2.63	120.72	115.54	107.49	86.21	0	0	0	61.53	51.33	122.61	0.8436	107.36	83.76	.jpg	CN	F44-Potassium_Feldspar-CN-5-61-300deg	5	61	6	FALSE	CN	254	0.696	0
F44-Potassium_Feldspar-CN-5-62-305deg.jpg	F44	Potassium_Feldspar	CN	305	Fourth Quadrant (305Â°)	R,G,B	3	JPEG	953	RGB	608	uint8	2025-06-12T08:40:05	.jpg	2024-07-15T10:45:32	922.79	Low	KAlSi3O8	Monoclinic/Triclinic	6	Tectosilicate	Feldspar Group	Biaxial negative	None	2.54-2.63	133.45	128.26	119.4	96.48	0	0	0	64.64	52.99	135.27	0.638	119.35	86.46	.jpg	CN	F44-Potassium_Feldspar-CN-5-62-305deg	5	62	6	FALSE	CN	255	0.579	0
F44-Potassium_Feldspar-CN-5-63-310deg.jpg	F44	Potassium_Feldspar	CN	310	Fourth Quadrant (310Â°)	R,G,B	3	JPEG	946	RGB	624	uint8	2025-06-12T08:40:05	.jpg	2024-07-15T10:45:56	939.03	Low	KAlSi3O8	Monoclinic/Triclinic	6	Tectosilicate	Feldspar Group	Biaxial negative	None	2.54-2.63	124.02	118.23	109.36	85.83	0	0	0	63.98	58.91	125.83	0.6596	109.2	84.16	.jpg	CN	F44-Potassium_Feldspar-CN-5-63-310deg	5	63	6	FALSE	CN	255	0.59	0
F44-Potassium_Feldspar-CN-5-64-315deg.jpg	F44	Potassium_Feldspar	CN	315	Fourth Quadrant (315Â°)	R,G,B	3	JPEG	959	RGB	573	uint8	2025-06-12T08:40:03	.jpg	2024-07-15T10:46:23	951.79	Low	KAlSi3O8	Monoclinic/Triclinic	6	Tectosilicate	Feldspar Group	Biaxial negative	None	2.54-2.63	133.51	127.35	118.13	93.53	0	0	0	70.21	64.57	135.57	0.5975	117.94	81.52	.jpg	CN	F44-Potassium_Feldspar-CN-5-64-315deg	5	64	6	FALSE	CN	255	0.55	0
F44-Potassium_Feldspar-CN-5-65-320deg.jpg	F44	Potassium_Feldspar	CN	320	Fourth Quadrant (320Â°)	R,G,B	3	JPEG	1013	RGB	520	uint8	2025-06-12T08:40:04	.jpg	2024-07-15T10:46:49	903.22	Low	KAlSi3O8	Monoclinic/Triclinic	6	Tectosilicate	Feldspar Group	Biaxial negative	None	2.54-2.63	136.02	131.21	121.34	96.8	0	0	0	70.52	63.36	138.11	0.5133	121.47	82.66	.jpg	CN	F44-Potassium_Feldspar-CN-5-65-320deg	5	65	6	FALSE	CN	254	0.527	0
F44-Potassium_Feldspar-CN-5-66-325deg.jpg	F44	Potassium_Feldspar	CN	325	Fourth Quadrant (325Â°)	R,G,B	3	JPEG	1006	RGB	559	uint8	2025-06-12T08:40:05	.jpg	2024-07-15T10:47:14	1078.18	Low	KAlSi3O8	Monoclinic/Triclinic	6	Tectosilicate	Feldspar Group	Biaxial negative	None	2.54-2.63	140.98	135.24	125.08	99.02	0	0	0	76.89	73.49	144.08	0.5557	125.06	77.56	.jpg	CN	F44-Potassium_Feldspar-CN-5-66-325deg	5	66	6	FALSE	CN	255	0.562	0
F44-Potassium_Feldspar-CN-5-67-330deg.jpg	F44	Potassium_Feldspar	CN	330	Fourth Quadrant (330Â°)	R,G,B	3	JPEG	1021	RGB	594	uint8	2025-06-12T08:40:03	.jpg	2024-07-15T10:47:41	1083.76	Low	KAlSi3O8	Monoclinic/Triclinic	6	Tectosilicate	Feldspar Group	Biaxial negative	None	2.54-2.63	129.29	125.08	116.07	93.85	0	0	0	70.12	64.45	132.78	0.5818	116.22	83.81	.jpg	CN	F44-Potassium_Feldspar-CN-5-67-330deg	5	67	6	FALSE	CN	255	0.606	0
F44-Potassium_Feldspar-CN-5-68-335deg.jpg	F44	Potassium_Feldspar	CN	335	Fourth Quadrant (335Â°)	R,G,B	3	JPEG	1043	RGB	567	uint8	2025-06-12T08:40:05	.jpg	2024-07-15T10:48:06	1065.51	Low	KAlSi3O8	Monoclinic/Triclinic	6	Tectosilicate	Feldspar Group	Biaxial negative	None	2.54-2.63	133.13	128.44	120.5	99.92	0	0	0	71.53	60.2	136.45	0.5436	120.45	85.56	.jpg	CN	F44-Potassium_Feldspar-CN-5-68-335deg	5	68	6	FALSE	CN	255	0.591	0
F44-Potassium_Feldspar-CN-5-69-340deg.jpg	F44	Potassium_Feldspar	CN	340	Fourth Quadrant (340Â°)	R,G,B	3	JPEG	1034	RGB	640	uint8	2025-06-12T08:40:05	.jpg	2024-07-15T10:48:32	1126.96	Low	KAlSi3O8	Monoclinic/Triclinic	6	Tectosilicate	Feldspar Group	Biaxial negative	None	2.54-2.63	125.65	121.43	113.68	93.97	0	0	0	66.74	56.23	128.97	0.619	113.7	87.56	.jpg	CN	F44-Potassium_Feldspar-CN-5-69-340deg	5	69	6	FALSE	CN	255	0.662	0
F44-Potassium_Feldspar-CN-5-7-30deg.jpg	F44	Potassium_Feldspar	CN	30	First Quadrant (30Â°)	R,G,B	3	JPEG	651	RGB	796	uint8	2025-06-12T08:40:03	.jpg	2024-07-15T10:11:32	783.32	Low	KAlSi3O8	Monoclinic/Triclinic	6	Tectosilicate	Feldspar Group	Biaxial negative	None	2.54-2.63	134.47	128.65	119.65	95.83	0	0	0	62.63	51.87	135.9	1.2227	119.5	88.6	.jpg	CN	F44-Potassium_Feldspar-CN-5-7-30deg	5	7	6	FALSE	CN	255	0.518	0
F44-Potassium_Feldspar-CN-5-70-345deg.jpg	F44	Potassium_Feldspar	CN	345	Fourth Quadrant (345Â°)	R,G,B	3	JPEG	936	RGB	608	uint8	2025-06-12T08:40:05	.jpg	2024-07-15T10:49:02	961.54	Low	KAlSi3O8	Monoclinic/Triclinic	6	Tectosilicate	Feldspar Group	Biaxial negative	None	2.54-2.63	130.66	129.13	120.2	100.81	0	0	0	65.28	50.46	134.69	0.6496	120.84	87.8	.jpg	CN	F44-Potassium_Feldspar-CN-5-70-345deg	5	70	6	FALSE	CN	255	0.569	0
F44-Potassium_Feldspar-CN-5-71-350deg.jpg	F44	Potassium_Feldspar	CN	350	Fourth Quadrant (350Â°)	R,G,B	3	JPEG	974	RGB	657	uint8	2025-06-12T08:40:04	.jpg	2024-07-15T10:49:48	988.66	Low	KAlSi3O8	Monoclinic/Triclinic	6	Tectosilicate	Feldspar Group	Biaxial negative	None	2.54-2.63	121.99	119.01	111.94	94.83	0	0	0	59.1	41.73	125.07	0.6745	112.12	90.42	.jpg	CN	F44-Potassium_Feldspar-CN-5-71-350deg	5	71	6	FALSE	CN	255	0.64	0
F44-Potassium_Feldspar-CN-5-72-355deg.jpg	F44	Potassium_Feldspar	CN	355	Fourth Quadrant (355Â°)	R,G,B	3	JPEG	950	RGB	742	uint8	2025-06-12T08:40:05	.jpg	2024-07-15T10:50:13	1017.23	Low	KAlSi3O8	Monoclinic/Triclinic	6	Tectosilicate	Feldspar Group	Biaxial negative	None	2.54-2.63	111.49	110.51	103.06	87.18	0	0	0	53.67	37.84	114.93	0.7811	103.65	87.88	.jpg	CN	F44-Potassium_Feldspar-CN-5-72-355deg	5	72	6	FALSE	CN	255	0.705	0
F44-Potassium_Feldspar-CN-5-8-35deg.jpg	F44	Potassium_Feldspar	CN	35	First Quadrant (35Â°)	R,G,B	3	JPEG	635	RGB	736	uint8	2025-06-12T08:40:05	.jpg	2024-07-15T10:12:35	697.21	Low	KAlSi3O8	Monoclinic/Triclinic	6	Tectosilicate	Feldspar Group	Biaxial negative	None	2.54-2.63	126.31	123.44	112.57	87.97	0	0	0	60.35	54.96	128.48	1.1591	113.16	86.43	.jpg	CN	F44-Potassium_Feldspar-CN-5-8-35deg	5	8	6	FALSE	CN	254	0.467	0
F44-Potassium_Feldspar-CN-5-9-40deg.jpg	F44	Potassium_Feldspar	CN	40	First Quadrant (40Â°)	R,G,B	3	JPEG	707	RGB	758	uint8	2025-06-12T08:40:04	.jpg	2024-07-15T10:13:02	887.27	Low	KAlSi3O8	Monoclinic/Triclinic	6	Tectosilicate	Feldspar Group	Biaxial negative	None	2.54-2.63	145.03	142.25	130.11	103.05	0	0	0	68.1	60.23	147.4	1.0721	130.85	81.77	.jpg	CN	F44-Potassium_Feldspar-CN-5-9-40deg	5	9	6	FALSE	CN	255	0.536	0
F44-Potassium_Feldspar-CN-6-1-0deg.jpg	F44	Potassium_Feldspar	CN	0	Reference (0Â°)	R,G,B	3	JPEG	676	RGB	694	uint8	2025-06-12T08:40:05	.jpg	2024-07-26T20:57:10	984.98	Low	KAlSi3O8	Monoclinic/Triclinic	6	Tectosilicate	Feldspar Group	Biaxial negative	None	2.54-2.63	161.8	162.9	152.82	133.75	0	0	0	75.18	53.33	168.85	1.0266	154.07	61.92	.jpg	CN	F44-Potassium_Feldspar-CN-6-1-0deg	6	1	6	FALSE	CN	255	0.469	0
F44-Potassium_Feldspar-CN-6-10-45deg.jpg	F44	Potassium_Feldspar	CN	45	First Quadrant (45Â°)	R,G,B	3	JPEG	835	RGB	725	uint8	2025-06-12T08:40:05	.jpg	2024-07-26T21:02:32	850.33	Low	KAlSi3O8	Monoclinic/Triclinic	6	Tectosilicate	Feldspar Group	Biaxial negative	None	2.54-2.63	92.41	97.7	90.34	80.92	0	0	0	45.44	37.81	100.26	0.8683	92.08	87.63	.jpg	CN	F44-Potassium_Feldspar-CN-6-10-45deg	6	10	6	FALSE	CN	255	0.605	0
F44-Potassium_Feldspar-CN-6-11-50deg.jpg	F44	Potassium_Feldspar	CN	50	First Quadrant (50Â°)	R,G,B	3	JPEG	854	RGB	772	uint8	2025-06-12T08:40:05	.jpg	2024-07-26T21:02:55	920.77	Low	KAlSi3O8	Monoclinic/Triclinic	6	Tectosilicate	Feldspar Group	Biaxial negative	None	2.54-2.63	93.74	98.36	91.45	82.26	0	0	0	45.27	35.09	101.14	0.904	93.02	87.86	.jpg	CN	F44-Potassium_Feldspar-CN-6-11-50deg	6	11	6	FALSE	CN	255	0.659	0
F44-Potassium_Feldspar-CN-6-12-55deg.jpg	F44	Potassium_Feldspar	CN	55	First Quadrant (55Â°)	R,G,B	3	JPEG	813	RGB	826	uint8	2025-06-12T08:40:05	.jpg	2024-07-26T21:03:23	993.67	Low	KAlSi3O8	Monoclinic/Triclinic	6	Tectosilicate	Feldspar Group	Biaxial negative	None	2.54-2.63	143.06	153.32	140.96	126.49	0	0	0	62.4	49.47	156.02	1.016	144.14	74.87	.jpg	CN	F44-Potassium_Feldspar-CN-6-12-55deg	6	12	6	FALSE	CN	255	0.672	0
F44-Potassium_Feldspar-CN-6-13-60deg.jpg	F44	Potassium_Feldspar	CN	60	First Quadrant (60Â°)	R,G,B	3	JPEG	762	RGB	773	uint8	2025-06-12T08:40:05	.jpg	2024-07-26T21:03:50	930.81	Low	KAlSi3O8	Monoclinic/Triclinic	6	Tectosilicate	Feldspar Group	Biaxial negative	None	2.54-2.63	120.71	126.54	118.33	107.73	0	0	0	49.7	34.33	129.5	1.0144	120.26	90.88	.jpg	CN	F44-Potassium_Feldspar-CN-6-13-60deg	6	13	6	FALSE	CN	255	0.589	0
F44-Potassium_Feldspar-CN-6-14-65deg.jpg	F44	Potassium_Feldspar	CN	65	First Quadrant (65Â°)	R,G,B	3	JPEG	819	RGB	687	uint8	2025-06-12T08:40:05	.jpg	2024-07-26T21:04:12	912.19	Low	KAlSi3O8	Monoclinic/Triclinic	6	Tectosilicate	Feldspar Group	Biaxial negative	None	2.54-2.63	120.47	126.31	117.36	105.28	0	0	0	52.28	37.56	129.2	0.8388	119.36	86.39	.jpg	CN	F44-Potassium_Feldspar-CN-6-14-65deg	6	14	6	FALSE	CN	255	0.563	0
F44-Potassium_Feldspar-CN-6-15-70deg.jpg	F44	Potassium_Feldspar	CN	70	First Quadrant (70Â°)	R,G,B	3	JPEG	730	RGB	688	uint8	2025-06-12T08:40:05	.jpg	2024-07-26T21:04:34	926.31	Low	KAlSi3O8	Monoclinic/Triclinic	6	Tectosilicate	Feldspar Group	Biaxial negative	None	2.54-2.63	133.64	139.92	129.38	114.57	0	0	0	60.14	45.2	143.37	0.9425	131.62	77.07	.jpg	CN	F44-Potassium_Feldspar-CN-6-15-70deg	6	15	6	FALSE	CN	255	0.502	0
F44-Potassium_Feldspar-CN-6-16-75deg.jpg	F44	Potassium_Feldspar	CN	75	First Quadrant (75Â°)	R,G,B	3	JPEG	732	RGB	640	uint8	2025-06-12T08:40:05	.jpg	2024-07-26T21:05:00	875.93	Low	KAlSi3O8	Monoclinic/Triclinic	6	Tectosilicate	Feldspar Group	Biaxial negative	None	2.54-2.63	133.52	137.89	128.11	112.92	0	0	0	62.32	46.47	142.74	0.8743	129.93	75.43	.jpg	CN	F44-Potassium_Feldspar-CN-6-16-75deg	6	16	6	FALSE	CN	255	0.468	0
F44-Potassium_Feldspar-CN-6-17-80deg.jpg	F44	Potassium_Feldspar	CN	80	First Quadrant (80Â°)	R,G,B	3	JPEG	674	RGB	607	uint8	2025-06-12T08:40:05	.jpg	2024-07-26T21:05:22	836.22	Low	KAlSi3O8	Monoclinic/Triclinic	6	Tectosilicate	Feldspar Group	Biaxial negative	None	2.54-2.63	149.68	155.84	144.27	127.27	0	0	0	68.73	51.12	160.09	0.9006	146.6	64.63	.jpg	CN	F44-Potassium_Feldspar-CN-6-17-80deg	6	17	6	FALSE	CN	255	0.409	0
F44-Potassium_Feldspar-CN-6-18-85deg.jpg	F44	Potassium_Feldspar	CN	85	First Quadrant (85Â°)	R,G,B	3	JPEG	717	RGB	584	uint8	2025-06-12T08:40:05	.jpg	2024-07-26T21:05:43	878.39	Low	KAlSi3O8	Monoclinic/Triclinic	6	Tectosilicate	Feldspar Group	Biaxial negative	None	2.54-2.63	155.52	160.96	149.59	132.3	0	0	0	70.25	51.51	165.65	0.8145	151.77	62.87	.jpg	CN	F44-Potassium_Feldspar-CN-6-18-85deg	6	18	6	FALSE	CN	255	0.419	0
F44-Potassium_Feldspar-CN-6-19-90deg.jpg	F44	Potassium_Feldspar	CN	90	Perpendicular (90Â°)	R,G,B	3	JPEG	702	RGB	574	uint8	2025-06-12T08:40:05	.jpg	2024-07-26T21:06:05	871.49	Low	KAlSi3O8	Monoclinic/Triclinic	6	Tectosilicate	Feldspar Group	Biaxial negative	None	2.54-2.63	165	168.42	157.86	140.16	0	0	0	73.45	52.57	174.77	0.8177	159.58	58.91	.jpg	CN	F44-Potassium_Feldspar-CN-6-19-90deg	6	19	6	FALSE	CN	255	0.403	0
F44-Potassium_Feldspar-CN-6-2-5deg.jpg	F44	Potassium_Feldspar	CN	5	First Quadrant (5Â°)	R,G,B	3	JPEG	738	RGB	644	uint8	2025-06-12T08:40:04	.jpg	2024-07-26T20:57:31	1030.76	Low	KAlSi3O8	Monoclinic/Triclinic	6	Tectosilicate	Feldspar Group	Biaxial negative	None	2.54-2.63	170.84	174	162.68	143.18	0	254	0	76.57	55.47	179.29	0.8726	164.43	55.44	.jpg	CN	F44-Potassium_Feldspar-CN-6-2-5deg	6	2	6	FALSE	CN	255	0.475	0
F44-Potassium_Feldspar-CN-6-20-95deg.jpg	F44	Potassium_Feldspar	CN	95	Second Quadrant (95Â°)	R,G,B	3	JPEG	701	RGB	599	uint8	2025-06-12T08:40:05	.jpg	2024-07-26T21:06:33	918.7	Low	KAlSi3O8	Monoclinic/Triclinic	6	Tectosilicate	Feldspar Group	Biaxial negative	None	2.54-2.63	170.64	174.39	163.84	146.5	0	0	0	73.78	52.08	180.61	0.8545	165.63	55.86	.jpg	CN	F44-Potassium_Feldspar-CN-6-20-95deg	6	20	6	FALSE	CN	255	0.42	0
F44-Potassium_Feldspar-CN-6-21-100deg.jpg	F44	Potassium_Feldspar	CN	100	Second Quadrant (100Â°)	R,G,B	3	JPEG	702	RGB	555	uint8	2025-06-12T08:40:05	.jpg	2024-07-26T21:06:52	789.6	Low	KAlSi3O8	Monoclinic/Triclinic	6	Tectosilicate	Feldspar Group	Biaxial negative	None	2.54-2.63	152.25	157.13	147.18	132.17	0	0	0	65.87	48.08	162.32	0.7906	149.12	71.43	.jpg	CN	F44-Potassium_Feldspar-CN-6-21-100deg	6	21	6	FALSE	CN	255	0.39	0
F44-Potassium_Feldspar-CN-6-22-105deg.jpg	F44	Potassium_Feldspar	CN	105	Second Quadrant (105Â°)	R,G,B	3	JPEG	705	RGB	569	uint8	2025-06-12T08:40:05	.jpg	2024-07-26T21:07:09	859.91	Low	KAlSi3O8	Monoclinic/Triclinic	6	Tectosilicate	Feldspar Group	Biaxial negative	None	2.54-2.63	164.62	170.03	159.68	144.39	0	0	0	69.45	49.82	175.26	0.8071	161.76	63.88	.jpg	CN	F44-Potassium_Feldspar-CN-6-22-105deg	6	22	6	FALSE	CN	255	0.401	0
F44-Potassium_Feldspar-CN-6-23-110deg.jpg	F44	Potassium_Feldspar	CN	110	Second Quadrant (110Â°)	R,G,B	3	JPEG	677	RGB	608	uint8	2025-06-12T08:40:05	.jpg	2024-07-26T21:07:24	713.47	Low	KAlSi3O8	Monoclinic/Triclinic	6	Tectosilicate	Feldspar Group	Biaxial negative	None	2.54-2.63	131.05	136.51	128.51	117.98	0	0	0	53.8	39.26	140.64	0.8981	130.35	87.03	.jpg	CN	F44-Potassium_Feldspar-CN-6-23-110deg	6	23	6	FALSE	CN	255	0.412	0
F44-Potassium_Feldspar-CN-6-24-115deg.jpg	F44	Potassium_Feldspar	CN	115	Second Quadrant (115Â°)	R,G,B	3	JPEG	712	RGB	666	uint8	2025-06-12T08:40:05	.jpg	2024-07-26T21:07:53	710.63	Low	KAlSi3O8	Monoclinic/Triclinic	6	Tectosilicate	Feldspar Group	Biaxial negative	None	2.54-2.63	109.94	114.22	108.25	100.61	0	0	0	44.7	32.55	118.36	0.9354	109.67	92.88	.jpg	CN	F44-Potassium_Feldspar-CN-6-24-115deg	6	24	6	FALSE	CN	255	0.474	0
F44-Potassium_Feldspar-CN-6-25-120deg.jpg	F44	Potassium_Feldspar	CN	120	Second Quadrant (120Â°)	R,G,B	3	JPEG	723	RGB	723	uint8	2025-06-12T08:40:05	.jpg	2024-07-26T21:08:36	741.33	Low	KAlSi3O8	Monoclinic/Triclinic	6	Tectosilicate	Feldspar Group	Biaxial negative	None	2.54-2.63	103.07	108.23	102.38	95.84	0	0	0	40.99	31.16	112	1	103.95	93.8	.jpg	CN	F44-Potassium_Feldspar-CN-6-25-120deg	6	25	6	FALSE	CN	255	0.523	0
F44-Potassium_Feldspar-CN-6-26-125deg.jpg	F44	Potassium_Feldspar	CN	125	Second Quadrant (125Â°)	R,G,B	3	JPEG	723	RGB	809	uint8	2025-06-12T08:40:05	.jpg	2024-07-26T21:09:40	846.54	Low	KAlSi3O8	Monoclinic/Triclinic	6	Tectosilicate	Feldspar Group	Biaxial negative	None	2.54-2.63	105.02	110.6	104.46	97.77	0	0	0	41.6	31.69	114.28	1.1189	106.14	93.15	.jpg	CN	F44-Potassium_Feldspar-CN-6-26-125deg	6	26	6	FALSE	CN	255	0.585	0
F44-Potassium_Feldspar-CN-6-27-130deg.jpg	F44	Potassium_Feldspar	CN	130	Second Quadrant (130Â°)	R,G,B	3	JPEG	685	RGB	763	uint8	2025-06-12T08:40:03	.jpg	2024-07-26T21:10:05	727.38	Low	KAlSi3O8	Monoclinic/Triclinic	6	Tectosilicate	Feldspar Group	Biaxial negative	None	2.54-2.63	100.06	106.29	100.16	94.13	0	0	0	39.52	30.23	109.71	1.1139	101.95	93.36	.jpg	CN	F44-Potassium_Feldspar-CN-6-27-130deg	6	27	6	FALSE	CN	255	0.523	0
F44-Potassium_Feldspar-CN-6-28-135deg.jpg	F44	Potassium_Feldspar	CN	135	Second Quadrant (135Â°)	R,G,B	3	JPEG	670	RGB	771	uint8	2025-06-12T08:40:05	.jpg	2024-07-26T21:10:26	780.8	Low	KAlSi3O8	Monoclinic/Triclinic	6	Tectosilicate	Feldspar Group	Biaxial negative	None	2.54-2.63	110.17	117.1	109.94	102.54	0	0	0	44.12	32.44	120.41	1.1507	111.96	92.18	.jpg	CN	F44-Potassium_Feldspar-CN-6-28-135deg	6	28	6	FALSE	CN	255	0.517	0
F44-Potassium_Feldspar-CN-6-29-140deg.jpg	F44	Potassium_Feldspar	CN	140	Second Quadrant (140Â°)	R,G,B	3	JPEG	590	RGB	829	uint8	2025-06-12T08:40:06	.jpg	2024-07-26T21:10:46	704.81	Low	KAlSi3O8	Monoclinic/Triclinic	6	Tectosilicate	Feldspar Group	Biaxial negative	None	2.54-2.63	106.83	113.2	105.93	97.77	0	0	0	44.14	31.27	116.24	1.4051	107.86	92.89	.jpg	CN	F44-Potassium_Feldspar-CN-6-29-140deg	6	29	6	FALSE	CN	255	0.489	0
F44-Potassium_Feldspar-CN-6-3-10deg.jpg	F44	Potassium_Feldspar	CN	10	First Quadrant (10Â°)	R,G,B	3	JPEG	681	RGB	610	uint8	2025-06-12T08:40:05	.jpg	2024-07-26T20:57:51	850.26	Low	KAlSi3O8	Monoclinic/Triclinic	6	Tectosilicate	Feldspar Group	Biaxial negative	None	2.54-2.63	161.55	162.6	153.34	135.87	0	0	0	73.74	51.29	168.23	0.8957	154.49	65.33	.jpg	CN	F44-Potassium_Feldspar-CN-6-3-10deg	6	3	6	FALSE	CN	255	0.415	0
F44-Potassium_Feldspar-CN-6-30-145deg.jpg	F44	Potassium_Feldspar	CN	145	Second Quadrant (145Â°)	R,G,B	3	JPEG	582	RGB	767	uint8	2025-06-12T08:40:05	.jpg	2024-07-26T21:11:07	739.72	Low	KAlSi3O8	Monoclinic/Triclinic	6	Tectosilicate	Feldspar Group	Biaxial negative	None	2.54-2.63	123.97	130.3	121.21	109.36	0	0	0	53.1	38.08	133.96	1.3179	123.31	87.78	.jpg	CN	F44-Potassium_Feldspar-CN-6-30-145deg	6	30	6	FALSE	CN	255	0.446	0
F44-Potassium_Feldspar-CN-6-31-150deg.jpg	F44	Potassium_Feldspar	CN	150	Second Quadrant (150Â°)	R,G,B	3	JPEG	596	RGB	836	uint8	2025-06-12T08:40:03	.jpg	2024-07-26T21:11:48	816.84	Low	KAlSi3O8	Monoclinic/Triclinic	6	Tectosilicate	Feldspar Group	Biaxial negative	None	2.54-2.63	121.91	127.61	118.48	105.93	0	0	0	53.1	38.69	131.46	1.4027	120.48	86.73	.jpg	CN	F44-Potassium_Feldspar-CN-6-31-150deg	6	31	6	FALSE	CN	255	0.498	0
F44-Potassium_Feldspar-CN-6-32-155deg.jpg	F44	Potassium_Feldspar	CN	155	Second Quadrant (155Â°)	R,G,B	3	JPEG	544	RGB	801	uint8	2025-06-12T08:40:05	.jpg	2024-07-26T21:12:08	762.26	Low	KAlSi3O8	Monoclinic/Triclinic	6	Tectosilicate	Feldspar Group	Biaxial negative	None	2.54-2.63	132.1	137.21	127.29	112.56	0	0	0	58.15	42.97	141.53	1.4724	129.25	82.71	.jpg	CN	F44-Potassium_Feldspar-CN-6-32-155deg	6	32	6	FALSE	CN	255	0.436	0
F44-Potassium_Feldspar-CN-6-33-160deg.jpg	F44	Potassium_Feldspar	CN	160	Second Quadrant (160Â°)	R,G,B	3	JPEG	592	RGB	730	uint8	2025-06-12T08:40:04	.jpg	2024-07-26T21:12:28	807.48	Low	KAlSi3O8	Monoclinic/Triclinic	6	Tectosilicate	Feldspar Group	Biaxial negative	None	2.54-2.63	138.85	143.75	133.52	117.98	0	0	0	62.84	46.23	148.42	1.2331	135.48	75.79	.jpg	CN	F44-Potassium_Feldspar-CN-6-33-160deg	6	33	6	FALSE	CN	255	0.432	0
F44-Potassium_Feldspar-CN-6-34-165deg.jpg	F44	Potassium_Feldspar	CN	165	Second Quadrant (165Â°)	R,G,B	3	JPEG	575	RGB	801	uint8	2025-06-12T08:40:05	.jpg	2024-07-26T21:12:49	970.26	Low	KAlSi3O8	Monoclinic/Triclinic	6	Tectosilicate	Feldspar Group	Biaxial negative	None	2.54-2.63	158.75	164.54	151.48	131.14	0	0	0	72.51	56.58	169.45	1.393	153.9	60.5	.jpg	CN	F44-Potassium_Feldspar-CN-6-34-165deg	6	34	6	FALSE	CN	255	0.461	0
F44-Potassium_Feldspar-CN-6-35-170deg.jpg	F44	Potassium_Feldspar	CN	170	Second Quadrant (170Â°)	R,G,B	3	JPEG	488	RGB	690	uint8	2025-06-12T08:40:06	.jpg	2024-07-26T21:13:10	698.71	Low	KAlSi3O8	Monoclinic/Triclinic	6	Tectosilicate	Feldspar Group	Biaxial negative	None	2.54-2.63	160.71	164.73	153.53	135.15	0	0	0	72.12	51.41	170.19	1.4139	155.43	64.22	.jpg	CN	F44-Potassium_Feldspar-CN-6-35-170deg	6	35	6	FALSE	CN	255	0.337	0
F44-Potassium_Feldspar-CN-6-36-175deg.jpg	F44	Potassium_Feldspar	CN	175	Second Quadrant (175Â°)	R,G,B	3	JPEG	468	RGB	765	uint8	2025-06-12T08:40:05	.jpg	2024-07-26T21:13:31	766.64	Low	KAlSi3O8	Monoclinic/Triclinic	6	Tectosilicate	Feldspar Group	Biaxial negative	None	2.54-2.63	172.66	176.8	165.04	145.66	0	0	0	74.67	51.65	181.87	1.6346	167.02	57.27	.jpg	CN	F44-Potassium_Feldspar-CN-6-36-175deg	6	36	6	FALSE	CN	255	0.358	0
F44-Potassium_Feldspar-CN-6-37-180deg.jpg	F44	Potassium_Feldspar	CN	180	Opposite (180Â°)	R,G,B	3	JPEG	425	RGB	775	uint8	2025-06-12T08:40:03	.jpg	2024-07-26T21:14:02	686.16	Low	KAlSi3O8	Monoclinic/Triclinic	6	Tectosilicate	Feldspar Group	Biaxial negative	None	2.54-2.63	170.99	174.7	163.79	145.66	0	0	0	72.96	48.93	179.81	1.8235	165.6	62.02	.jpg	CN	F44-Potassium_Feldspar-CN-6-37-180deg	6	37	6	FALSE	CN	255	0.329	0
F44-Potassium_Feldspar-CN-6-38-185deg.jpg	F44	Potassium_Feldspar	CN	185	Third Quadrant (185Â°)	R,G,B	3	JPEG	496	RGB	728	uint8	2025-06-12T08:40:04	.jpg	2024-07-26T21:14:22	761.77	Low	KAlSi3O8	Monoclinic/Triclinic	6	Tectosilicate	Feldspar Group	Biaxial negative	None	2.54-2.63	180.88	184.01	173.35	155.16	0	0	0	74	48.26	189.25	1.4677	175.03	56.74	.jpg	CN	F44-Potassium_Feldspar-CN-6-38-185deg	6	38	6	FALSE	CN	255	0.361	0
F44-Potassium_Feldspar-CN-6-39-190deg.jpg	F44	Potassium_Feldspar	CN	190	Third Quadrant (190Â°)	R,G,B	3	JPEG	539	RGB	693	uint8	2025-06-12T08:40:05	.jpg	2024-07-26T21:14:43	670.11	Low	KAlSi3O8	Monoclinic/Triclinic	6	Tectosilicate	Feldspar Group	Biaxial negative	None	2.54-2.63	154.42	157.13	148.5	133.94	0	0	0	61.4	39.53	161.44	1.2857	149.9	83.51	.jpg	CN	F44-Potassium_Feldspar-CN-6-39-190deg	6	39	6	FALSE	CN	255	0.374	0
F44-Potassium_Feldspar-CN-6-4-15deg.jpg	F44	Potassium_Feldspar	CN	15	First Quadrant (15Â°)	R,G,B	3	JPEG	793	RGB	679	uint8	2025-06-12T08:40:05	.jpg	2024-07-26T20:58:11	909.82	Low	KAlSi3O8	Monoclinic/Triclinic	6	Tectosilicate	Feldspar Group	Biaxial negative	None	2.54-2.63	123.27	125.78	117.26	102.72	0	0	0	59.38	46.36	129.57	0.8562	118.61	83.67	.jpg	CN	F44-Potassium_Feldspar-CN-6-4-15deg	6	4	6	FALSE	CN	255	0.538	0
F44-Potassium_Feldspar-CN-6-40-195deg.jpg	F44	Potassium_Feldspar	CN	195	Third Quadrant (195Â°)	R,G,B	3	JPEG	605	RGB	739	uint8	2025-06-12T08:40:05	.jpg	2024-07-26T21:15:11	819.32	Low	KAlSi3O8	Monoclinic/Triclinic	6	Tectosilicate	Feldspar Group	Biaxial negative	None	2.54-2.63	155.51	158.88	149.93	135.4	0	0	0	61.85	41.18	163.21	1.2215	151.48	81.34	.jpg	CN	F44-Potassium_Feldspar-CN-6-40-195deg	6	40	6	FALSE	CN	255	0.447	0
F44-Potassium_Feldspar-CN-6-41-200deg.jpg	F44	Potassium_Feldspar	CN	200	Third Quadrant (200Â°)	R,G,B	3	JPEG	652	RGB	711	uint8	2025-06-12T08:40:03	.jpg	2024-07-26T21:15:33	769.3	Low	KAlSi3O8	Monoclinic/Triclinic	6	Tectosilicate	Feldspar Group	Biaxial negative	None	2.54-2.63	140.18	143.26	135.82	124.03	0	0	0	53.79	36.34	147.42	1.0905	137.17	90.51	.jpg	CN	F44-Potassium_Feldspar-CN-6-41-200deg	6	41	6	FALSE	CN	255	0.464	0
F44-Potassium_Feldspar-CN-6-42-205deg.jpg	F44	Potassium_Feldspar	CN	205	Third Quadrant (205Â°)	R,G,B	3	JPEG	655	RGB	706	uint8	2025-06-12T08:40:05	.jpg	2024-07-26T21:15:54	740.89	Low	KAlSi3O8	Monoclinic/Triclinic	6	Tectosilicate	Feldspar Group	Biaxial negative	None	2.54-2.63	158.11	161.99	154.01	141.94	0	0	0	60.03	40.7	166.82	1.0779	155.57	79.69	.jpg	CN	F44-Potassium_Feldspar-CN-6-42-205deg	6	42	6	FALSE	CN	255	0.462	0
F44-Potassium_Feldspar-CN-6-43-210deg.jpg	F44	Potassium_Feldspar	CN	210	Third Quadrant (210Â°)	R,G,B	3	JPEG	710	RGB	714	uint8	2025-06-12T08:40:05	.jpg	2024-07-26T21:16:47	740.77	Low	KAlSi3O8	Monoclinic/Triclinic	6	Tectosilicate	Feldspar Group	Biaxial negative	None	2.54-2.63	114.04	117.51	111.68	103.49	0	0	0	44.77	31.89	121.68	1.0056	112.93	94.16	.jpg	CN	F44-Potassium_Feldspar-CN-6-43-210deg	6	43	6	FALSE	CN	255	0.507	0
F44-Potassium_Feldspar-CN-6-44-215deg.jpg	F44	Potassium_Feldspar	CN	215	Third Quadrant (215Â°)	R,G,B	3	JPEG	757	RGB	756	uint8	2025-06-12T08:40:06	.jpg	2024-07-26T21:17:12	797.08	Low	KAlSi3O8	Monoclinic/Triclinic	6	Tectosilicate	Feldspar Group	Biaxial negative	None	2.54-2.63	112.72	117.6	111.76	104.97	0	0	0	40.73	28.13	121.04	0.9987	113.28	97.58	.jpg	CN	F44-Potassium_Feldspar-CN-6-44-215deg	6	44	6	FALSE	CN	255	0.572	0
F44-Potassium_Feldspar-CN-6-45-220deg.jpg	F44	Potassium_Feldspar	CN	220	Third Quadrant (220Â°)	R,G,B	3	JPEG	706	RGB	754	uint8	2025-06-12T08:40:05	.jpg	2024-07-26T21:17:34	749.93	Low	KAlSi3O8	Monoclinic/Triclinic	6	Tectosilicate	Feldspar Group	Biaxial negative	None	2.54-2.63	115.53	120.44	114.61	107.87	0	0	0	41.05	27.9	123.9	1.068	116.14	98.02	.jpg	CN	F44-Potassium_Feldspar-CN-6-45-220deg	6	45	6	FALSE	CN	255	0.532	0
F44-Potassium_Feldspar-CN-6-46-225deg.jpg	F44	Potassium_Feldspar	CN	225	Third Quadrant (225Â°)	R,G,B	3	JPEG	758	RGB	708	uint8	2025-06-12T08:40:05	.jpg	2024-07-26T21:17:59	705.06	Low	KAlSi3O8	Monoclinic/Triclinic	6	Tectosilicate	Feldspar Group	Biaxial negative	None	2.54-2.63	106.63	111.23	105.92	99.9	0	0	0	37.97	25.49	114.43	0.934	107.33	98.93	.jpg	CN	F44-Potassium_Feldspar-CN-6-46-225deg	6	46	6	FALSE	CN	255	0.537	0
F44-Potassium_Feldspar-CN-6-47-230deg.jpg	F44	Potassium_Feldspar	CN	230	Third Quadrant (230Â°)	R,G,B	3	JPEG	780	RGB	682	uint8	2025-06-12T08:40:05	.jpg	2024-07-26T21:18:28	724.62	Low	KAlSi3O8	Monoclinic/Triclinic	6	Tectosilicate	Feldspar Group	Biaxial negative	None	2.54-2.63	101.21	106.68	100.24	92.83	0	0	0	40.71	29.17	109.71	0.8744	101.92	93.79	.jpg	CN	F44-Potassium_Feldspar-CN-6-47-230deg	6	47	6	FALSE	CN	255	0.532	0
F44-Potassium_Feldspar-CN-6-48-235deg.jpg	F44	Potassium_Feldspar	CN	235	Third Quadrant (235Â°)	R,G,B	3	JPEG	741	RGB	735	uint8	2025-06-12T08:40:06	.jpg	2024-07-26T21:19:05	768.58	Low	KAlSi3O8	Monoclinic/Triclinic	6	Tectosilicate	Feldspar Group	Biaxial negative	None	2.54-2.63	103.23	108.94	101.9	93.52	0	0	0	43.34	30.75	111.93	0.9919	103.68	91.86	.jpg	CN	F44-Potassium_Feldspar-CN-6-48-235deg	6	48	6	FALSE	CN	255	0.545	0
F44-Potassium_Feldspar-CN-6-49-240deg.jpg	F44	Potassium_Feldspar	CN	240	Third Quadrant (240Â°)	R,G,B	3	JPEG	713	RGB	722	uint8	2025-06-12T08:40:05	.jpg	2024-07-26T21:20:03	728.59	Low	KAlSi3O8	Monoclinic/Triclinic	6	Tectosilicate	Feldspar Group	Biaxial negative	None	2.54-2.63	101.22	106.88	99.65	90.87	0	0	0	44.09	31.67	110.01	1.0126	101.45	89.53	.jpg	CN	F44-Potassium_Feldspar-CN-6-49-240deg	6	49	6	FALSE	CN	255	0.515	0
F44-Potassium_Feldspar-CN-6-50-245deg.jpg	F44	Potassium_Feldspar	CN	245	Third Quadrant (245Â°)	R,G,B	3	JPEG	723	RGB	587	uint8	2025-06-12T08:40:04	.jpg	2024-07-26T21:20:25	674.91	Low	KAlSi3O8	Monoclinic/Triclinic	6	Tectosilicate	Feldspar Group	Biaxial negative	None	2.54-2.63	110.9	116.22	107.94	96.72	0	0	0	50.87	38.01	120.24	0.8119	109.78	83.93	.jpg	CN	F44-Potassium_Feldspar-CN-6-50-245deg	6	50	6	FALSE	CN	255	0.424	0
F44-Potassium_Feldspar-CN-6-51-250deg.jpg	F44	Potassium_Feldspar	CN	250	Third Quadrant (250Â°)	R,G,B	3	JPEG	650	RGB	613	uint8	2025-06-12T08:40:05	.jpg	2024-07-26T21:20:42	769.71	Low	KAlSi3O8	Monoclinic/Triclinic	6	Tectosilicate	Feldspar Group	Biaxial negative	None	2.54-2.63	140.28	146.66	137.07	124.27	0	0	0	62.49	43.79	151.48	0.9431	139.24	72.1	.jpg	CN	F44-Potassium_Feldspar-CN-6-51-250deg	6	51	6	FALSE	CN	255	0.398	0
F44-Potassium_Feldspar-CN-6-52-255deg.jpg	F44	Potassium_Feldspar	CN	255	Third Quadrant (255Â°)	R,G,B	3	JPEG	645	RGB	577	uint8	2025-06-12T08:40:05	.jpg	2024-07-26T21:21:00	810	Low	KAlSi3O8	Monoclinic/Triclinic	6	Tectosilicate	Feldspar Group	Biaxial negative	None	2.54-2.63	160.83	167.36	155.99	139.78	0	0	0	72.02	50	172.33	0.8946	158.37	54.94	.jpg	CN	F44-Potassium_Feldspar-CN-6-52-255deg	6	52	6	FALSE	CN	255	0.372	0
F44-Potassium_Feldspar-CN-6-53-260deg.jpg	F44	Potassium_Feldspar	CN	260	Third Quadrant (260Â°)	R,G,B	3	JPEG	739	RGB	593	uint8	2025-06-12T08:40:05	.jpg	2024-07-26T21:21:17	747.37	Low	KAlSi3O8	Monoclinic/Triclinic	6	Tectosilicate	Feldspar Group	Biaxial negative	None	2.54-2.63	125.94	130.95	122.28	109.97	0	0	0	55.78	38.57	134.94	0.8024	124.1	83.1	.jpg	CN	F44-Potassium_Feldspar-CN-6-53-260deg	6	53	6	FALSE	CN	255	0.438	0
F44-Potassium_Feldspar-CN-6-54-265deg.jpg	F44	Potassium_Feldspar	CN	265	Third Quadrant (265Â°)	R,G,B	3	JPEG	675	RGB	586	uint8	2025-06-12T08:40:05	.jpg	2024-07-26T21:21:35	739.69	Low	KAlSi3O8	Monoclinic/Triclinic	6	Tectosilicate	Feldspar Group	Biaxial negative	None	2.54-2.63	140.31	145.32	136.16	122.85	0	0	0	61.2	42.02	149.95	0.8681	138.04	77.55	.jpg	CN	F44-Potassium_Feldspar-CN-6-54-265deg	6	54	6	FALSE	CN	255	0.396	0
F44-Potassium_Feldspar-CN-6-55-270deg.jpg	F44	Potassium_Feldspar	CN	270	Three-quarter (270Â°)	R,G,B	3	JPEG	660	RGB	519	uint8	2025-06-12T08:40:05	.jpg	2024-07-26T21:21:57	681.5	Low	KAlSi3O8	Monoclinic/Triclinic	6	Tectosilicate	Feldspar Group	Biaxial negative	None	2.54-2.63	152.24	156.96	147.64	133.72	0	0	0	65.24	44.33	162.22	0.7864	149.48	72.11	.jpg	CN	F44-Potassium_Feldspar-CN-6-55-270deg	6	55	6	FALSE	CN	255	0.343	0
F44-Potassium_Feldspar-CN-6-56-275deg.jpg	F44	Potassium_Feldspar	CN	275	Fourth Quadrant (275Â°)	R,G,B	3	JPEG	663	RGB	549	uint8	2025-06-12T08:40:05	.jpg	2024-07-26T21:22:15	759.75	Low	KAlSi3O8	Monoclinic/Triclinic	6	Tectosilicate	Feldspar Group	Biaxial negative	None	2.54-2.63	158.65	163.89	154.17	139.99	0	0	0	68.24	46.95	169.31	0.8281	156.15	64.71	.jpg	CN	F44-Potassium_Feldspar-CN-6-56-275deg	6	56	6	FALSE	CN	255	0.364	0
F44-Potassium_Feldspar-CN-6-57-280deg.jpg	F44	Potassium_Feldspar	CN	280	Fourth Quadrant (280Â°)	R,G,B	3	JPEG	699	RGB	603	uint8	2025-06-12T08:40:05	.jpg	2024-07-26T21:23:05	802.72	Low	KAlSi3O8	Monoclinic/Triclinic	6	Tectosilicate	Feldspar Group	Biaxial negative	None	2.54-2.63	148.23	153.45	144.82	132.78	0	0	0	61.25	41.24	157.88	0.8627	146.68	77.11	.jpg	CN	F44-Potassium_Feldspar-CN-6-57-280deg	6	57	6	FALSE	CN	255	0.421	0
F44-Potassium_Feldspar-CN-6-58-285deg.jpg	F44	Potassium_Feldspar	CN	285	Fourth Quadrant (285Â°)	R,G,B	3	JPEG	681	RGB	567	uint8	2025-06-12T08:40:05	.jpg	2024-07-26T21:23:45	746.25	Low	KAlSi3O8	Monoclinic/Triclinic	6	Tectosilicate	Feldspar Group	Biaxial negative	None	2.54-2.63	131.36	137.63	128.08	115.25	0	0	0	61.37	49.04	142.13	0.8326	130.23	75.48	.jpg	CN	F44-Potassium_Feldspar-CN-6-58-285deg	6	58	6	FALSE	CN	255	0.386	0
F44-Potassium_Feldspar-CN-6-59-290deg.jpg	F44	Potassium_Feldspar	CN	290	Fourth Quadrant (290Â°)	R,G,B	3	JPEG	709	RGB	595	uint8	2025-06-12T08:40:05	.jpg	2024-07-26T21:24:06	753.49	Low	KAlSi3O8	Monoclinic/Triclinic	6	Tectosilicate	Feldspar Group	Biaxial negative	None	2.54-2.63	111.58	117.98	109.68	99.46	0	0	0	55	46.53	122.15	0.8392	111.72	80.36	.jpg	CN	F44-Potassium_Feldspar-CN-6-59-290deg	6	59	6	FALSE	CN	255	0.422	0
F44-Potassium_Feldspar-CN-6-60-295deg.jpg	F44	Potassium_Feldspar	CN	295	Fourth Quadrant (295Â°)	R,G,B	3	JPEG	748	RGB	652	uint8	2025-06-12T08:40:05	.jpg	2024-07-26T21:24:28	706.32	Low	KAlSi3O8	Monoclinic/Triclinic	6	Tectosilicate	Feldspar Group	Biaxial negative	None	2.54-2.63	85.38	89.41	83.43	75.51	0	0	0	45.14	38.63	92.92	0.8717	84.8	82.85	.jpg	CN	F44-Potassium_Feldspar-CN-6-60-295deg	6	60	6	FALSE	CN	255	0.488	0
F44-Potassium_Feldspar-CN-6-61-300deg.jpg	F44	Potassium_Feldspar	CN	300	Fourth Quadrant (300Â°)	R,G,B	3	JPEG	724	RGB	722	uint8	2025-06-12T08:40:05	.jpg	2024-07-26T21:24:47	767.04	Low	KAlSi3O8	Monoclinic/Triclinic	6	Tectosilicate	Feldspar Group	Biaxial negative	None	2.54-2.63	81.09	86.22	79.14	70.11	0	0	0	46.32	43.89	89.28	0.9972	80.82	79.56	.jpg	CN	F44-Potassium_Feldspar-CN-6-61-300deg	6	61	6	FALSE	CN	255	0.523	0
F44-Potassium_Feldspar-CN-6-62-305deg.jpg	F44	Potassium_Feldspar	CN	305	Fourth Quadrant (305Â°)	R,G,B	3	JPEG	694	RGB	751	uint8	2025-06-12T08:40:03	.jpg	2024-07-26T21:25:09	742.28	Low	KAlSi3O8	Monoclinic/Triclinic	6	Tectosilicate	Feldspar Group	Biaxial negative	None	2.54-2.63	90.56	95.74	88.07	77.91	0	0	0	51.25	48.66	99.57	1.0821	89.82	80.19	.jpg	CN	F44-Potassium_Feldspar-CN-6-62-305deg	6	62	6	FALSE	CN	255	0.521	0
F44-Potassium_Feldspar-CN-6-63-310deg.jpg	F44	Potassium_Feldspar	CN	310	Fourth Quadrant (310Â°)	R,G,B	3	JPEG	720	RGB	775	uint8	2025-06-12T08:40:05	.jpg	2024-07-26T21:25:30	784.93	Low	KAlSi3O8	Monoclinic/Triclinic	6	Tectosilicate	Feldspar Group	Biaxial negative	None	2.54-2.63	77.11	82.56	75.3	66.25	0	0	0	44.66	42.61	85.54	1.0764	77.06	78.41	.jpg	CN	F44-Potassium_Feldspar-CN-6-63-310deg	6	63	6	FALSE	CN	255	0.558	0
F44-Potassium_Feldspar-CN-6-64-315deg.jpg	F44	Potassium_Feldspar	CN	315	Fourth Quadrant (315Â°)	R,G,B	3	JPEG	684	RGB	833	uint8	2025-06-12T08:40:05	.jpg	2024-07-26T21:26:08	767.24	Low	KAlSi3O8	Monoclinic/Triclinic	6	Tectosilicate	Feldspar Group	Biaxial negative	None	2.54-2.63	79.89	85.4	78.74	70.94	0	0	0	42.01	35.4	88.17	1.2178	80.45	81.66	.jpg	CN	F44-Potassium_Feldspar-CN-6-64-315deg	6	64	6	FALSE	CN	255	0.57	0
F44-Potassium_Feldspar-CN-6-65-320deg.jpg	F44	Potassium_Feldspar	CN	320	Fourth Quadrant (320Â°)	R,G,B	3	JPEG	629	RGB	827	uint8	2025-06-12T08:40:05	.jpg	2024-07-26T21:26:42	691.79	Low	KAlSi3O8	Monoclinic/Triclinic	6	Tectosilicate	Feldspar Group	Biaxial negative	None	2.54-2.63	83.49	90.48	82.83	74.52	0	0	0	40.76	33.72	92.74	1.3148	84.91	83.93	.jpg	CN	F44-Potassium_Feldspar-CN-6-65-320deg	6	65	6	FALSE	CN	255	0.52	0
F44-Potassium_Feldspar-CN-6-66-325deg.jpg	F44	Potassium_Feldspar	CN	325	Fourth Quadrant (325Â°)	R,G,B	3	JPEG	594	RGB	846	uint8	2025-06-12T08:40:05	.jpg	2024-07-26T21:27:01	727.15	Low	KAlSi3O8	Monoclinic/Triclinic	6	Tectosilicate	Feldspar Group	Biaxial negative	None	2.54-2.63	97.1	101.95	94.93	85.75	0	0	0	46.7	33.53	105.17	1.4242	96.55	83.81	.jpg	CN	F44-Potassium_Feldspar-CN-6-66-325deg	6	66	6	FALSE	CN	255	0.503	0
F44-Potassium_Feldspar-CN-6-67-330deg.jpg	F44	Potassium_Feldspar	CN	330	Fourth Quadrant (330Â°)	R,G,B	3	JPEG	645	RGB	876	uint8	2025-06-12T08:40:04	.jpg	2024-07-26T21:27:25	865.21	Low	KAlSi3O8	Monoclinic/Triclinic	6	Tectosilicate	Feldspar Group	Biaxial negative	None	2.54-2.63	112.13	118.73	110.03	99.23	0	0	0	48.78	34.56	121.47	1.3581	112.15	88.27	.jpg	CN	F44-Potassium_Feldspar-CN-6-67-330deg	6	67	6	FALSE	CN	255	0.565	0
F44-Potassium_Feldspar-CN-6-68-335deg.jpg	F44	Potassium_Feldspar	CN	335	Fourth Quadrant (335Â°)	R,G,B	3	JPEG	547	RGB	832	uint8	2025-06-12T08:40:04	.jpg	2024-07-26T21:27:46	728.17	Low	KAlSi3O8	Monoclinic/Triclinic	6	Tectosilicate	Feldspar Group	Biaxial negative	None	2.54-2.63	120.63	125.04	117.06	105.5	0	0	0	52.96	35	128.64	1.521	118.69	87.32	.jpg	CN	F44-Potassium_Feldspar-CN-6-68-335deg	6	68	6	FALSE	CN	255	0.455	0
F44-Potassium_Feldspar-CN-6-69-340deg.jpg	F44	Potassium_Feldspar	CN	340	Fourth Quadrant (340Â°)	R,G,B	3	JPEG	559	RGB	837	uint8	2025-06-12T08:40:03	.jpg	2024-07-26T21:28:08	769.75	Low	KAlSi3O8	Monoclinic/Triclinic	6	Tectosilicate	Feldspar Group	Biaxial negative	None	2.54-2.63	127.08	131.1	122.79	110.19	0	0	0	55.57	36.07	134.76	1.4973	124.39	86.62	.jpg	CN	F44-Potassium_Feldspar-CN-6-69-340deg	6	69	6	FALSE	CN	255	0.468	0
F44-Potassium_Feldspar-CN-6-70-345deg.jpg	F44	Potassium_Feldspar	CN	345	Fourth Quadrant (345Â°)	R,G,B	3	JPEG	482	RGB	817	uint8	2025-06-12T08:40:05	.jpg	2024-07-26T21:28:29	749.65	Low	KAlSi3O8	Monoclinic/Triclinic	6	Tectosilicate	Feldspar Group	Biaxial negative	None	2.54-2.63	154.03	158.43	148.56	133.22	0	0	0	65.81	41.54	162.59	1.695	150.39	77.48	.jpg	CN	F44-Potassium_Feldspar-CN-6-70-345deg	6	70	6	FALSE	CN	255	0.394	0
F44-Potassium_Feldspar-CN-6-71-350deg.jpg	F44	Potassium_Feldspar	CN	350	Fourth Quadrant (350Â°)	R,G,B	3	JPEG	498	RGB	783	uint8	2025-06-12T08:40:05	.jpg	2024-07-26T21:29:19	755.76	Low	KAlSi3O8	Monoclinic/Triclinic	6	Tectosilicate	Feldspar Group	Biaxial negative	None	2.54-2.63	157.24	161.56	151.53	135.8	0	0	0	66.64	42.47	165.75	1.5723	153.37	75.68	.jpg	CN	F44-Potassium_Feldspar-CN-6-71-350deg	6	71	6	FALSE	CN	255	0.39	0
F44-Potassium_Feldspar-CN-6-72-355deg.jpg	F44	Potassium_Feldspar	CN	355	Fourth Quadrant (355Â°)	R,G,B	3	JPEG	503	RGB	801	uint8	2025-06-12T08:40:05	.jpg	2024-07-26T21:29:56	854.54	Low	KAlSi3O8	Monoclinic/Triclinic	6	Tectosilicate	Feldspar Group	Biaxial negative	None	2.54-2.63	168.4	171.9	161.4	143.9	0	0	0	74.4	48.55	176.95	1.5924	163.13	59.1	.jpg	CN	F44-Potassium_Feldspar-CN-6-72-355deg	6	72	6	FALSE	CN	255	0.403	0
F44-Potassium_Feldspar-CN-6-8-35deg.jpg	F44	Potassium_Feldspar	CN	35	First Quadrant (35Â°)	R,G,B	3	JPEG	779	RGB	737	uint8	2025-06-12T08:40:05	.jpg	2024-07-26T20:58:39	888.09	Low	KAlSi3O8	Monoclinic/Triclinic	6	Tectosilicate	Feldspar Group	Biaxial negative	None	2.54-2.63	112.18	114.99	107.42	95.09	0	0	0	53.12	41.35	118.22	0.9461	108.72	87.62	.jpg	CN	F44-Potassium_Feldspar-CN-6-8-35deg	6	8	6	FALSE	CN	255	0.574	0
F44-Potassium_Feldspar-CN-6-9-40deg.jpg	F44	Potassium_Feldspar	CN	40	First Quadrant (40Â°)	R,G,B	3	JPEG	802	RGB	716	uint8	2025-06-12T08:40:05	.jpg	2024-07-26T21:01:24	902.72	Low	KAlSi3O8	Monoclinic/Triclinic	6	Tectosilicate	Feldspar Group	Biaxial negative	None	2.54-2.63	109.67	113.22	105.23	92.8	0	0	0	52.42	44.94	116.69	0.8928	106.72	88.55	.jpg	CN	F44-Potassium_Feldspar-CN-6-9-40deg	6	9	6	FALSE	CN	255	0.574	0
F44-Potassium_Feldspar-CN-7-1-0deg.jpg	F44	Potassium_Feldspar	CN	0	Reference (0Â°)	R,G,B	3	JPEG	755	RGB	973	uint8	2025-06-12T08:40:05	.jpg	2024-07-19T21:13:41	1150.04	Low	KAlSi3O8	Monoclinic/Triclinic	6	Tectosilicate	Feldspar Group	Biaxial negative	None	2.54-2.63	126.84	98.02	97.18	66.68	0	0	0	70.72	85.86	126.95	1.2887	91.93	72.75	.jpg	CN	F44-Potassium_Feldspar-CN-7-1-0deg	7	1	6	FALSE	CN	252	0.735	0
F44-Potassium_Feldspar-CN-7-10-45deg.jpg	F44	Potassium_Feldspar	CN	45	First Quadrant (45Â°)	R,G,B	3	JPEG	596	RGB	637	uint8	2025-06-12T08:40:05	.jpg	2024-07-19T21:17:13	703.79	Low	KAlSi3O8	Monoclinic/Triclinic	6	Tectosilicate	Feldspar Group	Biaxial negative	None	2.54-2.63	170.27	140.02	137.93	103.51	0	0	0	86.94	90.22	170.76	1.0688	132.55	76.54	.jpg	CN	F44-Potassium_Feldspar-CN-7-10-45deg	7	10	6	FALSE	CN	255	0.38	0
F44-Potassium_Feldspar-CN-7-11-50deg.jpg	F44	Potassium_Feldspar	CN	50	First Quadrant (50Â°)	R,G,B	3	JPEG	583	RGB	618	uint8	2025-06-12T08:40:06	.jpg	2024-07-19T21:17:33	660.33	Low	KAlSi3O8	Monoclinic/Triclinic	6	Tectosilicate	Feldspar Group	Biaxial negative	None	2.54-2.63	147.18	116.8	115.22	81.69	0	0	0	85.8	104.43	147.52	1.06	109.76	72.94	.jpg	CN	F44-Potassium_Feldspar-CN-7-11-50deg	7	11	6	FALSE	CN	255	0.36	0
F44-Potassium_Feldspar-CN-7-12-55deg.jpg	F44	Potassium_Feldspar	CN	55	First Quadrant (55Â°)	R,G,B	3	JPEG	688	RGB	609	uint8	2025-06-12T08:40:04	.jpg	2024-07-19T21:18:11	715.75	Low	KAlSi3O8	Monoclinic/Triclinic	6	Tectosilicate	Feldspar Group	Biaxial negative	None	2.54-2.63	144.42	120.35	118.44	90.54	0	0	0	82.69	90.58	144.87	0.8852	114.18	87.06	.jpg	CN	F44-Potassium_Feldspar-CN-7-12-55deg	7	12	6	FALSE	CN	255	0.419	0
F44-Potassium_Feldspar-CN-7-13-60deg.jpg	F44	Potassium_Feldspar	CN	60	First Quadrant (60Â°)	R,G,B	3	JPEG	658	RGB	549	uint8	2025-06-12T08:40:04	.jpg	2024-07-19T21:19:02	709.97	Low	KAlSi3O8	Monoclinic/Triclinic	6	Tectosilicate	Feldspar Group	Biaxial negative	None	2.54-2.63	179.64	152.32	150.03	118.13	255	248	255	101.95	103.26	180.13	0.8343	145.22	79.34	.jpg	CN	F44-Potassium_Feldspar-CN-7-13-60deg	7	13	6	FALSE	CN	252	0.361	0
F44-Potassium_Feldspar-CN-7-14-65deg.jpg	F44	Potassium_Feldspar	CN	65	First Quadrant (65Â°)	R,G,B	3	JPEG	708	RGB	608	uint8	2025-06-12T08:40:05	.jpg	2024-07-19T21:19:38	723.95	Low	KAlSi3O8	Monoclinic/Triclinic	6	Tectosilicate	Feldspar Group	Biaxial negative	None	2.54-2.63	144.14	123.47	121.24	96.12	0	0	0	86.5	92.9	144.73	0.8588	117.65	93.61	.jpg	CN	F44-Potassium_Feldspar-CN-7-14-65deg	7	14	6	FALSE	CN	255	0.43	0
F44-Potassium_Feldspar-CN-7-15-70deg.jpg	F44	Potassium_Feldspar	CN	70	First Quadrant (70Â°)	R,G,B	3	JPEG	723	RGB	629	uint8	2025-06-12T08:40:05	.jpg	2024-07-19T21:19:58	731.38	Low	KAlSi3O8	Monoclinic/Triclinic	6	Tectosilicate	Feldspar Group	Biaxial negative	None	2.54-2.63	155.46	135.93	133.77	109.94	255	0	0	89.59	84.9	155.94	0.87	130.39	96.25	.jpg	CN	F44-Potassium_Feldspar-CN-7-15-70deg	7	15	6	FALSE	CN	255	0.455	0
F44-Potassium_Feldspar-CN-7-16-75deg.jpg	F44	Potassium_Feldspar	CN	75	First Quadrant (75Â°)	R,G,B	3	JPEG	713	RGB	670	uint8	2025-06-12T08:40:03	.jpg	2024-07-19T21:20:23	897.88	Low	KAlSi3O8	Monoclinic/Triclinic	6	Tectosilicate	Feldspar Group	Biaxial negative	None	2.54-2.63	178.81	156.6	153.67	125.6	255	248	255	102.71	103.56	179.35	0.9397	149.87	87.06	.jpg	CN	F44-Potassium_Feldspar-CN-7-16-75deg	7	16	6	FALSE	CN	255	0.478	0
F44-Potassium_Feldspar-CN-7-17-80deg.jpg	F44	Potassium_Feldspar	CN	80	First Quadrant (80Â°)	R,G,B	3	JPEG	635	RGB	538	uint8	2025-06-12T08:40:05	.jpg	2024-07-19T21:20:44	592.46	Low	KAlSi3O8	Monoclinic/Triclinic	6	Tectosilicate	Feldspar Group	Biaxial negative	None	2.54-2.63	163.75	142.01	138.08	108.46	0	0	0	85.9	83.5	164.08	0.8472	134.46	87.5	.jpg	CN	F44-Potassium_Feldspar-CN-7-17-80deg	7	17	6	FALSE	CN	255	0.342	0
F44-Potassium_Feldspar-CN-7-18-85deg.jpg	F44	Potassium_Feldspar	CN	85	First Quadrant (85Â°)	R,G,B	3	JPEG	665	RGB	622	uint8	2025-06-12T08:40:05	.jpg	2024-07-19T21:21:08	724.91	Low	KAlSi3O8	Monoclinic/Triclinic	6	Tectosilicate	Feldspar Group	Biaxial negative	None	2.54-2.63	163.39	140.47	136.45	105.49	0	0	0	84.42	85.58	163.75	0.9353	132.63	85.29	.jpg	CN	F44-Potassium_Feldspar-CN-7-18-85deg	7	18	6	FALSE	CN	255	0.414	0
F44-Potassium_Feldspar-CN-7-19-90deg.jpg	F44	Potassium_Feldspar	CN	90	Perpendicular (90Â°)	R,G,B	3	JPEG	635	RGB	573	uint8	2025-06-12T08:40:04	.jpg	2024-07-19T21:21:30	614.4	Low	KAlSi3O8	Monoclinic/Triclinic	6	Tectosilicate	Feldspar Group	Biaxial negative	None	2.54-2.63	160.2	135.52	133.2	103.88	0	0	0	84.18	83.91	160.28	0.9024	128.87	85.64	.jpg	CN	F44-Potassium_Feldspar-CN-7-19-90deg	7	19	6	FALSE	CN	252	0.364	0
F44-Potassium_Feldspar-CN-7-2-5deg.jpg	F44	Potassium_Feldspar	CN	5	First Quadrant (5Â°)	R,G,B	3	JPEG	675	RGB	957	uint8	2025-06-12T08:40:03	.jpg	2024-07-19T21:14:12	1048.63	Low	KAlSi3O8	Monoclinic/Triclinic	6	Tectosilicate	Feldspar Group	Biaxial negative	None	2.54-2.63	131.46	102	101.66	71.53	0	0	0	73.47	85.43	131.61	1.4178	96.25	73.31	.jpg	CN	F44-Potassium_Feldspar-CN-7-2-5deg	7	2	6	FALSE	CN	252	0.646	0
F44-Potassium_Feldspar-CN-7-20-95deg.jpg	F44	Potassium_Feldspar	CN	95	Second Quadrant (95Â°)	R,G,B	3	JPEG	574	RGB	583	uint8	2025-06-12T08:40:05	.jpg	2024-07-19T21:22:19	594.18	Low	KAlSi3O8	Monoclinic/Triclinic	6	Tectosilicate	Feldspar Group	Biaxial negative	None	2.54-2.63	183.68	155.07	153.21	120.89	0	0	0	86.1	76.1	183.74	1.0157	148.11	78.13	.jpg	CN	F44-Potassium_Feldspar-CN-7-20-95deg	7	20	6	FALSE	CN	252	0.335	0
F44-Potassium_Feldspar-CN-7-21-100deg.jpg	F44	Potassium_Feldspar	CN	100	Second Quadrant (100Â°)	R,G,B	3	JPEG	655	RGB	601	uint8	2025-06-12T08:40:05	.jpg	2024-07-19T21:22:38	708.31	Low	KAlSi3O8	Monoclinic/Triclinic	6	Tectosilicate	Feldspar Group	Biaxial negative	None	2.54-2.63	157.31	123.76	124.16	91.4	0	0	0	84.6	89.12	157.39	0.9176	117.91	67.86	.jpg	CN	F44-Potassium_Feldspar-CN-7-21-100deg	7	21	6	FALSE	CN	255	0.394	0
F44-Potassium_Feldspar-CN-7-22-105deg.jpg	F44	Potassium_Feldspar	CN	105	Second Quadrant (105Â°)	R,G,B	3	JPEG	657	RGB	621	uint8	2025-06-12T08:40:04	.jpg	2024-07-19T21:23:05	844.76	Low	KAlSi3O8	Monoclinic/Triclinic	6	Tectosilicate	Feldspar Group	Biaxial negative	None	2.54-2.63	158.37	124.24	124.56	91.08	0	0	0	92.35	100.26	158.88	0.9452	118.21	60.71	.jpg	CN	F44-Potassium_Feldspar-CN-7-22-105deg	7	22	6	FALSE	CN	252	0.408	0
F44-Potassium_Feldspar-CN-7-23-110deg.jpg	F44	Potassium_Feldspar	CN	110	Second Quadrant (110Â°)	R,G,B	3	JPEG	641	RGB	542	uint8	2025-06-12T08:40:03	.jpg	2024-07-19T21:23:33	695.02	Low	KAlSi3O8	Monoclinic/Triclinic	6	Tectosilicate	Feldspar Group	Biaxial negative	None	2.54-2.63	149.24	118.47	119.5	90.8	0	0	0	89.45	89.36	149.71	0.8456	113.7	65.6	.jpg	CN	F44-Potassium_Feldspar-CN-7-23-110deg	7	23	6	FALSE	CN	253	0.347	0
F44-Potassium_Feldspar-CN-7-24-115deg.jpg	F44	Potassium_Feldspar	CN	115	Second Quadrant (115Â°)	R,G,B	3	JPEG	596	RGB	528	uint8	2025-06-12T08:40:05	.jpg	2024-07-19T21:23:58	653.78	Low	KAlSi3O8	Monoclinic/Triclinic	6	Tectosilicate	Feldspar Group	Biaxial negative	None	2.54-2.63	177.38	144.27	144.47	111.75	0	0	0	95.54	89.77	177.65	0.8859	138.32	60.74	.jpg	CN	F44-Potassium_Feldspar-CN-7-24-115deg	7	24	6	FALSE	CN	255	0.315	0
F44-Potassium_Feldspar-CN-7-25-120deg.jpg	F44	Potassium_Feldspar	CN	120	Second Quadrant (120Â°)	R,G,B	3	JPEG	527	RGB	546	uint8	2025-06-12T08:40:05	.jpg	2024-07-19T21:24:20	600.54	Low	KAlSi3O8	Monoclinic/Triclinic	6	Tectosilicate	Feldspar Group	Biaxial negative	None	2.54-2.63	186.24	155.51	153.29	118.12	0	0	0	93.12	89.33	186.69	1.0361	147.83	66.73	.jpg	CN	F44-Potassium_Feldspar-CN-7-25-120deg	7	25	6	FALSE	CN	252	0.288	0
F44-Potassium_Feldspar-CN-7-26-125deg.jpg	F44	Potassium_Feldspar	CN	125	Second Quadrant (125Â°)	R,G,B	3	JPEG	652	RGB	531	uint8	2025-06-12T08:40:05	.jpg	2024-07-19T21:25:00	604.38	Low	KAlSi3O8	Monoclinic/Triclinic	6	Tectosilicate	Feldspar Group	Biaxial negative	None	2.54-2.63	162.35	136.28	133.54	101.99	0	0	0	81.18	79.7	162.48	0.8144	129	81.09	.jpg	CN	F44-Potassium_Feldspar-CN-7-26-125deg	7	26	6	FALSE	CN	255	0.346	0
F44-Potassium_Feldspar-CN-7-27-130deg.jpg	F44	Potassium_Feldspar	CN	130	Second Quadrant (130Â°)	R,G,B	3	JPEG	567	RGB	499	uint8	2025-06-12T08:40:05	.jpg	2024-07-19T21:25:25	484.61	Low	KAlSi3O8	Monoclinic/Triclinic	6	Tectosilicate	Feldspar Group	Biaxial negative	None	2.54-2.63	173.15	148.09	146.4	117.95	0	0	0	84.25	68.88	173.31	0.8801	141.94	86.54	.jpg	CN	F44-Potassium_Feldspar-CN-7-27-130deg	7	27	6	FALSE	CN	255	0.283	0
F44-Potassium_Feldspar-CN-7-28-135deg.jpg	F44	Potassium_Feldspar	CN	135	Second Quadrant (135Â°)	R,G,B	3	JPEG	561	RGB	530	uint8	2025-06-12T08:40:05	.jpg	2024-07-19T21:25:54	499.02	Low	KAlSi3O8	Monoclinic/Triclinic	6	Tectosilicate	Feldspar Group	Biaxial negative	None	2.54-2.63	183.82	161.06	159.55	133.78	255	0	0	88.22	60.57	183.99	0.9447	155.5	89.33	.jpg	CN	F44-Potassium_Feldspar-CN-7-28-135deg	7	28	6	FALSE	CN	255	0.297	0
F44-Potassium_Feldspar-CN-7-29-140deg.jpg	F44	Potassium_Feldspar	CN	140	Second Quadrant (140Â°)	R,G,B	3	JPEG	604	RGB	586	uint8	2025-06-12T08:40:06	.jpg	2024-07-19T21:26:23	537.14	Low	KAlSi3O8	Monoclinic/Triclinic	6	Tectosilicate	Feldspar Group	Biaxial negative	None	2.54-2.63	186.21	168.18	166.67	145.62	255	0	0	91.41	50.77	186.34	0.9702	163.5	94.58	.jpg	CN	F44-Potassium_Feldspar-CN-7-29-140deg	7	29	6	FALSE	CN	255	0.354	0
F44-Potassium_Feldspar-CN-7-3-10deg.jpg	F44	Potassium_Feldspar	CN	10	First Quadrant (10Â°)	R,G,B	3	JPEG	701	RGB	905	uint8	2025-06-12T08:40:04	.jpg	2024-07-19T21:14:32	1010.65	Low	KAlSi3O8	Monoclinic/Triclinic	6	Tectosilicate	Feldspar Group	Biaxial negative	None	2.54-2.63	124.08	98.14	96.44	67.1	0	0	0	70.62	84.27	124.33	1.291	91.82	74.97	.jpg	CN	F44-Potassium_Feldspar-CN-7-3-10deg	7	3	6	FALSE	CN	252	0.634	0
F44-Potassium_Feldspar-CN-7-30-145deg.jpg	F44	Potassium_Feldspar	CN	145	Second Quadrant (145Â°)	R,G,B	3	JPEG	613	RGB	583	uint8	2025-06-12T08:40:05	.jpg	2024-07-19T21:26:46	488.49	Low	KAlSi3O8	Monoclinic/Triclinic	6	Tectosilicate	Feldspar Group	Biaxial negative	None	2.54-2.63	180.96	167.44	166.06	149.79	255	0	0	89.23	38.58	181.09	0.9511	163.72	102.37	.jpg	CN	F44-Potassium_Feldspar-CN-7-30-145deg	7	30	6	FALSE	CN	255	0.357	0
F44-Potassium_Feldspar-CN-7-31-150deg.jpg	F44	Potassium_Feldspar	CN	150	Second Quadrant (150Â°)	R,G,B	3	JPEG	552	RGB	587	uint8	2025-06-12T08:40:03	.jpg	2024-07-19T21:27:06	447.18	Low	KAlSi3O8	Monoclinic/Triclinic	6	Tectosilicate	Feldspar Group	Biaxial negative	None	2.54-2.63	188.03	174.77	173.8	158.6	255	248	255	96.63	39.7	188.23	1.0634	171.46	99.53	.jpg	CN	F44-Potassium_Feldspar-CN-7-31-150deg	7	31	6	FALSE	CN	255	0.324	0
F44-Potassium_Feldspar-CN-7-32-155deg.jpg	F44	Potassium_Feldspar	CN	155	Second Quadrant (155Â°)	R,G,B	3	JPEG	614	RGB	614	uint8	2025-06-12T08:40:03	.jpg	2024-07-19T21:27:24	433.6	Low	KAlSi3O8	Monoclinic/Triclinic	6	Tectosilicate	Feldspar Group	Biaxial negative	None	2.54-2.63	173.89	162.96	163.69	154.22	255	0	255	94.14	29.3	174.05	1	161.62	108.39	.jpg	CN	F44-Potassium_Feldspar-CN-7-32-155deg	7	32	6	FALSE	CN	255	0.377	0
F44-Potassium_Feldspar-CN-7-33-160deg.jpg	F44	Potassium_Feldspar	CN	160	Second Quadrant (160Â°)	R,G,B	3	JPEG	621	RGB	625	uint8	2025-06-12T08:40:05	.jpg	2024-07-19T21:27:47	454.97	Low	KAlSi3O8	Monoclinic/Triclinic	6	Tectosilicate	Feldspar Group	Biaxial negative	None	2.54-2.63	184.92	173.43	174.56	165.34	255	248	255	100.63	28.49	185.05	1.0064	172.35	103.65	.jpg	CN	F44-Potassium_Feldspar-CN-7-33-160deg	7	33	6	FALSE	CN	255	0.388	0
F44-Potassium_Feldspar-CN-7-34-165deg.jpg	F44	Potassium_Feldspar	CN	165	Second Quadrant (165Â°)	R,G,B	3	JPEG	651	RGB	680	uint8	2025-06-12T08:40:05	.jpg	2024-07-19T21:28:10	431.79	Low	KAlSi3O8	Monoclinic/Triclinic	6	Tectosilicate	Feldspar Group	Biaxial negative	None	2.54-2.63	159.95	150.58	151.64	144.39	255	0	0	86.76	21.87	160.02	1.0445	149.82	113.85	.jpg	CN	F44-Potassium_Feldspar-CN-7-34-165deg	7	34	6	FALSE	CN	255	0.443	0
F44-Potassium_Feldspar-CN-7-35-170deg.jpg	F44	Potassium_Feldspar	CN	170	Second Quadrant (170Â°)	R,G,B	3	JPEG	721	RGB	679	uint8	2025-06-12T08:40:03	.jpg	2024-07-19T21:28:33	677.35	Low	KAlSi3O8	Monoclinic/Triclinic	6	Tectosilicate	Feldspar Group	Biaxial negative	None	2.54-2.63	174.71	157.04	156.64	138.17	255	0	0	88.96	45.74	174.8	0.9417	153.43	99.58	.jpg	CN	F44-Potassium_Feldspar-CN-7-35-170deg	7	35	6	FALSE	CN	255	0.49	0
F44-Potassium_Feldspar-CN-7-36-175deg.jpg	F44	Potassium_Feldspar	CN	175	Second Quadrant (175Â°)	R,G,B	3	JPEG	648	RGB	596	uint8	2025-06-12T08:40:04	.jpg	2024-07-19T21:28:54	588.49	Low	KAlSi3O8	Monoclinic/Triclinic	6	Tectosilicate	Feldspar Group	Biaxial negative	None	2.54-2.63	183.66	162.01	161.74	139.53	255	0	0	90.96	53.53	183.73	0.9198	157.77	92.96	.jpg	CN	F44-Potassium_Feldspar-CN-7-36-175deg	7	36	6	FALSE	CN	255	0.386	0
F44-Potassium_Feldspar-CN-7-37-180deg.jpg	F44	Potassium_Feldspar	CN	180	Opposite (180Â°)	R,G,B	3	JPEG	668	RGB	502	uint8	2025-06-12T08:40:05	.jpg	2024-07-19T21:29:19	543.27	Low	KAlSi3O8	Monoclinic/Triclinic	6	Tectosilicate	Feldspar Group	Biaxial negative	None	2.54-2.63	188.52	164.17	162.57	135.01	255	0	0	84.16	61.54	188.6	0.7515	158.23	85.83	.jpg	CN	F44-Potassium_Feldspar-CN-7-37-180deg	7	37	6	FALSE	CN	255	0.335	0
F44-Potassium_Feldspar-CN-7-38-185deg.jpg	F44	Potassium_Feldspar	CN	185	Third Quadrant (185Â°)	R,G,B	3	JPEG	667	RGB	519	uint8	2025-06-12T08:40:05	.jpg	2024-07-19T21:29:41	671.57	Low	KAlSi3O8	Monoclinic/Triclinic	6	Tectosilicate	Feldspar Group	Biaxial negative	None	2.54-2.63	191.93	159.02	156.07	117.26	0	0	0	91.86	92.58	192.15	0.7781	150.28	65.98	.jpg	CN	F44-Potassium_Feldspar-CN-7-38-185deg	7	38	6	FALSE	CN	255	0.346	0
F44-Potassium_Feldspar-CN-7-39-190deg.jpg	F44	Potassium_Feldspar	CN	190	Third Quadrant (190Â°)	R,G,B	3	JPEG	640	RGB	573	uint8	2025-06-12T08:40:06	.jpg	2024-07-19T21:30:08	696.75	Low	KAlSi3O8	Monoclinic/Triclinic	6	Tectosilicate	Feldspar Group	Biaxial negative	None	2.54-2.63	161.14	128.48	126.52	89.94	0	0	0	86.81	99.97	161.42	0.8953	120.68	67.88	.jpg	CN	F44-Potassium_Feldspar-CN-7-39-190deg	7	39	6	FALSE	CN	252	0.367	0
F44-Potassium_Feldspar-CN-7-4-15deg.jpg	F44	Potassium_Feldspar	CN	15	First Quadrant (15Â°)	R,G,B	3	JPEG	707	RGB	770	uint8	2025-06-12T08:40:05	.jpg	2024-07-19T21:14:55	932.49	Low	KAlSi3O8	Monoclinic/Triclinic	6	Tectosilicate	Feldspar Group	Biaxial negative	None	2.54-2.63	144.06	119.45	119.37	94.62	0	0	0	77.59	69.25	144.46	1.0891	114.83	82.72	.jpg	CN	F44-Potassium_Feldspar-CN-7-4-15deg	7	4	6	FALSE	CN	255	0.544	0
F44-Potassium_Feldspar-CN-7-40-195deg.jpg	F44	Potassium_Feldspar	CN	195	Third Quadrant (195Â°)	R,G,B	3	JPEG	669	RGB	595	uint8	2025-06-12T08:40:05	.jpg	2024-07-19T21:30:30	825.05	Low	KAlSi3O8	Monoclinic/Triclinic	6	Tectosilicate	Feldspar Group	Biaxial negative	None	2.54-2.63	161.54	127.3	125.11	86.51	0	0	0	97.41	120.33	161.82	0.8894	119	58.49	.jpg	CN	F44-Potassium_Feldspar-CN-7-40-195deg	7	40	6	FALSE	CN	252	0.398	0
F44-Potassium_Feldspar-CN-7-41-200deg.jpg	F44	Potassium_Feldspar	CN	200	Third Quadrant (200Â°)	R,G,B	3	JPEG	629	RGB	572	uint8	2025-06-12T08:40:05	.jpg	2024-07-19T21:31:09	727.69	Low	KAlSi3O8	Monoclinic/Triclinic	6	Tectosilicate	Feldspar Group	Biaxial negative	None	2.54-2.63	120.2	90.73	90.61	60.9	0	0	0	96.02	139.25	120.76	0.9094	85.17	70.46	.jpg	CN	F44-Potassium_Feldspar-CN-7-41-200deg	7	41	6	FALSE	CN	252	0.36	0
F44-Potassium_Feldspar-CN-7-42-205deg.jpg	F44	Potassium_Feldspar	CN	205	Third Quadrant (205Â°)	R,G,B	3	JPEG	567	RGB	511	uint8	2025-06-12T08:40:05	.jpg	2024-07-19T21:31:30	525.04	Low	KAlSi3O8	Monoclinic/Triclinic	6	Tectosilicate	Feldspar Group	Biaxial negative	None	2.54-2.63	109.22	83.09	82.7	55.79	0	0	0	84.07	120.62	109.72	0.9012	77.9	73.1	.jpg	CN	F44-Potassium_Feldspar-CN-7-42-205deg	7	42	6	FALSE	CN	252	0.29	0
F44-Potassium_Feldspar-CN-7-43-210deg.jpg	F44	Potassium_Feldspar	CN	210	Third Quadrant (210Â°)	R,G,B	3	JPEG	585	RGB	563	uint8	2025-06-12T08:40:05	.jpg	2024-07-19T21:32:04	555.58	Low	KAlSi3O8	Monoclinic/Triclinic	6	Tectosilicate	Feldspar Group	Biaxial negative	None	2.54-2.63	112.3	85.56	84.76	56.42	0	0	0	77.52	106.76	112.57	0.9624	79.9	71.28	.jpg	CN	F44-Potassium_Feldspar-CN-7-43-210deg	7	43	6	FALSE	CN	252	0.329	0
F44-Potassium_Feldspar-CN-7-44-215deg.jpg	F44	Potassium_Feldspar	CN	215	Third Quadrant (215Â°)	R,G,B	3	JPEG	608	RGB	566	uint8	2025-06-12T08:40:03	.jpg	2024-07-19T21:32:26	677.67	Low	KAlSi3O8	Monoclinic/Triclinic	6	Tectosilicate	Feldspar Group	Biaxial negative	None	2.54-2.63	137.4	103.2	103.95	71.26	0	0	0	91.41	119.71	137.75	0.9309	97.55	68.68	.jpg	CN	F44-Potassium_Feldspar-CN-7-44-215deg	7	44	6	FALSE	CN	252	0.344	0
F44-Potassium_Feldspar-CN-7-45-220deg.jpg	F44	Potassium_Feldspar	CN	220	Third Quadrant (220Â°)	R,G,B	3	JPEG	606	RGB	521	uint8	2025-06-12T08:40:05	.jpg	2024-07-19T21:32:49	619.04	Low	KAlSi3O8	Monoclinic/Triclinic	6	Tectosilicate	Feldspar Group	Biaxial negative	None	2.54-2.63	144.24	108.92	110.04	76.97	0	0	0	91.6	115.43	144.5	0.8597	103.39	70.57	.jpg	CN	F44-Potassium_Feldspar-CN-7-45-220deg	7	45	6	FALSE	CN	252	0.316	0
F44-Potassium_Feldspar-CN-7-46-225deg.jpg	F44	Potassium_Feldspar	CN	225	Third Quadrant (225Â°)	R,G,B	3	JPEG	596	RGB	545	uint8	2025-06-12T08:40:04	.jpg	2024-07-19T21:33:12	610.11	Low	KAlSi3O8	Monoclinic/Triclinic	6	Tectosilicate	Feldspar Group	Biaxial negative	None	2.54-2.63	156.29	120.97	121.7	87.83	0	0	0	91.16	104.94	156.35	0.9144	115.08	71.34	.jpg	CN	F44-Potassium_Feldspar-CN-7-46-225deg	7	46	6	FALSE	CN	255	0.325	0
F44-Potassium_Feldspar-CN-7-47-230deg.jpg	F44	Potassium_Feldspar	CN	230	Third Quadrant (230Â°)	R,G,B	3	JPEG	632	RGB	693	uint8	2025-06-12T08:40:05	.jpg	2024-07-19T21:33:35	702.3	Low	KAlSi3O8	Monoclinic/Triclinic	6	Tectosilicate	Feldspar Group	Biaxial negative	None	2.54-2.63	148.12	121.26	120.48	92.05	0	0	0	76.73	74.57	148.34	1.0965	115.59	85.16	.jpg	CN	F44-Potassium_Feldspar-CN-7-47-230deg	7	47	6	FALSE	CN	255	0.438	0
F44-Potassium_Feldspar-CN-7-48-235deg.jpg	F44	Potassium_Feldspar	CN	235	Third Quadrant (235Â°)	R,G,B	3	JPEG	710	RGB	614	uint8	2025-06-12T08:40:05	.jpg	2024-07-19T21:34:26	637.37	Low	KAlSi3O8	Monoclinic/Triclinic	6	Tectosilicate	Feldspar Group	Biaxial negative	None	2.54-2.63	135.93	111.43	112.3	89.55	0	0	0	72.56	62.9	136.04	0.8648	107.68	87.76	.jpg	CN	F44-Potassium_Feldspar-CN-7-48-235deg	7	48	6	FALSE	CN	255	0.436	0
F44-Potassium_Feldspar-CN-7-49-240deg.jpg	F44	Potassium_Feldspar	CN	240	Third Quadrant (240Â°)	R,G,B	3	JPEG	689	RGB	539	uint8	2025-06-12T08:40:04	.jpg	2024-07-19T21:34:47	575.93	Low	KAlSi3O8	Monoclinic/Triclinic	6	Tectosilicate	Feldspar Group	Biaxial negative	None	2.54-2.63	146.86	120.53	121.18	96.14	0	0	0	76.34	66.23	147.01	0.7823	116.25	86.6	.jpg	CN	F44-Potassium_Feldspar-CN-7-49-240deg	7	49	6	FALSE	CN	255	0.371	0
F44-Potassium_Feldspar-CN-7-5-20deg.jpg	F44	Potassium_Feldspar	CN	20	First Quadrant (20Â°)	R,G,B	3	JPEG	668	RGB	800	uint8	2025-06-12T08:40:03	.jpg	2024-07-19T21:15:17	871.45	Low	KAlSi3O8	Monoclinic/Triclinic	6	Tectosilicate	Feldspar Group	Biaxial negative	None	2.54-2.63	135.82	112.42	112.02	87.83	0	0	0	75.88	70.71	136.12	1.1976	107.74	84.44	.jpg	CN	F44-Potassium_Feldspar-CN-7-5-20deg	7	5	6	FALSE	CN	255	0.534	0
F44-Potassium_Feldspar-CN-7-50-245deg.jpg	F44	Potassium_Feldspar	CN	245	Third Quadrant (245Â°)	R,G,B	3	JPEG	742	RGB	609	uint8	2025-06-12T08:40:03	.jpg	2024-07-19T21:35:06	623.17	Low	KAlSi3O8	Monoclinic/Triclinic	6	Tectosilicate	Feldspar Group	Biaxial negative	None	2.54-2.63	127.68	104.99	106.02	85.37	0	0	0	68.15	58.36	127.8	0.8208	101.71	91.17	.jpg	CN	F44-Potassium_Feldspar-CN-7-50-245deg	7	50	6	FALSE	CN	255	0.452	0
F44-Potassium_Feldspar-CN-7-51-250deg.jpg	F44	Potassium_Feldspar	CN	250	Third Quadrant (250Â°)	R,G,B	3	JPEG	699	RGB	589	uint8	2025-06-12T08:40:05	.jpg	2024-07-19T21:35:26	606.3	Low	KAlSi3O8	Monoclinic/Triclinic	6	Tectosilicate	Feldspar Group	Biaxial negative	None	2.54-2.63	140.29	117.53	118.02	96.23	0	0	0	74.4	60.72	140.43	0.8426	113.76	91.37	.jpg	CN	F44-Potassium_Feldspar-CN-7-51-250deg	7	51	6	FALSE	CN	255	0.412	0
F44-Potassium_Feldspar-CN-7-52-255deg.jpg	F44	Potassium_Feldspar	CN	255	Third Quadrant (255Â°)	R,G,B	3	JPEG	722	RGB	636	uint8	2025-06-12T08:40:04	.jpg	2024-07-19T21:35:54	664.86	Low	KAlSi3O8	Monoclinic/Triclinic	6	Tectosilicate	Feldspar Group	Biaxial negative	None	2.54-2.63	140.05	117.02	117.45	95.29	0	0	0	71.42	58.87	140.17	0.8809	113.15	93.17	.jpg	CN	F44-Potassium_Feldspar-CN-7-52-255deg	7	52	6	FALSE	CN	255	0.459	0
F44-Potassium_Feldspar-CN-7-53-260deg.jpg	F44	Potassium_Feldspar	CN	260	Third Quadrant (260Â°)	R,G,B	3	JPEG	705	RGB	672	uint8	2025-06-12T08:40:06	.jpg	2024-07-19T21:36:15	663.85	Low	KAlSi3O8	Monoclinic/Triclinic	6	Tectosilicate	Feldspar Group	Biaxial negative	None	2.54-2.63	142.59	120.01	120.09	97.69	0	0	0	68.54	54.13	142.67	0.9532	115.91	95.41	.jpg	CN	F44-Potassium_Feldspar-CN-7-53-260deg	7	53	6	FALSE	CN	255	0.474	0
F44-Potassium_Feldspar-CN-7-54-265deg.jpg	F44	Potassium_Feldspar	CN	265	Third Quadrant (265Â°)	R,G,B	3	JPEG	769	RGB	641	uint8	2025-06-12T08:40:05	.jpg	2024-07-19T21:37:01	773	Low	KAlSi3O8	Monoclinic/Triclinic	6	Tectosilicate	Feldspar Group	Biaxial negative	None	2.54-2.63	152.12	126.21	125.92	99.43	0	0	0	74.87	66.38	152.23	0.8336	121.16	88.74	.jpg	CN	F44-Potassium_Feldspar-CN-7-54-265deg	7	54	6	FALSE	CN	255	0.493	0
F44-Potassium_Feldspar-CN-7-55-270deg.jpg	F44	Potassium_Feldspar	CN	270	Three-quarter (270Â°)	R,G,B	3	JPEG	765	RGB	646	uint8	2025-06-12T08:40:05	.jpg	2024-07-19T21:37:30	747.69	Low	KAlSi3O8	Monoclinic/Triclinic	6	Tectosilicate	Feldspar Group	Biaxial negative	None	2.54-2.63	155.26	129.24	128.35	100.53	0	0	0	73.06	65.64	155.31	0.8444	123.62	89.53	.jpg	CN	F44-Potassium_Feldspar-CN-7-55-270deg	7	55	6	FALSE	CN	255	0.494	0
F44-Potassium_Feldspar-CN-7-56-275deg.jpg	F44	Potassium_Feldspar	CN	275	Fourth Quadrant (275Â°)	R,G,B	3	JPEG	681	RGB	863	uint8	2025-06-12T08:40:04	.jpg	2024-07-19T21:37:54	834.18	Low	KAlSi3O8	Monoclinic/Triclinic	6	Tectosilicate	Feldspar Group	Biaxial negative	None	2.54-2.63	143.79	121.68	118.95	91.39	0	0	0	66.35	62.21	143.86	1.2673	115.15	93.06	.jpg	CN	F44-Potassium_Feldspar-CN-7-56-275deg	7	56	6	FALSE	CN	255	0.588	0
F44-Potassium_Feldspar-CN-7-57-280deg.jpg	F44	Potassium_Feldspar	CN	280	Fourth Quadrant (280Â°)	R,G,B	3	JPEG	661	RGB	828	uint8	2025-06-12T08:40:06	.jpg	2024-07-19T21:38:15	776.17	Low	KAlSi3O8	Monoclinic/Triclinic	6	Tectosilicate	Feldspar Group	Biaxial negative	None	2.54-2.63	140.86	118	115.61	87.97	0	0	0	66.92	65.18	140.93	1.2526	111.62	91.56	.jpg	CN	F44-Potassium_Feldspar-CN-7-57-280deg	7	57	6	FALSE	CN	255	0.547	0
F44-Potassium_Feldspar-CN-7-58-285deg.jpg	F44	Potassium_Feldspar	CN	285	Fourth Quadrant (285Â°)	R,G,B	3	JPEG	731	RGB	645	uint8	2025-06-12T08:40:05	.jpg	2024-07-19T21:38:37	917.34	Low	KAlSi3O8	Monoclinic/Triclinic	6	Tectosilicate	Feldspar Group	Biaxial negative	None	2.54-2.63	194.8	163.34	162.06	128.04	255	0	0	93.13	81.52	194.98	0.8824	156.37	71.4	.jpg	CN	F44-Potassium_Feldspar-CN-7-58-285deg	7	58	6	FALSE	CN	255	0.471	0
F44-Potassium_Feldspar-CN-7-59-290deg.jpg	F44	Potassium_Feldspar	CN	290	Fourth Quadrant (290Â°)	R,G,B	3	JPEG	701	RGB	635	uint8	2025-06-12T08:40:04	.jpg	2024-07-19T21:39:00	873.34	Low	KAlSi3O8	Monoclinic/Triclinic	6	Tectosilicate	Feldspar Group	Biaxial negative	None	2.54-2.63	189.2	158.65	156.86	122.74	255	0	0	94.36	86.96	189.35	0.9058	151.4	71.29	.jpg	CN	F44-Potassium_Feldspar-CN-7-59-290deg	7	59	6	FALSE	CN	255	0.445	0
F44-Potassium_Feldspar-CN-7-6-25deg.jpg	F44	Potassium_Feldspar	CN	25	First Quadrant (25Â°)	R,G,B	3	JPEG	695	RGB	833	uint8	2025-06-12T08:40:05	.jpg	2024-07-19T21:15:55	1205.34	Low	KAlSi3O8	Monoclinic/Triclinic	6	Tectosilicate	Feldspar Group	Biaxial negative	None	2.54-2.63	170.37	138.84	138.72	106.95	255	0	0	97.01	93.38	170.74	1.1986	132.9	65.27	.jpg	CN	F44-Potassium_Feldspar-CN-7-6-25deg	7	6	6	FALSE	CN	253	0.579	0
F44-Potassium_Feldspar-CN-7-60-295deg.jpg	F44	Potassium_Feldspar	CN	295	Fourth Quadrant (295Â°)	R,G,B	3	JPEG	651	RGB	634	uint8	2025-06-12T08:40:03	.jpg	2024-07-19T21:39:21	759.1	Low	KAlSi3O8	Monoclinic/Triclinic	6	Tectosilicate	Feldspar Group	Biaxial negative	None	2.54-2.63	175.8	148.07	147.52	118.69	255	0	0	91.02	78.09	175.98	0.9739	142.45	79.96	.jpg	CN	F44-Potassium_Feldspar-CN-7-60-295deg	7	60	6	FALSE	CN	255	0.413	0
F44-Potassium_Feldspar-CN-7-61-300deg.jpg	F44	Potassium_Feldspar	CN	300	Fourth Quadrant (300Â°)	R,G,B	3	JPEG	702	RGB	608	uint8	2025-06-12T08:40:05	.jpg	2024-07-19T21:39:45	805.71	Low	KAlSi3O8	Monoclinic/Triclinic	6	Tectosilicate	Feldspar Group	Biaxial negative	None	2.54-2.63	172.83	144.63	144.22	115.22	255	0	0	91.98	81.75	173	0.8661	139.05	78.04	.jpg	CN	F44-Potassium_Feldspar-CN-7-61-300deg	7	61	6	FALSE	CN	255	0.427	0
F44-Potassium_Feldspar-CN-7-62-305deg.jpg	F44	Potassium_Feldspar	CN	305	Fourth Quadrant (305Â°)	R,G,B	3	JPEG	662	RGB	642	uint8	2025-06-12T08:40:05	.jpg	2024-07-19T21:40:10	678.51	Low	KAlSi3O8	Monoclinic/Triclinic	6	Tectosilicate	Feldspar Group	Biaxial negative	None	2.54-2.63	115.42	89.67	89.84	64.44	0	0	0	72.63	84.17	115.59	0.9698	85.06	73.9	.jpg	CN	F44-Potassium_Feldspar-CN-7-62-305deg	7	62	6	FALSE	CN	252	0.425	0
F44-Potassium_Feldspar-CN-7-63-310deg.jpg	F44	Potassium_Feldspar	CN	310	Fourth Quadrant (310Â°)	R,G,B	3	JPEG	695	RGB	674	uint8	2025-06-12T08:40:05	.jpg	2024-07-19T21:40:34	857.74	Low	KAlSi3O8	Monoclinic/Triclinic	6	Tectosilicate	Feldspar Group	Biaxial negative	None	2.54-2.63	145.23	112.92	113.6	82.64	0	0	0	84.1	93.34	145.49	0.9698	107.55	70.21	.jpg	CN	F44-Potassium_Feldspar-CN-7-63-310deg	7	63	6	FALSE	CN	253	0.468	0
F44-Potassium_Feldspar-CN-7-64-315deg.jpg	F44	Potassium_Feldspar	CN	315	Fourth Quadrant (315Â°)	R,G,B	3	JPEG	725	RGB	684	uint8	2025-06-12T08:40:04	.jpg	2024-07-19T21:40:58	856.33	Low	KAlSi3O8	Monoclinic/Triclinic	6	Tectosilicate	Feldspar Group	Biaxial negative	None	2.54-2.63	155.18	123.23	123.62	92.44	0	0	0	81.94	83.8	155.28	0.9434	117.66	73.56	.jpg	CN	F44-Potassium_Feldspar-CN-7-64-315deg	7	64	6	FALSE	CN	252	0.496	0
F44-Potassium_Feldspar-CN-7-65-320deg.jpg	F44	Potassium_Feldspar	CN	320	Fourth Quadrant (320Â°)	R,G,B	3	JPEG	645	RGB	703	uint8	2025-06-12T08:40:05	.jpg	2024-07-19T21:41:18	795.03	Low	KAlSi3O8	Monoclinic/Triclinic	6	Tectosilicate	Feldspar Group	Biaxial negative	None	2.54-2.63	161.38	128.43	130.76	102.47	0	0	0	84.98	80.11	161.52	1.0899	124.43	78.3	.jpg	CN	F44-Potassium_Feldspar-CN-7-65-320deg	7	65	6	FALSE	CN	255	0.453	0
F44-Potassium_Feldspar-CN-7-66-325deg.jpg	F44	Potassium_Feldspar	CN	325	Fourth Quadrant (325Â°)	R,G,B	3	JPEG	694	RGB	737	uint8	2025-06-12T08:40:05	.jpg	2024-07-19T21:41:39	836.39	Low	KAlSi3O8	Monoclinic/Triclinic	6	Tectosilicate	Feldspar Group	Biaxial negative	None	2.54-2.63	153.59	123.74	126.44	102	0	0	0	79.3	68.33	153.76	1.062	120.64	84.71	.jpg	CN	F44-Potassium_Feldspar-CN-7-66-325deg	7	66	6	FALSE	CN	255	0.511	0
F44-Potassium_Feldspar-CN-7-67-330deg.jpg	F44	Potassium_Feldspar	CN	330	Fourth Quadrant (330Â°)	R,G,B	3	JPEG	698	RGB	639	uint8	2025-06-12T08:40:05	.jpg	2024-07-19T21:42:16	636.87	Low	KAlSi3O8	Monoclinic/Triclinic	6	Tectosilicate	Feldspar Group	Biaxial negative	None	2.54-2.63	150.75	126.03	128.59	108.98	0	0	0	75.48	52.65	150.83	0.9155	123.75	94.46	.jpg	CN	F44-Potassium_Feldspar-CN-7-67-330deg	7	67	6	FALSE	CN	255	0.446	0
F44-Potassium_Feldspar-CN-7-68-335deg.jpg	F44	Potassium_Feldspar	CN	335	Fourth Quadrant (335Â°)	R,G,B	3	JPEG	750	RGB	649	uint8	2025-06-12T08:40:05	.jpg	2024-07-19T21:42:37	697.5	Low	KAlSi3O8	Monoclinic/Triclinic	6	Tectosilicate	Feldspar Group	Biaxial negative	None	2.54-2.63	189.47	160.33	161.2	133.8	255	0	0	93.39	69.54	189.54	0.8653	155.72	79.07	.jpg	CN	F44-Potassium_Feldspar-CN-7-68-335deg	7	68	6	FALSE	CN	252	0.487	0
F44-Potassium_Feldspar-CN-7-69-340deg.jpg	F44	Potassium_Feldspar	CN	340	Fourth Quadrant (340Â°)	R,G,B	3	JPEG	681	RGB	624	uint8	2025-06-12T08:40:06	.jpg	2024-07-19T21:43:20	586.85	Low	KAlSi3O8	Monoclinic/Triclinic	6	Tectosilicate	Feldspar Group	Biaxial negative	None	2.54-2.63	137.09	114.06	115.37	94.96	0	0	0	69.7	54.88	137.2	0.9163	110.97	92.74	.jpg	CN	F44-Potassium_Feldspar-CN-7-69-340deg	7	69	6	FALSE	CN	255	0.425	0
F44-Potassium_Feldspar-CN-7-7-30deg.jpg	F44	Potassium_Feldspar	CN	30	First Quadrant (30Â°)	R,G,B	3	JPEG	673	RGB	730	uint8	2025-06-12T08:40:05	.jpg	2024-07-19T21:16:15	921.09	Low	KAlSi3O8	Monoclinic/Triclinic	6	Tectosilicate	Feldspar Group	Biaxial negative	None	2.54-2.63	165.8	135.68	135.38	104.65	0	0	0	85.63	81.01	166.15	1.0847	129.83	76.19	.jpg	CN	F44-Potassium_Feldspar-CN-7-7-30deg	7	7	6	FALSE	CN	252	0.491	0
F44-Potassium_Feldspar-CN-7-70-345deg.jpg	F44	Potassium_Feldspar	CN	345	Fourth Quadrant (345Â°)	R,G,B	3	JPEG	687	RGB	629	uint8	2025-06-12T08:40:05	.jpg	2024-07-19T21:43:43	629.92	Low	KAlSi3O8	Monoclinic/Triclinic	6	Tectosilicate	Feldspar Group	Biaxial negative	None	2.54-2.63	144.88	118.98	121.76	101.41	0	0	0	76.68	59.23	144.91	0.9156	116.68	90.34	.jpg	CN	F44-Potassium_Feldspar-CN-7-70-345deg	7	70	6	FALSE	CN	255	0.432	0
F44-Potassium_Feldspar-CN-7-71-350deg.jpg	F44	Potassium_Feldspar	CN	350	Fourth Quadrant (350Â°)	R,G,B	3	JPEG	700	RGB	555	uint8	2025-06-12T08:40:05	.jpg	2024-07-19T21:44:14	648.15	Low	KAlSi3O8	Monoclinic/Triclinic	6	Tectosilicate	Feldspar Group	Biaxial negative	None	2.54-2.63	148.26	116.65	120.74	97.31	0	0	0	83.22	74.21	148.37	0.7929	114.47	80.15	.jpg	CN	F44-Potassium_Feldspar-CN-7-71-350deg	7	71	6	FALSE	CN	252	0.389	0
F44-Potassium_Feldspar-CN-7-72-355deg.jpg	F44	Potassium_Feldspar	CN	355	Fourth Quadrant (355Â°)	R,G,B	3	JPEG	663	RGB	491	uint8	2025-06-12T08:40:05	.jpg	2024-07-19T21:44:40	571.52	Low	KAlSi3O8	Monoclinic/Triclinic	6	Tectosilicate	Feldspar Group	Biaxial negative	None	2.54-2.63	149.64	113.41	118.41	92.17	0	0	0	87.97	84.72	149.67	0.7406	111.19	68.83	.jpg	CN	F44-Potassium_Feldspar-CN-7-72-355deg	7	72	6	FALSE	CN	252	0.326	0
F44-Potassium_Feldspar-CN-7-8-35deg.jpg	F44	Potassium_Feldspar	CN	35	First Quadrant (35Â°)	R,G,B	3	JPEG	646	RGB	628	uint8	2025-06-12T08:40:05	.jpg	2024-07-19T21:16:33	815.69	Low	KAlSi3O8	Monoclinic/Triclinic	6	Tectosilicate	Feldspar Group	Biaxial negative	None	2.54-2.63	194.13	162.57	161.51	127.83	255	0	0	93.96	82.93	194.5	0.9721	155.78	69.77	.jpg	CN	F44-Potassium_Feldspar-CN-7-8-35deg	7	8	6	FALSE	CN	255	0.406	0
F44-Potassium_Feldspar-CN-7-9-40deg.jpg	F44	Potassium_Feldspar	CN	40	First Quadrant (40Â°)	R,G,B	3	JPEG	676	RGB	674	uint8	2025-06-12T08:40:05	.jpg	2024-07-19T21:16:54	856.21	Low	KAlSi3O8	Monoclinic/Triclinic	6	Tectosilicate	Feldspar Group	Biaxial negative	None	2.54-2.63	188.7	160.48	159.06	128.01	255	0	0	89.89	75.64	189.11	0.997	153.99	80.66	.jpg	CN	F44-Potassium_Feldspar-CN-7-9-40deg	7	9	6	FALSE	CN	255	0.456	0
[truncated: 6 more columns]
