# Supplementary material for: A Photomicrographic Dataset of Rocks for the Accurate Classification of Minerals
Source: Sci Data. 2025 Nov 11;12:1775. doi: 10.1038/s41597-025-05879-9 (PMC12606340; doi:10.1038/s41597-025-05879-9)
Supplement: Supplementary file 7 — Dataset 1E [file 41597_2025_5879_MOESM7_ESM.xlsx]

## Sheet: MUMDMC2025_metadata_dataframeQ
file_name	filename_sample_id	filename_mineral_class	lighting_type	filename_rotation_angle_deg	rotation_category	image_bands	image_channels	image_format	image_height	image_mode	image_width	opencv_dtype	file_created	file_extension	file_modified	file_size_kb	mineral_birefringence	mineral_chemical_formula	mineral_crystal_system	mineral_hardness_mohs	mineral_mineral_class	mineral_mineral_group	mineral_optical_character	mineral_pleochroism	mineral_specific_gravity	color_mean_blue	color_mean_green	color_mean_overall	color_mean_red	histogram_peak_blue	histogram_peak_green	histogram_peak_red	hsv_hue_mean	hsv_saturation_mean	hsv_value_mean	aspect_ratio	brightness	contrast_std	has_transparency	max_intensity	megapixels	min_intensity	pil_info_dpi	pil_info_jfif	pil_info_jfif_density	pil_info_jfif_unit	pil_info_jfif_version	total_pixels
F61-Quartz-CN-1-1-0deg.jpg	F61	Quartz	CN	0	Reference (0Â°)	R,G,B	3	JPEG	637	RGB	992	uint8	2025-02-22T07:11:57	.jpg	2024-07-31T09:42:42	70.65	Low	SiO2	Hexagonal	7	Tectosilicate	Silica Group	Uniaxial positive	None	2.65	211.95	208.94	208.45	204.47	255	255	255	67.92	10.58	212.14	1.5573	207.94	36.19	FALSE	255	0.632	110	(96, 96)	257	(96, 96)	1	(1, 1)	631904
F61-Quartz-CN-1-10-45deg.jpg	F61	Quartz	CN	45	First Quadrant (45Â°)	R,G,B	3	JPEG	770	RGB	827	uint8	2025-02-22T07:11:58	.jpg	2024-07-31T09:44:25	68.48	Low	SiO2	Hexagonal	7	Tectosilicate	Silica Group	Uniaxial positive	None	2.65	223.24	220.98	220.64	217.69	255	255	255	72.97	7.79	223.6	1.074	220.25	24.66	FALSE	255	0.637	97	(96, 96)	257	(96, 96)	1	(1, 1)	636790
F61-Quartz-CN-1-11-50deg.jpg	F61	Quartz	CN	50	First Quadrant (50Â°)	R,G,B	3	JPEG	728	RGB	843	uint8	2025-02-22T07:11:58	.jpg	2024-07-31T09:44:36	70.16	Low	SiO2	Hexagonal	7	Tectosilicate	Silica Group	Uniaxial positive	None	2.65	214.02	211.51	210.94	207.28	255	255	255	72.16	9.57	214.33	1.158	210.52	30.77	FALSE	255	0.614	133	(96, 96)	257	(96, 96)	1	(1, 1)	613704
F61-Quartz-CN-1-12-55deg.jpg	F61	Quartz	CN	55	First Quadrant (55Â°)	R,G,B	3	JPEG	775	RGB	849	uint8	2025-02-22T07:12:00	.jpg	2024-07-31T09:44:53	75.66	Low	SiO2	Hexagonal	7	Tectosilicate	Silica Group	Uniaxial positive	None	2.65	209.03	206.21	205.69	201.83	255	255	255	73.42	10.59	209.32	1.0955	205.21	34.07	FALSE	255	0.658	125	(96, 96)	257	(96, 96)	1	(1, 1)	657975
F61-Quartz-CN-1-13-60deg.jpg	F61	Quartz	CN	60	First Quadrant (60Â°)	R,G,B	3	JPEG	785	RGB	814	uint8	2025-02-22T07:12:00	.jpg	2024-07-31T09:45:05	72.48	Low	SiO2	Hexagonal	7	Tectosilicate	Silica Group	Uniaxial positive	None	2.65	210.15	207.43	206.79	202.8	255	255	255	71.65	10.7	210.43	1.0369	206.34	34.22	FALSE	255	0.639	125	(96, 96)	257	(96, 96)	1	(1, 1)	638990
F61-Quartz-CN-1-14-65deg.jpg	F61	Quartz	CN	65	First Quadrant (65Â°)	R,G,B	3	JPEG	820	RGB	833	uint8	2025-02-22T07:12:00	.jpg	2024-07-31T09:45:15	73.79	Low	SiO2	Hexagonal	7	Tectosilicate	Silica Group	Uniaxial positive	None	2.65	212.94	210.31	209.64	205.67	255	255	255	67.78	10.57	213.24	1.0159	209.21	34.86	FALSE	255	0.683	123	(96, 96)	257	(96, 96)	1	(1, 1)	683060
F61-Quartz-CN-1-15-70deg.jpg	F61	Quartz	CN	70	First Quadrant (70Â°)	R,G,B	3	JPEG	851	RGB	833	uint8	2025-06-12T08:41:31	.jpg	2024-07-31T09:45:26	73.74	Low	SiO2	Hexagonal	7	Tectosilicate	Silica Group	Uniaxial positive	None	2.65	214.94	212.44	211.84	208.13	255	255	255	64.83	10.01	215.25	0.9788	211.42	35.43	FALSE	255	0.709	122	(96, 96)	257	(96, 96)	1	(1, 1)	708883
F61-Quartz-CN-1-16-75deg.jpg	F61	Quartz	CN	75	First Quadrant (75Â°)	R,G,B	3	JPEG	871	RGB	812	uint8	2025-06-12T08:41:31	.jpg	2024-07-31T09:45:52	77.52	Low	SiO2	Hexagonal	7	Tectosilicate	Silica Group	Uniaxial positive	None	2.65	209.96	207.15	206.48	202.32	255	255	255	68.7	11.41	210.23	0.9323	206.01	37.36	FALSE	255	0.707	98	(96, 96)	257	(96, 96)	1	(1, 1)	707252
F61-Quartz-CN-1-17-80deg.jpg	F61	Quartz	CN	80	First Quadrant (80Â°)	R,G,B	3	JPEG	874	RGB	790	uint8	2025-06-12T08:41:31	.jpg	2024-07-31T09:46:04	74.33	Low	SiO2	Hexagonal	7	Tectosilicate	Silica Group	Uniaxial positive	None	2.65	209.8	207.09	206.44	202.42	255	255	255	67.6	11.16	210.1	0.9039	205.99	37.81	FALSE	255	0.69	122	(96, 96)	257	(96, 96)	1	(1, 1)	690460
F61-Quartz-CN-1-18-85deg.jpg	F61	Quartz	CN	85	First Quadrant (85Â°)	R,G,B	3	JPEG	870	RGB	769	uint8	2025-06-12T08:41:31	.jpg	2024-07-31T09:46:15	70.7	Low	SiO2	Hexagonal	7	Tectosilicate	Silica Group	Uniaxial positive	None	2.65	213.63	211.31	210.57	206.76	255	255	255	64.24	10.23	213.94	0.8839	210.2	36.65	FALSE	255	0.669	117	(96, 96)	257	(96, 96)	1	(1, 1)	669030
F61-Quartz-CN-1-19-90deg.jpg	F61	Quartz	CN	90	Perpendicular (90Â°)	R,G,B	3	JPEG	846	RGB	747	uint8	2025-06-12T08:41:31	.jpg	2024-07-31T09:46:30	71.66	Low	SiO2	Hexagonal	7	Tectosilicate	Silica Group	Uniaxial positive	None	2.65	209.88	207.3	206.65	202.77	255	255	255	70.77	10.78	210.25	0.883	206.23	35.63	FALSE	255	0.632	120	(96, 96)	257	(96, 96)	1	(1, 1)	631962
F61-Quartz-CN-1-2-5deg.jpg	F61	Quartz	CN	5	First Quadrant (5Â°)	R,G,B	3	JPEG	640	RGB	960	uint8	2025-06-12T08:41:30	.jpg	2024-07-31T09:42:51	70.25	Low	SiO2	Hexagonal	7	Tectosilicate	Silica Group	Uniaxial positive	None	2.65	209.11	206.25	205.67	201.65	255	255	255	69.56	10.76	209.34	1.5	205.2	36.72	FALSE	255	0.614	115	(96, 96)	257	(96, 96)	1	(1, 1)	614400
F61-Quartz-CN-1-20-95deg.jpg	F61	Quartz	CN	95	Second Quadrant (95Â°)	R,G,B	3	JPEG	821	RGB	712	uint8	2025-06-12T08:41:30	.jpg	2024-07-31T09:46:40	67.74	Low	SiO2	Hexagonal	7	Tectosilicate	Silica Group	Uniaxial positive	None	2.65	208.57	206.21	205.49	201.68	255	255	255	71.67	10.61	209.03	0.8672	205.12	34.99	FALSE	255	0.585	118	(96, 96)	257	(96, 96)	1	(1, 1)	584552
F61-Quartz-CN-1-21-100deg.jpg	F61	Quartz	CN	100	Second Quadrant (100Â°)	R,G,B	3	JPEG	862	RGB	709	uint8	2025-06-12T08:41:29	.jpg	2024-07-31T09:46:54	70.55	Low	SiO2	Hexagonal	7	Tectosilicate	Silica Group	Uniaxial positive	None	2.65	206.54	204.53	203.82	200.39	255	255	255	69.29	10.15	207.15	0.8225	203.51	36.93	FALSE	255	0.611	117	(96, 96)	257	(96, 96)	1	(1, 1)	611158
F61-Quartz-CN-1-22-105deg.jpg	F61	Quartz	CN	105	Second Quadrant (105Â°)	R,G,B	3	JPEG	850	RGB	701	uint8	2025-06-12T08:41:31	.jpg	2024-07-31T09:47:06	73.83	Low	SiO2	Hexagonal	7	Tectosilicate	Silica Group	Uniaxial positive	None	2.65	185.49	183.83	183.29	180.56	255	255	255	70.24	10.77	186.4	0.8247	183.03	47.13	FALSE	255	0.596	88	(96, 96)	257	(96, 96)	1	(1, 1)	595850
F61-Quartz-CN-1-23-110deg.jpg	F61	Quartz	CN	110	Second Quadrant (110Â°)	R,G,B	3	JPEG	823	RGB	645	uint8	2025-06-12T08:41:31	.jpg	2024-07-31T09:47:19	73.83	Low	SiO2	Hexagonal	7	Tectosilicate	Silica Group	Uniaxial positive	None	2.65	197.89	195.54	197.39	198.73	255	255	255	84.93	8.39	200.57	0.7837	196.76	35.2	FALSE	255	0.531	107	(96, 96)	257	(96, 96)	1	(1, 1)	530835
F61-Quartz-CN-1-24-115deg.jpg	F61	Quartz	CN	115	Second Quadrant (115Â°)	R,G,B	3	JPEG	828	RGB	617	uint8	2025-06-12T08:41:31	.jpg	2024-07-31T09:47:30	87.43	Low	SiO2	Hexagonal	7	Tectosilicate	Silica Group	Uniaxial positive	None	2.65	150.42	153.05	154.69	160.61	255	255	255	42.3	20.93	160.84	0.7452	155.01	53.44	FALSE	255	0.511	66	(96, 96)	257	(96, 96)	1	(1, 1)	510876
F61-Quartz-CN-1-25-120deg.jpg	F61	Quartz	CN	120	Second Quadrant (120Â°)	R,G,B	3	JPEG	798	RGB	691	uint8	2025-06-12T08:41:30	.jpg	2024-07-31T09:47:44	89.48	Low	SiO2	Hexagonal	7	Tectosilicate	Silica Group	Uniaxial positive	None	2.65	166.66	166.31	168.12	171.38	255	255	255	68.87	14.07	172.13	0.8659	167.87	54.18	FALSE	255	0.551	44	(96, 96)	257	(96, 96)	1	(1, 1)	551418
F61-Quartz-CN-1-26-125deg.jpg	F61	Quartz	CN	125	Second Quadrant (125Â°)	R,G,B	3	JPEG	806	RGB	678	uint8	2025-06-12T08:41:31	.jpg	2024-07-31T09:47:57	77.16	Low	SiO2	Hexagonal	7	Tectosilicate	Silica Group	Uniaxial positive	None	2.65	192.02	187.41	189.04	187.68	255	255	255	96.24	10.77	192.67	0.8412	188.01	44.5	FALSE	255	0.546	60	(96, 96)	257	(96, 96)	1	(1, 1)	546468
F61-Quartz-CN-1-27-130deg.jpg	F61	Quartz	CN	130	Second Quadrant (130Â°)	R,G,B	3	JPEG	800	RGB	723	uint8	2025-06-12T08:41:31	.jpg	2024-07-31T09:48:09	68.6	Low	SiO2	Hexagonal	7	Tectosilicate	Silica Group	Uniaxial positive	None	2.65	205.09	201.07	201.38	197.96	255	255	255	77.36	11.41	205.3	0.9038	200.6	43.36	FALSE	255	0.578	74	(96, 96)	257	(96, 96)	1	(1, 1)	578400
F61-Quartz-CN-1-28-135deg.jpg	F61	Quartz	CN	135	Second Quadrant (135Â°)	R,G,B	3	JPEG	780	RGB	852	uint8	2025-06-12T08:41:31	.jpg	2024-07-31T09:48:40	74.57	Low	SiO2	Hexagonal	7	Tectosilicate	Silica Group	Uniaxial positive	None	2.65	209.14	205.53	205.35	201.39	255	255	255	69.74	11.77	209.28	1.0923	204.7	44.65	FALSE	255	0.665	54	(96, 96)	257	(96, 96)	1	(1, 1)	664560
F61-Quartz-CN-1-29-140deg.jpg	F61	Quartz	CN	140	Second Quadrant (140Â°)	R,G,B	3	JPEG	789	RGB	872	uint8	2025-06-12T08:41:31	.jpg	2024-07-31T09:48:55	80.24	Low	SiO2	Hexagonal	7	Tectosilicate	Silica Group	Uniaxial positive	None	2.65	204.34	200.36	200.12	195.65	255	255	255	70.23	13.49	204.48	1.1052	199.4	46.62	FALSE	255	0.688	58	(96, 96)	257	(96, 96)	1	(1, 1)	688008
F61-Quartz-CN-1-3-10deg.jpg	F61	Quartz	CN	10	First Quadrant (10Â°)	R,G,B	3	JPEG	703	RGB	955	uint8	2025-06-12T08:41:31	.jpg	2024-07-31T09:43:06	76.89	Low	SiO2	Hexagonal	7	Tectosilicate	Silica Group	Uniaxial positive	None	2.65	191.67	188.89	188.28	184.29	255	255	255	67.4	12.63	191.92	1.3585	187.82	50.66	FALSE	255	0.671	93	(96, 96)	257	(96, 96)	1	(1, 1)	671365
F61-Quartz-CN-1-30-145deg.jpg	F61	Quartz	CN	145	Second Quadrant (145Â°)	R,G,B	3	JPEG	769	RGB	955	uint8	2025-06-12T08:41:31	.jpg	2024-07-31T09:49:13	80	Low	SiO2	Hexagonal	7	Tectosilicate	Silica Group	Uniaxial positive	None	2.65	206.49	202.56	202.51	198.47	255	255	255	64.13	12.89	206.59	1.2419	201.78	50.02	FALSE	255	0.734	46	(96, 96)	257	(96, 96)	1	(1, 1)	734395
F61-Quartz-CN-1-31-150deg.jpg	F61	Quartz	CN	150	Second Quadrant (150Â°)	R,G,B	3	JPEG	754	RGB	997	uint8	2025-06-12T08:41:31	.jpg	2024-07-31T09:49:27	80.42	Low	SiO2	Hexagonal	7	Tectosilicate	Silica Group	Uniaxial positive	None	2.65	207.5	203.5	203.47	199.42	255	255	255	62.98	12.89	207.59	1.3223	202.73	50.07	FALSE	255	0.752	54	(96, 96)	257	(96, 96)	1	(1, 1)	751738
F61-Quartz-CN-1-32-155deg.jpg	F61	Quartz	CN	155	Second Quadrant (155Â°)	R,G,B	3	JPEG	760	RGB	1025	uint8	2025-06-12T08:41:31	.jpg	2024-07-31T09:49:40	80.17	Low	SiO2	Hexagonal	7	Tectosilicate	Silica Group	Uniaxial positive	None	2.65	209.41	205.47	205.6	201.93	255	255	255	61.17	12	209.51	1.3487	204.85	49.91	FALSE	255	0.779	51	(96, 96)	257	(96, 96)	1	(1, 1)	779000
F61-Quartz-CN-1-33-160deg.jpg	F61	Quartz	CN	160	Second Quadrant (160Â°)	R,G,B	3	JPEG	726	RGB	1027	uint8	2025-06-12T08:41:31	.jpg	2024-07-31T09:49:52	79.09	Low	SiO2	Hexagonal	7	Tectosilicate	Silica Group	Uniaxial positive	None	2.65	210.09	205.96	206.07	202.16	255	255	255	63.85	12.34	210.19	1.4146	205.29	47.16	FALSE	255	0.746	68	(96, 96)	257	(96, 96)	1	(1, 1)	745602
F61-Quartz-CN-1-34-165deg.jpg	F61	Quartz	CN	165	Second Quadrant (165Â°)	R,G,B	3	JPEG	722	RGB	1052	uint8	2025-06-12T08:41:31	.jpg	2024-07-31T09:50:06	77.88	Low	SiO2	Hexagonal	7	Tectosilicate	Silica Group	Uniaxial positive	None	2.65	209.35	205.22	205.49	201.9	255	255	255	61.92	12.12	209.45	1.4571	204.7	50.01	FALSE	255	0.76	52	(96, 96)	257	(96, 96)	1	(1, 1)	759544
F61-Quartz-CN-1-35-170deg.jpg	F61	Quartz	CN	170	Second Quadrant (170Â°)	R,G,B	3	JPEG	678	RGB	998	uint8	2025-06-12T08:41:31	.jpg	2024-07-31T09:50:19	74.2	Low	SiO2	Hexagonal	7	Tectosilicate	Silica Group	Uniaxial positive	None	2.65	206.29	201.83	202.06	198.07	255	255	255	66.61	13.03	206.38	1.472	201.21	48.78	FALSE	255	0.677	62	(96, 96)	257	(96, 96)	1	(1, 1)	676644
F61-Quartz-CN-1-36-175deg.jpg	F61	Quartz	CN	175	Second Quadrant (175Â°)	R,G,B	3	JPEG	695	RGB	1025	uint8	2025-06-12T08:41:30	.jpg	2024-07-31T09:50:42	80.11	Low	SiO2	Hexagonal	7	Tectosilicate	Silica Group	Uniaxial positive	None	2.65	204.43	199.84	200.21	196.35	255	255	255	70.59	12.99	204.55	1.4748	199.31	47.68	FALSE	255	0.712	63	(96, 96)	257	(96, 96)	1	(1, 1)	712375
F61-Quartz-CN-1-37-180deg.jpg	F61	Quartz	CN	180	Opposite (180Â°)	R,G,B	3	JPEG	714	RGB	1033	uint8	2025-06-12T08:41:30	.jpg	2024-07-31T09:51:11	82.42	Low	SiO2	Hexagonal	7	Tectosilicate	Silica Group	Uniaxial positive	None	2.65	204.84	200.2	200.81	197.38	255	255	255	72.14	12.33	204.98	1.4468	199.88	47.57	FALSE	255	0.738	66	(96, 96)	257	(96, 96)	1	(1, 1)	737562
F61-Quartz-CN-1-38-185deg.jpg	F61	Quartz	CN	185	Third Quadrant (185Â°)	R,G,B	3	JPEG	708	RGB	994	uint8	2025-06-12T08:41:30	.jpg	2024-07-31T09:51:28	80.61	Low	SiO2	Hexagonal	7	Tectosilicate	Silica Group	Uniaxial positive	None	2.65	204	199.38	200	196.63	255	255	255	74.31	12.12	204.13	1.404	199.08	46.89	FALSE	255	0.704	59	(96, 96)	257	(96, 96)	1	(1, 1)	703752
F61-Quartz-CN-1-39-190deg.jpg	F61	Quartz	CN	190	Third Quadrant (190Â°)	R,G,B	3	JPEG	709	RGB	958	uint8	2025-06-12T08:41:31	.jpg	2024-07-31T09:51:41	79.5	Low	SiO2	Hexagonal	7	Tectosilicate	Silica Group	Uniaxial positive	None	2.65	198.26	193.88	194.62	191.7	255	255	255	78.25	11.6	198.45	1.3512	193.73	47.18	FALSE	255	0.679	57	(96, 96)	257	(96, 96)	1	(1, 1)	679222
F61-Quartz-CN-1-4-15deg.jpg	F61	Quartz	CN	15	First Quadrant (15Â°)	R,G,B	3	JPEG	697	RGB	894	uint8	2025-06-12T08:41:30	.jpg	2024-07-31T09:43:15	81.43	Low	SiO2	Hexagonal	7	Tectosilicate	Silica Group	Uniaxial positive	None	2.65	197.99	194.96	194.91	191.78	255	255	255	74.63	10.64	198.46	1.2826	194.35	41.12	FALSE	255	0.623	113	(96, 96)	257	(96, 96)	1	(1, 1)	623118
F61-Quartz-CN-1-40-195deg.jpg	F61	Quartz	CN	195	Third Quadrant (195Â°)	R,G,B	3	JPEG	730	RGB	913	uint8	2025-06-12T08:41:31	.jpg	2024-07-31T09:52:14	85.77	Low	SiO2	Hexagonal	7	Tectosilicate	Silica Group	Uniaxial positive	None	2.65	200.59	195.21	197.73	197.38	255	255	255	90.25	10.34	201.09	1.2507	196.47	45.72	FALSE	255	0.666	56	(96, 96)	257	(96, 96)	1	(1, 1)	666490
F61-Quartz-CN-1-41-200deg.jpg	F61	Quartz	CN	200	Third Quadrant (200Â°)	R,G,B	3	JPEG	763	RGB	829	uint8	2025-06-12T08:41:29	.jpg	2024-07-31T09:52:30	99.13	Low	SiO2	Hexagonal	7	Tectosilicate	Silica Group	Uniaxial positive	None	2.65	166.3	163.31	166.85	170.95	255	255	255	83.99	18.57	171.38	1.0865	165.94	64.49	FALSE	255	0.633	42	(96, 96)	257	(96, 96)	1	(1, 1)	632527
F61-Quartz-CN-1-42-205deg.jpg	F61	Quartz	CN	205	Third Quadrant (205Â°)	R,G,B	3	JPEG	761	RGB	857	uint8	2025-06-12T08:41:29	.jpg	2024-07-31T09:52:48	114.06	Low	SiO2	Hexagonal	7	Tectosilicate	Silica Group	Uniaxial positive	None	2.65	136.73	137.62	140.63	147.54	255	255	255	55.24	32.64	147.7	1.1261	140.49	73.88	FALSE	255	0.652	39	(96, 96)	257	(96, 96)	1	(1, 1)	652177
F61-Quartz-CN-1-43-210deg.jpg	F61	Quartz	CN	210	Third Quadrant (210Â°)	R,G,B	3	JPEG	765	RGB	905	uint8	2025-06-12T08:41:31	.jpg	2024-07-31T09:53:35	94.24	Low	SiO2	Hexagonal	7	Tectosilicate	Silica Group	Uniaxial positive	None	2.65	191.95	189.09	191.62	193.83	255	255	255	80.84	10.99	194.92	1.183	190.83	49.41	FALSE	255	0.692	83	(96, 96)	257	(96, 96)	1	(1, 1)	692325
F61-Quartz-CN-1-44-215deg.jpg	F61	Quartz	CN	215	Third Quadrant (215Â°)	R,G,B	3	JPEG	758	RGB	863	uint8	2025-06-12T08:41:31	.jpg	2024-07-31T09:53:57	78.56	Low	SiO2	Hexagonal	7	Tectosilicate	Silica Group	Uniaxial positive	None	2.65	198.77	193.22	195.73	195.19	255	255	255	92.11	10.79	199.32	1.1385	194.44	43.84	FALSE	255	0.654	86	(96, 96)	257	(96, 96)	1	(1, 1)	654154
F61-Quartz-CN-1-45-220deg.jpg	F61	Quartz	CN	220	Third Quadrant (220Â°)	R,G,B	3	JPEG	824	RGB	848	uint8	2025-06-12T08:41:31	.jpg	2024-07-31T09:54:26	71.46	Low	SiO2	Hexagonal	7	Tectosilicate	Silica Group	Uniaxial positive	None	2.65	215.23	211.85	212.33	209.91	255	255	255	77.58	8.76	215.59	1.0291	211.65	36.33	FALSE	255	0.699	100	(96, 96)	257	(96, 96)	1	(1, 1)	698752
F61-Quartz-CN-1-46-225deg.jpg	F61	Quartz	CN	225	Third Quadrant (225Â°)	R,G,B	3	JPEG	852	RGB	878	uint8	2025-06-12T08:41:31	.jpg	2024-07-31T09:54:53	82.39	Low	SiO2	Hexagonal	7	Tectosilicate	Silica Group	Uniaxial positive	None	2.65	203.9	200.09	200.34	197.01	255	255	255	73.19	11.55	204.17	1.0305	199.6	45.36	FALSE	255	0.748	81	(96, 96)	257	(96, 96)	1	(1, 1)	748056
F61-Quartz-CN-1-47-230deg.jpg	F61	Quartz	CN	230	Third Quadrant (230Â°)	R,G,B	3	JPEG	891	RGB	861	uint8	2025-06-12T08:41:31	.jpg	2024-07-31T09:55:11	82.02	Low	SiO2	Hexagonal	7	Tectosilicate	Silica Group	Uniaxial positive	None	2.65	207.28	203.55	203.8	200.57	255	255	255	70.4	11.02	207.5	0.9663	203.08	44.78	FALSE	255	0.767	79	(96, 96)	257	(96, 96)	1	(1, 1)	767151
F61-Quartz-CN-1-48-235deg.jpg	F61	Quartz	CN	235	Third Quadrant (235Â°)	R,G,B	3	JPEG	950	RGB	822	uint8	2025-06-12T08:41:30	.jpg	2024-07-31T09:55:28	84.02	Low	SiO2	Hexagonal	7	Tectosilicate	Silica Group	Uniaxial positive	None	2.65	206.96	203.15	203.48	200.33	255	255	255	70.83	11.1	207.18	0.8653	202.73	45.09	FALSE	255	0.781	71	(96, 96)	257	(96, 96)	1	(1, 1)	780900
F61-Quartz-CN-1-49-240deg.jpg	F61	Quartz	CN	240	Third Quadrant (240Â°)	R,G,B	3	JPEG	933	RGB	813	uint8	2025-06-12T08:41:31	.jpg	2024-07-31T09:55:44	78.02	Low	SiO2	Hexagonal	7	Tectosilicate	Silica Group	Uniaxial positive	None	2.65	211.42	207.78	208.09	205.07	255	255	255	67.17	10.32	211.61	0.8714	207.38	43.91	FALSE	255	0.759	68	(96, 96)	257	(96, 96)	1	(1, 1)	758529
F61-Quartz-CN-1-5-20deg.jpg	F61	Quartz	CN	20	First Quadrant (20Â°)	R,G,B	3	JPEG	693	RGB	879	uint8	2025-06-12T08:41:31	.jpg	2024-07-31T09:43:25	91.97	Low	SiO2	Hexagonal	7	Tectosilicate	Silica Group	Uniaxial positive	None	2.65	177.41	177.7	178.72	181.07	255	255	255	57.31	12.06	182.08	1.2684	178.68	55.64	FALSE	255	0.609	81	(96, 96)	257	(96, 96)	1	(1, 1)	609147
F61-Quartz-CN-1-50-245deg.jpg	F61	Quartz	CN	245	Third Quadrant (245Â°)	R,G,B	3	JPEG	981	RGB	824	uint8	2025-06-12T08:41:31	.jpg	2024-07-31T09:56:02	81.98	Low	SiO2	Hexagonal	7	Tectosilicate	Silica Group	Uniaxial positive	None	2.65	211.78	208.34	208.58	205.62	255	255	255	64.9	10.16	211.98	0.84	207.91	44.92	FALSE	255	0.808	65	(96, 96)	257	(96, 96)	1	(1, 1)	808344
F61-Quartz-CN-1-51-250deg.jpg	F61	Quartz	CN	250	Third Quadrant (250Â°)	R,G,B	3	JPEG	958	RGB	810	uint8	2025-06-12T08:41:31	.jpg	2024-07-31T09:56:29	79.36	Low	SiO2	Hexagonal	7	Tectosilicate	Silica Group	Uniaxial positive	None	2.65	213.82	210.49	210.66	207.67	255	255	255	65.87	9.86	214.04	0.8455	210.02	42.15	FALSE	255	0.776	58	(96, 96)	257	(96, 96)	1	(1, 1)	775980
F61-Quartz-CN-1-52-255deg.jpg	F61	Quartz	CN	255	Third Quadrant (255Â°)	R,G,B	3	JPEG	984	RGB	754	uint8	2025-06-12T08:41:31	.jpg	2024-07-31T09:57:07	80.98	Low	SiO2	Hexagonal	7	Tectosilicate	Silica Group	Uniaxial positive	None	2.65	209.81	206.36	206.52	203.39	255	255	255	71.45	10.57	210.09	0.7663	205.85	41.15	FALSE	255	0.742	79	(96, 96)	257	(96, 96)	1	(1, 1)	741936
F61-Quartz-CN-1-53-260deg.jpg	F61	Quartz	CN	260	Third Quadrant (260Â°)	R,G,B	3	JPEG	1000	RGB	750	uint8	2025-06-12T08:41:29	.jpg	2024-07-31T09:57:22	77.3	Low	SiO2	Hexagonal	7	Tectosilicate	Silica Group	Uniaxial positive	None	2.65	210.61	207.54	207.62	204.72	255	255	255	66.13	9.92	210.88	0.75	207.04	42.92	FALSE	255	0.75	79	(96, 96)	257	(96, 96)	1	(1, 1)	750000
F61-Quartz-CN-1-54-265deg.jpg	F61	Quartz	CN	265	Third Quadrant (265Â°)	R,G,B	3	JPEG	1001	RGB	715	uint8	2025-06-12T08:41:31	.jpg	2024-07-31T09:57:36	75.52	Low	SiO2	Hexagonal	7	Tectosilicate	Silica Group	Uniaxial positive	None	2.65	209.78	206.82	206.95	204.24	255	255	255	68.67	9.71	210.15	0.7143	206.38	42.03	FALSE	255	0.716	83	(96, 96)	257	(96, 96)	1	(1, 1)	715715
F61-Quartz-CN-1-55-270deg.jpg	F61	Quartz	CN	270	Three-quarter (270Â°)	R,G,B	3	JPEG	977	RGB	698	uint8	2025-06-12T08:41:31	.jpg	2024-07-31T09:57:49	78.9	Low	SiO2	Hexagonal	7	Tectosilicate	Silica Group	Uniaxial positive	None	2.65	203.19	200.19	200.24	197.33	255	255	255	75.88	10.65	203.67	0.7144	199.67	41.53	FALSE	255	0.682	76	(96, 96)	257	(96, 96)	1	(1, 1)	681946
F61-Quartz-CN-1-56-275deg.jpg	F61	Quartz	CN	275	Fourth Quadrant (275Â°)	R,G,B	3	JPEG	941	RGB	699	uint8	2025-06-12T08:41:31	.jpg	2024-07-31T09:58:04	76.18	Low	SiO2	Hexagonal	7	Tectosilicate	Silica Group	Uniaxial positive	None	2.65	202.24	199.69	199.73	197.26	255	255	255	75.42	9.82	202.87	0.7428	199.24	41.38	FALSE	255	0.658	71	(96, 96)	257	(96, 96)	1	(1, 1)	657759
F61-Quartz-CN-1-57-280deg.jpg	F61	Quartz	CN	280	Fourth Quadrant (280Â°)	R,G,B	3	JPEG	923	RGB	707	uint8	2025-06-12T08:41:31	.jpg	2024-07-31T09:58:25	78.19	Low	SiO2	Hexagonal	7	Tectosilicate	Silica Group	Uniaxial positive	None	2.65	184.57	182.43	182.35	180.05	255	255	255	74.36	11.05	185.36	0.766	181.95	52.24	FALSE	255	0.653	51	(96, 96)	257	(96, 96)	1	(1, 1)	652561
F61-Quartz-CN-1-58-285deg.jpg	F61	Quartz	CN	285	Fourth Quadrant (285Â°)	R,G,B	3	JPEG	886	RGB	699	uint8	2025-06-12T08:41:31	.jpg	2024-07-31T09:58:41	80.1	Low	SiO2	Hexagonal	7	Tectosilicate	Silica Group	Uniaxial positive	None	2.65	172.36	171.51	171.33	170.12	255	255	255	71	10.6	174.13	0.7889	171.19	52.88	FALSE	255	0.619	55	(96, 96)	257	(96, 96)	1	(1, 1)	619314
F61-Quartz-CN-1-59-290deg.jpg	F61	Quartz	CN	290	Fourth Quadrant (290Â°)	R,G,B	3	JPEG	872	RGB	739	uint8	2025-06-12T08:41:31	.jpg	2024-07-31T09:58:56	83.31	Low	SiO2	Hexagonal	7	Tectosilicate	Silica Group	Uniaxial positive	None	2.65	166.79	166.83	168.16	170.85	255	255	255	58.04	12.09	171.52	0.8475	168.03	61.2	FALSE	255	0.644	38	(96, 96)	257	(96, 96)	1	(1, 1)	644408
F61-Quartz-CN-1-6-25deg.jpg	F61	Quartz	CN	25	First Quadrant (25Â°)	R,G,B	3	JPEG	680	RGB	822	uint8	2025-06-12T08:41:31	.jpg	2024-07-31T09:43:34	99.72	Low	SiO2	Hexagonal	7	Tectosilicate	Silica Group	Uniaxial positive	None	2.65	145.67	150.64	151.72	158.85	255	255	255	31.7	29.16	158.98	1.2088	152.53	64.41	FALSE	255	0.559	61	(96, 96)	257	(96, 96)	1	(1, 1)	558960
F61-Quartz-CN-1-60-295deg.jpg	F61	Quartz	CN	295	Fourth Quadrant (295Â°)	R,G,B	3	JPEG	866	RGB	736	uint8	2025-06-12T08:41:29	.jpg	2024-07-31T09:59:19	92.6	Low	SiO2	Hexagonal	7	Tectosilicate	Silica Group	Uniaxial positive	None	2.65	155.34	157.19	159.36	165.54	255	255	255	39.85	22.3	165.7	0.8499	159.48	64.11	FALSE	255	0.637	66	(96, 96)	257	(96, 96)	1	(1, 1)	637376
F61-Quartz-CN-1-61-300deg.jpg	F61	Quartz	CN	300	Fourth Quadrant (300Â°)	R,G,B	3	JPEG	849	RGB	732	uint8	2025-06-12T08:41:29	.jpg	2024-07-31T09:59:34	82.19	Low	SiO2	Hexagonal	7	Tectosilicate	Silica Group	Uniaxial positive	None	2.65	195.36	194.02	196.23	199.32	255	255	255	68.44	11.23	200.34	0.8622	195.76	41.6	FALSE	255	0.621	115	(96, 96)	257	(96, 96)	1	(1, 1)	621468
F61-Quartz-CN-1-62-305deg.jpg	F61	Quartz	CN	305	Fourth Quadrant (305Â°)	R,G,B	3	JPEG	853	RGB	777	uint8	2025-06-12T08:41:30	.jpg	2024-07-31T09:59:49	72.04	Low	SiO2	Hexagonal	7	Tectosilicate	Silica Group	Uniaxial positive	None	2.65	223.33	218.78	221.01	220.93	255	255	255	87.76	7.67	224.34	0.9109	219.93	26.8	FALSE	255	0.663	145	(96, 96)	257	(96, 96)	1	(1, 1)	662781
F61-Quartz-CN-1-63-310deg.jpg	F61	Quartz	CN	310	Fourth Quadrant (310Â°)	R,G,B	3	JPEG	844	RGB	860	uint8	2025-06-12T08:41:29	.jpg	2024-07-31T10:00:07	73.74	Low	SiO2	Hexagonal	7	Tectosilicate	Silica Group	Uniaxial positive	None	2.65	222.69	219.03	220.27	219.09	255	255	255	80.52	6.98	223.24	1.019	219.46	27.12	FALSE	255	0.726	117	(96, 96)	257	(96, 96)	1	(1, 1)	725840
F61-Quartz-CN-1-64-315deg.jpg	F61	Quartz	CN	315	Fourth Quadrant (315Â°)	R,G,B	3	JPEG	854	RGB	884	uint8	2025-06-12T08:41:31	.jpg	2024-07-31T10:00:22	66.86	Low	SiO2	Hexagonal	7	Tectosilicate	Silica Group	Uniaxial positive	None	2.65	241.18	238.65	238.97	237.08	255	255	255	67.32	5.38	241.43	1.0351	238.47	15.78	FALSE	255	0.755	134	(96, 96)	257	(96, 96)	1	(1, 1)	754936
F61-Quartz-CN-1-65-320deg.jpg	F61	Quartz	CN	320	Fourth Quadrant (320Â°)	R,G,B	3	JPEG	819	RGB	914	uint8	2025-06-12T08:41:31	.jpg	2024-07-31T10:00:41	80.31	Low	SiO2	Hexagonal	7	Tectosilicate	Silica Group	Uniaxial positive	None	2.65	218.59	215.29	215.37	212.23	255	255	255	68.05	9.01	218.78	1.116	214.75	32.78	FALSE	255	0.749	98	(96, 96)	257	(96, 96)	1	(1, 1)	748566
F61-Quartz-CN-1-66-325deg.jpg	F61	Quartz	CN	325	Fourth Quadrant (325Â°)	R,G,B	3	JPEG	837	RGB	928	uint8	2025-06-12T08:41:31	.jpg	2024-07-31T10:00:59	82.49	Low	SiO2	Hexagonal	7	Tectosilicate	Silica Group	Uniaxial positive	None	2.65	217.52	214.28	214.22	210.85	255	255	255	66.41	9.43	217.69	1.1087	213.62	34.08	FALSE	255	0.777	101	(96, 96)	257	(96, 96)	1	(1, 1)	776736
F61-Quartz-CN-1-67-330deg.jpg	F61	Quartz	CN	330	Fourth Quadrant (330Â°)	R,G,B	3	JPEG	833	RGB	975	uint8	2025-06-12T08:41:31	.jpg	2024-07-31T10:01:16	82.64	Low	SiO2	Hexagonal	7	Tectosilicate	Silica Group	Uniaxial positive	None	2.65	218.65	215.54	215.45	212.17	255	255	255	62.33	9.14	218.79	1.1705	214.88	35.46	FALSE	255	0.812	99	(96, 96)	257	(96, 96)	1	(1, 1)	812175
F61-Quartz-CN-1-68-335deg.jpg	F61	Quartz	CN	335	Fourth Quadrant (335Â°)	R,G,B	3	JPEG	818	RGB	989	uint8	2025-06-12T08:41:31	.jpg	2024-07-31T10:01:33	81.61	Low	SiO2	Hexagonal	7	Tectosilicate	Silica Group	Uniaxial positive	None	2.65	220.13	217.12	217.02	213.82	255	255	255	61.77	8.86	220.28	1.209	216.47	34.53	FALSE	255	0.809	106	(96, 96)	257	(96, 96)	1	(1, 1)	809002
F61-Quartz-CN-1-69-340deg.jpg	F61	Quartz	CN	340	Fourth Quadrant (340Â°)	R,G,B	3	JPEG	806	RGB	1034	uint8	2025-06-12T08:41:31	.jpg	2024-07-31T10:01:57	82.84	Low	SiO2	Hexagonal	7	Tectosilicate	Silica Group	Uniaxial positive	None	2.65	218.19	215.25	214.94	211.39	255	255	255	59.86	9.51	218.31	1.2829	214.43	36.73	FALSE	255	0.833	97	(96, 96)	257	(96, 96)	1	(1, 1)	833404
F61-Quartz-CN-1-7-30deg.jpg	F61	Quartz	CN	30	First Quadrant (30Â°)	R,G,B	3	JPEG	713	RGB	852	uint8	2025-06-12T08:41:31	.jpg	2024-07-31T09:43:50	75.73	Low	SiO2	Hexagonal	7	Tectosilicate	Silica Group	Uniaxial positive	None	2.65	203.32	203.3	204.68	207.41	255	255	255	59.89	8.38	207.85	1.195	204.53	36.37	FALSE	255	0.607	123	(96, 96)	257	(96, 96)	1	(1, 1)	607476
F61-Quartz-CN-1-70-345deg.jpg	F61	Quartz	CN	345	Fourth Quadrant (345Â°)	R,G,B	3	JPEG	758	RGB	1014	uint8	2025-06-12T08:41:31	.jpg	2024-07-31T10:21:54	78.84	Low	SiO2	Hexagonal	7	Tectosilicate	Silica Group	Uniaxial positive	None	2.65	215.33	212.23	211.85	208	255	255	255	61.64	10.27	215.43	1.3377	211.31	37.95	FALSE	255	0.769	97	(96, 96)	257	(96, 96)	1	(1, 1)	768612
F61-Quartz-CN-1-71-350deg.jpg	F61	Quartz	CN	350	Fourth Quadrant (350Â°)	R,G,B	3	JPEG	718	RGB	980	uint8	2025-06-12T08:41:31	.jpg	2024-07-31T10:22:08	74.86	Low	SiO2	Hexagonal	7	Tectosilicate	Silica Group	Uniaxial positive	None	2.65	214.52	211.32	210.92	206.92	255	255	255	64.64	10.55	214.64	1.3649	210.36	36.61	FALSE	255	0.704	86	(96, 96)	257	(96, 96)	1	(1, 1)	703640
F61-Quartz-CN-1-72-355deg.jpg	F61	Quartz	CN	355	Fourth Quadrant (355Â°)	R,G,B	3	JPEG	664	RGB	1019	uint8	2025-06-12T08:41:31	.jpg	2024-07-31T10:22:20	70.61	Low	SiO2	Hexagonal	7	Tectosilicate	Silica Group	Uniaxial positive	None	2.65	214.85	211.78	211.24	207.1	255	255	255	62.62	10.78	214.98	1.5346	210.72	37.44	FALSE	255	0.677	102	(96, 96)	257	(96, 96)	1	(1, 1)	676616
F61-Quartz-CN-1-8-35deg.jpg	F61	Quartz	CN	35	First Quadrant (35Â°)	R,G,B	3	JPEG	692	RGB	819	uint8	2025-06-12T08:41:31	.jpg	2024-07-31T09:44:02	64.47	Low	SiO2	Hexagonal	7	Tectosilicate	Silica Group	Uniaxial positive	None	2.65	227.25	225.8	226.17	225.47	255	255	255	78.91	5.15	228.33	1.1835	225.86	18.91	FALSE	255	0.567	167	(96, 96)	257	(96, 96)	1	(1, 1)	566748
F61-Quartz-CN-1-9-40deg.jpg	F61	Quartz	CN	40	First Quadrant (40Â°)	R,G,B	3	JPEG	716	RGB	863	uint8	2025-06-12T08:41:31	.jpg	2024-07-31T09:44:15	59.63	Low	SiO2	Hexagonal	7	Tectosilicate	Silica Group	Uniaxial positive	None	2.65	230.99	229.32	229.55	228.34	255	255	255	77.01	5.01	231.62	1.2053	229.21	17.93	FALSE	255	0.618	169	(96, 96)	257	(96, 96)	1	(1, 1)	617908
F61-Quartz-CN-2-1-0deg.jpg	F61	Quartz	CN	0	Reference (0Â°)	R,G,B	3	JPEG	603	RGB	609	uint8	2025-06-12T08:41:31	.jpg	2024-07-30T11:19:20	43.32	Low	SiO2	Hexagonal	7	Tectosilicate	Silica Group	Uniaxial positive	None	2.65	216.41	215.21	214.67	212.39	255	255	255	45.27	7.04	216.9	1.01	214.5	45.36	FALSE	255	0.367	51	(96, 96)	257	(96, 96)	1	(1, 1)	367227
F61-Quartz-CN-2-10-45deg.jpg	F61	Quartz	CN	45	First Quadrant (45Â°)	R,G,B	3	JPEG	473	RGB	673	uint8	2025-06-12T08:41:31	.jpg	2024-07-30T11:33:44	22.11	Low	SiO2	Hexagonal	7	Tectosilicate	Silica Group	Uniaxial positive	None	2.65	250.53	251.42	251.06	251.24	255	255	255	33.48	2.64	252.23	1.4228	251.27	7.85	FALSE	255	0.318	142	(96, 96)	257	(96, 96)	1	(1, 1)	318329
F61-Quartz-CN-2-11-50deg.jpg	F61	Quartz	CN	50	First Quadrant (50Â°)	R,G,B	3	JPEG	430	RGB	736	uint8	2025-06-12T08:41:31	.jpg	2024-07-30T11:34:17	35.5	Low	SiO2	Hexagonal	7	Tectosilicate	Silica Group	Uniaxial positive	None	2.65	215.32	212.56	213.6	212.92	255	255	255	66.76	5.47	215.7	1.7116	212.98	39.52	FALSE	255	0.316	57	(96, 96)	257	(96, 96)	1	(1, 1)	316480
F61-Quartz-CN-2-12-55deg.jpg	F61	Quartz	CN	55	First Quadrant (55Â°)	R,G,B	3	JPEG	398	RGB	685	uint8	2025-06-12T08:41:31	.jpg	2024-07-30T11:34:29	35.12	Low	SiO2	Hexagonal	7	Tectosilicate	Silica Group	Uniaxial positive	None	2.65	158.03	157.48	156.76	154.78	255	255	255	54.79	13.45	158.87	1.7211	156.74	86.4	FALSE	255	0.273	8	(96, 96)	257	(96, 96)	1	(1, 1)	272630
F61-Quartz-CN-2-13-60deg.jpg	F61	Quartz	CN	60	First Quadrant (60Â°)	R,G,B	3	JPEG	345	RGB	665	uint8	2025-06-12T08:41:31	.jpg	2024-07-30T12:09:24	25.67	Low	SiO2	Hexagonal	7	Tectosilicate	Silica Group	Uniaxial positive	None	2.65	94.4	92.32	92.68	91.31	255	255	255	64.93	58.52	94.62	1.9275	92.24	114.58	FALSE	255	0.229	0	(96, 96)	257	(96, 96)	1	(1, 1)	229425
F61-Quartz-CN-2-15-70deg.jpg	F61	Quartz	CN	70	First Quadrant (70Â°)	R,G,B	3	JPEG	404	RGB	639	uint8	2025-06-12T08:41:30	.jpg	2024-07-30T12:09:44	17.29	Low	SiO2	Hexagonal	7	Tectosilicate	Silica Group	Uniaxial positive	None	2.65	107.94	107.33	107.48	107.16	255	255	255	32.53	43.15	108.08	1.5817	107.31	123.85	FALSE	255	0.258	0	(96, 96)	257	(96, 96)	1	(1, 1)	258156
F61-Quartz-CN-2-16-75deg.jpg	F61	Quartz	CN	75	First Quadrant (75Â°)	R,G,B	3	JPEG	419	RGB	562	uint8	2025-06-12T08:41:31	.jpg	2024-07-30T12:09:56	33.35	Low	SiO2	Hexagonal	7	Tectosilicate	Silica Group	Uniaxial positive	None	2.65	105.3	101.36	101.34	97.35	255	255	255	71.76	77.1	105.42	1.3413	100.61	110.83	FALSE	255	0.235	0	(96, 96)	257	(96, 96)	1	(1, 1)	235478
F61-Quartz-CN-2-17-80deg.jpg	F61	Quartz	CN	80	First Quadrant (80Â°)	R,G,B	3	JPEG	497	RGB	579	uint8	2025-06-12T08:41:31	.jpg	2024-07-30T12:10:07	37.16	Low	SiO2	Hexagonal	7	Tectosilicate	Silica Group	Uniaxial positive	None	2.65	146.88	144.34	143.85	140.32	255	255	255	58.27	31.53	147.03	1.165	143.43	101.86	FALSE	255	0.288	1	(96, 96)	257	(96, 96)	1	(1, 1)	287763
F61-Quartz-CN-2-18-85deg.jpg	F61	Quartz	CN	85	First Quadrant (85Â°)	R,G,B	3	JPEG	544	RGB	592	uint8	2025-06-12T08:41:31	.jpg	2024-07-30T12:10:20	39.46	Low	SiO2	Hexagonal	7	Tectosilicate	Silica Group	Uniaxial positive	None	2.65	175.84	173.64	173.1	169.81	255	255	255	50.84	18.06	176.03	1.0882	172.74	86.25	FALSE	255	0.322	11	(96, 96)	257	(96, 96)	1	(1, 1)	322048
F61-Quartz-CN-2-19-90deg.jpg	F61	Quartz	CN	90	Perpendicular (90Â°)	R,G,B	3	JPEG	547	RGB	571	uint8	2025-06-12T08:41:31	.jpg	2024-07-30T12:10:33	38.31	Low	SiO2	Hexagonal	7	Tectosilicate	Silica Group	Uniaxial positive	None	2.65	190.95	188.62	188.23	185.13	255	255	255	52.06	12.6	191.17	1.0439	187.84	68.94	FALSE	255	0.312	32	(96, 96)	257	(96, 96)	1	(1, 1)	312337
F61-Quartz-CN-2-2-5deg.jpg	F61	Quartz	CN	5	First Quadrant (5Â°)	R,G,B	3	JPEG	627	RGB	658	uint8	2025-06-12T08:41:31	.jpg	2024-07-30T11:19:31	42.63	Low	SiO2	Hexagonal	7	Tectosilicate	Silica Group	Uniaxial positive	None	2.65	227.07	226.14	225.73	223.98	255	255	255	44.59	4.99	227.56	1.0494	225.6	33.28	FALSE	255	0.413	24	(96, 96)	257	(96, 96)	1	(1, 1)	412566
F61-Quartz-CN-2-20-95deg.jpg	F61	Quartz	CN	95	Second Quadrant (95Â°)	R,G,B	3	JPEG	559	RGB	584	uint8	2025-06-12T08:41:31	.jpg	2024-07-30T12:10:46	36.74	Low	SiO2	Hexagonal	7	Tectosilicate	Silica Group	Uniaxial positive	None	2.65	208.33	206.21	205.93	203.26	255	255	255	49.37	8.95	208.57	1.0447	205.57	53.48	FALSE	255	0.326	15	(96, 96)	257	(96, 96)	1	(1, 1)	326456
F61-Quartz-CN-2-21-100deg.jpg	F61	Quartz	CN	100	Second Quadrant (100Â°)	R,G,B	3	JPEG	591	RGB	617	uint8	2025-06-12T08:41:31	.jpg	2024-07-30T12:11:20	36.24	Low	SiO2	Hexagonal	7	Tectosilicate	Silica Group	Uniaxial positive	None	2.65	228.92	227.41	227.35	225.72	255	255	255	45.55	4.9	229.2	1.044	227.07	33.07	FALSE	255	0.365	69	(96, 96)	257	(96, 96)	1	(1, 1)	364647
F61-Quartz-CN-2-22-105deg.jpg	F61	Quartz	CN	105	Second Quadrant (105Â°)	R,G,B	3	JPEG	630	RGB	599	uint8	2025-06-12T08:41:29	.jpg	2024-07-30T12:11:41	32.26	Low	SiO2	Hexagonal	7	Tectosilicate	Silica Group	Uniaxial positive	None	2.65	236.04	234.56	234.72	233.56	255	255	255	44.19	3.75	236.26	0.9508	234.43	26.29	FALSE	255	0.377	65	(96, 96)	257	(96, 96)	1	(1, 1)	377370
F61-Quartz-CN-2-23-110deg.jpg	F61	Quartz	CN	110	Second Quadrant (110Â°)	R,G,B	3	JPEG	601	RGB	594	uint8	2025-06-12T08:41:31	.jpg	2024-07-30T12:11:54	27.81	Low	SiO2	Hexagonal	7	Tectosilicate	Silica Group	Uniaxial positive	None	2.65	248.56	247.63	247.81	247.23	255	255	255	42.99	2.38	248.95	0.9884	247.61	11.13	FALSE	255	0.357	123	(96, 96)	257	(96, 96)	1	(1, 1)	356994
F61-Quartz-CN-2-24-115deg.jpg	F61	Quartz	CN	115	Second Quadrant (115Â°)	R,G,B	3	JPEG	620	RGB	617	uint8	2025-06-12T08:41:31	.jpg	2024-07-30T12:12:07	27.15	Low	SiO2	Hexagonal	7	Tectosilicate	Silica Group	Uniaxial positive	None	2.65	247.96	246.9	247.17	246.64	255	255	255	45.23	2.48	248.35	0.9952	246.94	11.62	FALSE	255	0.383	127	(96, 96)	257	(96, 96)	1	(1, 1)	382540
F61-Quartz-CN-2-25-120deg.jpg	F61	Quartz	CN	120	Second Quadrant (120Â°)	R,G,B	3	JPEG	623	RGB	555	uint8	2025-06-12T08:41:30	.jpg	2024-07-30T12:12:19	24.51	Low	SiO2	Hexagonal	7	Tectosilicate	Silica Group	Uniaxial positive	None	2.65	249.33	249	249.05	248.84	255	255	255	40.75	2.51	250.21	0.8909	248.99	9.88	FALSE	255	0.346	131	(96, 96)	257	(96, 96)	1	(1, 1)	345765
F61-Quartz-CN-2-26-125deg.jpg	F61	Quartz	CN	125	Second Quadrant (125Â°)	R,G,B	3	JPEG	591	RGB	489	uint8	2025-06-12T08:41:30	.jpg	2024-07-30T12:12:32	23.77	Low	SiO2	Hexagonal	7	Tectosilicate	Silica Group	Uniaxial positive	None	2.65	248.34	247.69	247.91	247.69	255	255	255	45.6	2.73	249.17	0.8274	247.76	11.18	FALSE	255	0.289	132	(96, 96)	257	(96, 96)	1	(1, 1)	288999
F61-Quartz-CN-2-27-130deg.jpg	F61	Quartz	CN	130	Second Quadrant (130Â°)	R,G,B	3	JPEG	565	RGB	502	uint8	2025-06-12T08:41:30	.jpg	2024-07-30T12:12:43	22.81	Low	SiO2	Hexagonal	7	Tectosilicate	Silica Group	Uniaxial positive	None	2.65	243.38	242.13	242.67	242.5	255	255	255	56.3	2.8	243.94	0.8885	242.38	15.76	FALSE	255	0.284	139	(96, 96)	257	(96, 96)	1	(1, 1)	283630
F61-Quartz-CN-2-28-135deg.jpg	F61	Quartz	CN	135	Second Quadrant (135Â°)	R,G,B	3	JPEG	604	RGB	479	uint8	2025-06-12T08:41:31	.jpg	2024-07-30T12:12:55	27.61	Low	SiO2	Hexagonal	7	Tectosilicate	Silica Group	Uniaxial positive	None	2.65	231.68	229.03	230.3	230.2	255	255	255	67.2	4.3	232.09	0.793	229.67	27.16	FALSE	255	0.289	86	(96, 96)	257	(96, 96)	1	(1, 1)	289316
F61-Quartz-CN-2-29-140deg.jpg	F61	Quartz	CN	140	Second Quadrant (140Â°)	R,G,B	3	JPEG	573	RGB	458	uint8	2025-06-12T08:41:29	.jpg	2024-07-30T12:13:06	26.48	Low	SiO2	Hexagonal	7	Tectosilicate	Silica Group	Uniaxial positive	None	2.65	218.24	216.08	216.59	215.45	255	255	255	61.78	5.16	218.55	0.7993	216.14	37.52	FALSE	255	0.262	107	(96, 96)	257	(96, 96)	1	(1, 1)	262434
F61-Quartz-CN-2-3-10deg.jpg	F61	Quartz	CN	10	First Quadrant (10Â°)	R,G,B	3	JPEG	589	RGB	761	uint8	2025-06-12T08:41:30	.jpg	2024-07-30T11:31:41	42.74	Low	SiO2	Hexagonal	7	Tectosilicate	Silica Group	Uniaxial positive	None	2.65	237.33	236.42	236.32	235.21	255	255	255	40.09	3.49	237.75	1.292	236.16	24.37	FALSE	255	0.448	85	(96, 96)	257	(96, 96)	1	(1, 1)	448229
F61-Quartz-CN-2-30-145deg.jpg	F61	Quartz	CN	145	Second Quadrant (145Â°)	R,G,B	3	JPEG	576	RGB	359	uint8	2025-06-12T08:41:29	.jpg	2024-07-30T12:13:37	28.35	Low	SiO2	Hexagonal	7	Tectosilicate	Silica Group	Uniaxial positive	None	2.65	167.5	165.36	165.56	163.84	255	255	255	62.59	11.4	167.92	0.6233	165.15	78.81	FALSE	255	0.207	43	(96, 96)	257	(96, 96)	1	(1, 1)	206784
F61-Quartz-CN-2-31-150deg.jpg	F61	Quartz	CN	150	Second Quadrant (150Â°)	R,G,B	3	JPEG	600	RGB	315	uint8	2025-06-12T08:41:31	.jpg	2024-07-30T12:13:52	26.32	Low	SiO2	Hexagonal	7	Tectosilicate	Silica Group	Uniaxial positive	None	2.65	133.16	131.75	131.58	129.82	255	255	255	61.53	22.74	133.77	0.525	131.33	101.37	FALSE	255	0.189	7	(96, 96)	257	(96, 96)	1	(1, 1)	189000
F61-Quartz-CN-2-32-155deg.jpg	F61	Quartz	CN	155	Second Quadrant (155Â°)	R,G,B	3	JPEG	540	RGB	263	uint8	2025-06-12T08:41:31	.jpg	2024-07-30T12:14:03	17.08	Low	SiO2	Hexagonal	7	Tectosilicate	Silica Group	Uniaxial positive	None	2.65	113.15	111.57	112.25	112.04	255	255	255	66.71	45.84	113.77	0.487	111.88	119.57	FALSE	255	0.142	0	(96, 96)	257	(96, 96)	1	(1, 1)	142020
F61-Quartz-CN-2-33-160deg.jpg	F61	Quartz	CN	160	Second Quadrant (160Â°)	R,G,B	3	JPEG	513	RGB	241	uint8	2025-06-12T08:41:31	.jpg	2024-07-30T12:14:14	18.11	Low	SiO2	Hexagonal	7	Tectosilicate	Silica Group	Uniaxial positive	None	2.65	103.96	101.11	102.94	103.75	255	255	255	88.33	49.6	105.47	0.4698	102.21	110.29	FALSE	255	0.124	0	(96, 96)	257	(96, 96)	1	(1, 1)	123633
F61-Quartz-CN-2-34-165deg.jpg	F61	Quartz	CN	165	Second Quadrant (165Â°)	R,G,B	3	JPEG	557	RGB	253	uint8	2025-06-12T08:41:31	.jpg	2024-07-30T12:14:25	25.25	Low	SiO2	Hexagonal	7	Tectosilicate	Silica Group	Uniaxial positive	None	2.65	145.31	139.45	142.85	143.81	255	255	255	99.45	18.58	146.36	0.4542	141.41	76.57	FALSE	255	0.141	34	(96, 96)	257	(96, 96)	1	(1, 1)	140921
F61-Quartz-CN-2-35-170deg.jpg	F61	Quartz	CN	170	Second Quadrant (170Â°)	R,G,B	3	JPEG	581	RGB	313	uint8	2025-06-12T08:41:30	.jpg	2024-07-30T12:14:36	23.94	Low	SiO2	Hexagonal	7	Tectosilicate	Silica Group	Uniaxial positive	None	2.65	207.21	200.54	203.93	204.04	255	255	255	85.96	10.17	207.38	0.5387	202.34	46.74	FALSE	255	0.182	95	(96, 96)	257	(96, 96)	1	(1, 1)	181853
F61-Quartz-CN-2-36-175deg.jpg	F61	Quartz	CN	175	Second Quadrant (175Â°)	R,G,B	3	JPEG	598	RGB	367	uint8	2025-06-12T08:41:31	.jpg	2024-07-30T12:14:46	21.49	Low	SiO2	Hexagonal	7	Tectosilicate	Silica Group	Uniaxial positive	None	2.65	225.98	221.41	223.87	224.23	255	255	255	73.64	6.28	226.15	0.6137	222.77	36.11	FALSE	255	0.219	113	(96, 96)	257	(96, 96)	1	(1, 1)	219466
F61-Quartz-CN-2-37-180deg.jpg	F61	Quartz	CN	180	Opposite (180Â°)	R,G,B	3	JPEG	571	RGB	420	uint8	2025-06-12T08:41:31	.jpg	2024-07-30T12:14:56	23.67	Low	SiO2	Hexagonal	7	Tectosilicate	Silica Group	Uniaxial positive	None	2.65	222.65	217.71	219.62	218.5	255	255	255	66.61	7.23	222.69	0.7356	218.5	39.2	FALSE	255	0.24	111	(96, 96)	257	(96, 96)	1	(1, 1)	239820
F61-Quartz-CN-2-38-185deg.jpg	F61	Quartz	CN	185	Third Quadrant (185Â°)	R,G,B	3	JPEG	602	RGB	538	uint8	2025-06-12T08:41:29	.jpg	2024-07-30T12:15:09	31.34	Low	SiO2	Hexagonal	7	Tectosilicate	Silica Group	Uniaxial positive	None	2.65	228.97	225.47	226.7	225.65	255	255	255	55.63	5.57	229.09	0.8937	225.92	36.07	FALSE	255	0.324	44	(96, 96)	257	(96, 96)	1	(1, 1)	323876
F61-Quartz-CN-2-39-190deg.jpg	F61	Quartz	CN	190	Third Quadrant (190Â°)	R,G,B	3	JPEG	576	RGB	614	uint8	2025-06-12T08:41:30	.jpg	2024-07-30T12:15:21	36.94	Low	SiO2	Hexagonal	7	Tectosilicate	Silica Group	Uniaxial positive	None	2.65	222.06	218.2	219.31	217.67	255	255	255	52.47	7.19	222.12	1.066	218.48	44.76	FALSE	255	0.354	71	(96, 96)	257	(96, 96)	1	(1, 1)	353664
F61-Quartz-CN-2-4-15deg.jpg	F61	Quartz	CN	15	First Quadrant (15Â°)	R,G,B	3	JPEG	566	RGB	693	uint8	2025-06-12T08:41:31	.jpg	2024-07-30T11:31:55	30.08	Low	SiO2	Hexagonal	7	Tectosilicate	Silica Group	Uniaxial positive	None	2.65	244.75	244.09	244.01	243.19	255	255	255	39.76	2.37	245.1	1.2244	243.89	14.29	FALSE	255	0.392	152	(96, 96)	257	(96, 96)	1	(1, 1)	392238
F61-Quartz-CN-2-40-195deg.jpg	F61	Quartz	CN	195	Third Quadrant (195Â°)	R,G,B	3	JPEG	541	RGB	682	uint8	2025-06-12T08:41:31	.jpg	2024-07-30T12:15:35	34.02	Low	SiO2	Hexagonal	7	Tectosilicate	Silica Group	Uniaxial positive	None	2.65	227.61	224.26	225.26	223.91	255	255	255	47.42	6.02	227.66	1.2606	224.53	41.6	FALSE	255	0.369	49	(96, 96)	257	(96, 96)	1	(1, 1)	368962
F61-Quartz-CN-2-41-200deg.jpg	F61	Quartz	CN	200	Third Quadrant (200Â°)	R,G,B	3	JPEG	532	RGB	681	uint8	2025-06-12T08:41:30	.jpg	2024-07-30T12:15:51	34.59	Low	SiO2	Hexagonal	7	Tectosilicate	Silica Group	Uniaxial positive	None	2.65	224.8	221.23	222.23	220.67	255	255	255	47.31	6.82	224.84	1.2801	221.47	44.97	FALSE	255	0.362	67	(96, 96)	257	(96, 96)	1	(1, 1)	362292
F61-Quartz-CN-2-42-205deg.jpg	F61	Quartz	CN	205	Third Quadrant (205Â°)	R,G,B	3	JPEG	524	RGB	642	uint8	2025-06-12T08:41:31	.jpg	2024-07-30T12:16:03	31.83	Low	SiO2	Hexagonal	7	Tectosilicate	Silica Group	Uniaxial positive	None	2.65	224.91	221.34	222.31	220.68	255	255	255	47.09	6.89	224.96	1.2252	221.55	44.49	FALSE	255	0.336	63	(96, 96)	257	(96, 96)	1	(1, 1)	336408
F61-Quartz-CN-2-43-210deg.jpg	F61	Quartz	CN	210	Third Quadrant (210Â°)	R,G,B	3	JPEG	490	RGB	645	uint8	2025-06-12T08:41:31	.jpg	2024-07-30T12:16:15	31.2	Low	SiO2	Hexagonal	7	Tectosilicate	Silica Group	Uniaxial positive	None	2.65	221.92	218.21	219.19	217.43	255	255	255	47.75	7.5	221.96	1.3163	218.4	47.61	FALSE	255	0.316	83	(96, 96)	257	(96, 96)	1	(1, 1)	316050
F61-Quartz-CN-2-44-215deg.jpg	F61	Quartz	CN	215	Third Quadrant (215Â°)	R,G,B	3	JPEG	466	RGB	662	uint8	2025-06-12T08:41:31	.jpg	2024-07-30T12:16:27	29.3	Low	SiO2	Hexagonal	7	Tectosilicate	Silica Group	Uniaxial positive	None	2.65	222.9	219.04	220.19	218.61	255	255	255	48.96	7.19	222.95	1.4206	219.35	46.13	FALSE	255	0.308	81	(96, 96)	257	(96, 96)	1	(1, 1)	308492
F61-Quartz-CN-2-45-220deg.jpg	F61	Quartz	CN	220	Third Quadrant (220Â°)	R,G,B	3	JPEG	436	RGB	690	uint8	2025-06-12T08:41:29	.jpg	2024-07-30T12:16:40	30.83	Low	SiO2	Hexagonal	7	Tectosilicate	Silica Group	Uniaxial positive	None	2.65	219.01	215.14	216.29	214.71	255	255	255	51.81	7.74	219.08	1.5826	215.45	48.85	FALSE	255	0.301	72	(96, 96)	257	(96, 96)	1	(1, 1)	300840
F61-Quartz-CN-2-46-225deg.jpg	F61	Quartz	CN	225	Third Quadrant (225Â°)	R,G,B	3	JPEG	396	RGB	620	uint8	2025-06-12T08:41:30	.jpg	2024-07-30T12:16:52	28.19	Low	SiO2	Hexagonal	7	Tectosilicate	Silica Group	Uniaxial positive	None	2.65	204.8	200.41	201.59	199.55	255	255	255	54.59	10.6	204.88	1.5657	200.65	61.63	FALSE	255	0.246	65	(96, 96)	257	(96, 96)	1	(1, 1)	245520
F61-Quartz-CN-2-47-230deg.jpg	F61	Quartz	CN	230	Third Quadrant (230Â°)	R,G,B	3	JPEG	354	RGB	609	uint8	2025-06-12T08:41:31	.jpg	2024-07-30T12:17:05	25.04	Low	SiO2	Hexagonal	7	Tectosilicate	Silica Group	Uniaxial positive	None	2.65	193.59	189.42	190.47	188.41	255	255	255	57.44	11.95	193.69	1.7203	189.6	69.88	FALSE	255	0.216	58	(96, 96)	257	(96, 96)	1	(1, 1)	215586
F61-Quartz-CN-2-48-235deg.jpg	F61	Quartz	CN	235	Third Quadrant (235Â°)	R,G,B	3	JPEG	357	RGB	633	uint8	2025-06-12T08:41:30	.jpg	2024-07-30T12:17:33	31.27	Low	SiO2	Hexagonal	7	Tectosilicate	Silica Group	Uniaxial positive	None	2.65	177.58	171.84	174.35	173.64	255	255	255	71.12	15.54	177.75	1.7731	173.03	79.18	FALSE	255	0.226	44	(96, 96)	257	(96, 96)	1	(1, 1)	225981
F61-Quartz-CN-2-49-240deg.jpg	F61	Quartz	CN	240	Third Quadrant (240Â°)	R,G,B	3	JPEG	286	RGB	614	uint8	2025-06-12T08:41:29	.jpg	2024-07-30T12:17:47	25.6	Low	SiO2	Hexagonal	7	Tectosilicate	Silica Group	Uniaxial positive	None	2.65	147.1	146.05	147.27	148.66	255	255	255	57.08	20.66	149.79	2.1469	146.95	100.04	FALSE	255	0.176	11	(96, 96)	257	(96, 96)	1	(1, 1)	175604
F61-Quartz-CN-2-5-20deg.jpg	F61	Quartz	CN	20	First Quadrant (20Â°)	R,G,B	3	JPEG	582	RGB	720	uint8	2025-06-12T08:41:31	.jpg	2024-07-30T11:32:09	28.79	Low	SiO2	Hexagonal	7	Tectosilicate	Silica Group	Uniaxial positive	None	2.65	251.51	251.73	251.5	251.25	255	255	255	31.62	1.98	252.45	1.2371	251.56	6.51	FALSE	255	0.419	93	(96, 96)	257	(96, 96)	1	(1, 1)	419040
F61-Quartz-CN-2-50-245deg.jpg	F61	Quartz	CN	245	Third Quadrant (245Â°)	R,G,B	3	JPEG	320	RGB	613	uint8	2025-06-12T08:41:31	.jpg	2024-07-30T12:18:03	30.56	Low	SiO2	Hexagonal	7	Tectosilicate	Silica Group	Uniaxial positive	None	2.65	134.22	136.51	138.74	145.49	255	255	255	25.95	50.12	146.15	1.9156	138.94	99.34	FALSE	255	0.196	15	(96, 96)	257	(96, 96)	1	(1, 1)	196160
F61-Quartz-CN-2-51-250deg.jpg	F61	Quartz	CN	250	Third Quadrant (250Â°)	R,G,B	3	JPEG	324	RGB	593	uint8	2025-06-12T08:41:31	.jpg	2024-07-30T12:18:19	32.46	Low	SiO2	Hexagonal	7	Tectosilicate	Silica Group	Uniaxial positive	None	2.65	155.39	155.07	158.07	163.75	255	255	255	59.69	25.1	164.25	1.8302	157.71	72.21	FALSE	255	0.192	41	(96, 96)	257	(96, 96)	1	(1, 1)	192132
F61-Quartz-CN-2-52-255deg.jpg	F61	Quartz	CN	255	Third Quadrant (255Â°)	R,G,B	3	JPEG	366	RGB	582	uint8	2025-06-12T08:41:31	.jpg	2024-07-30T12:18:33	28.5	Low	SiO2	Hexagonal	7	Tectosilicate	Silica Group	Uniaxial positive	None	2.65	210.03	207.1	208.87	209.49	255	255	255	72.53	6.67	211.1	1.5902	208.14	44.19	FALSE	255	0.213	100	(96, 96)	257	(96, 96)	1	(1, 1)	213012
F61-Quartz-CN-2-53-260deg.jpg	F61	Quartz	CN	260	Third Quadrant (260Â°)	R,G,B	3	JPEG	429	RGB	587	uint8	2025-06-12T08:41:30	.jpg	2024-07-30T12:18:47	30.36	Low	SiO2	Hexagonal	7	Tectosilicate	Silica Group	Uniaxial positive	None	2.65	213.2	207.5	210.19	209.86	255	255	255	78.98	8.82	213.39	1.3683	208.85	43.44	FALSE	255	0.252	31	(96, 96)	257	(96, 96)	1	(1, 1)	251823
F61-Quartz-CN-2-54-265deg.jpg	F61	Quartz	CN	265	Third Quadrant (265Â°)	R,G,B	3	JPEG	487	RGB	561	uint8	2025-06-12T08:41:31	.jpg	2024-07-30T12:19:01	33.66	Low	SiO2	Hexagonal	7	Tectosilicate	Silica Group	Uniaxial positive	None	2.65	208.43	205.25	205.76	203.62	255	255	255	56.98	8.7	208.67	1.152	205.13	51.31	FALSE	255	0.273	72	(96, 96)	257	(96, 96)	1	(1, 1)	273207
F61-Quartz-CN-2-55-270deg.jpg	F61	Quartz	CN	270	Three-quarter (270Â°)	R,G,B	3	JPEG	565	RGB	604	uint8	2025-06-12T08:41:30	.jpg	2024-07-30T12:19:35	33.63	Low	SiO2	Hexagonal	7	Tectosilicate	Silica Group	Uniaxial positive	None	2.65	227.92	225.65	226.2	225.05	255	255	255	51.26	4.92	228.2	1.069	225.72	34.55	FALSE	255	0.341	107	(96, 96)	257	(96, 96)	1	(1, 1)	341260
F61-Quartz-CN-2-56-275deg.jpg	F61	Quartz	CN	275	Fourth Quadrant (275Â°)	R,G,B	3	JPEG	544	RGB	546	uint8	2025-06-12T08:41:31	.jpg	2024-07-30T12:20:08	28.01	Low	SiO2	Hexagonal	7	Tectosilicate	Silica Group	Uniaxial positive	None	2.65	232.6	230.37	230.89	229.7	255	255	255	50.52	4.47	232.81	1.0037	230.42	29.47	FALSE	255	0.297	118	(96, 96)	257	(96, 96)	1	(1, 1)	297024
F61-Quartz-CN-2-57-280deg.jpg	F61	Quartz	CN	280	Fourth Quadrant (280Â°)	R,G,B	3	JPEG	604	RGB	593	uint8	2025-06-12T08:41:31	.jpg	2024-07-30T12:20:23	34.2	Low	SiO2	Hexagonal	7	Tectosilicate	Silica Group	Uniaxial positive	None	2.65	233.63	231.6	232.04	230.9	255	255	255	48.79	4.26	233.86	0.9818	231.62	28.54	FALSE	255	0.358	119	(96, 96)	257	(96, 96)	1	(1, 1)	358172
F61-Quartz-CN-2-58-285deg.jpg	F61	Quartz	CN	285	Fourth Quadrant (285Â°)	R,G,B	3	JPEG	619	RGB	532	uint8	2025-06-12T08:41:31	.jpg	2024-07-30T12:20:36	28.47	Low	SiO2	Hexagonal	7	Tectosilicate	Silica Group	Uniaxial positive	None	2.65	236.87	235.09	235.48	234.48	255	255	255	43.55	3.64	237.05	0.8595	235.11	26.4	FALSE	255	0.329	121	(96, 96)	257	(96, 96)	1	(1, 1)	329308
F61-Quartz-CN-2-59-290deg.jpg	F61	Quartz	CN	290	Fourth Quadrant (290Â°)	R,G,B	3	JPEG	584	RGB	553	uint8	2025-06-12T08:41:31	.jpg	2024-07-30T12:20:51	28.1	Low	SiO2	Hexagonal	7	Tectosilicate	Silica Group	Uniaxial positive	None	2.65	238.35	236.71	237.08	236.19	255	255	255	43.19	3.36	238.57	0.9469	236.74	24.37	FALSE	255	0.323	123	(96, 96)	257	(96, 96)	1	(1, 1)	322952
F61-Quartz-CN-2-6-25deg.jpg	F61	Quartz	CN	25	First Quadrant (25Â°)	R,G,B	3	JPEG	543	RGB	704	uint8	2025-06-12T08:41:31	.jpg	2024-07-30T11:32:21	8.42	Low	SiO2	Hexagonal	7	Tectosilicate	Silica Group	Uniaxial positive	None	2.65	252.08	254.92	253.86	254.56	255	255	255	14.56	2.89	254.95	1.2965	254.53	1.08	FALSE	255	0.382	196	(96, 96)	257	(96, 96)	1	(1, 1)	382272
F61-Quartz-CN-2-60-295deg.jpg	F61	Quartz	CN	295	Fourth Quadrant (295Â°)	R,G,B	3	JPEG	642	RGB	518	uint8	2025-06-12T08:41:30	.jpg	2024-07-30T12:21:08	27.56	Low	SiO2	Hexagonal	7	Tectosilicate	Silica Group	Uniaxial positive	None	2.65	238.69	237.26	237.6	236.84	255	255	255	45.79	3.19	239.02	0.8069	237.29	21.96	FALSE	255	0.333	141	(96, 96)	257	(96, 96)	1	(1, 1)	332556
F61-Quartz-CN-2-61-300deg.jpg	F61	Quartz	CN	300	Fourth Quadrant (300Â°)	R,G,B	3	JPEG	675	RGB	484	uint8	2025-06-12T08:41:30	.jpg	2024-07-30T12:21:23	27.95	Low	SiO2	Hexagonal	7	Tectosilicate	Silica Group	Uniaxial positive	None	2.65	241.88	240.78	241.02	240.38	255	255	255	44.4	2.65	242.23	0.717	240.78	18.16	FALSE	255	0.327	145	(96, 96)	257	(96, 96)	1	(1, 1)	326700
F61-Quartz-CN-2-62-305deg.jpg	F61	Quartz	CN	305	Fourth Quadrant (305Â°)	R,G,B	3	JPEG	654	RGB	415	uint8	2025-06-12T08:41:31	.jpg	2024-07-30T12:21:35	25.17	Low	SiO2	Hexagonal	7	Tectosilicate	Silica Group	Uniaxial positive	None	2.65	237.89	236.84	237.01	236.3	255	255	255	45.75	2.92	238.29	0.6346	236.79	21.55	FALSE	255	0.271	152	(96, 96)	257	(96, 96)	1	(1, 1)	271410
F61-Quartz-CN-2-63-310deg.jpg	F61	Quartz	CN	310	Fourth Quadrant (310Â°)	R,G,B	3	JPEG	651	RGB	449	uint8	2025-06-12T08:41:31	.jpg	2024-07-30T12:21:48	26.64	Low	SiO2	Hexagonal	7	Tectosilicate	Silica Group	Uniaxial positive	None	2.65	234.17	233.17	233.27	232.47	255	255	255	46.2	3.18	234.62	0.6897	233.07	24.98	FALSE	255	0.292	139	(96, 96)	257	(96, 96)	1	(1, 1)	292299
F61-Quartz-CN-2-64-315deg.jpg	F61	Quartz	CN	315	Fourth Quadrant (315Â°)	R,G,B	3	JPEG	649	RGB	417	uint8	2025-06-12T08:41:31	.jpg	2024-07-30T12:22:02	27.75	Low	SiO2	Hexagonal	7	Tectosilicate	Silica Group	Uniaxial positive	None	2.65	226.92	226.16	226.14	225.35	255	255	255	49.43	3.63	227.6	0.6425	226	29.48	FALSE	255	0.271	130	(96, 96)	257	(96, 96)	1	(1, 1)	270633
F61-Quartz-CN-2-65-320deg.jpg	F61	Quartz	CN	320	Fourth Quadrant (320Â°)	R,G,B	3	JPEG	632	RGB	388	uint8	2025-06-12T08:41:30	.jpg	2024-07-30T12:22:16	28.25	Low	SiO2	Hexagonal	7	Tectosilicate	Silica Group	Uniaxial positive	None	2.65	214.09	213.96	213.61	212.79	255	255	255	51.24	4.39	215.2	0.6139	213.63	37.02	FALSE	255	0.245	125	(96, 96)	257	(96, 96)	1	(1, 1)	245216
F61-Quartz-CN-2-66-325deg.jpg	F61	Quartz	CN	325	Fourth Quadrant (325Â°)	R,G,B	3	JPEG	593	RGB	340	uint8	2025-06-12T08:41:31	.jpg	2024-07-30T12:22:31	30.46	Low	SiO2	Hexagonal	7	Tectosilicate	Silica Group	Uniaxial positive	None	2.65	177	177.64	177.42	177.62	255	255	255	50.13	6.64	179.14	0.5734	177.56	59.91	FALSE	255	0.202	71	(96, 96)	257	(96, 96)	1	(1, 1)	201620
F61-Quartz-CN-2-67-330deg.jpg	F61	Quartz	CN	330	Fourth Quadrant (330Â°)	R,G,B	3	JPEG	572	RGB	320	uint8	2025-06-12T08:41:31	.jpg	2024-07-30T12:22:45	28.58	Low	SiO2	Hexagonal	7	Tectosilicate	Silica Group	Uniaxial positive	None	2.65	123.64	125.59	125.21	126.4	255	255	255	41.05	17.64	127.41	0.5594	125.61	89.78	FALSE	255	0.183	21	(96, 96)	257	(96, 96)	1	(1, 1)	183040
F61-Quartz-CN-2-68-335deg.jpg	F61	Quartz	CN	335	Fourth Quadrant (335Â°)	R,G,B	3	JPEG	613	RGB	326	uint8	2025-06-12T08:41:31	.jpg	2024-07-30T12:22:59	29.01	Low	SiO2	Hexagonal	7	Tectosilicate	Silica Group	Uniaxial positive	None	2.65	99.68	102.32	101.32	101.97	255	255	255	39.56	28.82	103.44	0.5318	101.92	98.8	FALSE	255	0.2	12	(96, 96)	257	(96, 96)	1	(1, 1)	199838
F61-Quartz-CN-2-69-340deg.jpg	F61	Quartz	CN	340	Fourth Quadrant (340Â°)	R,G,B	3	JPEG	575	RGB	329	uint8	2025-06-12T08:41:31	.jpg	2024-07-30T12:23:13	29.65	Low	SiO2	Hexagonal	7	Tectosilicate	Silica Group	Uniaxial positive	None	2.65	97.38	97.25	96.74	95.6	255	255	255	65.43	28.09	98.78	0.5722	96.77	97.8	FALSE	255	0.189	1	(96, 96)	257	(96, 96)	1	(1, 1)	189175
F61-Quartz-CN-2-7-30deg.jpg	F61	Quartz	CN	30	First Quadrant (30Â°)	R,G,B	3	JPEG	553	RGB	691	uint8	2025-06-12T08:41:31	.jpg	2024-07-30T11:32:34	7.87	Low	SiO2	Hexagonal	7	Tectosilicate	Silica Group	Uniaxial positive	None	2.65	251.86	254.98	253.81	254.58	255	255	255	15.13	3.12	254.98	1.2495	254.55	0.57	FALSE	255	0.382	218	(96, 96)	257	(96, 96)	1	(1, 1)	382123
F61-Quartz-CN-2-70-345deg.jpg	F61	Quartz	CN	345	Fourth Quadrant (345Â°)	R,G,B	3	JPEG	560	RGB	388	uint8	2025-06-12T08:41:31	.jpg	2024-07-30T12:23:27	30.06	Low	SiO2	Hexagonal	7	Tectosilicate	Silica Group	Uniaxial positive	None	2.65	153.99	153.37	152.83	151.14	255	255	255	58.77	12.22	154.9	0.6929	152.77	83.64	FALSE	255	0.217	31	(96, 96)	257	(96, 96)	1	(1, 1)	217280
F61-Quartz-CN-2-71-350deg.jpg	F61	Quartz	CN	350	Fourth Quadrant (350Â°)	R,G,B	3	JPEG	576	RGB	468	uint8	2025-06-12T08:41:29	.jpg	2024-07-30T12:23:43	34.21	Low	SiO2	Hexagonal	7	Tectosilicate	Silica Group	Uniaxial positive	None	2.65	174.7	172.82	172.21	169.12	255	255	255	54.27	15.37	175.05	0.8125	171.93	79.84	FALSE	255	0.27	36	(96, 96)	257	(96, 96)	1	(1, 1)	269568
F61-Quartz-CN-2-72-355deg.jpg	F61	Quartz	CN	355	Fourth Quadrant (355Â°)	R,G,B	3	JPEG	543	RGB	487	uint8	2025-06-12T08:41:31	.jpg	2024-07-30T12:23:57	30.91	Low	SiO2	Hexagonal	7	Tectosilicate	Silica Group	Uniaxial positive	None	2.65	199.53	197.59	197.2	194.48	255	255	255	49.87	10.03	199.79	0.8969	196.89	61.94	FALSE	255	0.264	56	(96, 96)	257	(96, 96)	1	(1, 1)	264441
F61-Quartz-CN-2-8-35deg.jpg	F61	Quartz	CN	35	First Quadrant (35Â°)	R,G,B	3	JPEG	497	RGB	672	uint8	2025-06-12T08:41:30	.jpg	2024-07-30T11:32:48	6.9	Low	SiO2	Hexagonal	7	Tectosilicate	Silica Group	Uniaxial positive	None	2.65	251.83	254.98	253.79	254.56	255	255	255	15.5	3.15	254.98	1.3521	254.55	0.57	FALSE	255	0.334	216	(96, 96)	257	(96, 96)	1	(1, 1)	333984
F61-Quartz-CN-2-9-40deg.jpg	F61	Quartz	CN	40	First Quadrant (40Â°)	R,G,B	3	JPEG	507	RGB	727	uint8	2025-06-12T08:41:30	.jpg	2024-07-30T11:33:01	7.49	Low	SiO2	Hexagonal	7	Tectosilicate	Silica Group	Uniaxial positive	None	2.65	251.69	254.98	253.74	254.55	255	255	255	15.97	3.29	254.98	1.4339	254.53	0.54	FALSE	255	0.369	222	(96, 96)	257	(96, 96)	1	(1, 1)	368589
F61-Quartz-CN-3-1-0deg.jpg	F61	Quartz	CN	0	Reference (0Â°)	R,G,B	3	JPEG	301	RGB	402	uint8	2025-06-12T08:41:30	.jpg	2024-07-30T12:25:02	17.73	Low	SiO2	Hexagonal	7	Tectosilicate	Silica Group	Uniaxial positive	None	2.65	224.24	219.85	221.16	219.4	255	255	255	80.47	6.99	224.4	1.3355	220.2	26.13	FALSE	255	0.121	129	(96, 96)	257	(96, 96)	1	(1, 1)	121002
F61-Quartz-CN-3-10-45deg.jpg	F61	Quartz	CN	45	First Quadrant (45Â°)	R,G,B	3	JPEG	385	RGB	394	uint8	2025-06-12T08:41:29	.jpg	2024-07-30T12:27:14	17.8	Low	SiO2	Hexagonal	7	Tectosilicate	Silica Group	Uniaxial positive	None	2.65	233.31	230.95	232.75	233.99	255	255	255	80.35	4.52	234.57	1.0234	232.11	22.2	FALSE	255	0.152	99	(96, 96)	257	(96, 96)	1	(1, 1)	151690
F61-Quartz-CN-3-11-50deg.jpg	F61	Quartz	CN	50	First Quadrant (50Â°)	R,G,B	3	JPEG	386	RGB	398	uint8	2025-06-12T08:41:31	.jpg	2024-07-30T12:27:28	16.32	Low	SiO2	Hexagonal	7	Tectosilicate	Silica Group	Uniaxial positive	None	2.65	235.41	232.35	234.35	235.27	255	255	255	83.52	4.53	236.15	1.0311	233.55	20.12	FALSE	255	0.154	161	(96, 96)	257	(96, 96)	1	(1, 1)	153628
F61-Quartz-CN-3-12-55deg.jpg	F61	Quartz	CN	55	First Quadrant (55Â°)	R,G,B	3	JPEG	393	RGB	359	uint8	2025-06-12T08:41:31	.jpg	2024-07-30T12:27:42	13.74	Low	SiO2	Hexagonal	7	Tectosilicate	Silica Group	Uniaxial positive	None	2.65	244.01	242.77	243.32	243.18	255	255	255	64.63	2.58	244.61	0.9135	243.02	11.58	FALSE	255	0.141	182	(96, 96)	257	(96, 96)	1	(1, 1)	141087
F61-Quartz-CN-3-13-60deg.jpg	F61	Quartz	CN	60	First Quadrant (60Â°)	R,G,B	3	JPEG	414	RGB	351	uint8	2025-06-12T08:41:31	.jpg	2024-07-30T12:28:04	17.38	Low	SiO2	Hexagonal	7	Tectosilicate	Silica Group	Uniaxial positive	None	2.65	234.7	233.1	233.48	232.64	255	255	255	67.78	3.56	235.15	0.8478	233.13	17.74	FALSE	255	0.145	155	(96, 96)	257	(96, 96)	1	(1, 1)	145314
F61-Quartz-CN-3-14-65deg.jpg	F61	Quartz	CN	65	First Quadrant (65Â°)	R,G,B	3	JPEG	402	RGB	326	uint8	2025-06-12T08:41:31	.jpg	2024-07-30T12:28:27	16.5	Low	SiO2	Hexagonal	7	Tectosilicate	Silica Group	Uniaxial positive	None	2.65	230.35	228.46	228.84	227.71	255	255	255	73.3	4.21	230.77	0.8109	228.43	19.14	FALSE	255	0.131	154	(96, 96)	257	(96, 96)	1	(1, 1)	131052
F61-Quartz-CN-3-15-70deg.jpg	F61	Quartz	CN	70	First Quadrant (70Â°)	R,G,B	3	JPEG	391	RGB	295	uint8	2025-06-12T08:41:29	.jpg	2024-07-30T12:28:42	17.78	Low	SiO2	Hexagonal	7	Tectosilicate	Silica Group	Uniaxial positive	None	2.65	213.34	210.99	210.98	208.61	255	255	255	77.33	7.15	213.86	0.7545	210.55	27.01	FALSE	255	0.115	112	(96, 96)	257	(96, 96)	1	(1, 1)	115345
F61-Quartz-CN-3-16-75deg.jpg	F61	Quartz	CN	75	First Quadrant (75Â°)	R,G,B	3	JPEG	376	RGB	287	uint8	2025-06-12T08:41:30	.jpg	2024-07-30T12:28:56	17.68	Low	SiO2	Hexagonal	7	Tectosilicate	Silica Group	Uniaxial positive	None	2.65	212.45	210.08	210.02	207.54	255	255	255	81.43	7.4	213.01	0.7633	209.6	25.3	FALSE	255	0.108	130	(96, 96)	257	(96, 96)	1	(1, 1)	107912
F61-Quartz-CN-3-17-80deg.jpg	F61	Quartz	CN	80	First Quadrant (80Â°)	R,G,B	3	JPEG	391	RGB	296	uint8	2025-06-12T08:41:31	.jpg	2024-07-30T12:29:08	17.55	Low	SiO2	Hexagonal	7	Tectosilicate	Silica Group	Uniaxial positive	None	2.65	216.75	214.82	214.67	212.45	255	255	255	73.51	6.55	217.29	0.757	214.34	26.97	FALSE	255	0.116	130	(96, 96)	257	(96, 96)	1	(1, 1)	115736
F61-Quartz-CN-3-18-85deg.jpg	F61	Quartz	CN	85	First Quadrant (85Â°)	R,G,B	3	JPEG	423	RGB	312	uint8	2025-06-12T08:41:31	.jpg	2024-07-30T12:29:21	19.67	Low	SiO2	Hexagonal	7	Tectosilicate	Silica Group	Uniaxial positive	None	2.65	215.37	213.6	213.35	211.09	255	255	255	70.36	6.69	215.97	0.7376	213.05	29.19	FALSE	255	0.132	115	(96, 96)	257	(96, 96)	1	(1, 1)	131976
F61-Quartz-CN-3-19-90deg.jpg	F61	Quartz	CN	90	Perpendicular (90Â°)	R,G,B	3	JPEG	402	RGB	300	uint8	2025-06-12T08:41:31	.jpg	2024-07-30T12:29:35	18.93	Low	SiO2	Hexagonal	7	Tectosilicate	Silica Group	Uniaxial positive	None	2.65	210.54	208.72	208.37	205.86	255	255	255	73.63	7.24	211.12	0.7463	208.08	30.12	FALSE	255	0.121	124	(96, 96)	257	(96, 96)	1	(1, 1)	120600
F61-Quartz-CN-3-2-5deg.jpg	F61	Quartz	CN	5	First Quadrant (5Â°)	R,G,B	3	JPEG	297	RGB	393	uint8	2025-06-12T08:41:30	.jpg	2024-07-30T12:25:18	16.67	Low	SiO2	Hexagonal	7	Tectosilicate	Silica Group	Uniaxial positive	None	2.65	211.56	207.03	207.99	205.37	255	255	255	76.88	8.99	211.68	1.3232	207.05	35.43	FALSE	255	0.117	111	(96, 96)	257	(96, 96)	1	(1, 1)	116721
F61-Quartz-CN-3-20-95deg.jpg	F61	Quartz	CN	95	Second Quadrant (95Â°)	R,G,B	3	JPEG	378	RGB	316	uint8	2025-06-12T08:41:31	.jpg	2024-07-30T12:29:47	17.68	Low	SiO2	Hexagonal	7	Tectosilicate	Silica Group	Uniaxial positive	None	2.65	205.23	203.54	203.05	200.38	255	255	255	69.34	7.75	205.73	0.836	202.79	36.42	FALSE	255	0.119	116	(96, 96)	257	(96, 96)	1	(1, 1)	119448
F61-Quartz-CN-3-21-100deg.jpg	F61	Quartz	CN	100	Second Quadrant (100Â°)	R,G,B	3	JPEG	410	RGB	307	uint8	2025-06-12T08:41:31	.jpg	2024-07-30T12:29:59	18.35	Low	SiO2	Hexagonal	7	Tectosilicate	Silica Group	Uniaxial positive	None	2.65	204.9	203.68	203.07	200.64	255	255	255	65.94	7.21	205.5	0.7488	202.91	38.14	FALSE	255	0.126	115	(96, 96)	257	(96, 96)	1	(1, 1)	125870
F61-Quartz-CN-3-22-105deg.jpg	F61	Quartz	CN	105	Second Quadrant (105Â°)	R,G,B	3	JPEG	369	RGB	351	uint8	2025-06-12T08:41:31	.jpg	2024-07-30T12:30:09	18.61	Low	SiO2	Hexagonal	7	Tectosilicate	Silica Group	Uniaxial positive	None	2.65	195.27	194.01	193.24	190.44	255	255	255	61.91	8.88	195.84	0.9512	193.09	49.6	FALSE	255	0.13	96	(96, 96)	257	(96, 96)	1	(1, 1)	129519
F61-Quartz-CN-3-23-110deg.jpg	F61	Quartz	CN	110	Second Quadrant (110Â°)	R,G,B	3	JPEG	411	RGB	359	uint8	2025-06-12T08:41:30	.jpg	2024-07-30T12:30:24	20.14	Low	SiO2	Hexagonal	7	Tectosilicate	Silica Group	Uniaxial positive	None	2.65	190.11	189.06	188.67	186.83	255	255	255	55.79	7.52	190.7	0.8735	188.52	59.36	FALSE	255	0.148	81	(96, 96)	257	(96, 96)	1	(1, 1)	147549
F61-Quartz-CN-3-24-115deg.jpg	F61	Quartz	CN	115	Second Quadrant (115Â°)	R,G,B	3	JPEG	395	RGB	381	uint8	2025-06-12T08:41:30	.jpg	2024-07-30T12:30:36	21.08	Low	SiO2	Hexagonal	7	Tectosilicate	Silica Group	Uniaxial positive	None	2.65	162.04	161.06	160.52	158.45	255	255	255	56.91	12.01	162.67	0.9646	160.4	81.17	FALSE	255	0.15	39	(96, 96)	257	(96, 96)	1	(1, 1)	150495
F61-Quartz-CN-3-25-120deg.jpg	F61	Quartz	CN	120	Second Quadrant (120Â°)	R,G,B	3	JPEG	397	RGB	408	uint8	2025-06-12T08:41:31	.jpg	2024-07-30T12:30:47	20.96	Low	SiO2	Hexagonal	7	Tectosilicate	Silica Group	Uniaxial positive	None	2.65	132.58	132.31	131.62	129.96	255	255	255	52.31	23	133.36	1.0277	131.64	106.3	FALSE	255	0.162	12	(96, 96)	257	(96, 96)	1	(1, 1)	161976
F61-Quartz-CN-3-26-125deg.jpg	F61	Quartz	CN	125	Second Quadrant (125Â°)	R,G,B	3	JPEG	361	RGB	359	uint8	2025-06-12T08:41:31	.jpg	2024-07-30T12:30:59	18.05	Low	SiO2	Hexagonal	7	Tectosilicate	Silica Group	Uniaxial positive	None	2.65	124.53	124.17	123.86	122.87	255	255	255	54.61	27.25	125.5	0.9945	123.82	111.08	FALSE	255	0.13	9	(96, 96)	257	(96, 96)	1	(1, 1)	129599
F61-Quartz-CN-3-27-130deg.jpg	F61	Quartz	CN	130	Second Quadrant (130Â°)	R,G,B	3	JPEG	361	RGB	405	uint8	2025-06-12T08:41:31	.jpg	2024-07-30T12:31:16	20.95	Low	SiO2	Hexagonal	7	Tectosilicate	Silica Group	Uniaxial positive	None	2.65	147.95	147.74	147.45	146.67	255	255	255	52.9	12.03	149.16	1.1219	147.44	91.61	FALSE	255	0.146	34	(96, 96)	257	(96, 96)	1	(1, 1)	146205
F61-Quartz-CN-3-28-135deg.jpg	F61	Quartz	CN	135	Second Quadrant (135Â°)	R,G,B	3	JPEG	346	RGB	361	uint8	2025-06-12T08:41:30	.jpg	2024-07-30T12:31:36	18.15	Low	SiO2	Hexagonal	7	Tectosilicate	Silica Group	Uniaxial positive	None	2.65	173.94	172.3	172.42	171.01	255	255	255	63.21	7.91	174.43	1.0434	172.1	66.18	FALSE	255	0.125	71	(96, 96)	257	(96, 96)	1	(1, 1)	124906
F61-Quartz-CN-3-29-140deg.jpg	F61	Quartz	CN	140	Second Quadrant (140Â°)	R,G,B	3	JPEG	335	RGB	429	uint8	2025-06-12T08:41:31	.jpg	2024-07-30T12:31:47	19.8	Low	SiO2	Hexagonal	7	Tectosilicate	Silica Group	Uniaxial positive	None	2.65	193.44	192.58	191.72	189.15	255	255	255	62.98	8.08	194.11	1.2806	191.66	46.68	FALSE	255	0.144	103	(96, 96)	257	(96, 96)	1	(1, 1)	143715
F61-Quartz-CN-3-3-10deg.jpg	F61	Quartz	CN	10	First Quadrant (10Â°)	R,G,B	3	JPEG	300	RGB	452	uint8	2025-06-12T08:41:30	.jpg	2024-07-30T12:26:04	20.31	Low	SiO2	Hexagonal	7	Tectosilicate	Silica Group	Uniaxial positive	None	2.65	201.37	196.87	197.46	194.15	255	255	255	71.95	11.37	201.5	1.5067	196.58	45.21	FALSE	255	0.136	88	(96, 96)	257	(96, 96)	1	(1, 1)	135600
F61-Quartz-CN-3-30-145deg.jpg	F61	Quartz	CN	145	Second Quadrant (145Â°)	R,G,B	3	JPEG	312	RGB	374	uint8	2025-06-12T08:41:31	.jpg	2024-07-30T12:32:02	15.63	Low	SiO2	Hexagonal	7	Tectosilicate	Silica Group	Uniaxial positive	None	2.65	230.82	230.14	229.79	228.42	255	255	255	61.11	3.99	231.5	1.1987	229.7	19.88	FALSE	255	0.117	136	(96, 96)	257	(96, 96)	1	(1, 1)	116688
F61-Quartz-CN-3-31-150deg.jpg	F61	Quartz	CN	150	Second Quadrant (150Â°)	R,G,B	3	JPEG	328	RGB	416	uint8	2025-06-12T08:41:30	.jpg	2024-07-30T12:32:15	16.14	Low	SiO2	Hexagonal	7	Tectosilicate	Silica Group	Uniaxial positive	None	2.65	245.17	244.95	244.58	243.61	255	255	255	55.53	2.92	245.98	1.2683	244.57	10.51	FALSE	255	0.136	163	(96, 96)	257	(96, 96)	1	(1, 1)	136448
F61-Quartz-CN-3-32-155deg.jpg	F61	Quartz	CN	155	Second Quadrant (155Â°)	R,G,B	3	JPEG	322	RGB	436	uint8	2025-06-12T08:41:31	.jpg	2024-07-30T12:32:38	8.21	Low	SiO2	Hexagonal	7	Tectosilicate	Silica Group	Uniaxial positive	None	2.65	249.82	253.74	252.21	253.08	247	255	255	28.82	4.4	253.93	1.354	253.15	3.59	FALSE	255	0.14	167	(96, 96)	257	(96, 96)	1	(1, 1)	140392
F61-Quartz-CN-3-33-160deg.jpg	F61	Quartz	CN	160	Second Quadrant (160Â°)	R,G,B	3	JPEG	321	RGB	395	uint8	2025-06-12T08:41:31	.jpg	2024-07-30T12:32:54	3.5	Low	SiO2	Hexagonal	7	Tectosilicate	Silica Group	Uniaxial positive	None	2.65	249.55	254.91	252.92	254.3	247	255	254	24.65	5.43	254.94	1.2305	254.22	1.61	FALSE	255	0.127	140	(96, 96)	257	(96, 96)	1	(1, 1)	126795
F61-Quartz-CN-3-34-165deg.jpg	F61	Quartz	CN	165	Second Quadrant (165Â°)	R,G,B	3	JPEG	300	RGB	328	uint8	2025-06-12T08:41:29	.jpg	2024-07-30T12:33:12	2.71	Low	SiO2	Hexagonal	7	Tectosilicate	Silica Group	Uniaxial positive	None	2.65	249.71	254.98	253	254.31	247	255	254	24.2	5.27	254.98	1.0933	254.29	0.52	FALSE	255	0.098	244	(96, 96)	257	(96, 96)	1	(1, 1)	98400
F61-Quartz-CN-3-35-170deg.jpg	F61	Quartz	CN	170	Second Quadrant (170Â°)	R,G,B	3	JPEG	292	RGB	413	uint8	2025-06-12T08:41:31	.jpg	2024-07-30T12:33:34	3.12	Low	SiO2	Hexagonal	7	Tectosilicate	Silica Group	Uniaxial positive	None	2.65	249.83	254.98	253.05	254.34	247	255	254	23.39	5.15	254.98	1.4144	254.31	0.52	FALSE	255	0.121	242	(96, 96)	257	(96, 96)	1	(1, 1)	120596
F61-Quartz-CN-3-36-175deg.jpg	F61	Quartz	CN	175	Second Quadrant (175Â°)	R,G,B	3	JPEG	294	RGB	310	uint8	2025-06-12T08:41:31	.jpg	2024-07-30T12:33:49	2.57	Low	SiO2	Hexagonal	7	Tectosilicate	Silica Group	Uniaxial positive	None	2.65	249.63	254.98	252.96	254.28	247	255	254	24.75	5.34	254.98	1.0544	254.27	0.51	FALSE	255	0.091	242	(96, 96)	257	(96, 96)	1	(1, 1)	91140
F61-Quartz-CN-3-37-180deg.jpg	F61	Quartz	CN	180	Opposite (180Â°)	R,G,B	3	JPEG	286	RGB	416	uint8	2025-06-12T08:41:31	.jpg	2024-07-30T12:33:59	4.47	Low	SiO2	Hexagonal	7	Tectosilicate	Silica Group	Uniaxial positive	None	2.65	250.27	254.58	252.94	253.96	247	255	254	24.43	4.51	254.66	1.4545	253.99	1.83	FALSE	255	0.119	220	(96, 96)	257	(96, 96)	1	(1, 1)	118976
F61-Quartz-CN-3-38-185deg.jpg	F61	Quartz	CN	185	Third Quadrant (185Â°)	R,G,B	3	JPEG	291	RGB	396	uint8	2025-06-12T08:41:31	.jpg	2024-07-30T12:34:10	14.48	Low	SiO2	Hexagonal	7	Tectosilicate	Silica Group	Uniaxial positive	None	2.65	239.23	238.44	238.05	236.49	255	255	255	61.01	3.91	239.8	1.3608	237.95	16.12	FALSE	255	0.115	151	(96, 96)	257	(96, 96)	1	(1, 1)	115236
F61-Quartz-CN-3-39-190deg.jpg	F61	Quartz	CN	190	Third Quadrant (190Â°)	R,G,B	3	JPEG	281	RGB	429	uint8	2025-06-12T08:41:31	.jpg	2024-07-30T12:34:23	19.51	Low	SiO2	Hexagonal	7	Tectosilicate	Silica Group	Uniaxial positive	None	2.65	199.3	197.66	196.65	192.98	255	255	255	63.36	10.79	199.85	1.5267	196.45	46.7	FALSE	255	0.121	85	(96, 96)	257	(96, 96)	1	(1, 1)	120549
F61-Quartz-CN-3-4-15deg.jpg	F61	Quartz	CN	15	First Quadrant (15Â°)	R,G,B	3	JPEG	307	RGB	438	uint8	2025-06-12T08:41:31	.jpg	2024-07-30T12:26:13	19.46	Low	SiO2	Hexagonal	7	Tectosilicate	Silica Group	Uniaxial positive	None	2.65	188.6	183.61	184.37	180.89	255	255	255	69.29	14.09	188.7	1.4267	183.37	58.45	FALSE	255	0.134	69	(96, 96)	257	(96, 96)	1	(1, 1)	134466
F61-Quartz-CN-3-40-195deg.jpg	F61	Quartz	CN	195	Third Quadrant (195Â°)	R,G,B	3	JPEG	324	RGB	427	uint8	2025-06-12T08:41:30	.jpg	2024-07-30T12:34:37	21.82	Low	SiO2	Hexagonal	7	Tectosilicate	Silica Group	Uniaxial positive	None	2.65	171.52	169.25	168.26	164	255	255	255	63.4	17.38	171.85	1.3179	167.93	70.54	FALSE	255	0.138	44	(96, 96)	257	(96, 96)	1	(1, 1)	138348
F61-Quartz-CN-3-41-200deg.jpg	F61	Quartz	CN	200	Third Quadrant (200Â°)	R,G,B	3	JPEG	331	RGB	411	uint8	2025-06-12T08:41:31	.jpg	2024-07-30T12:34:50	20.6	Low	SiO2	Hexagonal	7	Tectosilicate	Silica Group	Uniaxial positive	None	2.65	138.44	135.31	134.69	130.31	255	255	255	64.28	37.15	138.59	1.2417	134.17	99.08	FALSE	255	0.136	1	(96, 96)	257	(96, 96)	1	(1, 1)	136041
F61-Quartz-CN-3-42-205deg.jpg	F61	Quartz	CN	205	Third Quadrant (205Â°)	R,G,B	3	JPEG	313	RGB	376	uint8	2025-06-12T08:41:30	.jpg	2024-07-30T12:35:06	16.24	Low	SiO2	Hexagonal	7	Tectosilicate	Silica Group	Uniaxial positive	None	2.65	118.46	113.7	114.3	110.74	255	255	255	68.39	79.82	118.51	1.2013	113.35	116.38	FALSE	255	0.118	0	(96, 96)	257	(96, 96)	1	(1, 1)	117688
F61-Quartz-CN-3-44-215deg.jpg	F61	Quartz	CN	215	Third Quadrant (215Â°)	R,G,B	3	JPEG	332	RGB	377	uint8	2025-06-12T08:41:31	.jpg	2024-07-30T12:35:49	10.42	Low	SiO2	Hexagonal	7	Tectosilicate	Silica Group	Uniaxial positive	None	2.65	100.68	99.49	99.86	99.43	255	255	255	43.79	55.86	100.75	1.1355	99.56	122.01	FALSE	255	0.125	0	(96, 96)	257	(96, 96)	1	(1, 1)	125164
F61-Quartz-CN-3-45-220deg.jpg	F61	Quartz	CN	220	Third Quadrant (220Â°)	R,G,B	3	JPEG	342	RGB	388	uint8	2025-06-12T08:41:31	.jpg	2024-07-30T12:36:00	19.06	Low	SiO2	Hexagonal	7	Tectosilicate	Silica Group	Uniaxial positive	None	2.65	132.09	130.62	129.76	126.56	255	255	255	61.66	31.7	132.36	1.1345	129.57	102.88	FALSE	255	0.133	10	(96, 96)	257	(96, 96)	1	(1, 1)	132696
F61-Quartz-CN-3-46-225deg.jpg	F61	Quartz	CN	225	Third Quadrant (225Â°)	R,G,B	3	JPEG	350	RGB	379	uint8	2025-06-12T08:41:31	.jpg	2024-07-30T12:36:15	19.81	Low	SiO2	Hexagonal	7	Tectosilicate	Silica Group	Uniaxial positive	None	2.65	173.29	172.49	171.38	168.35	255	255	255	58.04	12.61	173.95	1.0829	171.34	70.71	FALSE	255	0.133	48	(96, 96)	257	(96, 96)	1	(1, 1)	132650
F61-Quartz-CN-3-47-230deg.jpg	F61	Quartz	CN	230	Third Quadrant (230Â°)	R,G,B	3	JPEG	362	RGB	368	uint8	2025-06-12T08:41:31	.jpg	2024-07-30T12:36:27	16.82	Low	SiO2	Hexagonal	7	Tectosilicate	Silica Group	Uniaxial positive	None	2.65	209.98	209.74	208.77	206.6	255	255	255	55.91	6.32	210.8	1.0166	208.83	39.83	FALSE	255	0.133	110	(96, 96)	257	(96, 96)	1	(1, 1)	133216
F61-Quartz-CN-3-48-235deg.jpg	F61	Quartz	CN	235	Third Quadrant (235Â°)	R,G,B	3	JPEG	352	RGB	363	uint8	2025-06-12T08:41:31	.jpg	2024-07-30T12:36:40	13.71	Low	SiO2	Hexagonal	7	Tectosilicate	Silica Group	Uniaxial positive	None	2.65	246.75	246.29	246.64	246.86	255	255	255	60.38	3.51	248.25	1.0312	246.52	11.08	FALSE	255	0.128	172	(96, 96)	257	(96, 96)	1	(1, 1)	127776
F61-Quartz-CN-3-49-240deg.jpg	F61	Quartz	CN	240	Third Quadrant (240Â°)	R,G,B	3	JPEG	371	RGB	337	uint8	2025-06-12T08:41:31	.jpg	2024-07-30T12:36:52	3.3	Low	SiO2	Hexagonal	7	Tectosilicate	Silica Group	Uniaxial positive	None	2.65	249.85	254.97	253.04	254.3	247	255	254	23.94	5.13	254.98	0.9084	254.29	0.55	FALSE	255	0.125	215	(96, 96)	257	(96, 96)	1	(1, 1)	125027
F61-Quartz-CN-3-5-20deg.jpg	F61	Quartz	CN	20	First Quadrant (20Â°)	R,G,B	3	JPEG	337	RGB	432	uint8	2025-06-12T08:41:30	.jpg	2024-07-30T12:26:21	20.48	Low	SiO2	Hexagonal	7	Tectosilicate	Silica Group	Uniaxial positive	None	2.65	176.77	172.4	172.94	169.66	255	255	255	63.81	16.29	176.87	1.2819	172.09	73.43	FALSE	255	0.146	49	(96, 96)	257	(96, 96)	1	(1, 1)	145584
F61-Quartz-CN-3-50-245deg.jpg	F61	Quartz	CN	245	Third Quadrant (245Â°)	R,G,B	3	JPEG	378	RGB	327	uint8	2025-06-12T08:41:31	.jpg	2024-07-30T12:37:05	3.17	Low	SiO2	Hexagonal	7	Tectosilicate	Silica Group	Uniaxial positive	None	2.65	249.88	254.98	253.06	254.32	247	255	254	23.51	5.1	254.98	0.8651	254.31	0.54	FALSE	255	0.124	222	(96, 96)	257	(96, 96)	1	(1, 1)	123606
F61-Quartz-CN-3-51-250deg.jpg	F61	Quartz	CN	250	Third Quadrant (250Â°)	R,G,B	3	JPEG	365	RGB	315	uint8	2025-06-12T08:41:31	.jpg	2024-07-30T12:37:16	3.08	Low	SiO2	Hexagonal	7	Tectosilicate	Silica Group	Uniaxial positive	None	2.65	249.2	254.97	252.8	254.23	247	255	254	26.56	5.77	254.97	0.863	254.21	0.54	FALSE	255	0.115	210	(96, 96)	257	(96, 96)	1	(1, 1)	114975
F61-Quartz-CN-3-52-255deg.jpg	F61	Quartz	CN	255	Third Quadrant (255Â°)	R,G,B	3	JPEG	348	RGB	335	uint8	2025-06-12T08:41:31	.jpg	2024-07-30T12:37:33	3.04	Low	SiO2	Hexagonal	7	Tectosilicate	Silica Group	Uniaxial positive	None	2.65	249.47	254.97	252.9	254.26	247	255	254	25.57	5.5	254.97	0.9626	254.25	0.53	FALSE	255	0.117	217	(96, 96)	257	(96, 96)	1	(1, 1)	116580
F61-Quartz-CN-3-53-260deg.jpg	F61	Quartz	CN	260	Third Quadrant (260Â°)	R,G,B	3	JPEG	399	RGB	284	uint8	2025-06-12T08:41:31	.jpg	2024-07-30T12:37:47	3.19	Low	SiO2	Hexagonal	7	Tectosilicate	Silica Group	Uniaxial positive	None	2.65	248.93	254.93	252.69	254.21	247	255	254	27.43	6.02	254.94	0.7118	254.16	0.77	FALSE	255	0.113	218	(96, 96)	257	(96, 96)	1	(1, 1)	113316
F61-Quartz-CN-3-54-265deg.jpg	F61	Quartz	CN	265	Third Quadrant (265Â°)	R,G,B	3	JPEG	391	RGB	297	uint8	2025-06-12T08:41:31	.jpg	2024-07-30T12:37:59	16.58	Low	SiO2	Hexagonal	7	Tectosilicate	Silica Group	Uniaxial positive	None	2.65	240.93	239.76	239.89	238.97	255	255	255	72.19	4.08	241.9	0.7596	239.65	15.01	FALSE	255	0.116	163	(96, 96)	257	(96, 96)	1	(1, 1)	116127
F61-Quartz-CN-3-55-270deg.jpg	F61	Quartz	CN	270	Three-quarter (270Â°)	R,G,B	3	JPEG	378	RGB	316	uint8	2025-06-12T08:41:31	.jpg	2024-07-30T12:38:10	14.87	Low	SiO2	Hexagonal	7	Tectosilicate	Silica Group	Uniaxial positive	None	2.65	237.99	236.35	236.59	235.45	255	255	255	71.45	3.86	238.47	0.836	236.25	17.41	FALSE	255	0.119	163	(96, 96)	257	(96, 96)	1	(1, 1)	119448
F61-Quartz-CN-3-56-275deg.jpg	F61	Quartz	CN	275	Fourth Quadrant (275Â°)	R,G,B	3	JPEG	369	RGB	254	uint8	2025-06-12T08:41:31	.jpg	2024-07-30T12:38:23	15.02	Low	SiO2	Hexagonal	7	Tectosilicate	Silica Group	Uniaxial positive	None	2.65	211.09	208.79	208.71	206.24	255	255	255	78.44	7.35	211.55	0.6883	208.29	30.34	FALSE	255	0.094	120	(96, 96)	257	(96, 96)	1	(1, 1)	93726
F61-Quartz-CN-3-57-280deg.jpg	F61	Quartz	CN	280	Fourth Quadrant (280Â°)	R,G,B	3	JPEG	382	RGB	297	uint8	2025-06-12T08:41:31	.jpg	2024-07-30T12:38:34	18.2	Low	SiO2	Hexagonal	7	Tectosilicate	Silica Group	Uniaxial positive	None	2.65	186.32	183.15	183	179.53	255	255	255	71.69	12.24	186.59	0.7775	182.44	53.13	FALSE	255	0.113	74	(96, 96)	257	(96, 96)	1	(1, 1)	113454
F61-Quartz-CN-3-58-285deg.jpg	F61	Quartz	CN	285	Fourth Quadrant (285Â°)	R,G,B	3	JPEG	389	RGB	323	uint8	2025-06-12T08:41:31	.jpg	2024-07-30T12:38:45	19.87	Low	SiO2	Hexagonal	7	Tectosilicate	Silica Group	Uniaxial positive	None	2.65	166.59	162.96	162.98	159.38	255	255	255	69.56	16.9	166.8	0.8303	162.31	71.08	FALSE	255	0.126	48	(96, 96)	257	(96, 96)	1	(1, 1)	125647
F61-Quartz-CN-3-59-290deg.jpg	F61	Quartz	CN	290	Fourth Quadrant (290Â°)	R,G,B	3	JPEG	348	RGB	325	uint8	2025-06-12T08:41:31	.jpg	2024-07-30T12:38:59	17.94	Low	SiO2	Hexagonal	7	Tectosilicate	Silica Group	Uniaxial positive	None	2.65	140.81	137.3	137.17	133.4	255	255	255	67.65	28.75	140.94	0.9339	136.54	93.9	FALSE	255	0.113	19	(96, 96)	257	(96, 96)	1	(1, 1)	113100
F61-Quartz-CN-3-6-25deg.jpg	F61	Quartz	CN	25	First Quadrant (25Â°)	R,G,B	3	JPEG	329	RGB	434	uint8	2025-06-12T08:41:31	.jpg	2024-07-30T12:26:30	19.63	Low	SiO2	Hexagonal	7	Tectosilicate	Silica Group	Uniaxial positive	None	2.65	165.28	161.05	162.26	160.46	255	255	255	66.75	15.32	165.4	1.3191	161.35	84.52	FALSE	255	0.143	39	(96, 96)	257	(96, 96)	1	(1, 1)	142786
F61-Quartz-CN-3-60-295deg.jpg	F61	Quartz	CN	295	Fourth Quadrant (295Â°)	R,G,B	3	JPEG	373	RGB	332	uint8	2025-06-12T08:41:31	.jpg	2024-07-30T12:39:18	16.92	Low	SiO2	Hexagonal	7	Tectosilicate	Silica Group	Uniaxial positive	None	2.65	127.05	122.97	123.17	119.5	255	255	255	64.82	63.37	127.1	0.8901	122.39	113.92	FALSE	255	0.124	0	(96, 96)	257	(96, 96)	1	(1, 1)	123836
F61-Quartz-CN-3-61-300deg.jpg	F61	Quartz	CN	300	Fourth Quadrant (300Â°)	R,G,B	3	JPEG	394	RGB	340	uint8	2025-06-12T08:41:31	.jpg	2024-07-30T12:39:30	11.59	Low	SiO2	Hexagonal	7	Tectosilicate	Silica Group	Uniaxial positive	None	2.65	116.1	113.91	114.68	114.02	255	255	255	55.89	70.44	116.13	0.8629	114.17	124.16	FALSE	255	0.134	0	(96, 96)	257	(96, 96)	1	(1, 1)	133960
F61-Quartz-CN-3-62-305deg.jpg	F61	Quartz	CN	305	Fourth Quadrant (305Â°)	R,G,B	3	JPEG	368	RGB	348	uint8	2025-06-12T08:41:31	.jpg	2024-07-30T12:39:45	10.15	Low	SiO2	Hexagonal	7	Tectosilicate	Silica Group	Uniaxial positive	None	2.65	119.86	118.35	118.84	118.3	255	255	255	40.06	52.78	119.91	0.9457	118.48	124.92	FALSE	255	0.128	0	(96, 96)	257	(96, 96)	1	(1, 1)	128064
F61-Quartz-CN-3-63-310deg.jpg	F61	Quartz	CN	310	Fourth Quadrant (310Â°)	R,G,B	3	JPEG	378	RGB	371	uint8	2025-06-12T08:41:31	.jpg	2024-07-30T12:40:11	18.7	Low	SiO2	Hexagonal	7	Tectosilicate	Silica Group	Uniaxial positive	None	2.65	133.37	129.42	129.8	126.62	255	255	255	63.69	49.76	133.42	0.9815	129.03	111.3	FALSE	255	0.14	0	(96, 96)	257	(96, 96)	1	(1, 1)	140238
F61-Quartz-CN-3-64-315deg.jpg	F61	Quartz	CN	315	Fourth Quadrant (315Â°)	R,G,B	3	JPEG	344	RGB	384	uint8	2025-06-12T08:41:30	.jpg	2024-07-30T12:40:33	19.5	Low	SiO2	Hexagonal	7	Tectosilicate	Silica Group	Uniaxial positive	None	2.65	166.36	162.29	162.95	160.21	255	255	255	69.8	15.42	166.52	1.1163	162.14	74.75	FALSE	255	0.132	48	(96, 96)	257	(96, 96)	1	(1, 1)	132096
F61-Quartz-CN-3-65-320deg.jpg	F61	Quartz	CN	320	Fourth Quadrant (320Â°)	R,G,B	3	JPEG	331	RGB	358	uint8	2025-06-12T08:41:30	.jpg	2024-07-30T12:40:44	16.04	Low	SiO2	Hexagonal	7	Tectosilicate	Silica Group	Uniaxial positive	None	2.65	210.33	206.56	207.6	205.9	255	255	255	72.17	7.41	210.56	1.0816	206.78	39.97	FALSE	255	0.118	104	(96, 96)	257	(96, 96)	1	(1, 1)	118498
F61-Quartz-CN-3-66-325deg.jpg	F61	Quartz	CN	325	Fourth Quadrant (325Â°)	R,G,B	3	JPEG	314	RGB	384	uint8	2025-06-12T08:41:30	.jpg	2024-07-30T12:40:55	15.44	Low	SiO2	Hexagonal	7	Tectosilicate	Silica Group	Uniaxial positive	None	2.65	237.3	233.99	235.71	235.84	255	255	255	84.18	4.78	237.87	1.2229	234.91	18.38	FALSE	255	0.121	149	(96, 96)	257	(96, 96)	1	(1, 1)	120576
F61-Quartz-CN-3-67-330deg.jpg	F61	Quartz	CN	330	Fourth Quadrant (330Â°)	R,G,B	3	JPEG	294	RGB	405	uint8	2025-06-12T08:41:30	.jpg	2024-07-30T12:41:10	10.94	Low	SiO2	Hexagonal	7	Tectosilicate	Silica Group	Uniaxial positive	None	2.65	247.1	247.51	247.78	248.73	255	255	255	63.04	5.26	249.98	1.3776	247.85	9.32	FALSE	255	0.119	176	(96, 96)	257	(96, 96)	1	(1, 1)	119070
F61-Quartz-CN-3-68-335deg.jpg	F61	Quartz	CN	335	Fourth Quadrant (335Â°)	R,G,B	3	JPEG	309	RGB	375	uint8	2025-06-12T08:41:31	.jpg	2024-07-30T12:41:35	7.4	Low	SiO2	Hexagonal	7	Tectosilicate	Silica Group	Uniaxial positive	None	2.65	249.35	251.95	251.27	252.52	247	255	255	47.81	5.06	253.25	1.2136	251.85	4.92	FALSE	255	0.116	202	(96, 96)	257	(96, 96)	1	(1, 1)	115875
F61-Quartz-CN-3-69-340deg.jpg	F61	Quartz	CN	340	Fourth Quadrant (340Â°)	R,G,B	3	JPEG	313	RGB	369	uint8	2025-06-12T08:41:31	.jpg	2024-07-30T12:42:14	7	Low	SiO2	Hexagonal	7	Tectosilicate	Silica Group	Uniaxial positive	None	2.65	249.56	253.11	251.97	253.23	247	255	255	36.58	5.19	253.97	1.1789	252.78	4.25	FALSE	255	0.115	163	(96, 96)	257	(96, 96)	1	(1, 1)	115497
F61-Quartz-CN-3-7-30deg.jpg	F61	Quartz	CN	30	First Quadrant (30Â°)	R,G,B	3	JPEG	345	RGB	425	uint8	2025-06-12T08:41:31	.jpg	2024-07-30T12:26:39	18.67	Low	SiO2	Hexagonal	7	Tectosilicate	Silica Group	Uniaxial positive	None	2.65	143.78	143.08	144.01	145.15	255	255	255	53.2	21.02	145.69	1.2319	143.78	109.16	FALSE	255	0.147	4	(96, 96)	257	(96, 96)	1	(1, 1)	146625
F61-Quartz-CN-3-70-345deg.jpg	F61	Quartz	CN	345	Fourth Quadrant (345Â°)	R,G,B	3	JPEG	321	RGB	362	uint8	2025-06-12T08:41:31	.jpg	2024-07-30T12:42:31	5.32	Low	SiO2	Hexagonal	7	Tectosilicate	Silica Group	Uniaxial positive	None	2.65	249.3	254.06	252.46	254	247	255	255	31.14	5.43	254.45	1.1277	253.54	2.45	FALSE	255	0.116	211	(96, 96)	257	(96, 96)	1	(1, 1)	116202
F61-Quartz-CN-3-71-350deg.jpg	F61	Quartz	CN	350	Fourth Quadrant (350Â°)	R,G,B	3	JPEG	313	RGB	372	uint8	2025-06-12T08:41:30	.jpg	2024-07-30T12:42:44	14.7	Low	SiO2	Hexagonal	7	Tectosilicate	Silica Group	Uniaxial positive	None	2.65	238.68	234.16	235.83	234.63	255	255	255	91.76	5.8	238.83	1.1885	234.8	15.59	FALSE	255	0.116	139	(96, 96)	257	(96, 96)	1	(1, 1)	116436
F61-Quartz-CN-3-72-355deg.jpg	F61	Quartz	CN	355	Fourth Quadrant (355Â°)	R,G,B	3	JPEG	305	RGB	406	uint8	2025-06-12T08:41:29	.jpg	2024-07-30T12:42:57	15.84	Low	SiO2	Hexagonal	7	Tectosilicate	Silica Group	Uniaxial positive	None	2.65	232.2	227.8	229.25	227.76	255	255	255	82.87	6.28	232.33	1.3311	228.28	20.88	FALSE	255	0.124	143	(96, 96)	257	(96, 96)	1	(1, 1)	123830
F61-Quartz-CN-3-8-35deg.jpg	F61	Quartz	CN	35	First Quadrant (35Â°)	R,G,B	3	JPEG	345	RGB	412	uint8	2025-06-12T08:41:31	.jpg	2024-07-30T12:26:48	21.91	Low	SiO2	Hexagonal	7	Tectosilicate	Silica Group	Uniaxial positive	None	2.65	155.31	157.26	159.79	166.79	255	255	255	30.15	31.55	166.82	1.1942	159.9	83.13	FALSE	255	0.142	41	(96, 96)	257	(96, 96)	1	(1, 1)	142140
F61-Quartz-CN-3-9-40deg.jpg	F61	Quartz	CN	40	First Quadrant (40Â°)	R,G,B	3	JPEG	348	RGB	404	uint8	2025-06-12T08:41:30	.jpg	2024-07-30T12:27:03	17.36	Low	SiO2	Hexagonal	7	Tectosilicate	Silica Group	Uniaxial positive	None	2.65	205.73	204.41	207.04	211	255	255	255	66.98	10.57	211.03	1.1609	206.54	46.83	FALSE	255	0.141	105	(96, 96)	257	(96, 96)	1	(1, 1)	140592
F61-Quartz-CN-4-1-0deg.jpg	F61	Quartz	CN	0	Reference (0Â°)	R,G,B	3	JPEG	451	RGB	512	uint8	2025-06-12T08:41:31	.jpg	2024-07-30T15:29:34	28.5	Low	SiO2	Hexagonal	7	Tectosilicate	Silica Group	Uniaxial positive	None	2.65	219.33	222.01	220.53	220.26	255	255	255	34	4.89	222.46	1.1353	221.19	30.02	FALSE	255	0.231	44	(96, 96)	257	(96, 96)	1	(1, 1)	230912
F61-Quartz-CN-4-10-45deg.jpg	F61	Quartz	CN	45	First Quadrant (45Â°)	R,G,B	3	JPEG	472	RGB	418	uint8	2025-06-12T08:41:31	.jpg	2024-07-30T15:32:18	29.67	Low	SiO2	Hexagonal	7	Tectosilicate	Silica Group	Uniaxial positive	None	2.65	189.16	193.5	190.55	189	255	255	255	50.03	8.66	193.75	0.8856	191.67	35.49	FALSE	255	0.197	47	(96, 96)	257	(96, 96)	1	(1, 1)	197296
F61-Quartz-CN-4-11-50deg.jpg	F61	Quartz	CN	50	First Quadrant (50Â°)	R,G,B	3	JPEG	492	RGB	447	uint8	2025-06-12T08:41:30	.jpg	2024-07-30T15:32:28	30.94	Low	SiO2	Hexagonal	7	Tectosilicate	Silica Group	Uniaxial positive	None	2.65	174.72	178.16	175.82	174.59	255	255	255	44.6	9.14	178.5	0.9085	176.71	56.29	FALSE	255	0.22	36	(96, 96)	257	(96, 96)	1	(1, 1)	219924
F61-Quartz-CN-4-12-55deg.jpg	F61	Quartz	CN	55	First Quadrant (55Â°)	R,G,B	3	JPEG	480	RGB	429	uint8	2025-06-12T08:41:30	.jpg	2024-07-30T15:32:38	31.95	Low	SiO2	Hexagonal	7	Tectosilicate	Silica Group	Uniaxial positive	None	2.65	164.76	166.29	166.25	167.69	255	255	255	47.24	10.09	168.63	0.8938	166.54	62.09	FALSE	255	0.206	31	(96, 96)	257	(96, 96)	1	(1, 1)	205920
F61-Quartz-CN-4-13-60deg.jpg	F61	Quartz	CN	60	First Quadrant (60Â°)	R,G,B	3	JPEG	436	RGB	430	uint8	2025-06-12T08:41:30	.jpg	2024-07-30T15:32:54	34	Low	SiO2	Hexagonal	7	Tectosilicate	Silica Group	Uniaxial positive	None	2.65	118.69	122.83	124.88	133.11	255	255	255	28.06	47.47	133.25	0.9862	125.44	85.39	FALSE	255	0.187	36	(96, 96)	257	(96, 96)	1	(1, 1)	187480
F61-Quartz-CN-4-14-65deg.jpg	F61	Quartz	CN	65	First Quadrant (65Â°)	R,G,B	3	JPEG	434	RGB	380	uint8	2025-06-12T08:41:30	.jpg	2024-07-30T15:33:08	25.08	Low	SiO2	Hexagonal	7	Tectosilicate	Silica Group	Uniaxial positive	None	2.65	167.8	172.12	172.68	178.11	255	255	255	22.53	20.18	178.2	0.8756	173.43	61.51	FALSE	255	0.165	73	(96, 96)	257	(96, 96)	1	(1, 1)	164920
F61-Quartz-CN-4-15-70deg.jpg	F61	Quartz	CN	70	First Quadrant (70Â°)	R,G,B	3	JPEG	364	RGB	356	uint8	2025-06-12T08:41:29	.jpg	2024-07-30T15:33:24	12.91	Low	SiO2	Hexagonal	7	Tectosilicate	Silica Group	Uniaxial positive	None	2.65	240.41	243.36	242.78	244.57	255	255	255	26.34	4.86	244.85	0.978	243.4	11.88	FALSE	255	0.13	176	(96, 96)	257	(96, 96)	1	(1, 1)	129584
F61-Quartz-CN-4-16-75deg.jpg	F61	Quartz	CN	75	First Quadrant (75Â°)	R,G,B	3	JPEG	395	RGB	424	uint8	2025-06-12T08:41:31	.jpg	2024-07-30T15:33:44	10.49	Low	SiO2	Hexagonal	7	Tectosilicate	Silica Group	Uniaxial positive	None	2.65	248.94	252.56	251.03	251.59	255	255	255	23.91	3.75	252.62	1.0734	251.87	5.73	FALSE	255	0.167	152	(96, 96)	257	(96, 96)	1	(1, 1)	167480
F61-Quartz-CN-4-17-80deg.jpg	F61	Quartz	CN	80	First Quadrant (80Â°)	R,G,B	3	JPEG	410	RGB	402	uint8	2025-06-12T08:41:30	.jpg	2024-07-30T15:33:53	15.68	Low	SiO2	Hexagonal	7	Tectosilicate	Silica Group	Uniaxial positive	None	2.65	236.79	240.53	238.53	238.27	255	255	255	32.29	4.49	240.61	0.9805	239.44	14.14	FALSE	255	0.165	113	(96, 96)	257	(96, 96)	1	(1, 1)	164820
F61-Quartz-CN-4-18-85deg.jpg	F61	Quartz	CN	85	First Quadrant (85Â°)	R,G,B	3	JPEG	391	RGB	411	uint8	2025-06-12T08:41:31	.jpg	2024-07-30T15:34:03	19.22	Low	SiO2	Hexagonal	7	Tectosilicate	Silica Group	Uniaxial positive	None	2.65	219.57	223.71	221.32	220.67	255	255	255	34.77	5.96	223.83	1.0512	222.34	26.68	FALSE	255	0.161	66	(96, 96)	257	(96, 96)	1	(1, 1)	160701
F61-Quartz-CN-4-19-90deg.jpg	F61	Quartz	CN	90	Perpendicular (90Â°)	R,G,B	3	JPEG	426	RGB	407	uint8	2025-06-12T08:41:31	.jpg	2024-07-30T15:34:13	18.97	Low	SiO2	Hexagonal	7	Tectosilicate	Silica Group	Uniaxial positive	None	2.65	223.66	227.62	225.27	224.52	255	255	255	35.7	5.61	227.72	0.9554	226.26	23.68	FALSE	255	0.173	69	(96, 96)	257	(96, 96)	1	(1, 1)	173382
F61-Quartz-CN-4-2-5deg.jpg	F61	Quartz	CN	5	First Quadrant (5Â°)	R,G,B	3	JPEG	466	RGB	511	uint8	2025-06-12T08:41:31	.jpg	2024-07-30T15:29:51	29.23	Low	SiO2	Hexagonal	7	Tectosilicate	Silica Group	Uniaxial positive	None	2.65	220.84	223.85	222.12	221.69	255	255	255	32.97	5.14	224.19	1.0966	222.87	29.11	FALSE	255	0.238	47	(96, 96)	257	(96, 96)	1	(1, 1)	238126
F61-Quartz-CN-4-20-95deg.jpg	F61	Quartz	CN	95	Second Quadrant (95Â°)	R,G,B	3	JPEG	458	RGB	447	uint8	2025-06-12T08:41:31	.jpg	2024-07-30T15:34:28	19.95	Low	SiO2	Hexagonal	7	Tectosilicate	Silica Group	Uniaxial positive	None	2.65	226.14	229.76	227.61	226.92	255	255	255	34.26	4.95	229.83	0.976	228.52	22.24	FALSE	255	0.205	69	(96, 96)	257	(96, 96)	1	(1, 1)	204726
F61-Quartz-CN-4-21-100deg.jpg	F61	Quartz	CN	100	Second Quadrant (100Â°)	R,G,B	3	JPEG	417	RGB	444	uint8	2025-06-12T08:41:31	.jpg	2024-07-30T15:34:47	18.78	Low	SiO2	Hexagonal	7	Tectosilicate	Silica Group	Uniaxial positive	None	2.65	232.22	235.69	233.68	233.15	255	255	255	34.21	4.62	235.8	1.0647	234.55	18.04	FALSE	255	0.185	71	(96, 96)	257	(96, 96)	1	(1, 1)	185148
F61-Quartz-CN-4-22-105deg.jpg	F61	Quartz	CN	105	Second Quadrant (105Â°)	R,G,B	3	JPEG	396	RGB	440	uint8	2025-06-12T08:41:30	.jpg	2024-07-30T15:34:57	18.54	Low	SiO2	Hexagonal	7	Tectosilicate	Silica Group	Uniaxial positive	None	2.65	229.96	233.5	231.48	230.99	255	255	255	35.08	4.78	233.63	1.1111	232.37	18.81	FALSE	255	0.174	70	(96, 96)	257	(96, 96)	1	(1, 1)	174240
F61-Quartz-CN-4-23-110deg.jpg	F61	Quartz	CN	110	Second Quadrant (110Â°)	R,G,B	3	JPEG	371	RGB	455	uint8	2025-06-12T08:41:31	.jpg	2024-07-30T15:35:07	16.64	Low	SiO2	Hexagonal	7	Tectosilicate	Silica Group	Uniaxial positive	None	2.65	230.6	234.11	232.18	231.83	255	255	255	34.35	4.45	234.2	1.2264	233.06	17.55	FALSE	255	0.169	73	(96, 96)	257	(96, 96)	1	(1, 1)	168805
F61-Quartz-CN-4-24-115deg.jpg	F61	Quartz	CN	115	Second Quadrant (115Â°)	R,G,B	3	JPEG	385	RGB	460	uint8	2025-06-12T08:41:30	.jpg	2024-07-30T15:35:27	18.93	Low	SiO2	Hexagonal	7	Tectosilicate	Silica Group	Uniaxial positive	None	2.65	233.5	237.19	235.13	234.71	255	255	255	35.04	4.73	237.32	1.1948	236.05	16.23	FALSE	255	0.177	78	(96, 96)	257	(96, 96)	1	(1, 1)	177100
F61-Quartz-CN-4-25-120deg.jpg	F61	Quartz	CN	120	Second Quadrant (120Â°)	R,G,B	3	JPEG	374	RGB	494	uint8	2025-06-12T08:41:31	.jpg	2024-07-30T15:35:38	18.15	Low	SiO2	Hexagonal	7	Tectosilicate	Silica Group	Uniaxial positive	None	2.65	231.06	234.91	232.73	232.22	255	255	255	36.55	4.81	234.99	1.3209	233.71	16.46	FALSE	255	0.185	77	(96, 96)	257	(96, 96)	1	(1, 1)	184756
F61-Quartz-CN-4-26-125deg.jpg	F61	Quartz	CN	125	Second Quadrant (125Â°)	R,G,B	3	JPEG	347	RGB	495	uint8	2025-06-12T08:41:31	.jpg	2024-07-30T15:35:48	18	Low	SiO2	Hexagonal	7	Tectosilicate	Silica Group	Uniaxial positive	None	2.65	231.61	235.83	233.53	233.15	255	255	255	37.86	5.12	235.94	1.4265	234.58	14.8	FALSE	255	0.172	86	(96, 96)	257	(96, 96)	1	(1, 1)	171765
F61-Quartz-CN-4-27-130deg.jpg	F61	Quartz	CN	130	Second Quadrant (130Â°)	R,G,B	3	JPEG	352	RGB	485	uint8	2025-06-12T08:41:30	.jpg	2024-07-30T15:36:00	20.33	Low	SiO2	Hexagonal	7	Tectosilicate	Silica Group	Uniaxial positive	None	2.65	229.98	234.53	232.04	231.6	255	255	255	39.33	5.77	234.7	1.3778	233.15	16.1	FALSE	255	0.171	87	(96, 96)	257	(96, 96)	1	(1, 1)	170720
F61-Quartz-CN-4-28-135deg.jpg	F61	Quartz	CN	135	Second Quadrant (135Â°)	R,G,B	3	JPEG	323	RGB	506	uint8	2025-06-12T08:41:31	.jpg	2024-07-30T15:36:11	20.78	Low	SiO2	Hexagonal	7	Tectosilicate	Silica Group	Uniaxial positive	None	2.65	220.01	224.9	222.46	222.46	255	255	255	36.14	6.41	225.13	1.5666	223.63	21.4	FALSE	255	0.163	86	(96, 96)	257	(96, 96)	1	(1, 1)	163438
F61-Quartz-CN-4-29-140deg.jpg	F61	Quartz	CN	140	Second Quadrant (140Â°)	R,G,B	3	JPEG	323	RGB	457	uint8	2025-06-12T08:41:31	.jpg	2024-07-30T15:36:22	19.56	Low	SiO2	Hexagonal	7	Tectosilicate	Silica Group	Uniaxial positive	None	2.65	209.03	215.46	212.47	212.93	255	255	255	34.25	8.62	215.77	1.4149	213.98	25.43	FALSE	255	0.148	99	(96, 96)	257	(96, 96)	1	(1, 1)	147611
F61-Quartz-CN-4-3-10deg.jpg	F61	Quartz	CN	10	First Quadrant (10Â°)	R,G,B	3	JPEG	446	RGB	493	uint8	2025-06-12T08:41:31	.jpg	2024-07-30T15:30:04	27.91	Low	SiO2	Hexagonal	7	Tectosilicate	Silica Group	Uniaxial positive	None	2.65	218.81	222	220.11	219.52	255	255	255	35.49	5.43	222.32	1.1054	220.91	29.02	FALSE	255	0.22	47	(96, 96)	257	(96, 96)	1	(1, 1)	219878
F61-Quartz-CN-4-30-145deg.jpg	F61	Quartz	CN	145	Second Quadrant (145Â°)	R,G,B	3	JPEG	325	RGB	465	uint8	2025-06-12T08:41:31	.jpg	2024-07-30T15:36:33	22.47	Low	SiO2	Hexagonal	7	Tectosilicate	Silica Group	Uniaxial positive	None	2.65	163.19	167.77	166.75	169.29	255	255	255	26.79	13.46	169.89	1.4308	167.71	60.26	FALSE	255	0.151	72	(96, 96)	257	(96, 96)	1	(1, 1)	151125
F61-Quartz-CN-4-31-150deg.jpg	F61	Quartz	CN	150	Second Quadrant (150Â°)	R,G,B	3	JPEG	315	RGB	479	uint8	2025-06-12T08:41:30	.jpg	2024-07-30T15:36:45	25.47	Low	SiO2	Hexagonal	7	Tectosilicate	Silica Group	Uniaxial positive	None	2.65	146.38	153.4	153.41	160.44	255	255	255	19.26	30.9	160.57	1.5206	154.71	66.94	FALSE	255	0.151	62	(96, 96)	257	(96, 96)	1	(1, 1)	150885
F61-Quartz-CN-4-32-155deg.jpg	F61	Quartz	CN	155	Second Quadrant (155Â°)	R,G,B	3	JPEG	323	RGB	404	uint8	2025-06-12T08:41:31	.jpg	2024-07-30T15:37:03	22.85	Low	SiO2	Hexagonal	7	Tectosilicate	Silica Group	Uniaxial positive	None	2.65	142.4	146.86	147.68	153.79	255	255	255	27.82	26.99	153.94	1.2508	148.43	68.37	FALSE	255	0.13	65	(96, 96)	257	(96, 96)	1	(1, 1)	130492
F61-Quartz-CN-4-33-160deg.jpg	F61	Quartz	CN	160	Second Quadrant (160Â°)	R,G,B	3	JPEG	295	RGB	422	uint8	2025-06-12T08:41:31	.jpg	2024-07-30T15:37:15	16.54	Low	SiO2	Hexagonal	7	Tectosilicate	Silica Group	Uniaxial positive	None	2.65	221.88	221.96	222.52	223.71	255	255	255	62.95	5.01	224.5	1.4305	222.47	24.15	FALSE	255	0.124	156	(96, 96)	257	(96, 96)	1	(1, 1)	124490
F61-Quartz-CN-4-34-165deg.jpg	F61	Quartz	CN	165	Second Quadrant (165Â°)	R,G,B	3	JPEG	295	RGB	451	uint8	2025-06-12T08:41:31	.jpg	2024-07-30T15:37:27	14.3	Low	SiO2	Hexagonal	7	Tectosilicate	Silica Group	Uniaxial positive	None	2.65	236.86	236.75	236.86	236.96	255	255	255	59.18	3.15	238.27	1.5288	236.82	16.5	FALSE	255	0.133	142	(96, 96)	257	(96, 96)	1	(1, 1)	133045
F61-Quartz-CN-4-35-170deg.jpg	F61	Quartz	CN	170	Second Quadrant (170Â°)	R,G,B	3	JPEG	330	RGB	504	uint8	2025-06-12T08:41:31	.jpg	2024-07-30T15:37:41	20.29	Low	SiO2	Hexagonal	7	Tectosilicate	Silica Group	Uniaxial positive	None	2.65	219.9	221.85	220.25	219.01	255	255	255	49.27	5.16	222.4	1.5273	220.8	26.76	FALSE	255	0.166	91	(96, 96)	257	(96, 96)	1	(1, 1)	166320
F61-Quartz-CN-4-36-175deg.jpg	F61	Quartz	CN	175	Second Quadrant (175Â°)	R,G,B	3	JPEG	339	RGB	459	uint8	2025-06-12T08:41:31	.jpg	2024-07-30T15:37:54	17.55	Low	SiO2	Hexagonal	7	Tectosilicate	Silica Group	Uniaxial positive	None	2.65	214.9	216.58	215.05	213.68	255	255	255	48.38	5.17	217.08	1.354	215.53	31.45	FALSE	255	0.156	73	(96, 96)	257	(96, 96)	1	(1, 1)	155601
F61-Quartz-CN-4-37-180deg.jpg	F61	Quartz	CN	180	Opposite (180Â°)	R,G,B	3	JPEG	349	RGB	504	uint8	2025-06-12T08:41:31	.jpg	2024-07-30T15:38:08	20.63	Low	SiO2	Hexagonal	7	Tectosilicate	Silica Group	Uniaxial positive	None	2.65	218.92	220.86	219.26	217.99	255	255	255	46.23	5.26	221.38	1.4441	219.79	28.81	FALSE	255	0.176	71	(96, 96)	257	(96, 96)	1	(1, 1)	175896
F61-Quartz-CN-4-38-185deg.jpg	F61	Quartz	CN	185	Third Quadrant (185Â°)	R,G,B	3	JPEG	387	RGB	459	uint8	2025-06-12T08:41:29	.jpg	2024-07-30T15:38:21	20.27	Low	SiO2	Hexagonal	7	Tectosilicate	Silica Group	Uniaxial positive	None	2.65	221.68	223.37	221.94	220.76	255	255	255	44.17	4.85	223.9	1.186	222.41	28.89	FALSE	255	0.178	68	(96, 96)	257	(96, 96)	1	(1, 1)	177633
F61-Quartz-CN-4-39-190deg.jpg	F61	Quartz	CN	190	Third Quadrant (190Â°)	R,G,B	3	JPEG	356	RGB	437	uint8	2025-06-12T08:41:31	.jpg	2024-07-30T15:38:31	17.36	Low	SiO2	Hexagonal	7	Tectosilicate	Silica Group	Uniaxial positive	None	2.65	224.53	226	224.8	223.86	255	255	255	44.51	4.27	226.57	1.2275	225.2	26.03	FALSE	255	0.156	74	(96, 96)	257	(96, 96)	1	(1, 1)	155572
F61-Quartz-CN-4-4-15deg.jpg	F61	Quartz	CN	15	First Quadrant (15Â°)	R,G,B	3	JPEG	463	RGB	491	uint8	2025-06-12T08:41:31	.jpg	2024-07-30T15:30:13	28.96	Low	SiO2	Hexagonal	7	Tectosilicate	Silica Group	Uniaxial positive	None	2.65	215.37	218.86	216.85	216.3	255	255	255	38.1	5.86	219.23	1.0605	217.72	28.14	FALSE	255	0.227	47	(96, 96)	257	(96, 96)	1	(1, 1)	227333
F61-Quartz-CN-4-40-195deg.jpg	F61	Quartz	CN	195	Third Quadrant (195Â°)	R,G,B	3	JPEG	365	RGB	425	uint8	2025-06-12T08:41:30	.jpg	2024-07-30T15:38:50	18.03	Low	SiO2	Hexagonal	7	Tectosilicate	Silica Group	Uniaxial positive	None	2.65	223.53	225.04	223.86	223	255	255	255	45.46	4.33	225.64	1.1644	224.27	25.92	FALSE	255	0.155	66	(96, 96)	257	(96, 96)	1	(1, 1)	155125
F61-Quartz-CN-4-41-200deg.jpg	F61	Quartz	CN	200	Third Quadrant (200Â°)	R,G,B	3	JPEG	399	RGB	427	uint8	2025-06-12T08:41:31	.jpg	2024-07-30T15:39:02	20.08	Low	SiO2	Hexagonal	7	Tectosilicate	Silica Group	Uniaxial positive	None	2.65	220.81	222.65	221.17	220.05	255	255	255	47.2	5.01	223.22	1.0702	221.67	26.49	FALSE	255	0.17	67	(96, 96)	257	(96, 96)	1	(1, 1)	170373
F61-Quartz-CN-4-42-205deg.jpg	F61	Quartz	CN	205	Third Quadrant (205Â°)	R,G,B	3	JPEG	377	RGB	385	uint8	2025-06-12T08:41:29	.jpg	2024-07-30T15:39:13	17.43	Low	SiO2	Hexagonal	7	Tectosilicate	Silica Group	Uniaxial positive	None	2.65	222.03	223.71	222.45	221.61	255	255	255	45.12	4.57	224.31	1.0212	222.9	26.41	FALSE	255	0.145	63	(96, 96)	257	(96, 96)	1	(1, 1)	145145
F61-Quartz-CN-4-43-210deg.jpg	F61	Quartz	CN	210	Third Quadrant (210Â°)	R,G,B	3	JPEG	430	RGB	430	uint8	2025-06-12T08:41:30	.jpg	2024-07-30T15:39:25	22.38	Low	SiO2	Hexagonal	7	Tectosilicate	Silica Group	Uniaxial positive	None	2.65	216.3	218.14	216.71	215.67	255	255	255	48.07	5.24	218.77	1	217.2	29.55	FALSE	255	0.185	62	(96, 96)	257	(96, 96)	1	(1, 1)	184900
F61-Quartz-CN-4-44-215deg.jpg	F61	Quartz	CN	215	Third Quadrant (215Â°)	R,G,B	3	JPEG	443	RGB	411	uint8	2025-06-12T08:41:31	.jpg	2024-07-30T15:39:38	19.9	Low	SiO2	Hexagonal	7	Tectosilicate	Silica Group	Uniaxial positive	None	2.65	217.46	219.04	217.85	217.05	255	255	255	45.47	4.44	219.58	0.9278	218.27	29.65	FALSE	255	0.182	64	(96, 96)	257	(96, 96)	1	(1, 1)	182073
F61-Quartz-CN-4-45-220deg.jpg	F61	Quartz	CN	220	Third Quadrant (220Â°)	R,G,B	3	JPEG	445	RGB	412	uint8	2025-06-12T08:41:30	.jpg	2024-07-30T15:40:45	24.34	Low	SiO2	Hexagonal	7	Tectosilicate	Silica Group	Uniaxial positive	None	2.65	208.52	210.38	208.96	207.99	255	255	255	52.19	5.91	211.17	0.9258	209.46	32.46	FALSE	255	0.183	58	(96, 96)	257	(96, 96)	1	(1, 1)	183340
F61-Quartz-CN-4-46-225deg.jpg	F61	Quartz	CN	225	Third Quadrant (225Â°)	R,G,B	3	JPEG	432	RGB	388	uint8	2025-06-12T08:41:31	.jpg	2024-07-30T15:41:26	22.65	Low	SiO2	Hexagonal	7	Tectosilicate	Silica Group	Uniaxial positive	None	2.65	200.6	202.38	201	200.02	255	255	255	55.27	6.23	203.23	0.8981	201.48	34.19	FALSE	255	0.168	67	(96, 96)	257	(96, 96)	1	(1, 1)	167616
F61-Quartz-CN-4-47-230deg.jpg	F61	Quartz	CN	230	Third Quadrant (230Â°)	R,G,B	3	JPEG	437	RGB	380	uint8	2025-06-12T08:41:31	.jpg	2024-07-30T15:41:36	23.49	Low	SiO2	Hexagonal	7	Tectosilicate	Silica Group	Uniaxial positive	None	2.65	173.4	174	173.18	172.13	255	255	255	57.13	7.69	175.18	0.8696	173.38	59.14	FALSE	255	0.166	40	(96, 96)	257	(96, 96)	1	(1, 1)	166060
F61-Quartz-CN-4-48-235deg.jpg	F61	Quartz	CN	235	Third Quadrant (235Â°)	R,G,B	3	JPEG	404	RGB	378	uint8	2025-06-12T08:41:30	.jpg	2024-07-30T15:41:51	21.25	Low	SiO2	Hexagonal	7	Tectosilicate	Silica Group	Uniaxial positive	None	2.65	197.73	196.91	197.82	198.83	255	255	255	67.42	6.06	199.82	0.9356	197.57	44.75	FALSE	255	0.153	97	(96, 96)	257	(96, 96)	1	(1, 1)	152712
F61-Quartz-CN-4-49-240deg.jpg	F61	Quartz	CN	240	Third Quadrant (240Â°)	R,G,B	3	JPEG	371	RGB	389	uint8	2025-06-12T08:41:31	.jpg	2024-07-30T15:42:05	25.04	Low	SiO2	Hexagonal	7	Tectosilicate	Silica Group	Uniaxial positive	None	2.65	100.95	101.26	104.08	110.03	255	255	255	60.41	45.16	110.21	1.0485	103.87	89.88	FALSE	255	0.144	26	(96, 96)	257	(96, 96)	1	(1, 1)	144319
F61-Quartz-CN-4-5-20deg.jpg	F61	Quartz	CN	20	First Quadrant (20Â°)	R,G,B	3	JPEG	460	RGB	454	uint8	2025-06-12T08:41:31	.jpg	2024-07-30T15:30:29	29.04	Low	SiO2	Hexagonal	7	Tectosilicate	Silica Group	Uniaxial positive	None	2.65	213.49	217.34	215.01	214.2	255	255	255	40.23	6.46	217.65	0.987	215.98	27.81	FALSE	255	0.209	47	(96, 96)	257	(96, 96)	1	(1, 1)	208840
F61-Quartz-CN-4-50-245deg.jpg	F61	Quartz	CN	245	Third Quadrant (245Â°)	R,G,B	3	JPEG	326	RGB	361	uint8	2025-06-12T08:41:30	.jpg	2024-07-30T15:42:19	20.54	Low	SiO2	Hexagonal	7	Tectosilicate	Silica Group	Uniaxial positive	None	2.65	150.49	151.15	153.81	159.8	255	255	255	54.88	22.71	159.91	1.1074	153.67	65.77	FALSE	255	0.118	58	(96, 96)	257	(96, 96)	1	(1, 1)	117686
F61-Quartz-CN-4-51-250deg.jpg	F61	Quartz	CN	250	Third Quadrant (250Â°)	R,G,B	3	JPEG	340	RGB	387	uint8	2025-06-12T08:41:31	.jpg	2024-07-30T15:43:14	16.55	Low	SiO2	Hexagonal	7	Tectosilicate	Silica Group	Uniaxial positive	None	2.65	225.7	225.89	227.19	229.98	255	255	255	56.98	6.54	230.14	1.1382	227.09	22.21	FALSE	255	0.132	139	(96, 96)	257	(96, 96)	1	(1, 1)	131580
F61-Quartz-CN-4-52-255deg.jpg	F61	Quartz	CN	255	Third Quadrant (255Â°)	R,G,B	3	JPEG	342	RGB	382	uint8	2025-06-12T08:41:31	.jpg	2024-07-30T15:43:25	15.48	Low	SiO2	Hexagonal	7	Tectosilicate	Silica Group	Uniaxial positive	None	2.65	222.91	225.89	224.86	225.77	255	255	255	32.79	5.09	226.78	1.117	225.52	23.71	FALSE	255	0.131	95	(96, 96)	257	(96, 96)	1	(1, 1)	130644
F61-Quartz-CN-4-53-260deg.jpg	F61	Quartz	CN	260	Third Quadrant (260Â°)	R,G,B	3	JPEG	333	RGB	369	uint8	2025-06-12T08:41:31	.jpg	2024-07-30T15:43:36	12.05	Low	SiO2	Hexagonal	7	Tectosilicate	Silica Group	Uniaxial positive	None	2.65	241.28	243.58	242.76	243.42	255	255	255	33.97	3.51	244.27	1.1081	243.28	13.16	FALSE	255	0.123	103	(96, 96)	257	(96, 96)	1	(1, 1)	122877
F61-Quartz-CN-4-54-265deg.jpg	F61	Quartz	CN	265	Third Quadrant (265Â°)	R,G,B	3	JPEG	432	RGB	373	uint8	2025-06-12T08:41:31	.jpg	2024-07-30T15:43:47	18.87	Low	SiO2	Hexagonal	7	Tectosilicate	Silica Group	Uniaxial positive	None	2.65	217.23	219.8	218.61	218.81	255	255	255	36.13	4.88	220.42	0.8634	219.22	29.2	FALSE	255	0.161	54	(96, 96)	257	(96, 96)	1	(1, 1)	161136
F61-Quartz-CN-4-55-270deg.jpg	F61	Quartz	CN	270	Three-quarter (270Â°)	R,G,B	3	JPEG	409	RGB	382	uint8	2025-06-12T08:41:31	.jpg	2024-07-30T15:43:59	19.78	Low	SiO2	Hexagonal	7	Tectosilicate	Silica Group	Uniaxial positive	None	2.65	211.94	214.76	213.38	213.44	255	255	255	37.72	5.36	215.36	0.934	214.06	31.21	FALSE	255	0.156	44	(96, 96)	257	(96, 96)	1	(1, 1)	156238
F61-Quartz-CN-4-56-275deg.jpg	F61	Quartz	CN	275	Fourth Quadrant (275Â°)	R,G,B	3	JPEG	436	RGB	412	uint8	2025-06-12T08:41:31	.jpg	2024-07-30T15:44:12	21.79	Low	SiO2	Hexagonal	7	Tectosilicate	Silica Group	Uniaxial positive	None	2.65	212.54	215.27	213.88	213.82	255	255	255	38.76	5.31	215.83	0.945	214.53	31.41	FALSE	255	0.18	45	(96, 96)	257	(96, 96)	1	(1, 1)	179632
F61-Quartz-CN-4-57-280deg.jpg	F61	Quartz	CN	280	Fourth Quadrant (280Â°)	R,G,B	3	JPEG	474	RGB	414	uint8	2025-06-12T08:41:31	.jpg	2024-07-30T15:45:08	23.75	Low	SiO2	Hexagonal	7	Tectosilicate	Silica Group	Uniaxial positive	None	2.65	208.79	211.29	209.95	209.76	255	255	255	40.61	5.48	211.92	0.8734	210.56	34.42	FALSE	255	0.196	41	(96, 96)	257	(96, 96)	1	(1, 1)	196236
F61-Quartz-CN-4-58-285deg.jpg	F61	Quartz	CN	285	Fourth Quadrant (285Â°)	R,G,B	3	JPEG	383	RGB	417	uint8	2025-06-12T08:41:31	.jpg	2024-07-30T15:45:20	17.59	Low	SiO2	Hexagonal	7	Tectosilicate	Silica Group	Uniaxial positive	None	2.65	212.89	215.79	214.34	214.34	255	255	255	33.9	4.91	216.12	1.0888	215.03	31.94	FALSE	255	0.16	40	(96, 96)	257	(96, 96)	1	(1, 1)	159711
F61-Quartz-CN-4-59-290deg.jpg	F61	Quartz	CN	290	Fourth Quadrant (290Â°)	R,G,B	3	JPEG	366	RGB	422	uint8	2025-06-12T08:41:29	.jpg	2024-07-30T15:45:30	19.6	Low	SiO2	Hexagonal	7	Tectosilicate	Silica Group	Uniaxial positive	None	2.65	210.54	213.74	212.14	212.15	255	255	255	36.26	5.6	214.2	1.153	212.91	32.35	FALSE	255	0.154	39	(96, 96)	257	(96, 96)	1	(1, 1)	154452
F61-Quartz-CN-4-6-25deg.jpg	F61	Quartz	CN	25	First Quadrant (25Â°)	R,G,B	3	JPEG	455	RGB	465	uint8	2025-06-12T08:41:31	.jpg	2024-07-30T15:30:45	29.47	Low	SiO2	Hexagonal	7	Tectosilicate	Silica Group	Uniaxial positive	None	2.65	211.2	215.27	212.76	211.8	255	255	255	40.34	6.82	215.53	1.022	213.78	29.47	FALSE	255	0.212	46	(96, 96)	257	(96, 96)	1	(1, 1)	211575
F61-Quartz-CN-4-60-295deg.jpg	F61	Quartz	CN	295	Fourth Quadrant (295Â°)	R,G,B	3	JPEG	377	RGB	452	uint8	2025-06-12T08:41:31	.jpg	2024-07-30T15:45:40	21.03	Low	SiO2	Hexagonal	7	Tectosilicate	Silica Group	Uniaxial positive	None	2.65	211.12	214.06	212.6	212.62	255	255	255	35.95	5.41	214.55	1.1989	213.31	34.23	FALSE	255	0.17	42	(96, 96)	257	(96, 96)	1	(1, 1)	170404
F61-Quartz-CN-4-61-300deg.jpg	F61	Quartz	CN	300	Fourth Quadrant (300Â°)	R,G,B	3	JPEG	358	RGB	446	uint8	2025-06-12T08:41:30	.jpg	2024-07-30T15:45:55	21.09	Low	SiO2	Hexagonal	7	Tectosilicate	Silica Group	Uniaxial positive	None	2.65	207.4	210.88	209.12	209.09	255	255	255	38.22	6.11	211.34	1.2458	209.96	33.15	FALSE	255	0.16	43	(96, 96)	257	(96, 96)	1	(1, 1)	159668
F61-Quartz-CN-4-62-305deg.jpg	F61	Quartz	CN	305	Fourth Quadrant (305Â°)	R,G,B	3	JPEG	371	RGB	433	uint8	2025-06-12T08:41:31	.jpg	2024-07-30T15:46:06	19.35	Low	SiO2	Hexagonal	7	Tectosilicate	Silica Group	Uniaxial positive	None	2.65	209.3	213.11	211.27	211.41	255	255	255	33.09	6.19	213.49	1.1671	212.18	33.77	FALSE	255	0.161	47	(96, 96)	257	(96, 96)	1	(1, 1)	160643
F61-Quartz-CN-4-63-310deg.jpg	F61	Quartz	CN	310	Fourth Quadrant (310Â°)	R,G,B	3	JPEG	336	RGB	396	uint8	2025-06-12T08:41:30	.jpg	2024-07-30T15:46:15	16.43	Low	SiO2	Hexagonal	7	Tectosilicate	Silica Group	Uniaxial positive	None	2.65	206.41	210.82	208.64	208.68	255	255	255	32.81	6.87	211.07	1.1786	209.69	35.11	FALSE	255	0.133	47	(96, 96)	257	(96, 96)	1	(1, 1)	133056
F61-Quartz-CN-4-64-315deg.jpg	F61	Quartz	CN	315	Fourth Quadrant (315Â°)	R,G,B	3	JPEG	341	RGB	439	uint8	2025-06-12T08:41:30	.jpg	2024-07-30T15:46:26	19.88	Low	SiO2	Hexagonal	7	Tectosilicate	Silica Group	Uniaxial positive	None	2.65	195.53	199.91	197.79	197.94	255	255	255	35.89	7.49	200.3	1.2874	198.83	39.18	FALSE	255	0.15	48	(96, 96)	257	(96, 96)	1	(1, 1)	149699
F61-Quartz-CN-4-65-320deg.jpg	F61	Quartz	CN	320	Fourth Quadrant (320Â°)	R,G,B	3	JPEG	341	RGB	441	uint8	2025-06-12T08:41:31	.jpg	2024-07-30T15:46:36	20.75	Low	SiO2	Hexagonal	7	Tectosilicate	Silica Group	Uniaxial positive	None	2.65	180.42	184.99	182.95	183.43	255	255	255	33.97	9.4	185.63	1.2933	184.01	52.53	FALSE	255	0.15	41	(96, 96)	257	(96, 96)	1	(1, 1)	150381
F61-Quartz-CN-4-66-325deg.jpg	F61	Quartz	CN	325	Fourth Quadrant (325Â°)	R,G,B	3	JPEG	334	RGB	437	uint8	2025-06-12T08:41:31	.jpg	2024-07-30T15:46:47	22.68	Low	SiO2	Hexagonal	7	Tectosilicate	Silica Group	Uniaxial positive	None	2.65	143.5	150.4	148.02	150.17	255	255	255	29.01	18.82	151.57	1.3084	149.56	66.81	FALSE	255	0.146	28	(96, 96)	257	(96, 96)	1	(1, 1)	145958
F61-Quartz-CN-4-67-330deg.jpg	F61	Quartz	CN	330	Fourth Quadrant (330Â°)	R,G,B	3	JPEG	333	RGB	397	uint8	2025-06-12T08:41:31	.jpg	2024-07-30T15:46:59	22.79	Low	SiO2	Hexagonal	7	Tectosilicate	Silica Group	Uniaxial positive	None	2.65	124.41	135.51	133.96	141.95	255	255	255	18.87	43.46	142.12	1.1922	136.17	68.5	FALSE	255	0.132	40	(96, 96)	257	(96, 96)	1	(1, 1)	132201
F61-Quartz-CN-4-68-335deg.jpg	F61	Quartz	CN	335	Fourth Quadrant (335Â°)	R,G,B	3	JPEG	348	RGB	369	uint8	2025-06-12T08:41:31	.jpg	2024-07-30T15:47:10	21.42	Low	SiO2	Hexagonal	7	Tectosilicate	Silica Group	Uniaxial positive	None	2.65	158.05	162.25	163.33	169.7	255	255	255	25.65	22.94	169.82	1.0603	164.01	57.81	FALSE	255	0.128	80	(96, 96)	257	(96, 96)	1	(1, 1)	128412
F61-Quartz-CN-4-69-340deg.jpg	F61	Quartz	CN	340	Fourth Quadrant (340Â°)	R,G,B	3	JPEG	337	RGB	337	uint8	2025-06-12T08:41:31	.jpg	2024-07-30T15:47:19	14.09	Low	SiO2	Hexagonal	7	Tectosilicate	Silica Group	Uniaxial positive	None	2.65	228.04	227.91	228.74	230.27	255	255	255	65.49	4.33	230.63	1	228.63	18.59	FALSE	255	0.114	145	(96, 96)	257	(96, 96)	1	(1, 1)	113569
F61-Quartz-CN-4-7-30deg.jpg	F61	Quartz	CN	30	First Quadrant (30Â°)	R,G,B	3	JPEG	483	RGB	477	uint8	2025-06-12T08:41:31	.jpg	2024-07-30T15:31:37	31.95	Low	SiO2	Hexagonal	7	Tectosilicate	Silica Group	Uniaxial positive	None	2.65	209.28	213.25	210.79	209.86	255	255	255	40.54	6.79	213.52	0.9876	211.8	30.67	FALSE	255	0.23	46	(96, 96)	257	(96, 96)	1	(1, 1)	230391
F61-Quartz-CN-4-70-345deg.jpg	F61	Quartz	CN	345	Fourth Quadrant (345Â°)	R,G,B	3	JPEG	325	RGB	383	uint8	2025-06-12T08:41:31	.jpg	2024-07-30T15:47:33	10.72	Low	SiO2	Hexagonal	7	Tectosilicate	Silica Group	Uniaxial positive	None	2.65	247.19	249.05	248.22	248.44	255	255	255	40.82	3	249.6	1.1785	248.66	8.75	FALSE	255	0.124	148	(96, 96)	257	(96, 96)	1	(1, 1)	124475
F61-Quartz-CN-4-71-350deg.jpg	F61	Quartz	CN	350	Fourth Quadrant (350Â°)	R,G,B	3	JPEG	308	RGB	371	uint8	2025-06-12T08:41:31	.jpg	2024-07-30T15:47:44	8.69	Low	SiO2	Hexagonal	7	Tectosilicate	Silica Group	Uniaxial positive	None	2.65	248.5	251.64	250.27	250.68	255	255	255	31.22	3.64	251.84	1.2045	251.01	7.79	FALSE	255	0.114	125	(96, 96)	257	(96, 96)	1	(1, 1)	114268
F61-Quartz-CN-4-72-355deg.jpg	F61	Quartz	CN	355	Fourth Quadrant (355Â°)	R,G,B	3	JPEG	344	RGB	393	uint8	2025-06-12T08:41:31	.jpg	2024-07-30T15:47:54	16.64	Low	SiO2	Hexagonal	7	Tectosilicate	Silica Group	Uniaxial positive	None	2.65	220.66	223.27	221.52	220.62	255	255	255	44.2	4.81	223.58	1.1424	222.2	24.39	FALSE	255	0.135	69	(96, 96)	257	(96, 96)	1	(1, 1)	135192
F61-Quartz-CN-4-8-35deg.jpg	F61	Quartz	CN	35	First Quadrant (35Â°)	R,G,B	3	JPEG	492	RGB	428	uint8	2025-06-12T08:41:31	.jpg	2024-07-30T15:31:55	29.3	Low	SiO2	Hexagonal	7	Tectosilicate	Silica Group	Uniaxial positive	None	2.65	207.44	211.59	208.97	207.89	255	255	255	41.28	7.06	211.82	0.8699	210.03	31.48	FALSE	255	0.211	47	(96, 96)	257	(96, 96)	1	(1, 1)	210576
F61-Quartz-CN-4-9-40deg.jpg	F61	Quartz	CN	40	First Quadrant (40Â°)	R,G,B	3	JPEG	481	RGB	418	uint8	2025-06-12T08:41:31	.jpg	2024-07-30T15:32:06	28.55	Low	SiO2	Hexagonal	7	Tectosilicate	Silica Group	Uniaxial positive	None	2.65	204.12	208.81	205.86	204.65	255	255	255	44.87	7.73	209	0.869	207.05	29.3	FALSE	255	0.201	55	(96, 96)	257	(96, 96)	1	(1, 1)	201058
F61-Quartz-CN-5-1-0deg.jpg	F61	Quartz	CN	0	Reference (0Â°)	R,G,B	3	JPEG	274	RGB	309	uint8	2025-06-12T08:41:31	.jpg	2024-07-30T12:45:00	10.02	Low	SiO2	Hexagonal	7	Tectosilicate	Silica Group	Uniaxial positive	None	2.65	243.35	241.23	242.02	241.49	255	255	255	68.44	3.15	243.6	1.1277	241.53	13.59	FALSE	255	0.085	177	(96, 96)	257	(96, 96)	1	(1, 1)	84666
F61-Quartz-CN-5-10-45deg.jpg	F61	Quartz	CN	45	First Quadrant (45Â°)	R,G,B	3	JPEG	277	RGB	312	uint8	2025-06-12T08:41:31	.jpg	2024-07-30T13:05:58	8.67	Low	SiO2	Hexagonal	7	Tectosilicate	Silica Group	Uniaxial positive	None	2.65	243.85	244.48	244.48	245.12	255	255	255	41.22	2.47	245.67	1.1264	244.6	9.64	FALSE	255	0.086	167	(96, 96)	257	(96, 96)	1	(1, 1)	86424
F61-Quartz-CN-5-11-50deg.jpg	F61	Quartz	CN	50	First Quadrant (50Â°)	R,G,B	3	JPEG	269	RGB	241	uint8	2025-06-12T08:41:31	.jpg	2024-07-30T13:06:06	6.41	Low	SiO2	Hexagonal	7	Tectosilicate	Silica Group	Uniaxial positive	None	2.65	248.86	250.47	249.96	250.56	255	255	255	30.87	2.46	251.06	0.8959	250.33	5.79	FALSE	255	0.065	207	(96, 96)	257	(96, 96)	1	(1, 1)	64829
F61-Quartz-CN-5-12-55deg.jpg	F61	Quartz	CN	55	First Quadrant (55Â°)	R,G,B	3	JPEG	256	RGB	279	uint8	2025-06-12T08:41:31	.jpg	2024-07-30T13:06:17	8.37	Low	SiO2	Hexagonal	7	Tectosilicate	Silica Group	Uniaxial positive	None	2.65	236.56	237.1	236.9	237.04	255	255	255	40.16	2.38	237.95	1.0898	237.03	15.67	FALSE	255	0.071	180	(96, 96)	257	(96, 96)	1	(1, 1)	71424
F61-Quartz-CN-5-13-60deg.jpg	F61	Quartz	CN	60	First Quadrant (60Â°)	R,G,B	3	JPEG	276	RGB	255	uint8	2025-06-12T08:41:31	.jpg	2024-07-30T13:06:28	9.31	Low	SiO2	Hexagonal	7	Tectosilicate	Silica Group	Uniaxial positive	None	2.65	228.97	229.54	229.26	229.27	255	255	255	50.97	3.03	230.57	0.9239	229.4	16.73	FALSE	255	0.07	175	(96, 96)	257	(96, 96)	1	(1, 1)	70380
F61-Quartz-CN-5-14-65deg.jpg	F61	Quartz	CN	65	First Quadrant (65Â°)	R,G,B	3	JPEG	265	RGB	254	uint8	2025-06-12T08:41:31	.jpg	2024-07-30T13:06:37	8.89	Low	SiO2	Hexagonal	7	Tectosilicate	Silica Group	Uniaxial positive	None	2.65	226.95	227.74	227.3	227.2	255	255	255	49.23	3.24	228.64	0.9585	227.49	18.13	FALSE	255	0.067	178	(96, 96)	257	(96, 96)	1	(1, 1)	67310
F61-Quartz-CN-5-15-70deg.jpg	F61	Quartz	CN	70	First Quadrant (70Â°)	R,G,B	3	JPEG	266	RGB	238	uint8	2025-06-12T08:41:31	.jpg	2024-07-30T13:06:47	8.73	Low	SiO2	Hexagonal	7	Tectosilicate	Silica Group	Uniaxial positive	None	2.65	223.82	224.81	224.14	223.79	255	255	255	51.59	3.56	225.59	0.8947	224.39	18.62	FALSE	255	0.063	176	(96, 96)	257	(96, 96)	1	(1, 1)	63308
F61-Quartz-CN-5-16-75deg.jpg	F61	Quartz	CN	75	First Quadrant (75Â°)	R,G,B	3	JPEG	276	RGB	232	uint8	2025-06-12T08:41:31	.jpg	2024-07-30T13:06:59	9.44	Low	SiO2	Hexagonal	7	Tectosilicate	Silica Group	Uniaxial positive	None	2.65	219.1	220.34	219.54	219.16	255	255	255	53.64	4.2	221.2	0.8406	219.86	19.86	FALSE	255	0.064	173	(96, 96)	257	(96, 96)	1	(1, 1)	64032
F61-Quartz-CN-5-17-80deg.jpg	F61	Quartz	CN	80	First Quadrant (80Â°)	R,G,B	3	JPEG	293	RGB	221	uint8	2025-06-12T08:41:31	.jpg	2024-07-30T13:07:10	9.52	Low	SiO2	Hexagonal	7	Tectosilicate	Silica Group	Uniaxial positive	None	2.65	215.2	216.82	215.8	215.38	255	255	255	50.84	4.74	217.6	0.7543	216.22	22.87	FALSE	255	0.065	153	(96, 96)	257	(96, 96)	1	(1, 1)	64753
F61-Quartz-CN-5-18-85deg.jpg	F61	Quartz	CN	85	First Quadrant (85Â°)	R,G,B	3	JPEG	264	RGB	242	uint8	2025-06-12T08:41:31	.jpg	2024-07-30T13:07:19	9.39	Low	SiO2	Hexagonal	7	Tectosilicate	Silica Group	Uniaxial positive	None	2.65	218.28	219.78	218.73	218.13	255	255	255	49.73	4.32	220.4	0.9167	219.13	22.45	FALSE	255	0.064	169	(96, 96)	257	(96, 96)	1	(1, 1)	63888
F61-Quartz-CN-5-19-90deg.jpg	F61	Quartz	CN	90	Perpendicular (90Â°)	R,G,B	3	JPEG	267	RGB	264	uint8	2025-06-12T08:41:31	.jpg	2024-07-30T13:07:28	9.34	Low	SiO2	Hexagonal	7	Tectosilicate	Silica Group	Uniaxial positive	None	2.65	223.43	224.8	223.85	223.33	255	255	255	44.64	3.68	225.31	0.9888	224.21	22.69	FALSE	255	0.07	171	(96, 96)	257	(96, 96)	1	(1, 1)	70488
F61-Quartz-CN-5-2-5deg.jpg	F61	Quartz	CN	5	First Quadrant (5Â°)	R,G,B	3	JPEG	287	RGB	296	uint8	2025-06-12T08:41:30	.jpg	2024-07-30T13:04:28	10.49	Low	SiO2	Hexagonal	7	Tectosilicate	Silica Group	Uniaxial positive	None	2.65	232.52	230.04	230.95	230.28	255	255	255	74.81	3.83	232.72	1.0314	230.37	20.21	FALSE	255	0.085	109	(96, 96)	257	(96, 96)	1	(1, 1)	84952
F61-Quartz-CN-5-20-95deg.jpg	F61	Quartz	CN	95	Second Quadrant (95Â°)	R,G,B	3	JPEG	275	RGB	225	uint8	2025-06-12T08:41:29	.jpg	2024-07-30T13:07:40	8.38	Low	SiO2	Hexagonal	7	Tectosilicate	Silica Group	Uniaxial positive	None	2.65	224.02	225.62	224.58	224.12	255	255	255	43.73	3.69	226.06	0.8182	225	21.19	FALSE	255	0.062	177	(96, 96)	257	(96, 96)	1	(1, 1)	61875
F61-Quartz-CN-5-21-100deg.jpg	F61	Quartz	CN	100	Second Quadrant (100Â°)	R,G,B	3	JPEG	277	RGB	254	uint8	2025-06-12T08:41:30	.jpg	2024-07-30T13:07:51	8.29	Low	SiO2	Hexagonal	7	Tectosilicate	Silica Group	Uniaxial positive	None	2.65	222.57	224.51	223.33	222.9	255	255	255	39.3	3.72	224.8	0.917	223.82	24.1	FALSE	255	0.07	182	(96, 96)	257	(96, 96)	1	(1, 1)	70358
F61-Quartz-CN-5-22-105deg.jpg	F61	Quartz	CN	105	Second Quadrant (105Â°)	R,G,B	3	JPEG	269	RGB	266	uint8	2025-06-12T08:41:31	.jpg	2024-07-30T13:08:05	9.36	Low	SiO2	Hexagonal	7	Tectosilicate	Silica Group	Uniaxial positive	None	2.65	209.32	211.41	210.12	209.64	255	255	255	38.59	4.42	211.71	0.9888	210.66	35.53	FALSE	255	0.072	151	(96, 96)	257	(96, 96)	1	(1, 1)	71554
F61-Quartz-CN-5-23-110deg.jpg	F61	Quartz	CN	110	Second Quadrant (110Â°)	R,G,B	3	JPEG	288	RGB	276	uint8	2025-06-12T08:41:31	.jpg	2024-07-30T13:08:17	11.09	Low	SiO2	Hexagonal	7	Tectosilicate	Silica Group	Uniaxial positive	None	2.65	196.02	196.04	196.9	198.63	255	255	255	53.21	6.19	198.95	0.9583	196.81	46.14	FALSE	255	0.079	124	(96, 96)	257	(96, 96)	1	(1, 1)	79488
F61-Quartz-CN-5-24-115deg.jpg	F61	Quartz	CN	115	Second Quadrant (115Â°)	R,G,B	3	JPEG	275	RGB	296	uint8	2025-06-12T08:41:31	.jpg	2024-07-30T13:08:30	11.88	Low	SiO2	Hexagonal	7	Tectosilicate	Silica Group	Uniaxial positive	None	2.65	185.39	188.22	189.03	193.49	255	255	255	19.91	13.63	193.56	1.0764	189.48	51.24	FALSE	255	0.081	124	(96, 96)	257	(96, 96)	1	(1, 1)	81400
F61-Quartz-CN-5-25-120deg.jpg	F61	Quartz	CN	120	Second Quadrant (120Â°)	R,G,B	3	JPEG	279	RGB	284	uint8	2025-06-12T08:41:30	.jpg	2024-07-30T13:08:43	11.97	Low	SiO2	Hexagonal	7	Tectosilicate	Silica Group	Uniaxial positive	None	2.65	185.55	186.79	188.22	192.31	255	255	255	36.5	12.08	192.38	1.0179	188.31	52.21	FALSE	255	0.079	123	(96, 96)	257	(96, 96)	1	(1, 1)	79236
F61-Quartz-CN-5-26-125deg.jpg	F61	Quartz	CN	125	Second Quadrant (125Â°)	R,G,B	3	JPEG	236	RGB	277	uint8	2025-06-12T08:41:30	.jpg	2024-07-30T13:08:55	7.99	Low	SiO2	Hexagonal	7	Tectosilicate	Silica Group	Uniaxial positive	None	2.65	233.38	232.86	233.53	234.36	255	255	255	62.62	2.88	234.84	1.1737	233.36	18.29	FALSE	255	0.065	183	(96, 96)	257	(96, 96)	1	(1, 1)	65372
F61-Quartz-CN-5-27-130deg.jpg	F61	Quartz	CN	130	Second Quadrant (130Â°)	R,G,B	3	JPEG	266	RGB	275	uint8	2025-06-12T08:41:31	.jpg	2024-07-30T13:09:07	8.74	Low	SiO2	Hexagonal	7	Tectosilicate	Silica Group	Uniaxial positive	None	2.65	229.96	229.35	229.77	229.98	255	255	255	61.74	2.54	230.87	1.0338	229.6	20.6	FALSE	255	0.073	171	(96, 96)	257	(96, 96)	1	(1, 1)	73150
F61-Quartz-CN-5-28-135deg.jpg	F61	Quartz	CN	135	Second Quadrant (135Â°)	R,G,B	3	JPEG	274	RGB	269	uint8	2025-06-12T08:41:31	.jpg	2024-07-30T13:09:17	7.73	Low	SiO2	Hexagonal	7	Tectosilicate	Silica Group	Uniaxial positive	None	2.65	245.2	245.69	245.01	244.13	255	255	255	53.05	2.55	246.22	0.9818	245.16	8.79	FALSE	255	0.074	208	(96, 96)	257	(96, 96)	1	(1, 1)	73706
F61-Quartz-CN-5-29-140deg.jpg	F61	Quartz	CN	140	Second Quadrant (140Â°)	R,G,B	3	JPEG	275	RGB	256	uint8	2025-06-12T08:41:31	.jpg	2024-07-30T13:09:29	6.96	Low	SiO2	Hexagonal	7	Tectosilicate	Silica Group	Uniaxial positive	None	2.65	247.89	250.33	248.5	247.28	255	255	255	51.04	4.25	250.49	0.9309	249.17	6.16	FALSE	255	0.07	216	(96, 96)	257	(96, 96)	1	(1, 1)	70400
F61-Quartz-CN-5-3-10deg.jpg	F61	Quartz	CN	10	First Quadrant (10Â°)	R,G,B	3	JPEG	282	RGB	275	uint8	2025-06-12T08:41:31	.jpg	2024-07-30T13:04:38	10.63	Low	SiO2	Hexagonal	7	Tectosilicate	Silica Group	Uniaxial positive	None	2.65	225.18	222.7	223.56	222.79	255	255	255	71.31	4.32	225.44	0.9752	223	26.62	FALSE	255	0.078	155	(96, 96)	257	(96, 96)	1	(1, 1)	77550
F61-Quartz-CN-5-30-145deg.jpg	F61	Quartz	CN	145	Second Quadrant (145Â°)	R,G,B	3	JPEG	258	RGB	257	uint8	2025-06-12T08:41:31	.jpg	2024-07-30T13:09:45	3.57	Low	SiO2	Hexagonal	7	Tectosilicate	Silica Group	Uniaxial positive	None	2.65	249.13	254.27	252.11	252.94	247	255	254	33.47	5.5	254.33	0.9961	253.36	3.85	FALSE	255	0.066	137	(96, 96)	257	(96, 96)	1	(1, 1)	66306
F61-Quartz-CN-5-31-150deg.jpg	F61	Quartz	CN	150	Second Quadrant (150Â°)	R,G,B	3	JPEG	259	RGB	255	uint8	2025-06-12T08:41:31	.jpg	2024-07-30T13:09:59	2.01	Low	SiO2	Hexagonal	7	Tectosilicate	Silica Group	Uniaxial positive	None	2.65	249.19	254.98	252.79	254.2	247	255	254	27.62	5.79	254.98	0.9846	254.19	0.48	FALSE	255	0.066	242	(96, 96)	257	(96, 96)	1	(1, 1)	66045
F61-Quartz-CN-5-32-155deg.jpg	F61	Quartz	CN	155	Second Quadrant (155Â°)	R,G,B	3	JPEG	250	RGB	265	uint8	2025-06-12T08:41:31	.jpg	2024-07-30T13:10:10	1.94	Low	SiO2	Hexagonal	7	Tectosilicate	Silica Group	Uniaxial positive	None	2.65	249.09	254.99	252.76	254.19	247	255	254	28.21	5.89	254.99	1.06	254.19	0.42	FALSE	255	0.066	246	(96, 96)	257	(96, 96)	1	(1, 1)	66250
F61-Quartz-CN-5-33-160deg.jpg	F61	Quartz	CN	160	Second Quadrant (160Â°)	R,G,B	3	JPEG	245	RGB	279	uint8	2025-06-12T08:41:31	.jpg	2024-07-30T13:10:25	2.04	Low	SiO2	Hexagonal	7	Tectosilicate	Silica Group	Uniaxial positive	None	2.65	248.99	254.98	252.71	254.17	247	255	254	28.65	6	254.98	1.1388	254.17	0.46	FALSE	255	0.068	238	(96, 96)	257	(96, 96)	1	(1, 1)	68355
F61-Quartz-CN-5-34-165deg.jpg	F61	Quartz	CN	165	Second Quadrant (165Â°)	R,G,B	3	JPEG	261	RGB	258	uint8	2025-06-12T08:41:30	.jpg	2024-07-30T13:10:53	2.01	Low	SiO2	Hexagonal	7	Tectosilicate	Silica Group	Uniaxial positive	None	2.65	248.62	254.99	252.58	254.13	247	255	254	30.49	6.37	254.99	0.9885	254.12	0.37	FALSE	255	0.067	246	(96, 96)	257	(96, 96)	1	(1, 1)	67338
F61-Quartz-CN-5-35-170deg.jpg	F61	Quartz	CN	170	Second Quadrant (170Â°)	R,G,B	3	JPEG	285	RGB	322	uint8	2025-06-12T08:41:31	.jpg	2024-07-30T13:11:03	2.56	Low	SiO2	Hexagonal	7	Tectosilicate	Silica Group	Uniaxial positive	None	2.65	250.2	254.96	253.14	254.28	247	255	254	23.63	4.77	254.96	1.1298	254.3	0.61	FALSE	255	0.092	244	(96, 96)	257	(96, 96)	1	(1, 1)	91770
F61-Quartz-CN-5-36-175deg.jpg	F61	Quartz	CN	175	Second Quadrant (175Â°)	R,G,B	3	JPEG	257	RGB	313	uint8	2025-06-12T08:41:31	.jpg	2024-07-30T13:11:12	2.22	Low	SiO2	Hexagonal	7	Tectosilicate	Silica Group	Uniaxial positive	None	2.65	250.03	254.99	253.11	254.32	247	255	254	24.02	4.96	254.99	1.2179	254.32	0.48	FALSE	255	0.08	247	(96, 96)	257	(96, 96)	1	(1, 1)	80441
F61-Quartz-CN-5-37-180deg.jpg	F61	Quartz	CN	180	Opposite (180Â°)	R,G,B	3	JPEG	273	RGB	341	uint8	2025-06-12T08:41:31	.jpg	2024-07-30T13:11:21	2.46	Low	SiO2	Hexagonal	7	Tectosilicate	Silica Group	Uniaxial positive	None	2.65	250.37	254.99	253.24	254.37	247	255	254	22.33	4.62	254.99	1.2491	254.36	0.5	FALSE	255	0.093	249	(96, 96)	257	(96, 96)	1	(1, 1)	93093
F61-Quartz-CN-5-38-185deg.jpg	F61	Quartz	CN	185	Third Quadrant (185Â°)	R,G,B	3	JPEG	301	RGB	350	uint8	2025-06-12T08:41:31	.jpg	2024-07-30T13:11:32	2.57	Low	SiO2	Hexagonal	7	Tectosilicate	Silica Group	Uniaxial positive	None	2.65	250.37	254.99	253.24	254.37	247	255	254	22.08	4.62	254.99	1.1628	254.36	0.5	FALSE	255	0.105	250	(96, 96)	257	(96, 96)	1	(1, 1)	105350
F61-Quartz-CN-5-39-190deg.jpg	F61	Quartz	CN	190	Third Quadrant (190Â°)	R,G,B	3	JPEG	288	RGB	296	uint8	2025-06-12T08:41:31	.jpg	2024-07-30T13:11:42	2.56	Low	SiO2	Hexagonal	7	Tectosilicate	Silica Group	Uniaxial positive	None	2.65	249.99	254.93	253.05	254.22	247	255	254	24.44	4.96	254.93	1.0278	254.24	0.71	FALSE	255	0.085	240	(96, 96)	257	(96, 96)	1	(1, 1)	85248
F61-Quartz-CN-5-4-15deg.jpg	F61	Quartz	CN	15	First Quadrant (15Â°)	R,G,B	3	JPEG	269	RGB	296	uint8	2025-06-12T08:41:31	.jpg	2024-07-30T13:04:49	11.78	Low	SiO2	Hexagonal	7	Tectosilicate	Silica Group	Uniaxial positive	None	2.65	189.7	186.31	187.61	186.82	255	255	255	74.36	7.62	189.94	1.1004	186.84	56.25	FALSE	255	0.08	100	(96, 96)	257	(96, 96)	1	(1, 1)	79624
F61-Quartz-CN-5-40-195deg.jpg	F61	Quartz	CN	195	Third Quadrant (195Â°)	R,G,B	3	JPEG	271	RGB	316	uint8	2025-06-12T08:41:30	.jpg	2024-07-30T13:12:09	10.06	Low	SiO2	Hexagonal	7	Tectosilicate	Silica Group	Uniaxial positive	None	2.65	228.05	226.09	226.63	225.74	255	255	255	69.7	3.87	228.37	1.1661	226.2	22.87	FALSE	255	0.086	138	(96, 96)	257	(96, 96)	1	(1, 1)	85636
F61-Quartz-CN-5-41-200deg.jpg	F61	Quartz	CN	200	Third Quadrant (200Â°)	R,G,B	3	JPEG	249	RGB	291	uint8	2025-06-12T08:41:30	.jpg	2024-07-30T13:12:20	11.38	Low	SiO2	Hexagonal	7	Tectosilicate	Silica Group	Uniaxial positive	None	2.65	166.38	165.22	165.23	164.1	255	255	255	65.37	8.11	167.16	1.1687	165.01	67.17	FALSE	255	0.072	75	(96, 96)	257	(96, 96)	1	(1, 1)	72459
F61-Quartz-CN-5-42-205deg.jpg	F61	Quartz	CN	205	Third Quadrant (205Â°)	R,G,B	3	JPEG	264	RGB	302	uint8	2025-06-12T08:41:31	.jpg	2024-07-30T13:12:30	11.64	Low	SiO2	Hexagonal	7	Tectosilicate	Silica Group	Uniaxial positive	None	2.65	121.4	119.24	121.11	122.7	255	255	255	91.06	20.78	123.19	1.1439	120.5	100.12	FALSE	255	0.08	28	(96, 96)	257	(96, 96)	1	(1, 1)	79728
F61-Quartz-CN-5-43-210deg.jpg	F61	Quartz	CN	210	Third Quadrant (210Â°)	R,G,B	3	JPEG	252	RGB	305	uint8	2025-06-12T08:41:31	.jpg	2024-07-30T13:12:41	12.26	Low	SiO2	Hexagonal	7	Tectosilicate	Silica Group	Uniaxial positive	None	2.65	128.95	128.64	129.18	129.96	255	255	255	63.25	12.48	130.8	1.2103	129.06	92.3	FALSE	255	0.077	32	(96, 96)	257	(96, 96)	1	(1, 1)	76860
F61-Quartz-CN-5-44-215deg.jpg	F61	Quartz	CN	215	Third Quadrant (215Â°)	R,G,B	3	JPEG	248	RGB	278	uint8	2025-06-12T08:41:30	.jpg	2024-07-30T13:12:54	10.71	Low	SiO2	Hexagonal	7	Tectosilicate	Silica Group	Uniaxial positive	None	2.65	177.73	178.2	176.9	174.77	255	255	255	57.66	8.44	179	1.121	177.12	59.14	FALSE	255	0.069	69	(96, 96)	257	(96, 96)	1	(1, 1)	68944
F61-Quartz-CN-5-45-220deg.jpg	F61	Quartz	CN	220	Third Quadrant (220Â°)	R,G,B	3	JPEG	268	RGB	279	uint8	2025-06-12T08:41:31	.jpg	2024-07-30T13:13:05	10.5	Low	SiO2	Hexagonal	7	Tectosilicate	Silica Group	Uniaxial positive	None	2.65	216.71	217.97	216.08	213.57	255	255	255	58	6.63	218.5	1.041	216.52	28.78	FALSE	255	0.075	89	(96, 96)	257	(96, 96)	1	(1, 1)	74772
F61-Quartz-CN-5-46-225deg.jpg	F61	Quartz	CN	225	Third Quadrant (225Â°)	R,G,B	3	JPEG	261	RGB	277	uint8	2025-06-12T08:41:31	.jpg	2024-07-30T13:13:16	4.15	Low	SiO2	Hexagonal	7	Tectosilicate	Silica Group	Uniaxial positive	None	2.65	249.3	253.23	251.53	252.06	247	255	254	33.57	4.74	253.43	1.0613	252.49	6.54	FALSE	255	0.072	129	(96, 96)	257	(96, 96)	1	(1, 1)	72297
F61-Quartz-CN-5-47-230deg.jpg	F61	Quartz	CN	230	Third Quadrant (230Â°)	R,G,B	3	JPEG	249	RGB	266	uint8	2025-06-12T08:41:31	.jpg	2024-07-30T13:13:28	1.92	Low	SiO2	Hexagonal	7	Tectosilicate	Silica Group	Uniaxial positive	None	2.65	249.51	254.99	252.92	254.27	247	255	254	25.5	5.48	254.99	1.0683	254.27	0.47	FALSE	255	0.066	241	(96, 96)	257	(96, 96)	1	(1, 1)	66234
F61-Quartz-CN-5-48-235deg.jpg	F61	Quartz	CN	235	Third Quadrant (235Â°)	R,G,B	3	JPEG	251	RGB	255	uint8	2025-06-12T08:41:30	.jpg	2024-07-30T13:13:39	1.86	Low	SiO2	Hexagonal	7	Tectosilicate	Silica Group	Uniaxial positive	None	2.65	248.88	254.99	252.69	254.19	247	255	254	28.34	6.12	254.99	1.0159	254.19	0.42	FALSE	255	0.064	243	(96, 96)	257	(96, 96)	1	(1, 1)	64005
F61-Quartz-CN-5-49-240deg.jpg	F61	Quartz	CN	240	Third Quadrant (240Â°)	R,G,B	3	JPEG	247	RGB	261	uint8	2025-06-12T08:41:31	.jpg	2024-07-30T13:13:50	1.93	Low	SiO2	Hexagonal	7	Tectosilicate	Silica Group	Uniaxial positive	None	2.65	248.66	254.98	252.6	254.15	247	255	254	29.31	6.33	254.98	1.0567	254.15	0.41	FALSE	255	0.064	238	(96, 96)	257	(96, 96)	1	(1, 1)	64467
F61-Quartz-CN-5-5-20deg.jpg	F61	Quartz	CN	20	First Quadrant (20Â°)	R,G,B	3	JPEG	301	RGB	307	uint8	2025-06-12T08:41:31	.jpg	2024-07-30T13:05:00	14.11	Low	SiO2	Hexagonal	7	Tectosilicate	Silica Group	Uniaxial positive	None	2.65	164.33	160.11	163.12	164.94	255	255	255	88.67	14.09	165.8	1.0199	162.03	76.23	FALSE	255	0.092	64	(96, 96)	257	(96, 96)	1	(1, 1)	92407
F61-Quartz-CN-5-50-245deg.jpg	F61	Quartz	CN	245	Third Quadrant (245Â°)	R,G,B	3	JPEG	247	RGB	244	uint8	2025-06-12T08:41:30	.jpg	2024-07-30T13:14:06	1.89	Low	SiO2	Hexagonal	7	Tectosilicate	Silica Group	Uniaxial positive	None	2.65	248.47	254.99	252.53	254.14	247	255	254	29.94	6.51	254.99	0.9879	254.14	0.4	FALSE	255	0.06	236	(96, 96)	257	(96, 96)	1	(1, 1)	60268
F61-Quartz-CN-5-51-250deg.jpg	F61	Quartz	CN	250	Third Quadrant (250Â°)	R,G,B	3	JPEG	252	RGB	215	uint8	2025-06-12T08:41:31	.jpg	2024-07-30T13:14:22	1.74	Low	SiO2	Hexagonal	7	Tectosilicate	Silica Group	Uniaxial positive	None	2.65	248.51	254.98	252.54	254.13	247	255	254	30.2	6.48	254.98	0.8532	254.13	0.4	FALSE	255	0.054	239	(96, 96)	257	(96, 96)	1	(1, 1)	54180
F61-Quartz-CN-5-52-255deg.jpg	F61	Quartz	CN	255	Third Quadrant (255Â°)	R,G,B	3	JPEG	272	RGB	266	uint8	2025-06-12T08:41:31	.jpg	2024-07-30T15:23:50	2.07	Low	SiO2	Hexagonal	7	Tectosilicate	Silica Group	Uniaxial positive	None	2.65	249.01	254.98	252.73	254.19	247	255	254	28.26	5.97	254.98	0.9779	254.19	0.44	FALSE	255	0.072	236	(96, 96)	257	(96, 96)	1	(1, 1)	72352
F61-Quartz-CN-5-53-260deg.jpg	F61	Quartz	CN	260	Third Quadrant (260Â°)	R,G,B	3	JPEG	266	RGB	266	uint8	2025-06-12T08:41:31	.jpg	2024-07-30T15:24:00	2.09	Low	SiO2	Hexagonal	7	Tectosilicate	Silica Group	Uniaxial positive	None	2.65	249.28	254.98	252.82	254.21	247	255	254	27.08	5.69	254.98	1	254.21	0.65	FALSE	255	0.071	219	(96, 96)	257	(96, 96)	1	(1, 1)	70756
F61-Quartz-CN-5-54-265deg.jpg	F61	Quartz	CN	265	Third Quadrant (265Â°)	R,G,B	3	JPEG	237	RGB	250	uint8	2025-06-12T08:41:31	.jpg	2024-07-30T15:24:15	2.8	Low	SiO2	Hexagonal	7	Tectosilicate	Silica Group	Uniaxial positive	None	2.65	250.56	254.14	252.65	253.24	249	255	254	30.58	3.97	254.26	1.0549	253.46	2.82	FALSE	255	0.059	208	(96, 96)	257	(96, 96)	1	(1, 1)	59250
F61-Quartz-CN-5-55-270deg.jpg	F61	Quartz	CN	270	Three-quarter (270Â°)	R,G,B	3	JPEG	238	RGB	261	uint8	2025-06-12T08:41:31	.jpg	2024-07-30T15:24:23	6.82	Low	SiO2	Hexagonal	7	Tectosilicate	Silica Group	Uniaxial positive	None	2.65	236.01	235.12	234.55	232.51	255	255	255	64.84	4.55	236.48	1.0966	234.44	17.39	FALSE	255	0.062	157	(96, 96)	257	(96, 96)	1	(1, 1)	62118
F61-Quartz-CN-5-56-275deg.jpg	F61	Quartz	CN	275	Fourth Quadrant (275Â°)	R,G,B	3	JPEG	273	RGB	288	uint8	2025-06-12T08:41:31	.jpg	2024-07-30T15:24:32	9.77	Low	SiO2	Hexagonal	7	Tectosilicate	Silica Group	Uniaxial positive	None	2.65	210.46	209.7	208.65	205.78	255	255	255	59.49	7.57	211.07	1.0549	208.62	39.8	FALSE	255	0.079	125	(96, 96)	257	(96, 96)	1	(1, 1)	78624
F61-Quartz-CN-5-57-280deg.jpg	F61	Quartz	CN	280	Fourth Quadrant (280Â°)	R,G,B	3	JPEG	261	RGB	304	uint8	2025-06-12T08:41:31	.jpg	2024-07-30T15:24:43	12.04	Low	SiO2	Hexagonal	7	Tectosilicate	Silica Group	Uniaxial positive	None	2.65	179.98	178.44	177.84	175.09	255	255	255	63.85	10.84	180.56	1.1648	177.62	62.32	FALSE	255	0.079	17	(96, 96)	257	(96, 96)	1	(1, 1)	79344
F61-Quartz-CN-5-58-285deg.jpg	F61	Quartz	CN	285	Fourth Quadrant (285Â°)	R,G,B	3	JPEG	276	RGB	287	uint8	2025-06-12T08:41:31	.jpg	2024-07-30T15:24:52	12.55	Low	SiO2	Hexagonal	7	Tectosilicate	Silica Group	Uniaxial positive	None	2.65	148.8	146.88	146.95	145.18	255	255	255	65.47	14.56	149.23	1.0399	146.58	88.56	FALSE	255	0.079	4	(96, 96)	257	(96, 96)	1	(1, 1)	79212
F61-Quartz-CN-5-59-290deg.jpg	F61	Quartz	CN	290	Fourth Quadrant (290Â°)	R,G,B	3	JPEG	255	RGB	301	uint8	2025-06-12T08:41:30	.jpg	2024-07-30T15:25:05	10.64	Low	SiO2	Hexagonal	7	Tectosilicate	Silica Group	Uniaxial positive	None	2.65	122.69	120.3	121.14	120.43	255	255	255	71.08	28.66	122.91	1.1804	120.6	110.17	FALSE	255	0.077	7	(96, 96)	257	(96, 96)	1	(1, 1)	76755
F61-Quartz-CN-5-6-25deg.jpg	F61	Quartz	CN	25	First Quadrant (25Â°)	R,G,B	3	JPEG	277	RGB	293	uint8	2025-06-12T08:41:31	.jpg	2024-07-30T13:05:10	13.22	Low	SiO2	Hexagonal	7	Tectosilicate	Silica Group	Uniaxial positive	None	2.65	152.72	149.74	153.84	159.06	255	255	255	79.52	26.28	159.15	1.0578	152.87	83.11	FALSE	255	0.081	62	(96, 96)	257	(96, 96)	1	(1, 1)	81161
F61-Quartz-CN-5-61-300deg.jpg	F61	Quartz	CN	300	Fourth Quadrant (300Â°)	R,G,B	3	JPEG	229	RGB	299	uint8	2025-06-12T08:41:31	.jpg	2024-07-30T15:25:30	10.27	Low	SiO2	Hexagonal	7	Tectosilicate	Silica Group	Uniaxial positive	None	2.65	109.64	105.91	108.29	109.34	255	255	255	92.67	69.94	110.31	1.3057	107.34	118.1	FALSE	255	0.068	0	(96, 96)	257	(96, 96)	1	(1, 1)	68471
F61-Quartz-CN-5-62-305deg.jpg	F61	Quartz	CN	305	Fourth Quadrant (305Â°)	R,G,B	3	JPEG	254	RGB	279	uint8	2025-06-12T08:41:30	.jpg	2024-07-30T15:25:47	11.58	Low	SiO2	Hexagonal	7	Tectosilicate	Silica Group	Uniaxial positive	None	2.65	137.58	134.57	135.47	134.26	255	255	255	75.42	16.5	137.87	1.0984	134.81	91.36	FALSE	255	0.071	24	(96, 96)	257	(96, 96)	1	(1, 1)	70866
F61-Quartz-CN-5-63-310deg.jpg	F61	Quartz	CN	310	Fourth Quadrant (310Â°)	R,G,B	3	JPEG	273	RGB	300	uint8	2025-06-12T08:41:30	.jpg	2024-07-30T15:25:55	10.99	Low	SiO2	Hexagonal	7	Tectosilicate	Silica Group	Uniaxial positive	None	2.65	202.09	199.53	199.73	197.55	255	255	255	70.68	7.52	202.33	1.0989	199.24	43.23	FALSE	255	0.082	116	(96, 96)	257	(96, 96)	1	(1, 1)	81900
F61-Quartz-CN-5-64-315deg.jpg	F61	Quartz	CN	315	Fourth Quadrant (315Â°)	R,G,B	3	JPEG	257	RGB	287	uint8	2025-06-12T08:41:31	.jpg	2024-07-30T15:26:05	9.44	Low	SiO2	Hexagonal	7	Tectosilicate	Silica Group	Uniaxial positive	None	2.65	232.71	230.03	230.78	229.62	255	255	255	75.01	4.51	232.93	1.1167	230.2	20.85	FALSE	255	0.074	161	(96, 96)	257	(96, 96)	1	(1, 1)	73759
F61-Quartz-CN-5-65-320deg.jpg	F61	Quartz	CN	320	Fourth Quadrant (320Â°)	R,G,B	3	JPEG	282	RGB	278	uint8	2025-06-12T08:41:31	.jpg	2024-07-30T15:26:15	2.48	Low	SiO2	Hexagonal	7	Tectosilicate	Silica Group	Uniaxial positive	None	2.65	250.47	254.88	253.2	254.24	249	255	254	24.52	4.45	254.9	0.9858	254.23	0.89	FALSE	255	0.078	218	(96, 96)	257	(96, 96)	1	(1, 1)	78396
F61-Quartz-CN-5-66-325deg.jpg	F61	Quartz	CN	325	Fourth Quadrant (325Â°)	R,G,B	3	JPEG	273	RGB	281	uint8	2025-06-12T08:41:31	.jpg	2024-07-30T15:26:23	2.21	Low	SiO2	Hexagonal	7	Tectosilicate	Silica Group	Uniaxial positive	None	2.65	250.35	254.98	253.2	254.29	249	255	254	24.93	4.63	254.98	1.0293	254.28	0.63	FALSE	255	0.077	217	(96, 96)	257	(96, 96)	1	(1, 1)	76713
F61-Quartz-CN-5-67-330deg.jpg	F61	Quartz	CN	330	Fourth Quadrant (330Â°)	R,G,B	3	JPEG	255	RGB	278	uint8	2025-06-12T08:41:31	.jpg	2024-07-30T15:26:33	2.04	Low	SiO2	Hexagonal	7	Tectosilicate	Silica Group	Uniaxial positive	None	2.65	250.03	254.98	253.08	254.23	249	255	254	26.82	4.95	254.98	1.0902	254.23	0.58	FALSE	255	0.071	222	(96, 96)	257	(96, 96)	1	(1, 1)	70890
F61-Quartz-CN-5-68-335deg.jpg	F61	Quartz	CN	335	Fourth Quadrant (335Â°)	R,G,B	3	JPEG	273	RGB	271	uint8	2025-06-12T08:41:31	.jpg	2024-07-30T15:26:42	2.28	Low	SiO2	Hexagonal	7	Tectosilicate	Silica Group	Uniaxial positive	None	2.65	250.01	254.77	252.95	254.07	249	255	254	27.5	4.88	254.83	0.9927	254.04	2.97	FALSE	255	0.074	171	(96, 96)	257	(96, 96)	1	(1, 1)	73983
F61-Quartz-CN-5-69-340deg.jpg	F61	Quartz	CN	340	Fourth Quadrant (340Â°)	R,G,B	3	JPEG	279	RGB	255	uint8	2025-06-12T08:41:31	.jpg	2024-07-30T15:26:59	2.2	Low	SiO2	Hexagonal	7	Tectosilicate	Silica Group	Uniaxial positive	None	2.65	249.77	254.85	252.9	254.08	249	255	254	28.59	5.13	254.87	0.914	254.07	2.34	FALSE	255	0.071	168	(96, 96)	257	(96, 96)	1	(1, 1)	71145
F61-Quartz-CN-5-7-30deg.jpg	F61	Quartz	CN	30	First Quadrant (30Â°)	R,G,B	3	JPEG	278	RGB	275	uint8	2025-06-12T08:41:31	.jpg	2024-07-30T13:05:22	12.08	Low	SiO2	Hexagonal	7	Tectosilicate	Silica Group	Uniaxial positive	None	2.65	185.99	185.13	188.27	193.69	255	255	255	64.47	15.43	193.73	0.9892	187.8	52.31	FALSE	255	0.076	95	(96, 96)	257	(96, 96)	1	(1, 1)	76450
F61-Quartz-CN-5-70-345deg.jpg	F61	Quartz	CN	345	Fourth Quadrant (345Â°)	R,G,B	3	JPEG	260	RGB	244	uint8	2025-06-12T08:41:31	.jpg	2024-07-30T15:27:11	1.96	Low	SiO2	Hexagonal	7	Tectosilicate	Silica Group	Uniaxial positive	None	2.65	249.46	254.97	252.85	254.12	249	255	254	30.44	5.52	254.98	0.9385	254.12	0.57	FALSE	255	0.063	227	(96, 96)	257	(96, 96)	1	(1, 1)	63440
F61-Quartz-CN-5-71-350deg.jpg	F61	Quartz	CN	350	Fourth Quadrant (350Â°)	R,G,B	3	JPEG	243	RGB	229	uint8	2025-06-12T08:41:30	.jpg	2024-07-30T15:27:21	1.89	Low	SiO2	Hexagonal	7	Tectosilicate	Silica Group	Uniaxial positive	None	2.65	249.32	254.87	252.74	254.02	249	255	254	31.62	5.62	254.91	0.9424	254	2.02	FALSE	255	0.056	188	(96, 96)	257	(96, 96)	1	(1, 1)	55647
F61-Quartz-CN-5-72-355deg.jpg	F61	Quartz	CN	355	Fourth Quadrant (355Â°)	R,G,B	3	JPEG	236	RGB	221	uint8	2025-06-12T08:41:31	.jpg	2024-07-30T15:27:31	1.73	Low	SiO2	Hexagonal	7	Tectosilicate	Silica Group	Uniaxial positive	None	2.65	249.25	254.98	252.78	254.1	249	255	254	31.88	5.73	254.98	0.9364	254.09	0.36	FALSE	255	0.052	245	(96, 96)	257	(96, 96)	1	(1, 1)	52156
F61-Quartz-CN-5-8-35deg.jpg	F61	Quartz	CN	35	First Quadrant (35Â°)	R,G,B	3	JPEG	293	RGB	265	uint8	2025-06-12T08:41:31	.jpg	2024-07-30T13:05:33	9.21	Low	SiO2	Hexagonal	7	Tectosilicate	Silica Group	Uniaxial positive	None	2.65	234.95	233.97	236.02	239.14	255	255	255	74.93	6.27	239.19	0.9044	235.63	16.27	FALSE	255	0.078	170	(96, 96)	257	(96, 96)	1	(1, 1)	77645
F61-Quartz-CN-5-9-40deg.jpg	F61	Quartz	CN	40	First Quadrant (40Â°)	R,G,B	3	JPEG	294	RGB	317	uint8	2025-06-12T08:41:29	.jpg	2024-07-30T13:05:47	6.73	Low	SiO2	Hexagonal	7	Tectosilicate	Silica Group	Uniaxial positive	None	2.65	249.51	251.36	251.05	252.28	255	255	255	35.56	3.49	252.62	1.0782	251.43	5.26	FALSE	255	0.093	216	(96, 96)	257	(96, 96)	1	(1, 1)	93198
F61-Quartz-CN-6-1-0deg.jpg	F61	Quartz	CN	0	Reference (0Â°)	R,G,B	3	JPEG	577	RGB	458	uint8	2025-06-12T08:41:31	.jpg	2024-07-30T15:49:45	28.66	Low	SiO2	Hexagonal	7	Tectosilicate	Silica Group	Uniaxial positive	None	2.65	234.99	232.38	233.99	234.61	255	255	255	75.08	4.22	235.71	0.7938	233.33	19.66	FALSE	255	0.264	124	(96, 96)	257	(96, 96)	1	(1, 1)	264266
F61-Quartz-CN-6-10-45deg.jpg	F61	Quartz	CN	45	First Quadrant (45Â°)	R,G,B	3	JPEG	569	RGB	398	uint8	2025-06-12T08:41:31	.jpg	2024-07-30T15:52:25	25.62	Low	SiO2	Hexagonal	7	Tectosilicate	Silica Group	Uniaxial positive	None	2.65	229.81	230.12	229.76	229.35	255	255	255	52.67	3.63	231.32	0.6995	229.86	19.77	FALSE	255	0.226	144	(96, 96)	257	(96, 96)	1	(1, 1)	226462
F61-Quartz-CN-6-11-50deg.jpg	F61	Quartz	CN	50	First Quadrant (50Â°)	R,G,B	3	JPEG	627	RGB	408	uint8	2025-06-12T08:41:31	.jpg	2024-07-30T15:52:36	28.38	Low	SiO2	Hexagonal	7	Tectosilicate	Silica Group	Uniaxial positive	None	2.65	227.72	228.09	227.8	227.6	255	255	255	49.7	3.89	229.45	0.6507	227.9	21.17	FALSE	255	0.256	148	(96, 96)	257	(96, 96)	1	(1, 1)	255816
F61-Quartz-CN-6-12-55deg.jpg	F61	Quartz	CN	55	First Quadrant (55Â°)	R,G,B	3	JPEG	601	RGB	417	uint8	2025-06-12T08:41:31	.jpg	2024-07-30T15:52:56	25.53	Low	SiO2	Hexagonal	7	Tectosilicate	Silica Group	Uniaxial positive	None	2.65	232.99	233.3	233.05	232.86	255	255	255	46.16	3.39	234.52	0.6938	233.14	18.81	FALSE	255	0.251	162	(96, 96)	257	(96, 96)	1	(1, 1)	250617
F61-Quartz-CN-6-13-60deg.jpg	F61	Quartz	CN	60	First Quadrant (60Â°)	R,G,B	3	JPEG	569	RGB	443	uint8	2025-06-12T08:41:31	.jpg	2024-07-30T15:53:08	26.43	Low	SiO2	Hexagonal	7	Tectosilicate	Silica Group	Uniaxial positive	None	2.65	231.57	231.94	231.59	231.25	255	255	255	49.12	3.45	233.06	0.7786	231.69	18.78	FALSE	255	0.252	162	(96, 96)	257	(96, 96)	1	(1, 1)	252067
F61-Quartz-CN-6-14-65deg.jpg	F61	Quartz	CN	65	First Quadrant (65Â°)	R,G,B	3	JPEG	509	RGB	458	uint8	2025-06-12T08:41:31	.jpg	2024-07-30T15:53:20	26.23	Low	SiO2	Hexagonal	7	Tectosilicate	Silica Group	Uniaxial positive	None	2.65	228.76	229.24	228.82	228.47	255	255	255	46.46	3.53	230.27	0.8998	228.96	21.39	FALSE	255	0.233	145	(96, 96)	257	(96, 96)	1	(1, 1)	233122
F61-Quartz-CN-6-15-70deg.jpg	F61	Quartz	CN	70	First Quadrant (70Â°)	R,G,B	3	JPEG	506	RGB	499	uint8	2025-06-12T08:41:31	.jpg	2024-07-30T15:53:37	27.67	Low	SiO2	Hexagonal	7	Tectosilicate	Silica Group	Uniaxial positive	None	2.65	226.03	226.61	226.12	225.72	255	255	255	41.9	3.72	227.57	0.9862	226.29	26.2	FALSE	255	0.252	137	(96, 96)	257	(96, 96)	1	(1, 1)	252494
F61-Quartz-CN-6-16-75deg.jpg	F61	Quartz	CN	75	First Quadrant (75Â°)	R,G,B	3	JPEG	495	RGB	513	uint8	2025-06-12T08:41:31	.jpg	2024-07-30T15:53:55	28.06	Low	SiO2	Hexagonal	7	Tectosilicate	Silica Group	Uniaxial positive	None	2.65	222.24	222.95	222.3	221.7	255	255	255	43.61	4.06	223.82	1.0364	222.5	28.72	FALSE	255	0.254	137	(96, 96)	257	(96, 96)	1	(1, 1)	253935
F61-Quartz-CN-6-17-80deg.jpg	F61	Quartz	CN	80	First Quadrant (80Â°)	R,G,B	3	JPEG	494	RGB	546	uint8	2025-06-12T08:41:31	.jpg	2024-07-30T15:54:05	27.57	Low	SiO2	Hexagonal	7	Tectosilicate	Silica Group	Uniaxial positive	None	2.65	218.5	219.29	218.52	217.77	255	255	255	39.47	4.14	219.96	1.1053	218.75	35.38	FALSE	255	0.27	140	(96, 96)	257	(96, 96)	1	(1, 1)	269724
F61-Quartz-CN-6-18-85deg.jpg	F61	Quartz	CN	85	First Quadrant (85Â°)	R,G,B	3	JPEG	476	RGB	542	uint8	2025-06-12T08:41:30	.jpg	2024-07-30T15:54:16	31.18	Low	SiO2	Hexagonal	7	Tectosilicate	Silica Group	Uniaxial positive	None	2.65	204.68	205.79	204.79	203.9	255	255	255	44.21	5.73	206.63	1.1387	205.1	41.91	FALSE	255	0.258	113	(96, 96)	257	(96, 96)	1	(1, 1)	257992
F61-Quartz-CN-6-19-90deg.jpg	F61	Quartz	CN	90	Perpendicular (90Â°)	R,G,B	3	JPEG	442	RGB	568	uint8	2025-06-12T08:41:30	.jpg	2024-07-30T15:54:29	29.48	Low	SiO2	Hexagonal	7	Tectosilicate	Silica Group	Uniaxial positive	None	2.65	202.72	204.03	203.15	202.71	255	255	255	41.73	5.31	204.85	1.2851	203.5	44.12	FALSE	255	0.251	35	(96, 96)	257	(96, 96)	1	(1, 1)	251056
F61-Quartz-CN-6-2-5deg.jpg	F61	Quartz	CN	5	First Quadrant (5Â°)	R,G,B	3	JPEG	612	RGB	459	uint8	2025-06-12T08:41:30	.jpg	2024-07-30T15:49:59	31.03	Low	SiO2	Hexagonal	7	Tectosilicate	Silica Group	Uniaxial positive	None	2.65	214.31	212.88	213.86	214.37	255	255	255	59.83	4.76	215.49	0.75	213.48	40.72	FALSE	255	0.281	112	(96, 96)	257	(96, 96)	1	(1, 1)	280908
F61-Quartz-CN-6-20-95deg.jpg	F61	Quartz	CN	95	Second Quadrant (95Â°)	R,G,B	3	JPEG	413	RGB	618	uint8	2025-06-12T08:41:31	.jpg	2024-07-30T15:55:17	33.54	Low	SiO2	Hexagonal	7	Tectosilicate	Silica Group	Uniaxial positive	None	2.65	196.26	198.44	197.48	197.73	255	255	255	38.86	5.97	199.35	1.4964	197.99	46.76	FALSE	255	0.255	44	(96, 96)	257	(96, 96)	1	(1, 1)	255234
F61-Quartz-CN-6-21-100deg.jpg	F61	Quartz	CN	100	Second Quadrant (100Â°)	R,G,B	3	JPEG	348	RGB	613	uint8	2025-06-12T08:41:31	.jpg	2024-07-30T15:55:34	28.73	Low	SiO2	Hexagonal	7	Tectosilicate	Silica Group	Uniaxial positive	None	2.65	180.32	182.96	182.49	184.18	255	255	255	31.92	8.49	184.72	1.7615	183.03	58.16	FALSE	255	0.213	65	(96, 96)	257	(96, 96)	1	(1, 1)	213324
F61-Quartz-CN-6-22-105deg.jpg	F61	Quartz	CN	105	Second Quadrant (105Â°)	R,G,B	3	JPEG	322	RGB	621	uint8	2025-06-12T08:41:31	.jpg	2024-07-30T15:56:14	29.26	Low	SiO2	Hexagonal	7	Tectosilicate	Silica Group	Uniaxial positive	None	2.65	159.39	164.88	164.81	170.16	255	255	255	17.63	22.91	170.24	1.9286	165.84	68.24	FALSE	255	0.2	58	(96, 96)	257	(96, 96)	1	(1, 1)	199962
F61-Quartz-CN-6-23-110deg.jpg	F61	Quartz	CN	110	Second Quadrant (110Â°)	R,G,B	3	JPEG	339	RGB	589	uint8	2025-06-12T08:41:31	.jpg	2024-07-30T15:56:22	32.18	Low	SiO2	Hexagonal	7	Tectosilicate	Silica Group	Uniaxial positive	None	2.65	156.11	162.17	163.09	170.99	255	255	255	24.09	28.98	171.05	1.7375	164.12	60.43	FALSE	255	0.2	80	(96, 96)	257	(96, 96)	1	(1, 1)	199671
F61-Quartz-CN-6-24-115deg.jpg	F61	Quartz	CN	115	Second Quadrant (115Â°)	R,G,B	3	JPEG	314	RGB	629	uint8	2025-06-12T08:41:31	.jpg	2024-07-30T15:56:34	28.33	Low	SiO2	Hexagonal	7	Tectosilicate	Silica Group	Uniaxial positive	None	2.65	199.38	202.07	202.12	204.91	255	255	255	38.84	9.39	205.28	2.0032	202.61	37.98	FALSE	255	0.198	112	(96, 96)	257	(96, 96)	1	(1, 1)	197506
F61-Quartz-CN-6-25-120deg.jpg	F61	Quartz	CN	120	Second Quadrant (120Â°)	R,G,B	3	JPEG	403	RGB	594	uint8	2025-06-12T08:41:31	.jpg	2024-07-30T15:56:45	27.89	Low	SiO2	Hexagonal	7	Tectosilicate	Silica Group	Uniaxial positive	None	2.65	226.64	226.04	226.98	228.27	255	255	255	60.33	4.5	228.87	1.4739	226.77	24.81	FALSE	255	0.239	124	(96, 96)	257	(96, 96)	1	(1, 1)	239382
F61-Quartz-CN-6-26-125deg.jpg	F61	Quartz	CN	125	Second Quadrant (125Â°)	R,G,B	3	JPEG	418	RGB	636	uint8	2025-06-12T08:41:31	.jpg	2024-07-30T15:56:57	26.88	Low	SiO2	Hexagonal	7	Tectosilicate	Silica Group	Uniaxial positive	None	2.65	237	237.55	237.32	237.41	255	255	255	47.18	3.1	238.71	1.5215	237.45	16.36	FALSE	255	0.266	150	(96, 96)	257	(96, 96)	1	(1, 1)	265848
F61-Quartz-CN-6-27-130deg.jpg	F61	Quartz	CN	130	Second Quadrant (130Â°)	R,G,B	3	JPEG	439	RGB	569	uint8	2025-06-12T08:41:31	.jpg	2024-07-30T15:57:12	21.23	Low	SiO2	Hexagonal	7	Tectosilicate	Silica Group	Uniaxial positive	None	2.65	243.38	244.31	243.49	242.77	255	255	255	44.27	2.83	244.78	1.2961	243.76	11.74	FALSE	255	0.25	167	(96, 96)	257	(96, 96)	1	(1, 1)	249791
F61-Quartz-CN-6-28-135deg.jpg	F61	Quartz	CN	135	Second Quadrant (135Â°)	R,G,B	3	JPEG	394	RGB	575	uint8	2025-06-12T08:41:31	.jpg	2024-07-30T15:57:36	31.74	Low	SiO2	Hexagonal	7	Tectosilicate	Silica Group	Uniaxial positive	None	2.65	213.69	214.73	213.26	211.37	255	255	255	55.97	6.27	215.54	1.4594	213.61	28.97	FALSE	255	0.227	94	(96, 96)	257	(96, 96)	1	(1, 1)	226550
F61-Quartz-CN-6-29-140deg.jpg	F61	Quartz	CN	140	Second Quadrant (140Â°)	R,G,B	3	JPEG	386	RGB	571	uint8	2025-06-12T08:41:31	.jpg	2024-07-30T15:57:49	28.72	Low	SiO2	Hexagonal	7	Tectosilicate	Silica Group	Uniaxial positive	None	2.65	223.6	224.54	223.28	221.7	255	255	255	54.61	5.09	225.28	1.4793	223.59	22.49	FALSE	255	0.22	109	(96, 96)	257	(96, 96)	1	(1, 1)	220406
F61-Quartz-CN-6-3-10deg.jpg	F61	Quartz	CN	10	First Quadrant (10Â°)	R,G,B	3	JPEG	603	RGB	409	uint8	2025-06-12T08:41:31	.jpg	2024-07-30T15:50:12	32.89	Low	SiO2	Hexagonal	7	Tectosilicate	Silica Group	Uniaxial positive	None	2.65	172.94	171.98	173.45	175.42	255	255	255	59.29	11.11	175.88	0.6783	173.12	74.16	FALSE	255	0.247	48	(96, 96)	257	(96, 96)	1	(1, 1)	246627
F61-Quartz-CN-6-30-145deg.jpg	F61	Quartz	CN	145	Second Quadrant (145Â°)	R,G,B	3	JPEG	382	RGB	545	uint8	2025-06-12T08:41:31	.jpg	2024-07-30T15:58:04	30.45	Low	SiO2	Hexagonal	7	Tectosilicate	Silica Group	Uniaxial positive	None	2.65	210.04	211.48	209.62	207.35	255	255	255	56.37	7.13	212.15	1.4267	210.08	30.24	FALSE	255	0.208	90	(96, 96)	257	(96, 96)	1	(1, 1)	208190
F61-Quartz-CN-6-31-150deg.jpg	F61	Quartz	CN	150	Second Quadrant (150Â°)	R,G,B	3	JPEG	414	RGB	547	uint8	2025-06-12T08:41:31	.jpg	2024-07-30T15:58:17	29.99	Low	SiO2	Hexagonal	7	Tectosilicate	Silica Group	Uniaxial positive	None	2.65	217.85	219.18	217.56	215.64	255	255	255	50.81	6.01	219.77	1.3213	217.98	28.44	FALSE	255	0.226	115	(96, 96)	257	(96, 96)	1	(1, 1)	226458
F61-Quartz-CN-6-32-155deg.jpg	F61	Quartz	CN	155	Second Quadrant (155Â°)	R,G,B	3	JPEG	429	RGB	527	uint8	2025-06-12T08:41:31	.jpg	2024-07-30T15:58:33	30.92	Low	SiO2	Hexagonal	7	Tectosilicate	Silica Group	Uniaxial positive	None	2.65	213.49	214.94	213.12	210.92	255	255	255	52.97	6.74	215.52	1.2284	213.57	30.72	FALSE	255	0.226	97	(96, 96)	257	(96, 96)	1	(1, 1)	226083
F61-Quartz-CN-6-33-160deg.jpg	F61	Quartz	CN	160	Second Quadrant (160Â°)	R,G,B	3	JPEG	476	RGB	530	uint8	2025-06-12T08:41:31	.jpg	2024-07-30T15:58:46	31.83	Low	SiO2	Hexagonal	7	Tectosilicate	Silica Group	Uniaxial positive	None	2.65	215.41	216.78	215.03	212.91	255	255	255	48.68	6.44	217.29	1.1134	215.47	32.77	FALSE	255	0.252	94	(96, 96)	257	(96, 96)	1	(1, 1)	252280
F61-Quartz-CN-6-34-165deg.jpg	F61	Quartz	CN	165	Second Quadrant (165Â°)	R,G,B	3	JPEG	490	RGB	486	uint8	2025-06-12T08:41:31	.jpg	2024-07-30T15:59:01	30.23	Low	SiO2	Hexagonal	7	Tectosilicate	Silica Group	Uniaxial positive	None	2.65	214.91	216.22	214.49	212.34	255	255	255	48.8	6.42	216.72	0.9918	214.91	33.22	FALSE	255	0.238	116	(96, 96)	257	(96, 96)	1	(1, 1)	238140
F61-Quartz-CN-6-35-170deg.jpg	F61	Quartz	CN	170	Second Quadrant (170Â°)	R,G,B	3	JPEG	489	RGB	445	uint8	2025-06-12T08:41:31	.jpg	2024-07-30T15:59:22	27.85	Low	SiO2	Hexagonal	7	Tectosilicate	Silica Group	Uniaxial positive	None	2.65	215.55	217.12	215.27	213.15	255	255	255	48.45	6.38	217.54	0.91	215.76	32.35	FALSE	255	0.218	115	(96, 96)	257	(96, 96)	1	(1, 1)	217605
F61-Quartz-CN-6-36-175deg.jpg	F61	Quartz	CN	175	Second Quadrant (175Â°)	R,G,B	3	JPEG	489	RGB	421	uint8	2025-06-12T08:41:31	.jpg	2024-07-30T15:59:45	27.15	Low	SiO2	Hexagonal	7	Tectosilicate	Silica Group	Uniaxial positive	None	2.65	211.75	213.44	211.44	209.14	255	255	255	51.37	6.92	213.87	0.8609	211.97	33.29	FALSE	255	0.206	117	(96, 96)	257	(96, 96)	1	(1, 1)	205869
F61-Quartz-CN-6-37-180deg.jpg	F61	Quartz	CN	180	Opposite (180Â°)	R,G,B	3	JPEG	567	RGB	433	uint8	2025-06-12T08:41:31	.jpg	2024-07-30T16:00:07	32.89	Low	SiO2	Hexagonal	7	Tectosilicate	Silica Group	Uniaxial positive	None	2.65	199.19	200.7	198.63	196.01	255	255	255	50.97	8.49	201.2	0.7637	199.13	45.32	FALSE	255	0.246	90	(96, 96)	257	(96, 96)	1	(1, 1)	245511
F61-Quartz-CN-6-38-185deg.jpg	F61	Quartz	CN	185	Third Quadrant (185Â°)	R,G,B	3	JPEG	582	RGB	449	uint8	2025-06-12T08:41:29	.jpg	2024-07-30T16:00:23	33.03	Low	SiO2	Hexagonal	7	Tectosilicate	Silica Group	Uniaxial positive	None	2.65	190.95	192.22	190.6	188.63	255	255	255	47.88	7.92	192.8	0.7715	191.01	56.01	FALSE	255	0.261	83	(96, 96)	257	(96, 96)	1	(1, 1)	261318
F61-Quartz-CN-6-39-190deg.jpg	F61	Quartz	CN	190	Third Quadrant (190Â°)	R,G,B	3	JPEG	583	RGB	425	uint8	2025-06-12T08:41:30	.jpg	2024-07-30T16:00:38	32.81	Low	SiO2	Hexagonal	7	Tectosilicate	Silica Group	Uniaxial positive	None	2.65	161.25	163.3	161.81	160.89	255	255	255	41.62	10.1	163.81	0.729	162.35	78.08	FALSE	255	0.248	41	(96, 96)	257	(96, 96)	1	(1, 1)	247775
F61-Quartz-CN-6-4-15deg.jpg	F61	Quartz	CN	15	First Quadrant (15Â°)	R,G,B	3	JPEG	587	RGB	407	uint8	2025-06-12T08:41:31	.jpg	2024-07-30T15:50:31	32.54	Low	SiO2	Hexagonal	7	Tectosilicate	Silica Group	Uniaxial positive	None	2.65	119.93	122.05	123.34	128.04	255	255	255	28.5	42.91	128.12	0.6934	123.61	102.4	FALSE	255	0.239	22	(96, 96)	257	(96, 96)	1	(1, 1)	238909
F61-Quartz-CN-6-40-195deg.jpg	F61	Quartz	CN	195	Third Quadrant (195Â°)	R,G,B	3	JPEG	586	RGB	425	uint8	2025-06-12T08:41:31	.jpg	2024-07-30T16:00:56	36.46	Low	SiO2	Hexagonal	7	Tectosilicate	Silica Group	Uniaxial positive	None	2.65	163.16	167.48	167.95	173.2	255	255	255	17.73	22.15	173.34	0.7253	168.71	70.77	FALSE	255	0.249	70	(96, 96)	257	(96, 96)	1	(1, 1)	249050
F61-Quartz-CN-6-41-200deg.jpg	F61	Quartz	CN	200	Third Quadrant (200Â°)	R,G,B	3	JPEG	565	RGB	422	uint8	2025-06-12T08:41:31	.jpg	2024-07-30T16:01:12	34.14	Low	SiO2	Hexagonal	7	Tectosilicate	Silica Group	Uniaxial positive	None	2.65	181.13	185.23	185.82	191.11	255	255	255	19.99	18.43	191.19	0.7469	186.53	59.9	FALSE	255	0.238	72	(96, 96)	257	(96, 96)	1	(1, 1)	238430
F61-Quartz-CN-6-42-205deg.jpg	F61	Quartz	CN	205	Third Quadrant (205Â°)	R,G,B	3	JPEG	534	RGB	414	uint8	2025-06-12T08:41:31	.jpg	2024-07-30T16:01:28	26.67	Low	SiO2	Hexagonal	7	Tectosilicate	Silica Group	Uniaxial positive	None	2.65	219.41	222.01	222.14	225	255	255	255	28.44	7.54	225.16	0.7753	222.6	29.44	FALSE	255	0.221	108	(96, 96)	257	(96, 96)	1	(1, 1)	221076
F61-Quartz-CN-6-43-210deg.jpg	F61	Quartz	CN	210	Third Quadrant (210Â°)	R,G,B	3	JPEG	558	RGB	410	uint8	2025-06-12T08:41:30	.jpg	2024-07-30T16:01:47	29.06	Low	SiO2	Hexagonal	7	Tectosilicate	Silica Group	Uniaxial positive	None	2.65	216.3	218.84	217.62	217.71	255	255	255	36.04	5.11	219.5	0.7348	218.23	30.98	FALSE	255	0.229	107	(96, 96)	257	(96, 96)	1	(1, 1)	228780
F61-Quartz-CN-6-44-215deg.jpg	F61	Quartz	CN	215	Third Quadrant (215Â°)	R,G,B	3	JPEG	591	RGB	428	uint8	2025-06-12T08:41:31	.jpg	2024-07-30T16:01:59	23.7	Low	SiO2	Hexagonal	7	Tectosilicate	Silica Group	Uniaxial positive	None	2.65	242.31	244.68	243.06	242.17	255	255	255	38.59	3.84	244.86	0.7242	243.68	13.88	FALSE	255	0.253	152	(96, 96)	257	(96, 96)	1	(1, 1)	252948
F61-Quartz-CN-6-45-220deg.jpg	F61	Quartz	CN	220	Third Quadrant (220Â°)	R,G,B	3	JPEG	528	RGB	406	uint8	2025-06-12T08:41:31	.jpg	2024-07-30T16:02:10	25.6	Low	SiO2	Hexagonal	7	Tectosilicate	Silica Group	Uniaxial positive	None	2.65	231.49	233.71	231.89	230.45	255	255	255	45.92	4.8	233.99	0.7689	232.5	19.41	FALSE	255	0.214	126	(96, 96)	257	(96, 96)	1	(1, 1)	214368
F61-Quartz-CN-6-46-225deg.jpg	F61	Quartz	CN	225	Third Quadrant (225Â°)	R,G,B	3	JPEG	522	RGB	413	uint8	2025-06-12T08:41:31	.jpg	2024-07-30T16:02:30	27.13	Low	SiO2	Hexagonal	7	Tectosilicate	Silica Group	Uniaxial positive	None	2.65	223.79	226.13	224.01	222.11	255	255	255	48.47	5.9	226.41	0.7912	224.67	24.7	FALSE	255	0.216	113	(96, 96)	257	(96, 96)	1	(1, 1)	215586
F61-Quartz-CN-6-47-230deg.jpg	F61	Quartz	CN	230	Third Quadrant (230Â°)	R,G,B	3	JPEG	560	RGB	410	uint8	2025-06-12T08:41:31	.jpg	2024-07-30T16:02:51	30.48	Low	SiO2	Hexagonal	7	Tectosilicate	Silica Group	Uniaxial positive	None	2.65	219.56	221.94	219.61	217.32	255	255	255	50.51	6.77	222.23	0.7321	220.3	27.85	FALSE	255	0.23	99	(96, 96)	257	(96, 96)	1	(1, 1)	229600
F61-Quartz-CN-6-48-235deg.jpg	F61	Quartz	CN	235	Third Quadrant (235Â°)	R,G,B	3	JPEG	537	RGB	409	uint8	2025-06-12T08:41:31	.jpg	2024-07-30T16:03:08	28.58	Low	SiO2	Hexagonal	7	Tectosilicate	Silica Group	Uniaxial positive	None	2.65	224.36	226.63	224.4	222.21	255	255	255	51.93	6.2	226.92	0.7616	225.06	23.89	FALSE	255	0.22	113	(96, 96)	257	(96, 96)	1	(1, 1)	219633
F61-Quartz-CN-6-49-240deg.jpg	F61	Quartz	CN	240	Third Quadrant (240Â°)	R,G,B	3	JPEG	527	RGB	434	uint8	2025-06-12T08:41:31	.jpg	2024-07-30T16:03:27	27.6	Low	SiO2	Hexagonal	7	Tectosilicate	Silica Group	Uniaxial positive	None	2.65	228.74	230.84	228.78	226.77	255	255	255	48.87	5.54	231.09	0.8235	229.4	22.76	FALSE	255	0.229	113	(96, 96)	257	(96, 96)	1	(1, 1)	228718
F61-Quartz-CN-6-5-20deg.jpg	F61	Quartz	CN	20	First Quadrant (20Â°)	R,G,B	3	JPEG	616	RGB	386	uint8	2025-06-12T08:41:31	.jpg	2024-07-30T15:50:42	35.14	Low	SiO2	Hexagonal	7	Tectosilicate	Silica Group	Uniaxial positive	None	2.65	136.49	140.31	140.9	145.89	255	255	255	19.51	32.82	146.03	0.6266	141.55	89.42	FALSE	255	0.238	27	(96, 96)	257	(96, 96)	1	(1, 1)	237776
F61-Quartz-CN-6-50-245deg.jpg	F61	Quartz	CN	245	Third Quadrant (245Â°)	R,G,B	3	JPEG	542	RGB	464	uint8	2025-06-12T08:41:30	.jpg	2024-07-30T16:03:40	29.99	Low	SiO2	Hexagonal	7	Tectosilicate	Silica Group	Uniaxial positive	None	2.65	229.76	231.74	229.73	227.69	255	255	255	49.33	5.52	232.05	0.8561	230.32	22.63	FALSE	255	0.251	113	(96, 96)	257	(96, 96)	1	(1, 1)	251488
F61-Quartz-CN-6-51-250deg.jpg	F61	Quartz	CN	250	Third Quadrant (250Â°)	R,G,B	3	JPEG	537	RGB	506	uint8	2025-06-12T08:41:31	.jpg	2024-07-30T16:03:55	30.05	Low	SiO2	Hexagonal	7	Tectosilicate	Silica Group	Uniaxial positive	None	2.65	233.18	234.97	233.2	231.44	255	255	255	44.73	4.8	235.26	0.9423	233.73	22.02	FALSE	255	0.272	115	(96, 96)	257	(96, 96)	1	(1, 1)	271722
F61-Quartz-CN-6-52-255deg.jpg	F61	Quartz	CN	255	Third Quadrant (255Â°)	R,G,B	3	JPEG	505	RGB	504	uint8	2025-06-12T08:41:31	.jpg	2024-07-30T16:04:08	26.09	Low	SiO2	Hexagonal	7	Tectosilicate	Silica Group	Uniaxial positive	None	2.65	236.47	238.28	236.59	235.03	255	255	255	41.51	4.28	238.5	0.998	237.12	19.53	FALSE	255	0.255	121	(96, 96)	257	(96, 96)	1	(1, 1)	254520
F61-Quartz-CN-6-54-265deg.jpg	F61	Quartz	CN	265	Third Quadrant (265Â°)	R,G,B	3	JPEG	504	RGB	572	uint8	2025-06-12T08:41:31	.jpg	2024-07-30T16:04:40	30.73	Low	SiO2	Hexagonal	7	Tectosilicate	Silica Group	Uniaxial positive	None	2.65	230.49	232.18	230.6	229.14	255	255	255	41.78	4.49	232.52	1.1349	231.1	25.27	FALSE	255	0.288	116	(96, 96)	257	(96, 96)	1	(1, 1)	288288
F61-Quartz-CN-6-55-270deg.jpg	F61	Quartz	CN	270	Three-quarter (270Â°)	R,G,B	3	JPEG	425	RGB	620	uint8	2025-06-12T08:41:31	.jpg	2024-07-30T16:05:12	31.18	Low	SiO2	Hexagonal	7	Tectosilicate	Silica Group	Uniaxial positive	None	2.65	217.07	219.31	217.38	215.76	255	255	255	41.26	5.88	219.66	1.4588	218	35.81	FALSE	255	0.264	98	(96, 96)	257	(96, 96)	1	(1, 1)	263500
F61-Quartz-CN-6-56-275deg.jpg	F61	Quartz	CN	275	Fourth Quadrant (275Â°)	R,G,B	3	JPEG	410	RGB	610	uint8	2025-06-12T08:41:31	.jpg	2024-07-30T16:05:36	34.08	Low	SiO2	Hexagonal	7	Tectosilicate	Silica Group	Uniaxial positive	None	2.65	189.28	191.5	189.52	187.77	255	255	255	48.24	8.06	192.11	1.4878	190.13	52.61	FALSE	255	0.25	65	(96, 96)	257	(96, 96)	1	(1, 1)	250100
F61-Quartz-CN-6-57-280deg.jpg	F61	Quartz	CN	280	Fourth Quadrant (280Â°)	R,G,B	3	JPEG	408	RGB	571	uint8	2025-06-12T08:41:29	.jpg	2024-07-30T16:06:18	29.35	Low	SiO2	Hexagonal	7	Tectosilicate	Silica Group	Uniaxial positive	None	2.65	163.8	166.76	165.17	164.94	255	255	255	34.92	10.02	167.24	1.3995	165.89	77.48	FALSE	255	0.233	46	(96, 96)	257	(96, 96)	1	(1, 1)	232968
F61-Quartz-CN-6-58-285deg.jpg	F61	Quartz	CN	285	Fourth Quadrant (285Â°)	R,G,B	3	JPEG	393	RGB	568	uint8	2025-06-12T08:41:31	.jpg	2024-07-30T16:06:44	30.36	Low	SiO2	Hexagonal	7	Tectosilicate	Silica Group	Uniaxial positive	None	2.65	111.84	114.03	113.78	115.48	255	255	255	35.84	33.35	116.07	1.4453	114.22	106.04	FALSE	255	0.223	4	(96, 96)	257	(96, 96)	1	(1, 1)	223224
F61-Quartz-CN-6-59-290deg.jpg	F61	Quartz	CN	290	Fourth Quadrant (290Â°)	R,G,B	3	JPEG	408	RGB	591	uint8	2025-06-12T08:41:30	.jpg	2024-07-30T16:06:59	29.84	Low	SiO2	Hexagonal	7	Tectosilicate	Silica Group	Uniaxial positive	None	2.65	112.86	114.11	114.5	116.54	255	255	255	43.5	44.54	116.93	1.4485	114.7	111.21	FALSE	255	0.241	0	(96, 96)	257	(96, 96)	1	(1, 1)	241128
F61-Quartz-CN-6-6-25deg.jpg	F61	Quartz	CN	25	First Quadrant (25Â°)	R,G,B	3	JPEG	620	RGB	422	uint8	2025-06-12T08:41:31	.jpg	2024-07-30T15:50:57	34.21	Low	SiO2	Hexagonal	7	Tectosilicate	Silica Group	Uniaxial positive	None	2.65	180.43	181.88	182.63	185.59	255	255	255	36.89	11.43	185.84	0.6806	182.83	61.49	FALSE	255	0.262	65	(96, 96)	257	(96, 96)	1	(1, 1)	261640
F61-Quartz-CN-6-60-295deg.jpg	F61	Quartz	CN	295	Fourth Quadrant (295Â°)	R,G,B	3	JPEG	408	RGB	569	uint8	2025-06-12T08:41:31	.jpg	2024-07-30T16:07:13	30.98	Low	SiO2	Hexagonal	7	Tectosilicate	Silica Group	Uniaxial positive	None	2.65	142.65	142.95	142.35	141.43	255	255	255	53.21	15.77	144.08	1.3946	142.47	96.69	FALSE	255	0.232	2	(96, 96)	257	(96, 96)	1	(1, 1)	232152
F61-Quartz-CN-6-61-300deg.jpg	F61	Quartz	CN	300	Fourth Quadrant (300Â°)	R,G,B	3	JPEG	381	RGB	540	uint8	2025-06-12T08:41:30	.jpg	2024-07-30T16:07:31	27.03	Low	SiO2	Hexagonal	7	Tectosilicate	Silica Group	Uniaxial positive	None	2.65	165.47	165.49	164.21	161.67	255	255	255	58.27	11.74	166.54	1.4173	164.34	73.17	FALSE	255	0.206	30	(96, 96)	257	(96, 96)	1	(1, 1)	205740
F61-Quartz-CN-6-62-305deg.jpg	F61	Quartz	CN	305	Fourth Quadrant (305Â°)	R,G,B	3	JPEG	442	RGB	595	uint8	2025-06-12T08:41:30	.jpg	2024-07-30T16:07:50	33.96	Low	SiO2	Hexagonal	7	Tectosilicate	Silica Group	Uniaxial positive	None	2.65	197.83	197.95	196.49	193.69	255	255	255	55.8	9.08	199.14	1.3462	196.66	51.83	FALSE	255	0.263	46	(96, 96)	257	(96, 96)	1	(1, 1)	262990
F61-Quartz-CN-6-63-310deg.jpg	F61	Quartz	CN	310	Fourth Quadrant (310Â°)	R,G,B	3	JPEG	416	RGB	459	uint8	2025-06-12T08:41:31	.jpg	2024-07-30T16:08:06	27.7	Low	SiO2	Hexagonal	7	Tectosilicate	Silica Group	Uniaxial positive	None	2.65	204.86	205.01	203.23	199.82	255	255	255	62.78	9.12	206.21	1.1034	203.44	38.27	FALSE	255	0.191	94	(96, 96)	257	(96, 96)	1	(1, 1)	190944
F61-Quartz-CN-6-64-315deg.jpg	F61	Quartz	CN	315	Fourth Quadrant (315Â°)	R,G,B	3	JPEG	383	RGB	557	uint8	2025-06-12T08:41:31	.jpg	2024-07-30T16:08:23	27.26	Low	SiO2	Hexagonal	7	Tectosilicate	Silica Group	Uniaxial positive	None	2.65	220.44	220.21	219.04	216.49	255	255	255	63.54	6.7	221.6	1.4543	219.13	29.94	FALSE	255	0.213	81	(96, 96)	257	(96, 96)	1	(1, 1)	213331
F61-Quartz-CN-6-65-320deg.jpg	F61	Quartz	CN	320	Fourth Quadrant (320Â°)	R,G,B	3	JPEG	404	RGB	576	uint8	2025-06-12T08:41:31	.jpg	2024-07-30T16:08:40	28.26	Low	SiO2	Hexagonal	7	Tectosilicate	Silica Group	Uniaxial positive	None	2.65	231.46	230.95	230.18	228.12	255	255	255	63.96	5.33	232.42	1.4257	230.17	23.69	FALSE	255	0.233	99	(96, 96)	257	(96, 96)	1	(1, 1)	232704
F61-Quartz-CN-6-66-325deg.jpg	F61	Quartz	CN	325	Fourth Quadrant (325Â°)	R,G,B	3	JPEG	397	RGB	563	uint8	2025-06-12T08:41:30	.jpg	2024-07-30T16:08:56	25	Low	SiO2	Hexagonal	7	Tectosilicate	Silica Group	Uniaxial positive	None	2.65	240.36	239.99	239.3	237.54	255	255	255	64.31	4.69	241.42	1.4181	239.3	17.01	FALSE	255	0.224	116	(96, 96)	257	(96, 96)	1	(1, 1)	223511
F61-Quartz-CN-6-67-330deg.jpg	F61	Quartz	CN	330	Fourth Quadrant (330Â°)	R,G,B	3	JPEG	449	RGB	592	uint8	2025-06-12T08:41:31	.jpg	2024-07-30T16:09:11	26.7	Low	SiO2	Hexagonal	7	Tectosilicate	Silica Group	Uniaxial positive	None	2.65	242.26	241.78	241.39	240.13	255	255	255	60.33	4.12	243.28	1.3185	241.34	16.99	FALSE	255	0.266	58	(96, 96)	257	(96, 96)	1	(1, 1)	265808
F61-Quartz-CN-6-68-335deg.jpg	F61	Quartz	CN	335	Fourth Quadrant (335Â°)	R,G,B	3	JPEG	477	RGB	584	uint8	2025-06-12T08:41:31	.jpg	2024-07-30T16:09:31	19.72	Low	SiO2	Hexagonal	7	Tectosilicate	Silica Group	Uniaxial positive	None	2.65	248.46	249.53	248.98	248.96	255	255	255	45.84	3.52	250.57	1.2243	249.25	9.58	FALSE	255	0.279	157	(96, 96)	257	(96, 96)	1	(1, 1)	278568
F61-Quartz-CN-6-69-340deg.jpg	F61	Quartz	CN	340	Fourth Quadrant (340Â°)	R,G,B	3	JPEG	504	RGB	538	uint8	2025-06-12T08:41:31	.jpg	2024-07-30T16:09:49	23.76	Low	SiO2	Hexagonal	7	Tectosilicate	Silica Group	Uniaxial positive	None	2.65	247.64	247.87	247.51	247.01	255	255	255	51.71	3.36	249.09	1.0675	247.59	10.54	FALSE	255	0.271	164	(96, 96)	257	(96, 96)	1	(1, 1)	271152
F61-Quartz-CN-6-7-30deg.jpg	F61	Quartz	CN	30	First Quadrant (30Â°)	R,G,B	3	JPEG	553	RGB	434	uint8	2025-06-12T08:41:31	.jpg	2024-07-30T15:51:15	27.21	Low	SiO2	Hexagonal	7	Tectosilicate	Silica Group	Uniaxial positive	None	2.65	209.97	209.73	210.59	212.08	255	255	255	57.64	5.32	212.59	0.7848	210.45	37.66	FALSE	255	0.24	119	(96, 96)	257	(96, 96)	1	(1, 1)	240002
F61-Quartz-CN-6-70-345deg.jpg	F61	Quartz	CN	345	Fourth Quadrant (345Â°)	R,G,B	3	JPEG	518	RGB	518	uint8	2025-06-12T08:41:30	.jpg	2024-07-30T16:10:15	23.17	Low	SiO2	Hexagonal	7	Tectosilicate	Silica Group	Uniaxial positive	None	2.65	248.15	248.37	248.05	247.62	255	255	255	52.39	3.31	249.63	1	248.12	9.54	FALSE	255	0.268	154	(96, 96)	257	(96, 96)	1	(1, 1)	268324
F61-Quartz-CN-6-71-350deg.jpg	F61	Quartz	CN	350	Fourth Quadrant (350Â°)	R,G,B	3	JPEG	563	RGB	530	uint8	2025-06-12T08:41:31	.jpg	2024-07-30T16:10:32	25.83	Low	SiO2	Hexagonal	7	Tectosilicate	Silica Group	Uniaxial positive	None	2.65	247.55	247.3	247.14	246.56	255	255	255	54.32	3.04	248.61	0.9414	247.1	10.18	FALSE	255	0.298	152	(96, 96)	257	(96, 96)	1	(1, 1)	298390
F61-Quartz-CN-6-72-355deg.jpg	F61	Quartz	CN	355	Fourth Quadrant (355Â°)	R,G,B	3	JPEG	552	RGB	462	uint8	2025-06-12T08:41:31	.jpg	2024-07-30T16:10:54	24.54	Low	SiO2	Hexagonal	7	Tectosilicate	Silica Group	Uniaxial positive	None	2.65	240.2	239.53	239.34	238.28	255	255	255	60.01	3.51	240.94	0.837	239.23	14.92	FALSE	255	0.255	141	(96, 96)	257	(96, 96)	1	(1, 1)	255024
F61-Quartz-CN-6-73-360deg.jpg	F61	Quartz	CN	360	Fourth Quadrant (360Â°)	R,G,B	3	JPEG	579	RGB	464	uint8	2025-06-12T08:41:30	.jpg	2024-07-30T16:11:17	27.87	Low	SiO2	Hexagonal	7	Tectosilicate	Silica Group	Uniaxial positive	None	2.65	233.61	232.23	232.63	232.07	255	255	255	61.08	3.68	234.22	0.8014	232.33	21.4	FALSE	255	0.269	134	(96, 96)	257	(96, 96)	1	(1, 1)	268656
F61-Quartz-CN-6-8-35deg.jpg	F61	Quartz	CN	35	First Quadrant (35Â°)	R,G,B	3	JPEG	577	RGB	430	uint8	2025-06-12T08:41:31	.jpg	2024-07-30T15:51:29	24.67	Low	SiO2	Hexagonal	7	Tectosilicate	Silica Group	Uniaxial positive	None	2.65	230.32	231.07	230.69	230.68	255	255	255	43.45	3.36	232.13	0.7452	230.87	22.5	FALSE	255	0.248	149	(96, 96)	257	(96, 96)	1	(1, 1)	248110
F61-Quartz-CN-6-9-40deg.jpg	F61	Quartz	CN	40	First Quadrant (40Â°)	R,G,B	3	JPEG	574	RGB	421	uint8	2025-06-12T08:41:31	.jpg	2024-07-30T15:51:41	27.16	Low	SiO2	Hexagonal	7	Tectosilicate	Silica Group	Uniaxial positive	None	2.65	226.59	227.02	226.61	226.22	255	255	255	49.09	3.75	228.14	0.7334	226.73	24.67	FALSE	255	0.242	52	(96, 96)	257	(96, 96)	1	(1, 1)	241654
F61-Quartz-CN-7-1-0deg.jpg	F61	Quartz	CN	0	Reference (0Â°)	R,G,B	3	JPEG	602	RGB	481	uint8	2025-06-12T08:41:31	.jpg	2024-07-30T16:28:10	43.51	Low	SiO2	Hexagonal	7	Tectosilicate	Silica Group	Uniaxial positive	None	2.65	206.51	214.69	211.5	213.29	255	255	255	27.34	11.7	215.37	0.799	213.35	31.69	FALSE	255	0.29	80	(96, 96)	257	(96, 96)	1	(1, 1)	289562
F61-Quartz-CN-7-10-45deg.jpg	F61	Quartz	CN	45	First Quadrant (45Â°)	R,G,B	3	JPEG	515	RGB	575	uint8	2025-06-12T08:41:31	.jpg	2024-07-30T16:29:54	42.93	Low	SiO2	Hexagonal	7	Tectosilicate	Silica Group	Uniaxial positive	None	2.65	188.81	196.08	193.41	195.33	255	255	255	25.86	13.05	196.92	1.1165	195.04	49.11	FALSE	255	0.296	56	(96, 96)	257	(96, 96)	1	(1, 1)	296125
F61-Quartz-CN-7-11-50deg.jpg	F61	Quartz	CN	50	First Quadrant (50Â°)	R,G,B	3	JPEG	509	RGB	616	uint8	2025-06-12T08:41:31	.jpg	2024-07-30T16:30:08	46.08	Low	SiO2	Hexagonal	7	Tectosilicate	Silica Group	Uniaxial positive	None	2.65	188.41	196.11	193.74	196.69	255	255	255	22.37	14.67	197.52	1.2102	195.41	50.43	FALSE	255	0.314	51	(96, 96)	257	(96, 96)	1	(1, 1)	313544
F61-Quartz-CN-7-12-55deg.jpg	F61	Quartz	CN	55	First Quadrant (55Â°)	R,G,B	3	JPEG	500	RGB	573	uint8	2025-06-12T08:41:30	.jpg	2024-07-30T16:30:18	47.08	Low	SiO2	Hexagonal	7	Tectosilicate	Silica Group	Uniaxial positive	None	2.65	146	155.04	153.38	159.09	255	255	255	21.13	29.86	159.3	1.146	155.21	67.41	FALSE	255	0.286	22	(96, 96)	257	(96, 96)	1	(1, 1)	286500
F61-Quartz-CN-7-13-60deg.jpg	F61	Quartz	CN	60	First Quadrant (60Â°)	R,G,B	3	JPEG	488	RGB	530	uint8	2025-06-12T08:41:31	.jpg	2024-07-30T16:30:29	42.13	Low	SiO2	Hexagonal	7	Tectosilicate	Silica Group	Uniaxial positive	None	2.65	117.91	125.73	129.02	143.42	255	255	255	15.14	65.98	143.47	1.0861	130.13	77.31	FALSE	255	0.259	33	(96, 96)	257	(96, 96)	1	(1, 1)	258640
F61-Quartz-CN-7-14-65deg.jpg	F61	Quartz	CN	65	First Quadrant (65Â°)	R,G,B	3	JPEG	472	RGB	527	uint8	2025-06-12T08:41:30	.jpg	2024-07-30T16:30:42	39.86	Low	SiO2	Hexagonal	7	Tectosilicate	Silica Group	Uniaxial positive	None	2.65	172.78	180.9	184.53	199.9	255	255	255	15.35	39.99	199.95	1.1165	185.66	47.48	FALSE	255	0.249	88	(96, 96)	257	(96, 96)	1	(1, 1)	248744
F61-Quartz-CN-7-15-70deg.jpg	F61	Quartz	CN	70	First Quadrant (70Â°)	R,G,B	3	JPEG	456	RGB	593	uint8	2025-06-12T08:41:31	.jpg	2024-07-30T16:30:53	23.96	Low	SiO2	Hexagonal	7	Tectosilicate	Silica Group	Uniaxial positive	None	2.65	240.96	244.22	244.56	248.5	255	255	255	21.54	8.48	248.69	1.3004	245.15	15.09	FALSE	255	0.27	156	(96, 96)	257	(96, 96)	1	(1, 1)	270408
F61-Quartz-CN-7-16-75deg.jpg	F61	Quartz	CN	75	First Quadrant (75Â°)	R,G,B	3	JPEG	462	RGB	548	uint8	2025-06-12T08:41:31	.jpg	2024-07-30T16:31:05	25.81	Low	SiO2	Hexagonal	7	Tectosilicate	Silica Group	Uniaxial positive	None	2.65	233.56	238.64	237.45	240.15	255	255	255	19.78	7.86	240.45	1.1861	238.52	19	FALSE	255	0.253	135	(96, 96)	257	(96, 96)	1	(1, 1)	253176
F61-Quartz-CN-7-17-80deg.jpg	F61	Quartz	CN	80	First Quadrant (80Â°)	R,G,B	3	JPEG	504	RGB	573	uint8	2025-06-12T08:41:30	.jpg	2024-07-30T16:31:18	31.8	Low	SiO2	Hexagonal	7	Tectosilicate	Silica Group	Uniaxial positive	None	2.65	224.66	229.3	227.59	228.82	255	255	255	23.48	6.71	229.96	1.1369	228.64	26.17	FALSE	255	0.289	71	(96, 96)	257	(96, 96)	1	(1, 1)	288792
F61-Quartz-CN-7-18-85deg.jpg	F61	Quartz	CN	85	First Quadrant (85Â°)	R,G,B	3	JPEG	479	RGB	678	uint8	2025-06-12T08:41:31	.jpg	2024-07-30T16:31:30	37.52	Low	SiO2	Hexagonal	7	Tectosilicate	Silica Group	Uniaxial positive	None	2.65	224.26	228.77	227.1	228.28	255	255	255	25.36	6.67	229.56	1.4154	228.12	25.15	FALSE	255	0.325	97	(96, 96)	257	(96, 96)	1	(1, 1)	324762
F61-Quartz-CN-7-19-90deg.jpg	F61	Quartz	CN	90	Perpendicular (90Â°)	R,G,B	3	JPEG	541	RGB	590	uint8	2025-06-12T08:41:31	.jpg	2024-07-30T16:31:47	42.87	Low	SiO2	Hexagonal	7	Tectosilicate	Silica Group	Uniaxial positive	None	2.65	213.66	218.7	216.5	217.13	255	255	255	28.58	7.82	219.27	1.0906	217.66	33.08	FALSE	255	0.319	80	(96, 96)	257	(96, 96)	1	(1, 1)	319190
F61-Quartz-CN-7-2-5deg.jpg	F61	Quartz	CN	5	First Quadrant (5Â°)	R,G,B	3	JPEG	620	RGB	447	uint8	2025-06-12T08:41:30	.jpg	2024-07-30T16:28:21	39.97	Low	SiO2	Hexagonal	7	Tectosilicate	Silica Group	Uniaxial positive	None	2.65	210.68	218.56	215.46	217.13	255	255	255	26.37	11.02	219.16	0.721	217.25	30.1	FALSE	255	0.277	86	(96, 96)	257	(96, 96)	1	(1, 1)	277140
F61-Quartz-CN-7-20-95deg.jpg	F61	Quartz	CN	95	Second Quadrant (95Â°)	R,G,B	3	JPEG	541	RGB	630	uint8	2025-06-12T08:41:30	.jpg	2024-07-30T16:32:10	47.85	Low	SiO2	Hexagonal	7	Tectosilicate	Silica Group	Uniaxial positive	None	2.65	213.23	218.49	216.22	216.96	255	255	255	31.08	8.21	219.24	1.1645	217.44	29.7	FALSE	255	0.341	87	(96, 96)	257	(96, 96)	1	(1, 1)	340830
F61-Quartz-CN-7-21-100deg.jpg	F61	Quartz	CN	100	Second Quadrant (100Â°)	R,G,B	3	JPEG	532	RGB	696	uint8	2025-06-12T08:41:31	.jpg	2024-07-30T16:32:23	48.81	Low	SiO2	Hexagonal	7	Tectosilicate	Silica Group	Uniaxial positive	None	2.65	220.48	225.21	223.2	223.91	255	255	255	28.13	7.16	225.9	1.3083	224.29	27.39	FALSE	255	0.37	90	(96, 96)	257	(96, 96)	1	(1, 1)	370272
F61-Quartz-CN-7-22-105deg.jpg	F61	Quartz	CN	105	Second Quadrant (105Â°)	R,G,B	3	JPEG	532	RGB	659	uint8	2025-06-12T08:41:31	.jpg	2024-07-30T16:32:35	46.02	Low	SiO2	Hexagonal	7	Tectosilicate	Silica Group	Uniaxial positive	None	2.65	216.08	220.89	218.74	219.26	255	255	255	29.51	7.58	221.54	1.2387	219.86	30.84	FALSE	255	0.351	90	(96, 96)	257	(96, 96)	1	(1, 1)	350588
F61-Quartz-CN-7-23-110deg.jpg	F61	Quartz	CN	110	Second Quadrant (110Â°)	R,G,B	3	JPEG	544	RGB	665	uint8	2025-06-12T08:41:30	.jpg	2024-07-30T16:32:53	50.46	Low	SiO2	Hexagonal	7	Tectosilicate	Silica Group	Uniaxial positive	None	2.65	210.76	215.79	213.49	213.93	255	255	255	30.69	8.27	216.49	1.2224	214.67	34.78	FALSE	255	0.362	79	(96, 96)	257	(96, 96)	1	(1, 1)	361760
F61-Quartz-CN-7-24-115deg.jpg	F61	Quartz	CN	115	Second Quadrant (115Â°)	R,G,B	3	JPEG	559	RGB	651	uint8	2025-06-12T08:41:31	.jpg	2024-07-30T16:33:05	49.74	Low	SiO2	Hexagonal	7	Tectosilicate	Silica Group	Uniaxial positive	None	2.65	207.87	212.66	210.42	210.75	255	255	255	30.25	8.26	213.32	1.1646	211.55	39.45	FALSE	255	0.364	70	(96, 96)	257	(96, 96)	1	(1, 1)	363909
F61-Quartz-CN-7-25-120deg.jpg	F61	Quartz	CN	120	Second Quadrant (120Â°)	R,G,B	3	JPEG	538	RGB	641	uint8	2025-06-12T08:41:30	.jpg	2024-07-30T16:33:16	48.2	Low	SiO2	Hexagonal	7	Tectosilicate	Silica Group	Uniaxial positive	None	2.65	209.05	213.82	211.69	212.2	255	255	255	30.44	8.16	214.58	1.1914	212.8	38.41	FALSE	255	0.345	75	(96, 96)	257	(96, 96)	1	(1, 1)	344858
F61-Quartz-CN-7-26-125deg.jpg	F61	Quartz	CN	125	Second Quadrant (125Â°)	R,G,B	3	JPEG	562	RGB	643	uint8	2025-06-12T08:41:31	.jpg	2024-07-30T16:33:27	51.27	Low	SiO2	Hexagonal	7	Tectosilicate	Silica Group	Uniaxial positive	None	2.65	201.37	205.99	203.93	204.43	255	255	255	31.04	8.89	206.88	1.1441	205	45.64	FALSE	255	0.361	57	(96, 96)	257	(96, 96)	1	(1, 1)	361366
F61-Quartz-CN-7-27-130deg.jpg	F61	Quartz	CN	130	Second Quadrant (130Â°)	R,G,B	3	JPEG	568	RGB	648	uint8	2025-06-12T08:41:31	.jpg	2024-07-30T16:33:38	51.54	Low	SiO2	Hexagonal	7	Tectosilicate	Silica Group	Uniaxial positive	None	2.65	203.76	208.32	206.53	207.51	255	255	255	30.45	8.98	209.49	1.1408	207.56	45.77	FALSE	255	0.368	44	(96, 96)	257	(96, 96)	1	(1, 1)	368064
F61-Quartz-CN-7-28-135deg.jpg	F61	Quartz	CN	135	Second Quadrant (135Â°)	R,G,B	3	JPEG	556	RGB	591	uint8	2025-06-12T08:41:31	.jpg	2024-07-30T16:33:52	50.86	Low	SiO2	Hexagonal	7	Tectosilicate	Silica Group	Uniaxial positive	None	2.65	179.5	184.12	182.24	183.11	255	255	255	35.52	11.9	185.46	1.0629	183.3	58.65	FALSE	255	0.329	6	(96, 96)	257	(96, 96)	1	(1, 1)	328596
F61-Quartz-CN-7-29-140deg.jpg	F61	Quartz	CN	140	Second Quadrant (140Â°)	R,G,B	3	JPEG	562	RGB	566	uint8	2025-06-12T08:41:31	.jpg	2024-07-30T16:34:04	52.9	Low	SiO2	Hexagonal	7	Tectosilicate	Silica Group	Uniaxial positive	None	2.65	162.92	167.65	166.29	168.3	255	255	255	36.19	17.82	170.02	1.0071	167.31	65.34	FALSE	255	0.318	1	(96, 96)	257	(96, 96)	1	(1, 1)	318092
F61-Quartz-CN-7-3-10deg.jpg	F61	Quartz	CN	10	First Quadrant (10Â°)	R,G,B	3	JPEG	627	RGB	497	uint8	2025-06-12T08:41:29	.jpg	2024-07-30T16:28:29	44.22	Low	SiO2	Hexagonal	7	Tectosilicate	Silica Group	Uniaxial positive	None	2.65	211.38	219.05	216.08	217.82	255	255	255	25.81	10.83	219.73	0.7927	217.82	30.05	FALSE	255	0.312	79	(96, 96)	257	(96, 96)	1	(1, 1)	311619
F61-Quartz-CN-7-30-145deg.jpg	F61	Quartz	CN	145	Second Quadrant (145Â°)	R,G,B	3	JPEG	575	RGB	552	uint8	2025-06-12T08:41:30	.jpg	2024-07-30T16:34:23	49.58	Low	SiO2	Hexagonal	7	Tectosilicate	Silica Group	Uniaxial positive	None	2.65	140.31	144.76	145.11	150.25	255	255	255	29.97	35.48	150.66	0.96	145.9	78.31	FALSE	255	0.317	2	(96, 96)	257	(96, 96)	1	(1, 1)	317400
F61-Quartz-CN-7-31-150deg.jpg	F61	Quartz	CN	150	Second Quadrant (150Â°)	R,G,B	3	JPEG	592	RGB	535	uint8	2025-06-12T08:41:31	.jpg	2024-07-30T16:34:36	48.79	Low	SiO2	Hexagonal	7	Tectosilicate	Silica Group	Uniaxial positive	None	2.65	92.65	95.94	99.36	109.48	255	255	255	28.5	87.74	109.59	0.9037	99.62	95.45	FALSE	255	0.317	5	(96, 96)	257	(96, 96)	1	(1, 1)	316720
F61-Quartz-CN-7-32-155deg.jpg	F61	Quartz	CN	155	Second Quadrant (155Â°)	R,G,B	3	JPEG	544	RGB	494	uint8	2025-06-12T08:41:31	.jpg	2024-07-30T16:34:47	45.04	Low	SiO2	Hexagonal	7	Tectosilicate	Silica Group	Uniaxial positive	None	2.65	159	168.27	172.81	191.15	255	255	255	19.45	50.64	191.27	0.9081	174.06	52.28	FALSE	255	0.269	80	(96, 96)	257	(96, 96)	1	(1, 1)	268736
F61-Quartz-CN-7-33-160deg.jpg	F61	Quartz	CN	160	Second Quadrant (160Â°)	R,G,B	3	JPEG	503	RGB	472	uint8	2025-06-12T08:41:30	.jpg	2024-07-30T16:35:07	28.59	Low	SiO2	Hexagonal	7	Tectosilicate	Silica Group	Uniaxial positive	None	2.65	220.63	228.15	228.66	237.19	255	255	255	20.29	19.08	237.37	0.9384	230.01	24.61	FALSE	255	0.237	141	(96, 96)	257	(96, 96)	1	(1, 1)	237416
F61-Quartz-CN-7-34-165deg.jpg	F61	Quartz	CN	165	Second Quadrant (165Â°)	R,G,B	3	JPEG	522	RGB	493	uint8	2025-06-12T08:41:30	.jpg	2024-07-30T16:35:20	12.83	Low	SiO2	Hexagonal	7	Tectosilicate	Silica Group	Uniaxial positive	None	2.65	248.11	253.11	251.34	252.78	249	255	254	25.6	5.43	253.43	0.9444	252.49	5.23	FALSE	255	0.257	193	(96, 96)	257	(96, 96)	1	(1, 1)	257346
F61-Quartz-CN-7-36-175deg.jpg	F61	Quartz	CN	175	Second Quadrant (175Â°)	R,G,B	3	JPEG	636	RGB	536	uint8	2025-06-12T08:41:30	.jpg	2024-07-30T16:35:41	47.09	Low	SiO2	Hexagonal	7	Tectosilicate	Silica Group	Uniaxial positive	None	2.65	208.98	216.02	213.66	215.98	255	255	255	27.52	10.99	217.58	0.8428	215.21	28.47	FALSE	255	0.341	106	(96, 96)	257	(96, 96)	1	(1, 1)	340896
F61-Quartz-CN-7-37-180deg.jpg	F61	Quartz	CN	180	Opposite (180Â°)	R,G,B	3	JPEG	689	RGB	552	uint8	2025-06-12T08:41:31	.jpg	2024-07-30T16:38:56	51.94	Low	SiO2	Hexagonal	7	Tectosilicate	Silica Group	Uniaxial positive	None	2.65	211.11	218.01	215.72	218.05	255	255	255	27.77	10.79	219.67	0.8012	217.24	27.39	FALSE	255	0.38	91	(96, 96)	257	(96, 96)	1	(1, 1)	380328
F61-Quartz-CN-7-38-185deg.jpg	F61	Quartz	CN	185	Third Quadrant (185Â°)	R,G,B	3	JPEG	623	RGB	484	uint8	2025-06-12T08:41:29	.jpg	2024-07-30T16:39:07	44.07	Low	SiO2	Hexagonal	7	Tectosilicate	Silica Group	Uniaxial positive	None	2.65	207.75	214.85	212.47	214.8	255	255	255	28.59	11.17	216.41	0.7769	214.03	28.12	FALSE	255	0.302	106	(96, 96)	257	(96, 96)	1	(1, 1)	301532
F61-Quartz-CN-7-39-190deg.jpg	F61	Quartz	CN	190	Third Quadrant (190Â°)	R,G,B	3	JPEG	679	RGB	492	uint8	2025-06-12T08:41:31	.jpg	2024-07-30T16:39:17	46.21	Low	SiO2	Hexagonal	7	Tectosilicate	Silica Group	Uniaxial positive	None	2.65	208.4	215	212.51	214.11	255	255	255	28.56	10.35	216.11	0.7246	213.99	32.22	FALSE	255	0.334	92	(96, 96)	257	(96, 96)	1	(1, 1)	334068
F61-Quartz-CN-7-4-15deg.jpg	F61	Quartz	CN	15	First Quadrant (15Â°)	R,G,B	3	JPEG	551	RGB	534	uint8	2025-06-12T08:41:31	.jpg	2024-07-30T16:28:45	41.97	Low	SiO2	Hexagonal	7	Tectosilicate	Silica Group	Uniaxial positive	None	2.65	211.55	218.99	216.03	217.56	255	255	255	25.95	10.55	219.54	0.9691	217.72	31.22	FALSE	255	0.294	75	(96, 96)	257	(96, 96)	1	(1, 1)	294234
F61-Quartz-CN-7-40-195deg.jpg	F61	Quartz	CN	195	Third Quadrant (195Â°)	R,G,B	3	JPEG	672	RGB	522	uint8	2025-06-12T08:41:31	.jpg	2024-07-30T16:39:40	51.69	Low	SiO2	Hexagonal	7	Tectosilicate	Silica Group	Uniaxial positive	None	2.65	205.43	211.95	209.41	210.84	255	255	255	29.82	10.57	213.04	0.7768	210.88	34.54	FALSE	255	0.351	45	(96, 96)	257	(96, 96)	1	(1, 1)	350784
F61-Quartz-CN-7-41-200deg.jpg	F61	Quartz	CN	200	Third Quadrant (200Â°)	R,G,B	3	JPEG	637	RGB	577	uint8	2025-06-12T08:41:31	.jpg	2024-07-30T16:39:50	50.38	Low	SiO2	Hexagonal	7	Tectosilicate	Silica Group	Uniaxial positive	None	2.65	207.06	213.03	210.75	212.17	255	255	255	27.3	9.66	213.97	0.9058	212.1	37.19	FALSE	255	0.368	51	(96, 96)	257	(96, 96)	1	(1, 1)	367549
F61-Quartz-CN-7-42-205deg.jpg	F61	Quartz	CN	205	Third Quadrant (205Â°)	R,G,B	3	JPEG	666	RGB	577	uint8	2025-06-12T08:41:31	.jpg	2024-07-30T16:40:08	52.57	Low	SiO2	Hexagonal	7	Tectosilicate	Silica Group	Uniaxial positive	None	2.65	204.9	210.98	208.68	210.16	255	255	255	27.52	10.16	212.02	0.8664	210.05	38.69	FALSE	255	0.384	45	(96, 96)	257	(96, 96)	1	(1, 1)	384282
F61-Quartz-CN-7-43-210deg.jpg	F61	Quartz	CN	210	Third Quadrant (210Â°)	R,G,B	3	JPEG	659	RGB	610	uint8	2025-06-12T08:41:30	.jpg	2024-07-30T16:40:20	54.62	Low	SiO2	Hexagonal	7	Tectosilicate	Silica Group	Uniaxial positive	None	2.65	205.73	211.46	209.33	210.78	255	255	255	26.28	9.73	212.48	0.9256	210.61	40.38	FALSE	255	0.402	27	(96, 96)	257	(96, 96)	1	(1, 1)	401990
F61-Quartz-CN-7-44-215deg.jpg	F61	Quartz	CN	215	Third Quadrant (215Â°)	R,G,B	3	JPEG	622	RGB	609	uint8	2025-06-12T08:41:31	.jpg	2024-07-30T16:40:37	52.74	Low	SiO2	Hexagonal	7	Tectosilicate	Silica Group	Uniaxial positive	None	2.65	204.15	210.11	207.99	209.72	255	255	255	26.64	10.34	211.29	0.9791	209.32	41.02	FALSE	255	0.379	68	(96, 96)	257	(96, 96)	1	(1, 1)	378798
F61-Quartz-CN-7-45-220deg.jpg	F61	Quartz	CN	220	Third Quadrant (220Â°)	R,G,B	3	JPEG	608	RGB	614	uint8	2025-06-12T08:41:31	.jpg	2024-07-30T16:40:49	53.35	Low	SiO2	Hexagonal	7	Tectosilicate	Silica Group	Uniaxial positive	None	2.65	195.01	201.05	198.99	200.9	255	255	255	26.52	11.69	202.38	1.0099	200.32	47.74	FALSE	255	0.373	41	(96, 96)	257	(96, 96)	1	(1, 1)	373312
F61-Quartz-CN-7-46-225deg.jpg	F61	Quartz	CN	225	Third Quadrant (225Â°)	R,G,B	3	JPEG	473	RGB	587	uint8	2025-06-12T08:41:31	.jpg	2024-07-30T16:41:01	42.47	Low	SiO2	Hexagonal	7	Tectosilicate	Silica Group	Uniaxial positive	None	2.65	179.45	185.86	183.78	186.03	255	255	255	27.41	13.99	187.4	1.241	185.19	53.61	FALSE	255	0.278	41	(96, 96)	257	(96, 96)	1	(1, 1)	277651
F61-Quartz-CN-7-47-230deg.jpg	F61	Quartz	CN	230	Third Quadrant (230Â°)	R,G,B	3	JPEG	509	RGB	592	uint8	2025-06-12T08:41:31	.jpg	2024-07-30T16:41:20	45.15	Low	SiO2	Hexagonal	7	Tectosilicate	Silica Group	Uniaxial positive	None	2.65	162.66	169.47	167.66	170.85	255	255	255	24.18	18.52	171.77	1.1631	169.11	61.73	FALSE	255	0.301	9	(96, 96)	257	(96, 96)	1	(1, 1)	301328
F61-Quartz-CN-7-48-235deg.jpg	F61	Quartz	CN	235	Third Quadrant (235Â°)	R,G,B	3	JPEG	441	RGB	570	uint8	2025-06-12T08:41:30	.jpg	2024-07-30T16:41:30	38.81	Low	SiO2	Hexagonal	7	Tectosilicate	Silica Group	Uniaxial positive	None	2.65	161.64	169.77	169.08	175.84	255	255	255	17.72	28.87	175.98	1.2925	170.65	62.9	FALSE	255	0.251	26	(96, 96)	257	(96, 96)	1	(1, 1)	251370
F61-Quartz-CN-7-49-240deg.jpg	F61	Quartz	CN	240	Third Quadrant (240Â°)	R,G,B	3	JPEG	436	RGB	549	uint8	2025-06-12T08:41:31	.jpg	2024-07-30T16:41:43	42.76	Low	SiO2	Hexagonal	7	Tectosilicate	Silica Group	Uniaxial positive	None	2.65	154.35	163.97	168.29	186.55	255	255	255	15.77	49.88	186.62	1.2592	169.62	46.78	FALSE	255	0.239	94	(96, 96)	257	(96, 96)	1	(1, 1)	239364
F61-Quartz-CN-7-5-20deg.jpg	F61	Quartz	CN	20	First Quadrant (20Â°)	R,G,B	3	JPEG	641	RGB	552	uint8	2025-06-12T08:41:30	.jpg	2024-07-30T16:28:55	50.74	Low	SiO2	Hexagonal	7	Tectosilicate	Silica Group	Uniaxial positive	None	2.65	209.04	216.44	213.51	215.04	255	255	255	26.27	10.86	217.13	0.8612	215.18	32.63	FALSE	255	0.354	71	(96, 96)	257	(96, 96)	1	(1, 1)	353832
F61-Quartz-CN-7-50-245deg.jpg	F61	Quartz	CN	245	Third Quadrant (245Â°)	R,G,B	3	JPEG	449	RGB	528	uint8	2025-06-12T08:41:31	.jpg	2024-07-30T16:41:57	39.18	Low	SiO2	Hexagonal	7	Tectosilicate	Silica Group	Uniaxial positive	None	2.65	171.27	177.91	182.1	197.14	255	255	255	18.62	39.38	197.21	1.1759	182.9	48.79	FALSE	255	0.237	84	(96, 96)	257	(96, 96)	1	(1, 1)	237072
F61-Quartz-CN-7-51-250deg.jpg	F61	Quartz	CN	250	Third Quadrant (250Â°)	R,G,B	3	JPEG	455	RGB	541	uint8	2025-06-12T08:41:31	.jpg	2024-07-30T16:42:07	40.16	Low	SiO2	Hexagonal	7	Tectosilicate	Silica Group	Uniaxial positive	None	2.65	194.8	198.94	200.03	206.35	255	255	255	30.52	17.44	206.48	1.189	200.69	42.13	FALSE	255	0.246	88	(96, 96)	257	(96, 96)	1	(1, 1)	246155
F61-Quartz-CN-7-52-255deg.jpg	F61	Quartz	CN	255	Third Quadrant (255Â°)	R,G,B	3	JPEG	464	RGB	613	uint8	2025-06-12T08:41:31	.jpg	2024-07-30T16:42:16	34.9	Low	SiO2	Hexagonal	7	Tectosilicate	Silica Group	Uniaxial positive	None	2.65	227.6	232.13	231.05	233.4	255	255	255	25.81	7.76	233.97	1.3211	232.01	25.33	FALSE	255	0.284	98	(96, 96)	257	(96, 96)	1	(1, 1)	284432
F61-Quartz-CN-7-53-260deg.jpg	F61	Quartz	CN	260	Third Quadrant (260Â°)	R,G,B	3	JPEG	475	RGB	605	uint8	2025-06-12T08:41:30	.jpg	2024-07-30T16:42:30	41.17	Low	SiO2	Hexagonal	7	Tectosilicate	Silica Group	Uniaxial positive	None	2.65	217.25	222.19	220.65	222.52	255	255	255	29.12	8.2	223.58	1.2737	221.74	29.76	FALSE	255	0.287	96	(96, 96)	257	(96, 96)	1	(1, 1)	287375
F61-Quartz-CN-7-54-265deg.jpg	F61	Quartz	CN	265	Third Quadrant (265Â°)	R,G,B	3	JPEG	471	RGB	622	uint8	2025-06-12T08:41:30	.jpg	2024-07-30T16:42:42	45.27	Low	SiO2	Hexagonal	7	Tectosilicate	Silica Group	Uniaxial positive	None	2.65	205.01	210.71	208.63	210.17	255	255	255	32.2	9.53	211.85	1.3206	209.91	34.64	FALSE	255	0.293	89	(96, 96)	257	(96, 96)	1	(1, 1)	292962
F61-Quartz-CN-7-55-270deg.jpg	F61	Quartz	CN	270	Three-quarter (270Â°)	R,G,B	3	JPEG	513	RGB	630	uint8	2025-06-12T08:41:31	.jpg	2024-07-30T16:42:52	49.61	Low	SiO2	Hexagonal	7	Tectosilicate	Silica Group	Uniaxial positive	None	2.65	198.52	203.92	201.84	203.07	255	255	255	33.7	9.66	205.01	1.2281	203.06	39.04	FALSE	255	0.323	72	(96, 96)	257	(96, 96)	1	(1, 1)	323190
F61-Quartz-CN-7-56-275deg.jpg	F61	Quartz	CN	275	Fourth Quadrant (275Â°)	R,G,B	3	JPEG	539	RGB	708	uint8	2025-06-12T08:41:31	.jpg	2024-07-30T16:43:03	56.46	Low	SiO2	Hexagonal	7	Tectosilicate	Silica Group	Uniaxial positive	None	2.65	204.05	209.64	207.48	208.76	255	255	255	30.22	9.46	210.62	1.3135	208.75	37.49	FALSE	255	0.382	62	(96, 96)	257	(96, 96)	1	(1, 1)	381612
F61-Quartz-CN-7-57-280deg.jpg	F61	Quartz	CN	280	Fourth Quadrant (280Â°)	R,G,B	3	JPEG	522	RGB	735	uint8	2025-06-12T08:41:31	.jpg	2024-07-30T16:43:15	56.61	Low	SiO2	Hexagonal	7	Tectosilicate	Silica Group	Uniaxial positive	None	2.65	205.84	211.57	209.37	210.69	255	255	255	30.1	9.46	212.55	1.408	210.66	35.49	FALSE	255	0.384	52	(96, 96)	257	(96, 96)	1	(1, 1)	383670
F61-Quartz-CN-7-58-285deg.jpg	F61	Quartz	CN	285	Fourth Quadrant (285Â°)	R,G,B	3	JPEG	508	RGB	699	uint8	2025-06-12T08:41:31	.jpg	2024-07-30T16:43:27	51.11	Low	SiO2	Hexagonal	7	Tectosilicate	Silica Group	Uniaxial positive	None	2.65	207.93	213.44	211.27	212.44	255	255	255	28.99	8.96	214.3	1.376	212.52	34.83	FALSE	255	0.355	55	(96, 96)	257	(96, 96)	1	(1, 1)	355092
F61-Quartz-CN-7-59-290deg.jpg	F61	Quartz	CN	290	Fourth Quadrant (290Â°)	R,G,B	3	JPEG	535	RGB	728	uint8	2025-06-12T08:41:31	.jpg	2024-07-30T16:43:38	54.76	Low	SiO2	Hexagonal	7	Tectosilicate	Silica Group	Uniaxial positive	None	2.65	208.16	213.4	211.3	212.33	255	255	255	28.87	8.74	214.26	1.3607	212.49	36.14	FALSE	255	0.389	53	(96, 96)	257	(96, 96)	1	(1, 1)	389480
F61-Quartz-CN-7-6-25deg.jpg	F61	Quartz	CN	25	First Quadrant (25Â°)	R,G,B	3	JPEG	638	RGB	580	uint8	2025-06-12T08:41:30	.jpg	2024-07-30T16:29:04	48.77	Low	SiO2	Hexagonal	7	Tectosilicate	Silica Group	Uniaxial positive	None	2.65	209.15	215.81	213.17	214.56	255	255	255	24.3	10.18	216.48	0.9091	214.68	36.29	FALSE	255	0.37	68	(96, 96)	257	(96, 96)	1	(1, 1)	370040
F61-Quartz-CN-7-60-295deg.jpg	F61	Quartz	CN	295	Fourth Quadrant (295Â°)	R,G,B	3	JPEG	542	RGB	697	uint8	2025-06-12T08:41:30	.jpg	2024-07-30T16:43:54	52.14	Low	SiO2	Hexagonal	7	Tectosilicate	Silica Group	Uniaxial positive	None	2.65	209.85	214.91	212.88	213.89	255	255	255	27.8	8.42	215.76	1.286	214.04	35.39	FALSE	255	0.378	57	(96, 96)	257	(96, 96)	1	(1, 1)	377774
F61-Quartz-CN-7-61-300deg.jpg	F61	Quartz	CN	300	Fourth Quadrant (300Â°)	R,G,B	3	JPEG	593	RGB	720	uint8	2025-06-12T08:41:31	.jpg	2024-07-30T16:44:10	58.92	Low	SiO2	Hexagonal	7	Tectosilicate	Silica Group	Uniaxial positive	None	2.65	211.69	216.88	214.84	215.96	255	255	255	27.07	8.51	217.77	1.2142	216.02	33.83	FALSE	255	0.427	37	(96, 96)	257	(96, 96)	1	(1, 1)	426960
F61-Quartz-CN-7-62-305deg.jpg	F61	Quartz	CN	305	Fourth Quadrant (305Â°)	R,G,B	3	JPEG	608	RGB	680	uint8	2025-06-12T08:41:31	.jpg	2024-07-30T16:44:25	56.23	Low	SiO2	Hexagonal	7	Tectosilicate	Silica Group	Uniaxial positive	None	2.65	211.55	216.61	214.62	215.71	255	255	255	27.13	8.44	217.52	1.1184	215.77	34.78	FALSE	255	0.413	43	(96, 96)	257	(96, 96)	1	(1, 1)	413440
F61-Quartz-CN-7-63-310deg.jpg	F61	Quartz	CN	310	Fourth Quadrant (310Â°)	R,G,B	3	JPEG	596	RGB	658	uint8	2025-06-12T08:41:31	.jpg	2024-07-30T16:44:36	54.1	Low	SiO2	Hexagonal	7	Tectosilicate	Silica Group	Uniaxial positive	None	2.65	210.82	215.66	213.83	215.02	255	255	255	27.43	8.42	216.73	1.104	214.92	35.43	FALSE	255	0.392	79	(96, 96)	257	(96, 96)	1	(1, 1)	392168
F61-Quartz-CN-7-64-315deg.jpg	F61	Quartz	CN	315	Fourth Quadrant (315Â°)	R,G,B	3	JPEG	549	RGB	557	uint8	2025-06-12T08:41:30	.jpg	2024-07-30T16:44:50	36.85	Low	SiO2	Hexagonal	7	Tectosilicate	Silica Group	Uniaxial positive	None	2.65	217.58	221.98	220.63	222.32	255	255	255	24.36	7.5	223.3	1.0146	221.58	30.22	FALSE	255	0.306	88	(96, 96)	257	(96, 96)	1	(1, 1)	305793
F61-Quartz-CN-7-65-320deg.jpg	F61	Quartz	CN	320	Fourth Quadrant (320Â°)	R,G,B	3	JPEG	576	RGB	536	uint8	2025-06-12T08:41:31	.jpg	2024-07-30T16:45:01	44.97	Low	SiO2	Hexagonal	7	Tectosilicate	Silica Group	Uniaxial positive	None	2.65	204.54	209.33	208.18	210.67	255	255	255	26.78	10.37	211.49	0.9306	209.18	40.61	FALSE	255	0.309	43	(96, 96)	257	(96, 96)	1	(1, 1)	308736
F61-Quartz-CN-7-66-325deg.jpg	F61	Quartz	CN	325	Fourth Quadrant (325Â°)	R,G,B	3	JPEG	553	RGB	511	uint8	2025-06-12T08:41:31	.jpg	2024-07-30T16:45:12	44.84	Low	SiO2	Hexagonal	7	Tectosilicate	Silica Group	Uniaxial positive	None	2.65	149.54	154.01	154.55	160.1	255	255	255	25.03	27.54	160.31	0.9241	155.33	71.18	FALSE	255	0.283	25	(96, 96)	257	(96, 96)	1	(1, 1)	282583
F61-Quartz-CN-7-67-330deg.jpg	F61	Quartz	CN	330	Fourth Quadrant (330Â°)	R,G,B	3	JPEG	566	RGB	500	uint8	2025-06-12T08:41:31	.jpg	2024-07-30T16:45:24	43.78	Low	SiO2	Hexagonal	7	Tectosilicate	Silica Group	Uniaxial positive	None	2.65	151.14	156.07	161.41	177.01	255	255	255	24.99	47.84	177.06	0.8834	161.77	63.06	FALSE	255	0.283	76	(96, 96)	257	(96, 96)	1	(1, 1)	283000
F61-Quartz-CN-7-68-335deg.jpg	F61	Quartz	CN	335	Fourth Quadrant (335Â°)	R,G,B	3	JPEG	549	RGB	496	uint8	2025-06-12T08:41:31	.jpg	2024-07-30T16:45:35	42.97	Low	SiO2	Hexagonal	7	Tectosilicate	Silica Group	Uniaxial positive	None	2.65	184.09	192.86	196.03	211.15	255	255	255	16.18	38.68	211.24	0.9035	197.34	49.57	FALSE	255	0.272	83	(96, 96)	257	(96, 96)	1	(1, 1)	272304
F61-Quartz-CN-7-69-340deg.jpg	F61	Quartz	CN	340	Fourth Quadrant (340Â°)	R,G,B	3	JPEG	549	RGB	454	uint8	2025-06-12T08:41:31	.jpg	2024-07-30T16:45:46	19.63	Low	SiO2	Hexagonal	7	Tectosilicate	Silica Group	Uniaxial positive	None	2.65	242.73	247.52	247.13	251.13	255	255	255	20.19	9.17	251.44	0.827	248.09	12.51	FALSE	255	0.249	172	(96, 96)	257	(96, 96)	1	(1, 1)	249246
F61-Quartz-CN-7-7-30deg.jpg	F61	Quartz	CN	30	First Quadrant (30Â°)	R,G,B	3	JPEG	624	RGB	568	uint8	2025-06-12T08:41:31	.jpg	2024-07-30T16:29:20	45.99	Low	SiO2	Hexagonal	7	Tectosilicate	Silica Group	Uniaxial positive	None	2.65	210.73	217.31	214.69	216.01	255	255	255	23.47	9.85	217.86	0.9103	216.18	36.46	FALSE	255	0.354	85	(96, 96)	257	(96, 96)	1	(1, 1)	354432
F61-Quartz-CN-7-70-345deg.jpg	F61	Quartz	CN	345	Fourth Quadrant (345Â°)	R,G,B	3	JPEG	514	RGB	442	uint8	2025-06-12T08:41:31	.jpg	2024-07-30T16:45:59	22.75	Low	SiO2	Hexagonal	7	Tectosilicate	Silica Group	Uniaxial positive	None	2.65	237.09	243.09	242.11	246.14	255	255	255	20.16	9.98	246.38	0.8599	243.34	14.81	FALSE	255	0.227	150	(96, 96)	257	(96, 96)	1	(1, 1)	227188
F61-Quartz-CN-7-71-350deg.jpg	F61	Quartz	CN	350	Fourth Quadrant (350Â°)	R,G,B	3	JPEG	590	RGB	447	uint8	2025-06-12T08:41:31	.jpg	2024-07-30T16:46:16	11.39	Low	SiO2	Hexagonal	7	Tectosilicate	Silica Group	Uniaxial positive	None	2.65	248.85	253.98	252.13	253.56	247	255	254	26.33	5.48	254.25	0.7576	253.34	4.27	FALSE	255	0.264	172	(96, 96)	257	(96, 96)	1	(1, 1)	263730
F61-Quartz-CN-7-72-355deg.jpg	F61	Quartz	CN	355	Fourth Quadrant (355Â°)	R,G,B	3	JPEG	650	RGB	525	uint8	2025-06-12T08:41:31	.jpg	2024-07-30T16:46:30	51.14	Low	SiO2	Hexagonal	7	Tectosilicate	Silica Group	Uniaxial positive	None	2.65	209.18	216.97	214.08	216.08	255	255	255	26.88	11.28	217.86	0.8077	215.83	30.29	FALSE	255	0.341	74	(96, 96)	257	(96, 96)	1	(1, 1)	341250
F61-Quartz-CN-7-8-35deg.jpg	F61	Quartz	CN	35	First Quadrant (35Â°)	R,G,B	3	JPEG	638	RGB	606	uint8	2025-06-12T08:41:31	.jpg	2024-07-30T16:29:29	50.09	Low	SiO2	Hexagonal	7	Tectosilicate	Silica Group	Uniaxial positive	None	2.65	206.48	213.04	210.4	211.68	255	255	255	23.38	10.17	213.55	0.9498	211.89	41.26	FALSE	255	0.387	71	(96, 96)	257	(96, 96)	1	(1, 1)	386628
F61-Quartz-CN-7-9-40deg.jpg	F61	Quartz	CN	40	First Quadrant (40Â°)	R,G,B	3	JPEG	584	RGB	607	uint8	2025-06-12T08:41:31	.jpg	2024-07-30T16:29:42	46.89	Low	SiO2	Hexagonal	7	Tectosilicate	Silica Group	Uniaxial positive	None	2.65	199.68	206.09	203.59	204.98	255	255	255	23.62	10.83	206.71	1.0394	205.04	47.02	FALSE	255	0.354	46	(96, 96)	257	(96, 96)	1	(1, 1)	354488
